# Supplementary material for: CTCF DNA-binding domain undergoes dynamic and selective protein–protein interactions
Source: iScience. 2022 Aug 24;25(9):105011. doi: 10.1016/j.isci.2022.105011 (PMC9474293; doi:10.1016/j.isci.2022.105011)
Supplement: Table S1. Summary of CTCF motif counts at loop anchors in hESCs, related to Figure 3 [file mmc2.xlsx]

## Sheet: Insulated C-C loops
Left anchor			Right anchor			loopID	Insulating Score	Left_motif_counts	Right_motif_counts
chr11	1713765	1716313	chr11	1845596	1847309	loop1	16	5	9
chr2	210841845	210843218	chr2	211059402	211061127	loop10	7	1	1
chr17	25675672	25677478	chr17	25928110	25931003	loop100	4	1	1
chr19	16151443	16153348	chr19	16357748	16359381	loop1001	3	1	1
chrX	68041944	68043517	chrX	68440730	68443169	loop1003	3	3	3
chr8	3141242	3142955	chr8	3393567	3394819	loop1005	3	1	3
chr1	53950478	53952569	chr1	54147286	54148669	loop1006	6	2	2
chr1	45825023	45827518	chr1	46035161	46036801	loop1007	4	4	1
chr3	9152631	9153898	chr3	9343636	9345117	loop1009	6	2	5
chr2	208965924	208967857	chr2	209118155	209121917	loop101	6	2	2
chr2	178028651	178033652	chr2	178127664	178129272	loop1017	4	2	4
chr5	158121855	158123538	chr5	158559686	158561123	loop1019	3	1	1
chr2	237217777	237219124	chr2	237968744	237970272	loop102	3	1	1
chr2	69252512	69254044	chr2	69532727	69535530	loop1021	14	1	4
chr11	119536387	119538216	chr11	119883157	119885091	loop1024	4	6	4
chr9	116844150	116845773	chr9	117033611	117034823	loop1025	3	1	3
chr15	71867307	71868686	chr15	72022300	72023755	loop1026	12	1	1
chr17	77781985	77783402	chr17	77897627	77899084	loop1029	4	5	2
chr17	1811038	1813034	chr17	1926533	1930160	loop103	16	2	5
chr10	14366937	14368231	chr10	14519721	14521528	loop1030	5	1	1
chr3	38943034	38944357	chr3	39040837	39042489	loop1032	5	5	3
chr2	20860650	20862248	chr2	21185070	21186791	loop1033	7	3	2
chr11	10561804	10563823	chr11	10675236	10676711	loop1034	3	3	1
chr11	69532351	69533943	chr11	69615525	69617484	loop1035	11	5	3
chr8	42028399	42030061	chr8	42242293	42243858	loop1037	12	3	1
chr12	23008320	23010150	chr12	23207222	23208908	loop1038	11	1	2
chr1	203839190	203841307	chr1	204092037	204093406	loop104	4	1	5
chr12	70983121	70984849	chr12	71112781	71114557	loop1044	24	2	2
chr7	116311285	116313078	chr7	116448994	116450800	loop1045	4	3	1
chr10	112148030	112149326	chr10	112256540	112260160	loop1046	7	3	4
chr17	53433446	53435033	chr17	53590666	53592258	loop1047	6	3	2
chr11	130082189	130083989	chr11	130300576	130302150	loop1050	5	5	2
chr11	2713037	2715838	chr11	2905014	2911046	loop1052	6	2	1
chr17	38598851	38600883	chr17	38715860	38717519	loop1053	3	2	4
chr7	147961525	147963088	chr7	148200315	148202027	loop1056	3	1	1
chr8	81903444	81905218	chr8	82146754	82148604	loop1057	3	1	1
chr19	42943946	42945239	chr19	43032032	43034495	loop1058	5	4	1
chr17	1811038	1813034	chr17	1956401	1959028	loop1059	3	2	3
chr1	31254545	31256609	chr1	31383438	31385490	loop106	9	2	2
chr7	132078582	132079858	chr7	132264888	132266363	loop1060	4	2	4
chr8	47619313	47620656	chr8	47867939	47869703	loop1061	3	1	5
chr10	112505267	112507158	chr10	112652731	112654314	loop1062	7	4	2
chr5	148520279	148522379	chr5	148607983	148609426	loop1065	12	4	1
chr11	124513718	124515386	chr11	124631521	124634061	loop1066	7	2	4
chr3	112358620	112363938	chr3	112452717	112454910	loop1068	11	1	1
chr15	83517645	83519628	chr15	83668288	83670647	loop1069	11	5	2
chr16	68880624	68882046	chr16	69157382	69158767	loop1070	4	2	3
chr12	72173462	72174842	chr12	72332055	72333438	loop1072	3	2	2
chr3	100034821	100036379	chr3	100308617	100310437	loop1073	4	1	2
chr3	64008543	64009943	chr3	64151724	64153378	loop1074	3	2	3
chr17	47646631	47648416	chr17	47771144	47773811	loop1075	20	5	2
chr17	48928889	48930432	chr17	49026872	49028687	loop1076	9	5	4
chr11	5144669	5146246	chr11	5311959	5313479	loop1077	4	2	2
chr2	69786177	69787917	chr2	69951100	69953276	loop1079	4	3	1
chr16	84787420	84788925	chr16	84957661	84959919	loop108	3	1	4
chr7	26720861	26722307	chr7	27181354	27184291	loop1080	5	1	2
chr12	5536945	5539844	chr12	5757282	5758773	loop1081	5	1	1
chr2	138667719	138669124	chr2	138847265	138848800	loop1082	5	1	1
chr1	110318819	110320823	chr1	110553610	110555315	loop1083	10	2	1
chr14	52246088	52248217	chr14	52445171	52446662	loop1084	3	3	1
chr5	134801032	134803989	chr5	134888835	134890519	loop1086	9	4	1
chr17	32889004	32890235	chr17	33218837	33220735	loop1087	3	1	2
chr2	187368363	187369899	chr2	187505858	187507374	loop1088	3	2	2
chr9	19517091	19518540	chr9	19922080	19923349	loop1089	4	4	2
chr5	140809410	140810982	chr5	140939183	140941433	loop109	4	2	3
chr15	101167526	101168939	chr15	101412728	101414245	loop1090	4	1	3
chr1	43242986	43244550	chr1	43378331	43380317	loop1091	10	2	1
chr2	173036453	173038403	chr2	173291306	173294660	loop1094	3	1	2
chr1	37074360	37075773	chr1	37168678	37170304	loop1096	5	3	4
chr18	45548378	45550849	chr18	45990982	45992591	loop1097	3	2	3
chr10	98134498	98136088	chr10	98270275	98274795	loop1098	8	2	4
chr8	36947908	36949147	chr8	37556829	37559978	loop1099	4	2	1
chr12	57701083	57702323	chr12	57845690	57847615	loop110	7	2	1
chr10	118595952	118597077	chr10	118924658	118926157	loop1100	6	3	5
chr1	228565519	228567411	chr1	228650890	228653001	loop1101	3	2	3
chr5	169861427	169862889	chr5	170050074	170051445	loop1102	6	4	2
chrX	132925919	132927543	chrX	133055221	133056788	loop1104	8	4	4
chr4	8469720	8471680	chr4	8594926	8597149	loop1106	18	4	4
chr5	173845554	173847601	chr5	174162090	174164063	loop1107	12	1	1
chr16	88508843	88510406	chr16	88593220	88594796	loop1109	15	7	6
chr11	32073110	32074712	chr11	32197152	32198663	loop1114	4	3	3
chr1	13795407	13796511	chr1	13991662	13993271	loop1115	3	1	1
chr2	30387254	30388873	chr2	30933908	30935514	loop1116	6	3	3
chr1	113995049	113996376	chr1	114219984	114221361	loop1117	3	1	3
chr16	85453666	85455295	chr16	85643359	85646103	loop1118	6	4	5
chr18	13831497	13832966	chr18	13981764	13982985	loop1119	4	4	1
chr1	43396129	43397700	chr1	43537570	43540816	loop112	10	4	1
chr17	41653139	41657552	chr17	41750454	41752372	loop1120	35	1	3
chr12	121547166	121549192	chr12	121660835	121662338	loop1121	3	1	1
chr3	37896368	37898008	chr3	38008114	38009867	loop1122	17	6	5
chr5	169526759	169528674	chr5	169765404	169766718	loop1123	3	2	3
chr4	139601409	139603317	chr4	139839684	139841668	loop1124	4	2	1
chr2	165870963	165872607	chr2	166059980	166061425	loop1125	6	3	2
chr1	184774162	184775776	chr1	184950324	184952302	loop1127	30	2	2
chr1	201499276	201500824	chr1	201671602	201674349	loop1128	5	2	3
chr12	113899114	113901368	chr12	114349831	114351423	loop1129	3	4	2
chr3	150021077	150022355	chr3	150125213	150129781	loop1130	4	2	2
chr4	41281882	41284879	chr4	41662894	41664374	loop1131	11	1	1
chr4	15232509	15234190	chr4	15458437	15460115	loop1132	7	4	2
chr6	46816122	46817596	chr6	46958018	46959455	loop1133	5	4	1
chr18	34965184	34967095	chr18	35117174	35119078	loop1134	3	3	2
chr1	20848230	20849878	chr1	20965933	20967593	loop1135	9	3	3
chr1	156766558	156767993	chr1	156859246	156860847	loop1136	4	2	3
chr7	28654348	28655493	chr7	28893108	28894879	loop1138	3	2	4
chr3	42821682	42823333	chr3	42921630	42923569	loop1141	4	1	7
chr15	80859453	80861076	chr15	81070175	81073771	loop1143	11	3	2
chr22	46040611	46042406	chr22	46259213	46260993	loop1144	4	4	2
chr8	55081357	55083098	chr8	55343868	55345019	loop1145	5	1	1
chr12	55247182	55248749	chr12	55350704	55353663	loop1146	13	2	1
chr14	51066056	51067802	chr14	51239745	51241243	loop115	3	1	2
chr12	3408575	3410660	chr12	3912507	3913880	loop1151	5	1	1
chr2	207853531	207855052	chr2	207938390	207940046	loop1152	5	1	4
chr4	186561314	186563036	chr4	186958694	186960322	loop1153	3	1	1
chr17	15731472	15732908	chr17	15847100	15849493	loop1154	11	4	7
chr10	49571016	49572525	chr10	49713066	49715272	loop1156	5	1	1
chr8	59520648	59521951	chr8	59613342	59615272	loop1159	7	3	1
chr7	105816494	105818212	chr7	106299713	106302267	loop1160	4	2	7
chr11	20418317	20419614	chr11	20631062	20632600	loop1161	4	1	3
chr14	31448819	31450466	chr14	31550452	31552643	loop1163	8	1	1
chr20	37274218	37275887	chr20	37676205	37677665	loop1164	3	3	3
chr16	67312195	67314028	chr16	67406193	67407365	loop1165	3	2	2
chr14	90862696	90866964	chr14	91163212	91164901	loop1167	5	5	2
chr4	75054471	75055954	chr4	75176900	75178296	loop1168	5	1	1
chr1	67461146	67462922	chr1	67676820	67678153	loop1169	5	3	2
chr15	56537497	56539333	chr15	56720468	56721876	loop1170	3	4	1
chr3	156391036	156393973	chr3	156798859	156800521	loop1172	4	4	3
chr4	47687715	47689203	chr4	47838063	47842061	loop1173	7	1	1
chr9	128189599	128191340	chr9	128392680	128395157	loop1174	3	3	3
chr5	125991319	125993230	chr5	126111471	126117039	loop1175	8	1	2
chr3	107293023	107294335	chr3	107378831	107380101	loop1176	3	2	1
chr20	20844528	20845852	chr20	21215599	21217603	loop1177	4	1	2
chrX	106897401	106899479	chrX	107018325	107021365	loop1179	6	5	1
chr1	222965684	222967140	chr1	223296434	223297886	loop1182	3	2	2
chr2	101112495	101113739	chr2	101222729	101224355	loop1183	3	3	1
chr8	81909706	81911666	chr8	82146754	82148604	loop1185	18	1	1
chr12	64232547	64234059	chr12	64574956	64576303	loop1186	3	2	3
chr16	51851725	51853145	chr16	52004645	52005877	loop1188	7	1	1
chr2	113482034	113485203	chr2	113641774	113643510	loop119	4	4	2
chr2	88359328	88360935	chr2	88458601	88460473	loop1190	21	1	3
chr1	156065418	156067479	chr1	156194398	156196135	loop1191	3	1	1
chr16	3739507	3741607	chr16	3988032	3990119	loop1193	3	5	6
chrX	37785412	37786913	chrX	38033542	38035279	loop1194	8	3	3
chr4	54774219	54775955	chr4	55091189	55095292	loop1195	6	1	1
chr4	72136175	72137442	chr4	72578708	72580299	loop1196	5	1	2
chr16	50408093	50409553	chr16	50839576	50841359	loop1197	3	3	3
chr17	47644565	47646545	chr17	47771144	47773811	loop1198	18	4	2
chr17	48940016	48941707	chr17	49033401	49035256	loop12	5	2	2
chr1	203829391	203831922	chr1	204131004	204132704	loop1201	3	2	4
chr6	22569075	22570438	chr6	22905776	22907347	loop1203	3	3	2
chr11	75155736	75157545	chr11	75242711	75244411	loop1204	17	2	3
chr10	35528439	35529764	chr10	35851629	35853124	loop1205	3	2	3
chr10	116230579	116232155	chr10	116462720	116464399	loop1206	4	1	2
chr1	154321899	154327793	chr1	154450578	154454087	loop1211	3	3	1
chr1	33357897	33359723	chr1	33551314	33552803	loop1214	3	8	2
chr3	20381270	20382764	chr3	20970912	20972401	loop1216	3	1	1
chr15	86407761	86409299	chr15	86774745	86776531	loop1217	3	1	3
chr7	5279346	5280937	chr7	5525895	5528288	loop1218	3	4	3
chr15	40336724	40338583	chr15	40508663	40510550	loop1219	3	1	1
chr17	62102635	62104037	chr17	62210473	62211856	loop1221	5	2	1
chr1	85409819	85411595	chr1	85719909	85721282	loop1222	5	4	1
chr7	98637530	98639023	chr7	98909954	98911418	loop1223	4	3	2
chr1	87246049	87247437	chr1	87430227	87431945	loop1224	3	1	4
chr12	22861912	22863031	chr12	23207222	23208908	loop1227	4	2	2
chr4	140655193	140657338	chr4	140933321	140934697	loop1228	4	3	2
chr22	24819013	24820850	chr22	24920781	24922782	loop123	4	3	2
chr1	201971258	201972459	chr1	202086719	202089177	loop1230	4	1	3
chr14	76175086	76176417	chr14	76447434	76450239	loop1233	4	2	4
chr22	44476358	44478000	chr22	45021316	45023142	loop1234	3	4	5
chr11	9882962	9884776	chr11	9993874	9996580	loop1235	20	2	2
chr8	135697155	135698722	chr8	135897979	135899550	loop1236	3	2	2
chr16	4302816	4305109	chr16	4408482	4410103	loop1237	3	4	5
chr2	152892780	152895957	chr2	153045710	153047902	loop1238	5	2	1
chr10	118555688	118557571	chr10	118927103	118928566	loop1240	4	2	4
chr1	214504715	214507508	chr1	214757931	214759405	loop1242	4	1	1
chr10	92670476	92672733	chr10	93055931	93057028	loop1243	3	2	4
chr7	80082423	80083957	chr7	80288107	80289672	loop1244	3	1	1
chr3	194407155	194409825	chr3	194722124	194723601	loop1245	3	8	3
chr17	39704296	39706747	chr17	39821657	39824204	loop1249	5	2	3
chr14	83766318	83767637	chr14	83929377	83930753	loop125	3	1	2
chr1	52361956	52363864	chr1	52467239	52469045	loop1250	3	1	1
chr17	19416312	19418377	chr17	19620613	19623123	loop1251	4	2	1
chr10	94874850	94876651	chr10	95111677	95113439	loop1252	3	1	1
chr17	73615703	73616794	chr17	73745318	73746789	loop1254	3	1	7
chr11	62191252	62193462	chr11	62327480	62329826	loop1255	9	4	1
chr4	15806506	15808814	chr4	15963981	15966617	loop1256	5	2	3
chr14	21165199	21167085	chr14	21325237	21326816	loop1257	8	1	1
chr10	129704443	129706066	chr10	129867019	129868599	loop1258	7	4	2
chr16	68561883	68564320	chr16	68737669	68739252	loop126	5	2	3
chr10	103928683	103930097	chr10	104110893	104112886	loop1260	3	1	2
chr20	31682932	31684937	chr20	31849924	31851326	loop1261	4	3	2
chr10	28952052	28954067	chr10	29279630	29281976	loop1262	11	1	1
chr10	26046412	26047919	chr10	26163965	26165629	loop1263	6	3	2
chr17	49133662	49135142	chr17	49229265	49231756	loop1265	3	1	1
chr6	41334908	41337648	chr6	41753331	41755920	loop1266	3	1	3
chr15	71303296	71304796	chr15	71732063	71733823	loop1267	3	1	1
chr12	52557175	52559029	chr12	53272496	53274661	loop1268	3	1	4
chr4	113248491	113249989	chr4	113443672	113446250	loop1269	5	2	1
chr7	131192100	131193529	chr7	131338572	131340405	loop1270	6	1	2
chr21	39046932	39048386	chr21	39727303	39728867	loop1272	5	2	3
chr2	175612948	175614650	chr2	175849705	175851547	loop1275	7	2	1
chr3	127889178	127890655	chr3	128040390	128041793	loop1276	4	2	3
chr6	160558669	160560526	chr6	160876299	160877945	loop1277	11	2	2
chr17	41987168	41988194	chr17	42071275	42073210	loop1279	3	1	3
chr15	99201800	99203351	chr15	99393593	99397415	loop1282	3	4	1
chr19	46416544	46417971	chr19	46531621	46533058	loop1283	3	5	2
chr18	59248566	59250130	chr18	59567940	59569575	loop1284	3	3	1
chr11	65478409	65480726	chr11	65584692	65586688	loop1285	6	5	4
chr2	65491543	65493409	chr2	65779867	65781490	loop1287	6	1	2
chr13	51722322	51724108	chr13	51859985	51861435	loop1288	6	4	4
chr3	183734412	183736573	chr3	183834988	183836058	loop1289	4	2	2
chr7	73481735	73483115	chr7	73620264	73621959	loop1291	3	4	5
chr5	74531921	74533647	chr5	74631551	74633517	loop1292	6	3	1
chr7	148958161	148959981	chr7	149118802	149120413	loop1295	4	1	5
chr7	70293531	70295252	chr7	71197490	71199103	loop1297	6	3	4
chr3	77087001	77089724	chr3	77303810	77305365	loop1298	11	4	4
chr15	90514012	90515791	chr15	90614022	90615394	loop1299	4	3	2
chr15	80747487	80749199	chr15	81070175	81073771	loop13	4	3	2
chr17	48859900	48861483	chr17	49026872	49028687	loop1300	4	3	4
chrX	129059030	129060496	chrX	129161654	129163014	loop1301	5	2	2
chr14	80679360	80680902	chr14	80830021	80831653	loop1303	7	1	1
chr16	19612210	19613662	chr16	19895906	19898534	loop1304	6	3	4
chr15	41872656	41874255	chr15	42102674	42104569	loop1305	3	1	3
chr18	33335949	33337507	chr18	33529123	33531210	loop1307	9	3	1
chr6	84127040	84128603	chr6	84223927	84225438	loop1308	7	1	2
chr3	158563094	158564499	chr3	158977232	158978738	loop1309	6	3	2
chr10	102430088	102431862	chr10	102576782	102578136	loop131	4	8	2
chr16	84001108	84002427	chr16	84098666	84100067	loop1311	3	4	1
chr19	13088111	13089716	chr19	13203773	13205506	loop1312	13	1	3
chr11	113905877	113907928	chr11	114131117	114132576	loop1313	7	6	4
chr4	122113065	122114616	chr4	122228426	122229835	loop1316	11	1	2
chr7	16137653	16139087	chr7	16603922	16605420	loop1318	3	2	2
chrX	106515113	106516799	chrX	106671824	106673258	loop1319	3	4	7
chr2	239693041	239694546	chr2	239783447	239784505	loop1321	3	2	3
chr6	73121245	73122940	chr6	73843693	73845159	loop1322	3	2	6
chr2	129078818	129080895	chr2	129493510	129495399	loop1323	3	4	3
chr4	16027226	16028897	chr4	16266069	16267212	loop1324	3	3	1
chr6	144536233	144538826	chr6	144802558	144804120	loop1325	3	1	2
chr21	28221098	28224119	chr21	28936468	28938049	loop1327	8	4	1
chr16	86596449	86598694	chr16	87311665	87313202	loop133	4	2	4
chr17	19264987	19267465	chr17	19548674	19550035	loop1330	3	4	3
chr12	16317929	16319282	chr12	16511929	16513914	loop1331	9	1	2
chr15	77950758	77953139	chr15	78112153	78114632	loop1332	10	2	1
chrX	56828310	56831208	chrX	57003896	57005613	loop1334	10	3	2
chr1	23000118	23001607	chr1	23256276	23257722	loop1335	3	4	4
chr12	110949799	110951123	chr12	111039420	111040868	loop1336	5	1	1
chr20	57443368	57446400	chr20	57782324	57783599	loop1337	3	3	3
chr21	34293538	34294799	chr21	34498842	34500698	loop1339	6	2	4
chr7	31482267	31484046	chr7	31672847	31674588	loop134	14	2	2
chr9	112944841	112946671	chr9	113385047	113386734	loop1340	5	2	2
chr21	28253441	28254685	chr21	28585168	28586640	loop1341	3	1	1
chr3	187465193	187466817	chr3	187769362	187771663	loop1343	4	2	2
chr17	27292036	27293670	chr17	27442499	27445001	loop1345	10	1	1
chr12	6304151	6305997	chr12	6385789	6390065	loop1346	16	3	6
chr9	115472978	115474307	chr9	115554992	115556579	loop1347	7	1	1
chr17	16904465	16906113	chr17	17044648	17046044	loop1349	5	4	2
chr8	117800078	117801491	chr8	118049462	118051056	loop1350	3	3	1
chr10	125753344	125756312	chr10	126077213	126079047	loop1351	11	2	3
chr7	100491706	100496163	chr7	100720263	100721789	loop1354	4	2	2
chr9	21812357	21815043	chr9	22243665	22245457	loop1355	5	1	1
chr11	20669016	20670435	chr11	21532888	21534377	loop1357	3	1	3
chr14	52509847	52511276	chr14	52597621	52599396	loop1358	5	3	3
chr11	13976793	13978497	chr11	14169503	14171132	loop1359	9	3	1
chr7	8476027	8477438	chr7	8763211	8764856	loop136	5	1	2
chr3	184278239	184280433	chr3	184494802	184496554	loop1360	26	8	3
chr17	71251211	71253651	chr17	71365336	71366921	loop1362	38	1	1
chr8	94705574	94707537	chr8	94972333	94974163	loop1363	3	1	5
chr1	18248916	18250191	chr1	18426384	18427857	loop1364	3	2	2
chr7	54840716	54843637	chr7	55321850	55324167	loop1366	12	2	1
chr11	129233359	129235121	chr11	129619960	129621748	loop1369	17	4	5
chr6	36852849	36854306	chr6	36985146	36987297	loop1370	4	2	2
chr17	61995562	61997336	chr17	62102635	62104037	loop1371	3	2	2
chr18	8696057	8697559	chr18	8987244	8989374	loop1373	5	4	3
chr1	157932800	157934752	chr1	158087150	158088875	loop1374	6	4	2
chr6	88638619	88640781	chr6	89201837	89203517	loop1375	5	2	1
chr17	17257566	17260551	chr17	17403969	17405130	loop1377	7	2	1
chr17	46569053	46570897	chr17	46669976	46672228	loop1378	4	1	2
chr3	137427246	137428894	chr3	137664623	137666152	loop1379	3	2	2
chr17	49662402	49663768	chr17	49841166	49842724	loop138	4	1	3
chr11	11421777	11423353	chr11	11807864	11810226	loop1380	11	2	1
chr1	68581672	68583411	chr1	68807799	68809337	loop1381	3	1	4
chr12	121547166	121549192	chr12	121646614	121649291	loop1382	5	1	5
chr6	132620691	132622500	chr6	132804782	132806154	loop1383	5	1	2
chr2	147802099	147803554	chr2	148667915	148669489	loop1384	3	2	1
chr7	36060424	36061749	chr7	36330302	36332206	loop1385	4	1	7
chr9	73899632	73900937	chr9	74381534	74385235	loop1386	3	2	4
chr21	35295637	35297720	chr21	35719626	35721022	loop1387	6	3	3
chr13	52418759	52420210	chr13	52701039	52704260	loop1388	4	3	1
chr6	17155552	17157515	chr6	17803968	17805373	loop1389	3	1	1
chr1	8090560	8092249	chr1	8297793	8300937	loop1390	4	1	1
chr11	17404864	17406408	chr11	17494489	17495730	loop1391	3	4	1
chr2	175329579	175331068	chr2	175410833	175412582	loop1393	6	2	4
chr2	169817641	169819045	chr2	169965674	169967187	loop1394	3	1	3
chr9	4758822	4760157	chr9	4923734	4925036	loop1395	3	2	4
chr2	69252512	69254044	chr2	69499744	69501116	loop1396	4	1	2
chr4	82326345	82328175	chr4	82765166	82767080	loop1397	4	3	3
chr14	104037620	104039303	chr14	104145220	104146607	loop1398	3	1	5
chr3	51535157	51537380	chr3	51702733	51704265	loop1399	7	2	4
chr3	99561543	99562985	chr3	99972167	99973966	loop14	4	1	1
chr11	69499943	69501478	chr11	69702737	69704472	loop140	4	4	3
chr10	98155109	98156866	chr10	98270275	98274795	loop1400	12	2	4
chr2	10971955	10973381	chr2	11263999	11265528	loop1403	5	4	5
chr4	40229930	40231490	chr4	40326770	40328432	loop1405	3	2	2
chr6	15690727	15692699	chr6	16182808	16184855	loop1406	7	4	2
chr9	94520200	94521620	chr9	94709889	94713597	loop141	3	2	3
chr4	130283286	130284705	chr4	130561742	130563297	loop1410	5	1	1
chr8	133067147	133068641	chr8	133156575	133158004	loop1411	3	1	1
chr9	85948632	85949996	chr9	86152756	86154440	loop1412	4	1	6
chr17	37138809	37140586	chr17	37330581	37332264	loop1414	4	1	1
chr8	64303232	64304834	chr8	64514649	64516159	loop1415	3	2	1
chr11	86166467	86168352	chr11	86281877	86283556	loop1416	6	2	3
chr4	46845872	46847186	chr4	47034052	47035519	loop1417	5	3	2
chr2	98422674	98424242	chr2	99000673	99002488	loop1418	5	2	2
chr6	35489902	35491778	chr6	35703378	35706244	loop1419	7	3	1
chr14	68049874	68052002	chr14	68170664	68172140	loop142	8	3	1
chr6	41334908	41337648	chr6	41566674	41572103	loop1420	13	1	2
chr2	10848890	10850494	chr2	10932715	10933871	loop1421	5	5	5
chr1	162823525	162824889	chr1	163285033	163286331	loop1422	3	2	1
chr2	169817641	169819045	chr2	169987820	169989340	loop1423	3	1	2
chr17	17257566	17260551	chr17	17544210	17546173	loop1425	19	2	1
chr3	9541183	9545986	chr3	9768162	9769778	loop1426	11	1	2
chr15	43479192	43480673	chr15	43575478	43578717	loop1427	5	1	1
chr11	47008168	47009609	chr11	47173618	47175734	loop143	5	2	5
chr18	47794138	47795707	chr18	47954725	47956463	loop1430	3	4	1
chr11	75607337	75608792	chr11	75862231	75865280	loop1434	7	1	3
chr17	63273437	63275581	chr17	64160953	64162604	loop1436	3	1	1
chr8	56991248	56992513	chr8	57101215	57102601	loop1438	5	1	2
chr10	86026660	86028233	chr10	86296121	86298338	loop1439	4	1	2
chr5	58483445	58485324	chr5	58630706	58632231	loop144	4	2	2
chr3	50384268	50385480	chr3	50586618	50589269	loop1440	3	1	2
chr20	37274218	37275887	chr20	37379482	37380961	loop1444	12	3	1
chr20	47273025	47275785	chr20	47520769	47522493	loop1445	13	1	1
chr17	7815741	7817252	chr17	7943707	7945792	loop1446	3	1	4
chr20	57662213	57663906	chr20	57977517	57979726	loop145	4	1	3
chr21	46559787	46561108	chr21	46858575	46860293	loop1451	3	2	2
chr7	105292142	105293766	chr7	105682589	105684215	loop1452	3	2	4
chr12	117649892	117651306	chr12	118287264	118288617	loop1453	4	1	1
chr1	47901440	47904205	chr1	48174378	48177149	loop1454	3	2	2
chr1	112023800	112025308	chr1	112288860	112290856	loop1455	7	1	1
chr5	135222556	135224021	chr5	135417560	135419075	loop1456	4	5	2
chr8	23331158	23332714	chr8	23446429	23447992	loop1458	5	3	1
chr2	219893825	219895389	chr2	220019005	220020651	loop146	4	9	3
chr5	96566287	96567550	chr5	96869158	96870745	loop1460	5	1	2
chr10	23446328	23448298	chr10	23581404	23582975	loop1462	7	1	2
chr5	174960377	174962297	chr5	175145174	175146682	loop1463	12	3	1
chr12	92204845	92206447	chr12	92963381	92965126	loop1465	3	3	1
chr15	25753018	25754578	chr15	26178363	26180148	loop1468	5	1	3
chr13	23374917	23376624	chr13	23732815	23735656	loop1469	3	1	2
chr16	83989772	83991320	chr16	84098666	84100067	loop1470	5	6	1
chr21	15775577	15776950	chr21	16145455	16147059	loop1471	3	1	1
chr1	52592557	52594078	chr1	52761281	52762859	loop1473	3	3	1
chr1	111066500	111068139	chr1	111322859	111324398	loop1475	6	2	2
chr17	63289769	63291271	chr17	63550071	63555298	loop1478	4	2	5
chr5	140809410	140810982	chr5	140943194	140944887	loop1479	4	2	2
chrX	100669947	100671436	chrX	100850433	100852318	loop1480	3	3	2
chr19	10379595	10382469	chr19	10498907	10502223	loop1481	16	5	2
chr13	27272009	27273728	chr13	27445803	27448152	loop1482	4	6	1
chr11	19584963	19586579	chr11	19763481	19765229	loop1483	16	4	2
chr7	130580720	130582761	chr7	130691704	130693388	loop1484	5	4	5
chrX	117981133	117982513	chrX	118200368	118201912	loop1486	4	2	3
chr2	46220182	46221508	chr2	46591433	46594249	loop1487	6	3	2
chr5	169652325	169653922	chr5	169765404	169766718	loop1488	5	1	3
chr1	176343524	176345103	chr1	176660282	176661643	loop1489	4	1	1
chr17	29715788	29718161	chr17	29851676	29854042	loop149	5	1	2
chr5	146001603	146002637	chr5	146345101	146346544	loop1490	3	1	1
chr14	100448168	100449801	chr14	100573774	100575682	loop1491	5	3	3
chr15	92640267	92642895	chr15	92968589	92969853	loop1492	3	3	2
chr5	177706430	177708029	chr5	178016357	178018726	loop1493	9	3	6
chr5	53812248	53817528	chr5	54140359	54141949	loop1494	5	4	1
chr10	92670476	92672733	chr10	92765514	92767111	loop1495	5	2	1
chr5	134801032	134803989	chr5	134895784	134897698	loop1496	8	4	3
chr14	78914178	78915854	chr14	79063670	79065414	loop1497	3	2	2
chr3	118600655	118602125	chr3	118816718	118818462	loop1498	11	2	2
chr16	68262731	68264217	chr16	68361704	68363424	loop150	4	2	3
chr9	21454805	21456154	chr9	21708900	21710362	loop1500	3	3	2
chr18	30790160	30791193	chr18	31074835	31076112	loop1503	3	1	2
chr7	116852434	116853985	chr7	117025364	117026682	loop1506	5	3	1
chr11	17251205	17252494	chr11	17404864	17406408	loop1507	4	1	4
chr20	50415920	50419784	chr20	50699610	50701149	loop1509	3	2	2
chr1	209421410	209423345	chr1	209686102	209687553	loop151	3	3	3
chr11	9632232	9636802	chr11	9769398	9770937	loop1510	3	1	1
chrX	130837394	130840278	chrX	130925363	130928375	loop1511	6	4	2
chr8	117938699	117940419	chr8	118049462	118051056	loop1512	10	3	1
chr5	142127542	142129188	chr5	142259476	142261033	loop1513	10	2	1
chr7	73465428	73466929	chr7	73620264	73621959	loop1514	4	6	5
chr8	15235189	15236960	chr8	15501065	15502453	loop1517	4	1	1
chr8	27493209	27494945	chr8	27620866	27622267	loop1518	3	2	1
chr6	912638	914147	chr6	1381393	1382971	loop1519	3	1	4
chr22	43626491	43628111	chr22	43741915	43743417	loop1520	3	2	2
chr3	186937177	186938977	chr3	187395697	187398388	loop1521	7	3	2
chr15	76093713	76095348	chr15	76220541	76222159	loop1525	3	1	2
chr11	35842755	35844624	chr11	36286914	36288494	loop1526	3	3	1
chr16	89665478	89666630	chr16	89765972	89767443	loop1527	3	4	6
chr2	241089086	241090568	chr2	241376936	241378563	loop1528	6	3	6
chr11	3845438	3846792	chr11	4093177	4094895	loop1529	3	3	3
chrX	108728293	108730080	chrX	108875504	108877223	loop153	28	4	2
chr20	9448235	9449503	chr20	9589359	9591441	loop1532	8	2	3
chr1	24476207	24478170	chr1	24715952	24720111	loop1533	5	4	3
chr1	27721160	27722824	chr1	27929809	27936278	loop1535	6	3	3
chr14	95908335	95909737	chr14	96026623	96028390	loop1539	5	2	5
chr17	47484666	47486439	chr17	47625391	47626729	loop1540	6	3	4
chr4	52761438	52762949	chr4	52891602	52892899	loop1541	4	1	1
chr2	121664931	121666178	chr2	121827664	121829617	loop1550	6	7	4
chr4	88599902	88601711	chr4	88769326	88771168	loop1551	7	2	2
chr12	103342126	103343679	chr12	103897162	103898555	loop1552	3	2	3
chr1	210621272	210622563	chr1	211306700	211309636	loop1553	9	1	1
chr14	54396052	54397757	chr14	54641332	54643173	loop1554	6	3	1
chr2	72150377	72152177	chr2	72375724	72379651	loop1558	15	3	2
chr2	85955439	85957252	chr2	86053789	86056008	loop1559	3	3	1
chrX	9840947	9842977	chrX	10086343	10088753	loop156	10	1	6
chr1	95319202	95321160	chr1	95506474	95508188	loop1561	13	1	2
chr16	57808807	57810540	chr16	58028138	58029551	loop1562	3	6	3
chr15	89199830	89201551	chr15	89560067	89561800	loop1564	3	6	1
chr2	119638509	119641277	chr2	119931455	119933379	loop1565	5	1	2
chr21	28221098	28224119	chr21	28585168	28586640	loop1566	6	4	1
chr20	61299122	61300838	chr20	61421931	61423724	loop1567	19	3	7
chr12	22681791	22683103	chr12	22784397	22785381	loop1568	3	1	1
chr19	8460774	8463965	chr19	8570264	8572008	loop1569	3	1	4
chr7	25604726	25606677	chr7	25890516	25892506	loop1570	4	3	1
chr13	24593442	24595619	chr13	24793165	24795290	loop1571	13	1	1
chr8	22144209	22145996	chr8	22223985	22226298	loop1572	6	1	3
chr15	58362463	58363901	chr15	58473946	58475738	loop1573	6	1	6
chr11	14995821	14997181	chr11	15095823	15097341	loop1574	3	1	5
chr17	43717240	43718671	chr17	43908908	43910494	loop1576	5	4	3
chr2	40140155	40141737	chr2	40986640	40988123	loop1577	3	1	1
chr11	122499078	122500644	chr11	122724132	122725559	loop1580	3	6	2
chr11	84275167	84276504	chr11	84424760	84426294	loop1584	6	3	1
chr21	33157607	33159177	chr21	33630003	33631504	loop1585	5	2	3
chr4	78306005	78307718	chr4	78539195	78540816	loop1586	3	1	2
chr11	6272030	6273386	chr11	6373923	6375552	loop1588	5	2	2
chr15	68842207	68843724	chr15	69216618	69218210	loop1589	5	1	2
chr2	101654377	101656111	chr2	101766550	101770368	loop1590	13	3	1
chr21	42541871	42543238	chr21	42654452	42656154	loop1591	7	1	2
chr1	211306700	211309636	chr1	211496238	211497818	loop1592	4	1	2
chr21	30461828	30463181	chr21	30744016	30745573	loop1593	7	2	3
chr9	119498620	119500369	chr9	119604426	119605794	loop1595	5	4	2
chr11	119536387	119538216	chr11	119977012	119979919	loop1596	5	6	3
chr12	6861051	6863832	chr12	6944342	6945646	loop1597	4	5	2
chr4	3768250	3770173	chr4	3881035	3883369	loop1598	8	5	4
chr17	62105675	62107124	chr17	62210473	62211856	loop1599	4	3	1
chr2	45870253	45871992	chr2	46005135	46006732	loop16	6	3	3
chr4	22464055	22465598	chr4	22691717	22693182	loop1603	3	2	1
chr7	63642876	63644396	chr7	64084914	64086476	loop1604	3	6	1
chr5	131754659	131756302	chr5	131835481	131837823	loop1605	7	2	3
chr3	184278239	184280433	chr3	184520574	184521865	loop1606	3	8	6
chr4	112562458	112564382	chr4	112719554	112720827	loop1607	5	2	2
chr5	167695585	167698447	chr5	167912577	167914120	loop1608	4	1	3
chr2	10264067	10265691	chr2	10573735	10575977	loop1609	4	2	7
chr8	23018941	23020187	chr8	23103195	23105329	loop161	3	2	4
chr15	94517594	94519337	chr15	94662187	94664123	loop1610	7	2	1
chr19	57259379	57260571	chr19	57610000	57611515	loop1611	3	1	3
chr1	93323880	93325674	chr1	93486513	93488174	loop1612	3	4	1
chr6	104975196	104976474	chr6	105218507	105219919	loop1613	4	2	4
chr7	22588363	22590825	chr7	22764059	22769075	loop1615	3	1	1
chr4	75242023	75243437	chr4	75595742	75597161	loop1616	4	1	2
chr2	32997035	32998977	chr2	33170650	33173711	loop1617	4	1	3
chr7	24851419	24852931	chr7	25137553	25138874	loop1618	5	1	2
chr7	25607795	25609394	chr7	25893699	25895412	loop1619	3	2	1
chrX	50489912	50492396	chrX	50645992	50647576	loop162	19	1	2
chr1	8034799	8036343	chr1	8411218	8412735	loop1622	3	6	5
chr5	142382193	142383395	chr5	143203978	143205710	loop1623	3	2	3
chr6	119288938	119290697	chr6	119449936	119451398	loop1624	3	1	1
chr16	5551747	5553494	chr16	5654309	5655570	loop1627	6	3	3
chr3	46745996	46747589	chr3	46901360	46902564	loop1629	4	4	4
chr1	205110205	205111818	chr1	205224625	205226190	loop163	4	2	6
chr5	179755050	179756510	chr5	179897143	179898942	loop1631	5	1	3
chr6	13908600	13910119	chr6	14046243	14047674	loop1634	5	1	1
chr13	113595681	113598457	chr13	113683267	113684676	loop1637	12	3	6
chr12	123351637	123353204	chr12	123430682	123432384	loop1639	4	7	2
chr4	115307227	115308950	chr4	115579942	115581463	loop164	12	2	1
chr17	31109931	31111613	chr17	31263487	31264789	loop1640	4	2	2
chr10	91185395	91187137	chr10	91314816	91316313	loop1641	12	1	1
chr3	155099588	155101239	chr3	155418962	155420670	loop1642	18	2	1
chr3	11100567	11103825	chr3	11196341	11197932	loop1643	8	1	2
chr1	247552800	247554291	chr1	247649984	247651247	loop1644	5	5	4
chr22	44388402	44390047	chr22	45021316	45023142	loop1646	7	1	5
chr3	37492639	37494617	chr3	37820418	37821960	loop1649	6	4	3
chr12	3408575	3410660	chr12	3565497	3566825	loop165	12	1	2
chr6	29615245	29620516	chr6	29801834	29803696	loop1651	4	2	1
chr8	3141242	3142955	chr8	3442137	3443214	loop1652	4	1	3
chr5	79386443	79388774	chr5	79602815	79605028	loop1653	5	2	1
chr18	33335949	33337507	chr18	33864032	33865588	loop1654	3	3	2
chr1	242059092	242060828	chr1	242180439	242181810	loop1655	7	1	1
chr9	135285845	135288396	chr9	135449480	135451364	loop1657	6	1	2
chrX	48619658	48621107	chrX	48802514	48804075	loop1659	4	3	3
chr1	205365482	205367446	chr1	205492606	205494389	loop166	8	1	3
chr5	39424451	39425805	chr5	39547102	39548541	loop1663	3	6	1
chr11	118529340	118531240	chr11	118826041	118828259	loop1666	6	11	2
chr2	134875057	134879523	chr2	135207933	135209327	loop1667	5	1	2
chr19	46416544	46417971	chr19	46579400	46582551	loop1668	5	5	5
chr17	2731185	2732670	chr17	2832036	2834482	loop1669	8	2	3
chr1	120153560	120155275	chr1	120286068	120287683	loop167	4	2	3
chr20	25045752	25047353	chr20	25159151	25160777	loop1671	4	2	2
chr17	47652146	47654481	chr17	47771144	47773811	loop1672	9	5	2
chr5	170170576	170172575	chr5	170323264	170324595	loop1673	3	5	1
chr4	114315394	114316884	chr4	114468074	114469639	loop1674	6	1	4
chr17	42996864	42998325	chr17	43096069	43097414	loop1677	3	3	3
chr15	27133976	27135338	chr15	27261673	27263219	loop1678	3	1	2
chr5	148746489	148748044	chr5	148943508	148945385	loop1679	3	2	1
chr20	22319127	22320820	chr20	22566686	22568445	loop168	6	2	3
chr9	94537193	94538691	chr9	94709889	94713597	loop1680	7	5	3
chr14	77379111	77382000	chr14	77533781	77535579	loop1683	3	3	6
chr8	28944493	28945846	chr8	29171598	29173914	loop1684	3	1	3
chr20	58173180	58174567	chr20	58325529	58326957	loop1685	10	1	6
chr15	45145065	45146328	chr15	45328642	45330130	loop1686	6	2	2
chr3	178732703	178734424	chr3	179033110	179034693	loop1687	5	2	2
chr1	17828284	17829837	chr1	17932807	17934213	loop1688	16	2	1
chr11	58396964	58398091	chr11	58667779	58669100	loop169	3	1	5
chr20	47251824	47253249	chr20	47520769	47522493	loop1691	6	4	1
chr18	60089793	60091172	chr18	60251021	60252470	loop1692	3	1	3
chr13	46757730	46759485	chr13	46862301	46864245	loop1694	6	2	1
chr2	207256389	207257722	chr2	207423568	207424734	loop1697	3	4	1
chr11	61664203	61667666	chr11	61848738	61850477	loop1698	18	3	2
chr16	19909983	19911702	chr16	20311201	20312649	loop17	4	1	1
chr11	14558096	14559424	chr11	14928498	14931066	loop1702	3	2	1
chr1	23030271	23031995	chr1	23256276	23257722	loop1703	7	4	4
chr19	13989897	13991988	chr19	14182449	14186793	loop1704	16	7	3
chr18	46001718	46003346	chr18	46200907	46204120	loop1705	3	2	1
chr3	64015477	64017563	chr3	64469488	64470962	loop1706	5	4	1
chr4	180788011	180789270	chr4	180949362	180950735	loop1709	7	5	1
chr21	39590698	39591845	chr21	39727303	39728867	loop171	5	1	3
chr19	30220827	30222370	chr19	30361653	30365463	loop1711	12	1	5
chr21	23946963	23948159	chr21	24163681	24165164	loop1712	3	1	1
chr1	192442668	192444222	chr1	192578711	192580101	loop1714	5	1	1
chr8	17556511	17557996	chr8	17721429	17722944	loop1715	4	3	1
chr1	201527812	201529841	chr1	201671602	201674349	loop1716	31	4	3
chr4	139601409	139603317	chr4	139791351	139793438	loop1719	4	2	2
chr2	121194190	121195727	chr2	121437225	121438769	loop1720	3	7	2
chrX	108728293	108730080	chrX	109132429	109135029	loop1722	3	4	4
chr6	143013398	143015062	chr6	143747716	143749220	loop1723	5	1	2
chr7	30839830	30841294	chr7	31013986	31015292	loop1725	8	2	2
chr7	131437970	131439282	chr7	131543311	131544973	loop1726	3	2	2
chr6	126179202	126180784	chr6	126277180	126279044	loop1727	6	2	4
chr1	167370009	167371475	chr1	167502411	167503906	loop1729	4	1	2
chr15	78291971	78293147	chr15	79043008	79044126	loop173	3	4	4
chr10	61858465	61860831	chr10	61967779	61969429	loop1731	6	2	1
chr1	182930926	182932778	chr1	183196399	183198163	loop1732	5	1	6
chr4	110919474	110920786	chr4	111236072	111237493	loop1733	3	2	2
chr16	86608671	86610459	chr16	86907263	86908591	loop1735	3	2	1
chrX	117734927	117736229	chrX	117940725	117942325	loop1737	3	1	2
chr11	29469553	29470906	chr11	30217671	30219095	loop1739	3	1	3
chr4	25181107	25183437	chr4	25313542	25315566	loop174	3	3	2
chr15	98835234	98836585	chr15	98964277	98965724	loop1740	3	2	4
chr19	13088111	13089716	chr19	13214866	13216200	loop1741	4	1	3
chr15	65930205	65931981	chr15	66128388	66129923	loop1742	3	2	1
chr19	40041441	40043153	chr19	40255607	40257740	loop1743	3	3	2
chr22	36696751	36698456	chr22	36865591	36867419	loop1745	5	7	2
chr14	25880815	25882257	chr14	26006476	26007946	loop1746	4	3	2
chr6	112500723	112502333	chr6	112589942	112590939	loop1747	7	1	2
chr2	85293300	85295115	chr2	85525281	85526728	loop1748	6	1	4
chr1	231492968	231494650	chr1	231738942	231740545	loop1750	4	1	3
chr6	42693450	42695751	chr6	42844188	42845785	loop1751	5	2	2
chr1	26601151	26603236	chr1	26717393	26718839	loop1752	4	1	1
chr17	10198080	10200106	chr17	10517145	10518813	loop1753	4	4	2
chr1	203007836	203010303	chr1	203184607	203187213	loop1754	7	1	2
chr9	893156	894837	chr9	997907	998739	loop1755	3	1	1
chr15	31506829	31509371	chr15	31726730	31728583	loop1757	7	1	4
chr12	11733045	11735337	chr12	12160883	12162940	loop1758	3	1	2
chr3	155867697	155870692	chr3	156165678	156166973	loop176	3	1	2
chr1	201222592	201224861	chr1	201353929	201355277	loop1761	4	3	2
chr10	120965377	120968082	chr10	121204229	121205895	loop1763	5	4	7
chr12	19909809	19911174	chr12	20046041	20047240	loop1764	3	1	1
chr11	94887134	94888569	chr11	95496871	95498378	loop1767	6	2	1
chrX	154208430	154210127	chrX	154314268	154315617	loop1768	5	2	1
chr6	139539768	139541391	chr6	139684596	139686629	loop1769	11	3	1
chr12	54613407	54614794	chr12	54751913	54755514	loop1770	7	2	2
chr5	139954393	139956017	chr5	140113529	140114735	loop1771	3	3	1
chr2	131554502	131556533	chr2	131721560	131722928	loop1772	7	4	2
chr2	47212874	47215404	chr2	47549598	47551451	loop1775	15	4	4
chr22	33055461	33057355	chr22	33381449	33384050	loop1776	3	4	2
chr7	95156068	95158028	chr7	95319044	95320754	loop1777	7	1	2
chr3	16331315	16332721	chr3	16591594	16593295	loop1778	7	2	1
chr8	10447114	10448730	chr8	10785285	10786961	loop178	3	5	4
chr5	141427270	141428762	chr5	141522614	141525836	loop1780	5	2	2
chr7	34359880	34361794	chr7	34469598	34470801	loop1781	5	1	2
chr8	139739118	139740440	chr8	139947814	139949322	loop1782	4	4	3
chr15	78910197	78913919	chr15	79001090	79002668	loop1785	16	1	1
chr16	55498342	55500399	chr16	55735018	55736527	loop1786	14	5	6
chr17	28134149	28136111	chr17	28256118	28259432	loop1787	9	1	2
chr5	111521645	111522895	chr5	111753636	111756901	loop1790	3	1	2
chr7	4837142	4838670	chr7	5124483	5125934	loop1791	3	2	5
chr18	51435501	51437016	chr18	51644869	51646953	loop1792	4	2	1
chr14	39190470	39191954	chr14	39336158	39337744	loop1794	9	1	1
chr20	31682932	31684937	chr20	31820486	31821732	loop1795	5	3	2
chr11	128986892	128988697	chr11	129619960	129621748	loop1796	3	1	5
chr8	56491866	56493162	chr8	56727249	56728374	loop1798	3	1	2
chr4	168543283	168544816	chr4	168997536	168999195	loop18	6	3	1
chr7	140216925	140219706	chr7	140344096	140345860	loop180	5	1	2
chr13	95841227	95842551	chr13	96055523	96057704	loop1800	8	4	2
chr5	158121855	158123538	chr5	158530487	158531770	loop1802	3	1	5
chr5	173008046	173009575	chr5	173396047	173401355	loop1804	3	1	1
chr10	103060699	103062262	chr10	103295865	103297444	loop1805	3	4	1
chr5	147669624	147671051	chr5	147753711	147755237	loop1808	10	1	3
chr7	31821526	31822900	chr7	32243490	32244857	loop1809	3	3	3
chr3	58545938	58547368	chr3	58644545	58645866	loop181	3	2	3
chr20	50001986	50004010	chr20	50240213	50241718	loop1810	3	1	2
chr11	62160341	62164725	chr11	62309083	62311584	loop1811	8	1	2
chr11	44679537	44680710	chr11	44796415	44797891	loop1812	3	2	5
chr17	27278995	27281402	chr17	27442499	27445001	loop1814	6	2	1
chr5	172437089	172438473	chr5	172708399	172709777	loop1815	3	2	1
chr11	116749987	116751451	chr11	116976007	116977657	loop1817	6	1	2
chr18	43728138	43729803	chr18	43860477	43862414	loop1818	4	1	3
chr7	18395176	18396787	chr7	18649552	18650838	loop1819	3	3	1
chr7	139330029	139331560	chr7	139701366	139702985	loop1820	5	5	1
chr14	68987112	68991730	chr14	69280647	69284380	loop1821	4	2	1
chr15	83916444	83918343	chr15	84227403	84229127	loop1822	5	2	3
chr11	30366872	30368595	chr11	30935162	30936582	loop1824	4	1	1
chr1	180502010	180503626	chr1	180831563	180833326	loop1827	4	2	2
chr12	3244098	3245621	chr12	3383977	3385538	loop183	5	3	3
chrX	110407488	110408785	chrX	110486969	110488436	loop1832	6	3	2
chr1	66718341	66720206	chr1	66968968	66970370	loop1833	3	2	2
chr16	80559819	80562164	chr16	80885550	80887133	loop1834	10	1	3
chr11	66601098	66602709	chr11	66742770	66744361	loop1835	4	2	1
chr6	132599999	132601894	chr6	132804782	132806154	loop1836	3	3	2
chr14	75554461	75556196	chr14	75773028	75775587	loop1837	3	2	1
chr16	50698575	50700113	chr16	50839576	50841359	loop184	5	4	3
chr1	23870431	23872714	chr1	23991217	23992473	loop1840	6	3	1
chr1	184044052	184045518	chr1	184660391	184661706	loop1841	3	1	1
chr19	38208746	38211455	chr19	38388506	38390297	loop1842	4	2	1
chr6	159429051	159430707	chr6	159524543	159526188	loop1843	5	1	4
chr2	73219575	73221290	chr2	73383041	73384754	loop1845	3	1	3
chr6	123051287	123053133	chr6	123190089	123191524	loop1848	4	2	1
chr14	50327968	50330302	chr14	50570757	50572627	loop1849	4	1	1
chr11	26352963	26354321	chr11	26670781	26672309	loop1851	3	7	2
chr9	138494123	138496599	chr9	138689011	138690367	loop1852	4	2	3
chr2	235196886	235198691	chr2	235453080	235454597	loop1853	4	2	2
chrX	153401521	153403164	chrX	153536107	153537647	loop1854	10	4	2
chr20	57443368	57446400	chr20	57662213	57663906	loop1855	4	3	1
chr22	20143878	20145531	chr22	20255563	20256531	loop1856	3	4	4
chr17	5490166	5491767	chr17	5609508	5611033	loop1857	7	1	3
chr1	243506682	243508273	chr1	243911491	243912902	loop1858	5	2	1
chr10	103361849	103363456	chr10	103508293	103510144	loop1859	3	5	2
chr6	13908600	13910119	chr6	14144290	14145787	loop1861	6	1	2
chr2	219136393	219138485	chr2	219258349	219265144	loop1862	14	2	1
chr20	48802117	48804687	chr20	49076425	49078499	loop1864	8	3	3
chrX	109692736	109694417	chrX	109908422	109909780	loop1865	3	1	1
chr2	42096308	42099242	chr2	42316013	42317548	loop1866	13	1	4
chr6	73121245	73122940	chr6	73325662	73327042	loop1868	3	2	1
chr20	44780070	44781306	chr20	44935183	44938044	loop1869	3	5	8
chr2	26799012	26801669	chr2	26967329	26970172	loop1872	4	1	4
chr1	178500959	178502426	chr1	178721891	178723428	loop1873	4	1	1
chr6	112500723	112502333	chr6	112632667	112634115	loop1874	10	1	1
chr1	26610822	26613272	chr1	26689748	26691275	loop1875	6	3	1
chr17	17257566	17260551	chr17	17471518	17472973	loop1876	5	2	3
chr9	136454062	136455313	chr9	136857026	136860910	loop1877	4	5	2
chr12	53272496	53274661	chr12	53373572	53375643	loop1880	15	4	5
chr8	22941255	22942535	chr8	23144836	23146368	loop1881	4	3	6
chr22	35746001	35748793	chr22	35978185	35980342	loop1883	6	1	6
chr11	119038793	119040713	chr11	119208427	119211487	loop1884	3	2	2
chr17	27965756	27968083	chr17	28134149	28136111	loop1886	5	1	1
chr11	8027267	8028928	chr11	8120316	8121762	loop1887	6	1	1
chr11	11049064	11050611	chr11	11177061	11179557	loop1888	3	5	2
chr12	89412751	89414294	chr12	89854751	89856461	loop1889	4	1	1
chr14	91752219	91753738	chr14	91884416	91886121	loop1890	3	4	5
chr12	89410396	89411807	chr12	89922882	89924379	loop1891	3	1	1
chr12	121772082	121773338	chr12	121880550	121882585	loop1892	4	1	10
chr6	18323783	18325530	chr6	18503277	18505160	loop1894	19	2	1
chr10	72662251	72664054	chr10	73044265	73045671	loop1895	6	3	2
chr11	1713765	1716313	chr11	1852992	1855080	loop1896	18	5	3
chr11	11057434	11059622	chr11	11287047	11288459	loop1897	6	2	3
chr7	152889445	152891125	chr7	153077983	153079729	loop1899	6	3	2
chr2	206630858	206632384	chr2	206749665	206751266	loop1900	3	3	4
chr1	100928795	100930185	chr1	101333462	101334739	loop1901	6	3	1
chr12	131400066	131402117	chr12	131588103	131590130	loop1904	4	3	3
chr3	143493736	143495046	chr3	143669769	143671082	loop1907	3	3	2
chr7	98061940	98063479	chr7	98374414	98376100	loop1908	11	6	3
chr14	32542216	32543735	chr14	32723402	32725179	loop1910	3	3	2
chr3	100321712	100323198	chr3	100427609	100430192	loop1911	4	2	6
chr12	54645056	54646309	chr12	54761737	54765089	loop1913	3	2	3
chr6	30881095	30884354	chr6	31051279	31052528	loop1914	6	1	3
chrX	68757321	68759334	chrX	69248845	69251335	loop1918	6	2	1
chr3	14301640	14304159	chr3	14508776	14510342	loop192	6	1	2
chr9	2872198	2873174	chr9	3180813	3182535	loop1921	3	1	6
chr1	212649926	212651439	chr1	212778231	212783889	loop1922	8	3	2
chr2	105729927	105731972	chr2	105853748	105855217	loop1924	4	1	2
chr7	25759537	25760743	chr7	25890516	25892506	loop1926	5	2	1
chr6	53843556	53845126	chr6	54108692	54110040	loop1929	3	2	1
chr20	50255188	50256693	chr20	50699610	50701149	loop193	3	3	2
chr9	34403231	34404602	chr9	34603166	34604516	loop1930	4	3	2
chr15	51573088	51574597	chr15	51672719	51674434	loop1931	13	4	3
chr16	27245654	27247389	chr16	27378703	27380404	loop1932	11	1	2
chr2	127285071	127286600	chr2	127391268	127392786	loop1933	3	1	4
chr11	7533898	7535575	chr11	7686419	7687868	loop1935	3	1	5
chr3	141079036	141080875	chr3	141169434	141171769	loop1936	8	1	1
chr9	134637109	134638901	chr9	135111230	135112598	loop1937	4	6	1
chr7	45961149	45963708	chr7	46391310	46392926	loop1939	11	3	1
chr20	55666484	55668115	chr20	55920814	55922376	loop194	5	5	1
chr6	110848478	110850494	chr6	110967284	110969059	loop1940	11	3	7
chr16	58372905	58374148	chr16	58520917	58522686	loop1941	7	4	3
chr11	68717312	68718557	chr11	68855613	68857091	loop1942	3	3	1
chr11	111748644	111750813	chr11	111852104	111854800	loop1944	5	4	2
chr3	66457526	66459317	chr3	66688791	66690026	loop1948	3	1	2
chr5	157247224	157248504	chr5	157421174	157422902	loop1949	3	2	2
chr1	203472851	203475481	chr1	203670211	203672317	loop195	17	1	1
chr1	192774313	192780164	chr1	192987917	192989445	loop1950	10	1	1
chr13	50226139	50227817	chr13	50420471	50423088	loop1951	8	3	1
chr13	27558934	27560447	chr13	27932573	27934258	loop1954	7	1	3
chr11	36398427	36399611	chr11	36499780	36501084	loop1955	3	3	1
chr4	70554702	70556290	chr4	70761831	70763116	loop1957	5	1	1
chr8	22279397	22280943	chr8	22431252	22432995	loop1959	4	1	5
chr1	221376285	221377644	chr1	221608217	221609695	loop196	3	2	1
chr22	23095309	23096870	chr22	23225586	23227004	loop1960	3	6	9
chr17	75396193	75397488	chr17	75490124	75492069	loop1961	6	3	3
chr3	142546937	142548547	chr3	142712155	142713725	loop1964	7	2	2
chr1	68627467	68629464	chr1	68807799	68809337	loop1967	11	1	4
chr3	131756601	131758027	chr3	131929003	131930424	loop1969	4	2	3
chr1	112023800	112025308	chr1	112311507	112313097	loop1970	4	1	1
chr12	122491538	122493390	chr12	122607032	122608735	loop1971	14	4	3
chr20	23421945	23423384	chr20	23586518	23588104	loop1977	18	2	2
chr18	43270676	43272082	chr18	43653114	43654613	loop1978	3	1	3
chr7	38971663	38973131	chr7	39503944	39505549	loop1979	3	1	3
chr6	110025623	110027550	chr6	110374341	110375643	loop198	4	3	3
chr2	225642566	225644009	chr2	225866217	225867750	loop1981	3	2	1
chrX	9676371	9677999	chrX	10086343	10088753	loop1982	6	3	6
chr1	203829391	203831922	chr1	204175253	204177218	loop1983	5	2	2
chr2	33665787	33667274	chr2	33807637	33809259	loop1984	4	1	1
chr1	216165519	216166785	chr1	216394024	216395440	loop1985	4	1	1
chr2	97072442	97074222	chr2	97173239	97175997	loop1989	33	4	2
chr18	43270676	43272082	chr18	43489909	43491281	loop199	4	1	3
chr17	39642500	39643933	chr17	39803093	39805859	loop1991	4	6	3
chr19	46579400	46582551	chr19	46767734	46769432	loop1993	9	5	2
chr5	57074175	57076877	chr5	57182837	57184677	loop1995	5	2	1
chr4	99388133	99389732	chr4	99666073	99667372	loop1996	4	1	1
chr5	90521226	90523100	chr5	90714696	90716388	loop1997	4	1	1
chr13	48700473	48702128	chr13	49342518	49344228	loop2	3	2	2
chr3	150003592	150005277	chr3	150125213	150129781	loop200	3	1	2
chr13	28897718	28899367	chr13	29210145	29211710	loop2000	5	3	1
chr13	51485624	51487071	chr13	51643452	51645162	loop2001	4	3	2
chr5	132758901	132760481	chr5	133279491	133280842	loop2002	3	3	2
chr1	145420887	145422697	chr1	145588037	145590348	loop2004	6	1	6
chr18	2931621	2933242	chr18	3150767	3152548	loop2006	6	1	1
chr1	201972928	201982943	chr1	202059668	202061040	loop2009	4	1	2
chr7	152590851	152592499	chr7	152889445	152891125	loop201	3	3	3
chr1	201527812	201529841	chr1	201761493	201763078	loop2011	3	4	3
chr15	86272917	86274456	chr15	86397129	86398464	loop2012	3	1	1
chrX	30588098	30589477	chrX	30730650	30731982	loop2016	3	2	1
chr7	40368541	40370207	chr7	40643836	40645336	loop2017	3	1	1
chr6	71229940	71231122	chr6	71395634	71397245	loop2018	3	2	1
chr4	1401794	1403001	chr4	1630313	1631706	loop2019	3	2	8
chr7	140216925	140219706	chr7	140336708	140342000	loop202	6	1	1
chr2	43353592	43355635	chr2	43450244	43458483	loop2021	21	2	4
chr10	28467836	28469450	chr10	28670082	28671889	loop2023	3	2	2
chr2	108552726	108554181	chr2	108800432	108801674	loop2028	3	1	2
chr2	47212874	47215404	chr2	47498488	47500660	loop2029	5	4	6
chr2	122353234	122354705	chr2	122475785	122477123	loop2030	5	4	1
chr8	60963989	60965941	chr8	61145306	61146797	loop2032	4	2	2
chr3	73149684	73151170	chr3	73551138	73552782	loop2033	12	2	2
chr7	35076764	35078662	chr7	35663360	35665156	loop2037	4	3	4
chr14	69329367	69330902	chr14	69573358	69575197	loop2039	4	4	3
chr6	168601582	168602863	chr6	168755958	168757549	loop204	5	4	1
chr1	213417400	213418941	chr1	214295966	214297463	loop2040	4	1	3
chr4	75185801	75187099	chr4	75595742	75597161	loop2042	6	3	2
chr13	30344797	30346413	chr13	30688132	30690135	loop2043	3	2	4
chr6	139571237	139572538	chr6	139684596	139686629	loop2045	4	2	1
chr9	73254692	73255978	chr9	73616124	73617582	loop2046	4	2	1
chr6	84324039	84325651	chr6	84593561	84595149	loop2048	3	1	1
chr22	22936044	22937381	chr22	23051740	23054177	loop2049	3	2	2
chr4	113242442	113243904	chr4	113443672	113446250	loop205	4	1	1
chrX	103214647	103216001	chrX	103380384	103382055	loop2050	6	1	3
chr7	95703909	95706074	chr7	96043617	96045226	loop2051	3	2	2
chr12	95510035	95511836	chr12	95729593	95731104	loop2054	3	2	2
chr12	110537518	110539152	chr12	110661343	110662971	loop2056	6	1	1
chr3	184135083	184136478	chr3	184230756	184232573	loop2057	8	6	2
chr1	27742390	27743928	chr1	27882545	27885275	loop2059	3	2	2
chr8	23329226	23330788	chr8	23446429	23447992	loop2060	5	7	1
chr9	126305781	126307257	chr9	126802484	126804289	loop2061	7	1	2
chr3	185700288	185702644	chr3	185994703	185996254	loop2062	3	2	2
chr14	32403332	32405842	chr14	32720625	32722296	loop2063	7	1	1
chr10	30680814	30682439	chr10	30879473	30880991	loop2064	5	1	3
chr10	91019494	91021172	chr10	91322824	91324601	loop2065	6	3	1
chr5	169652325	169653922	chr5	169861427	169862889	loop2066	4	1	4
chr6	132245549	132246883	chr6	132538666	132540097	loop2069	4	1	1
chr5	148112563	148114207	chr5	148414199	148415866	loop2070	5	1	1
chr2	61032137	61033403	chr2	61225504	61226976	loop2071	4	1	1
chr4	107186941	107188128	chr4	107422543	107424331	loop2072	4	1	2
chr13	78166723	78168139	chr13	78325159	78326905	loop2073	4	1	3
chr15	58369114	58370609	chr15	58473946	58475738	loop2076	10	1	6
chrX	100871723	100873505	chrX	101013442	101014955	loop2079	5	1	1
chr3	116489151	116490664	chr3	116737298	116739092	loop208	3	2	1
chr17	55934579	55936408	chr17	56076225	56077935	loop2081	6	6	3
chr11	69499943	69501478	chr11	69656353	69657804	loop2082	5	4	1
chr2	241171703	241173485	chr2	241376936	241378563	loop2083	13	8	6
chrX	146557011	146558437	chrX	146919424	146920863	loop2086	3	2	1
chr19	38723657	38725437	chr19	38874579	38876414	loop2088	3	3	2
chr10	73143469	73144920	chr10	73455733	73457441	loop2089	5	3	3
chr1	201972928	201982943	chr1	202103723	202105340	loop2091	5	1	1
chr9	134746974	134748312	chr9	134829204	134830640	loop2093	6	5	1
chr5	39375756	39377295	chr5	39570072	39571370	loop2095	4	2	1
chr6	149349349	149351038	chr6	149752456	149754146	loop2096	7	1	2
chr1	55605553	55607148	chr1	55742521	55744144	loop2097	5	4	1
chr1	9326677	9328300	chr1	9554461	9556613	loop2098	4	5	5
chr17	70721054	70725159	chr17	71187269	71189143	loop2099	3	3	1
chrX	153625685	153628381	chrX	153762282	153764067	loop210	5	3	3
chr1	153649531	153652913	chr1	153743958	153745176	loop2102	5	2	3
chr20	741046	742551	chr20	936167	938057	loop2103	5	2	3
chr7	139874479	139876023	chr7	140025047	140027079	loop2104	3	1	2
chr5	149837850	149839941	chr5	149939379	149943287	loop2105	3	1	1
chr3	194053580	194055597	chr3	194314928	194316414	loop2106	5	3	2
chr1	9169666	9171772	chr1	9255668	9257407	loop2107	8	1	3
chr19	47358381	47360527	chr19	47493829	47495389	loop2108	5	1	3
chr17	79228244	79229449	chr17	79450733	79452382	loop2109	5	4	8
chr10	124057651	124059325	chr10	124324670	124326064	loop211	6	4	1
chr17	33468421	33470109	chr17	33568842	33570559	loop2110	3	4	2
chr11	34194949	34196887	chr11	34376680	34382008	loop2112	25	2	5
chr4	166413859	166415393	chr4	167012422	167014016	loop2113	4	4	2
chr1	202181894	202183901	chr1	202284061	202285649	loop2114	8	2	3
chr18	47794138	47795707	chr18	47882782	47884600	loop2115	4	4	3
chr2	95539408	95540826	chr2	95622005	95623467	loop2116	7	7	1
chr4	110926202	110927531	chr4	111236072	111237493	loop2117	3	1	2
chr1	161535599	161536663	chr1	161616878	161618071	loop2118	4	3	3
chr2	158348190	158349643	chr2	158484629	158486422	loop2119	6	2	3
chr6	149364087	149365664	chr6	149752456	149754146	loop212	3	7	2
chr5	134797502	134798873	chr5	134895784	134897698	loop2120	5	3	3
chr17	66053146	66054507	chr17	66201012	66202243	loop2122	3	1	4
chr6	138911251	138913031	chr6	139011686	139015553	loop2124	4	1	5
chr5	90397016	90398691	chr5	90714696	90716388	loop2127	5	2	1
chr20	48000387	48002430	chr20	48098949	48101708	loop2128	9	3	4
chr6	39948247	39949577	chr6	40275846	40277313	loop2130	4	2	1
chr11	19332412	19333752	chr11	19578589	19580204	loop2131	3	3	2
chr7	31232044	31233452	chr7	31412378	31413896	loop2132	5	5	2
chr5	75369765	75371343	chr5	75551237	75553234	loop2133	7	3	1
chr13	20755884	20757246	chr13	21062690	21064239	loop2135	7	3	1
chr6	29672861	29674404	chr6	29980346	29982114	loop2136	3	3	1
chr1	176528412	176529881	chr1	176660282	176661643	loop2139	7	2	1
chr6	130685890	130688288	chr6	131018397	131019987	loop2140	3	5	3
chr14	21165199	21167085	chr14	21438477	21440469	loop2141	3	1	1
chr15	67065093	67067642	chr15	67145261	67146461	loop2142	4	1	2
chr17	66767722	66768731	chr17	67230964	67232492	loop2143	5	3	4
chr1	120412979	120414496	chr1	120509954	120511660	loop2147	8	2	4
chr1	22192059	22193325	chr1	22289842	22291384	loop215	5	3	2
chr5	149015597	149017280	chr5	149207299	149208990	loop2150	5	2	1
chr9	27332319	27334503	chr9	27547505	27549118	loop2152	3	1	1
chr5	56196078	56197717	chr5	56433041	56434931	loop2153	8	2	1
chr9	73899632	73900937	chr9	74218741	74220415	loop2154	3	2	3
chr3	48273548	48275318	chr3	48473683	48478382	loop2155	3	2	2
chr1	27428637	27430341	chr1	27626703	27628359	loop2157	3	5	4
chr7	129303699	129305358	chr7	129464043	129466688	loop2158	5	1	2
chr15	79201708	79202925	chr15	79299019	79300274	loop2159	4	2	3
chr5	140791830	140793749	chr5	140891048	140894682	loop216	9	1	1
chr5	112714145	112715507	chr5	112848459	112850150	loop2160	4	2	2
chr6	39948247	39949577	chr6	40295749	40297215	loop2161	5	2	4
chr2	85617834	85619347	chr2	85764448	85768513	loop2162	3	5	6
chr2	232789297	232791793	chr2	233006096	233007815	loop2163	9	3	2
chr18	2931621	2933242	chr18	3128573	3130266	loop2164	4	1	3
chr5	72886372	72887875	chr5	73087832	73089475	loop2165	7	2	2
chr9	111954559	111956259	chr9	112163174	112164743	loop2166	3	7	3
chr3	52037732	52039095	chr3	52156408	52158142	loop2167	6	6	3
chr7	134116693	134118459	chr7	134290375	134292057	loop2168	5	2	2
chr3	45081586	45083298	chr3	45251270	45253141	loop2169	7	1	2
chr12	58739223	58740870	chr12	58933600	58935564	loop2171	3	2	1
chr15	26028193	26029559	chr15	26178363	26180148	loop2172	7	3	3
chr18	72019847	72021381	chr18	72218502	72220112	loop2173	5	2	3
chr14	100195683	100197587	chr14	100350995	100352549	loop2174	9	4	1
chr2	16798587	16800054	chr2	16937764	16939360	loop2175	5	1	3
chr10	102321101	102323560	chr10	102637546	102639038	loop2176	8	2	3
chr5	38550875	38552543	chr5	38666593	38668064	loop2178	4	2	1
chr6	125634298	125636401	chr6	126090133	126091912	loop2179	9	3	1
chr11	72435666	72437241	chr11	72532708	72534380	loop218	3	1	6
chr19	16357748	16359381	chr19	16528030	16529529	loop2181	3	1	3
chr10	133251788	133253221	chr10	133367569	133368837	loop2182	3	2	2
chr2	6492505	6494057	chr2	6665817	6667274	loop2183	5	2	1
chrX	106902404	106903941	chrX	107018325	107021365	loop2184	9	1	1
chr10	85630561	85632225	chr10	85720934	85722260	loop2185	3	1	1
chr1	227978321	227983237	chr1	228089053	228090741	loop2187	12	7	3
chr11	56897883	56899802	chr11	57015633	57018274	loop2188	63	2	3
chr18	5867653	5869152	chr18	6481953	6483441	loop2189	3	2	1
chr1	20538818	20540373	chr1	20756195	20757777	loop219	7	3	2
chr2	85412943	85414191	chr2	85492887	85494528	loop2191	4	2	2
chr10	81133681	81135554	chr10	81246694	81248299	loop2192	5	2	1
chr1	204175253	204177218	chr1	204331592	204333930	loop2193	4	2	3
chrX	102154414	102156413	chrX	102412349	102413982	loop2195	4	1	2
chr5	16790520	16792345	chr5	17132017	17133566	loop2196	3	1	1
chr10	91552757	91554527	chr10	91907742	91909274	loop2197	4	1	1
chr1	201968167	201969953	chr1	202086719	202089177	loop2199	17	2	3
chr10	103060699	103062262	chr10	103226626	103227961	loop22	7	4	1
chr7	131197724	131199125	chr7	131338572	131340405	loop2200	4	3	2
chr7	106182293	106183818	chr7	106299713	106302267	loop2202	4	2	7
chr10	100507552	100509003	chr10	101035951	101037639	loop2206	4	2	1
chr12	49523491	49525624	chr12	49627582	49629847	loop2207	4	3	2
chr14	23038416	23040291	chr14	23320798	23323604	loop2209	4	4	1
chr17	42851653	42853711	chr17	42955577	42956820	loop221	4	2	1
chr2	178028651	178033652	chr2	178280239	178281755	loop2210	3	2	1
chr6	125833006	125834802	chr6	126079480	126081260	loop2211	4	1	6
chr2	20154912	20156566	chr2	20297133	20298873	loop2212	14	3	1
chr14	96026623	96028390	chr14	96459537	96461699	loop2213	18	5	1
chr18	72019847	72021381	chr18	72142916	72144278	loop2216	4	2	1
chr15	74674042	74675723	chr15	74781509	74783263	loop2217	4	1	1
chr8	81161118	81162801	chr8	81399157	81403137	loop2218	4	3	1
chr9	79061775	79063465	chr9	79273021	79274380	loop2220	6	2	1
chr22	17391861	17392999	chr22	17538591	17539975	loop2221	3	2	1
chr16	57808807	57810540	chr16	57892727	57893917	loop2223	5	6	1
chr16	8616996	8618871	chr16	8884939	8887027	loop2224	3	1	2
chr10	119255401	119256960	chr10	120218531	120220074	loop2226	3	1	2
chr1	43692234	43694113	chr1	43879602	43881296	loop2227	16	2	2
chr12	52549956	52551599	chr12	52720779	52722124	loop2228	4	4	4
chr10	73982105	73983667	chr10	74087276	74088921	loop2229	4	1	8
chr2	162863687	162864799	chr2	162979787	162981170	loop223	3	2	1
chr2	10848890	10850494	chr2	10971955	10973381	loop2230	4	5	4
chr11	69795519	69797257	chr11	70037041	70038634	loop2231	9	5	3
chr12	50897931	50900350	chr12	51030882	51032652	loop2232	7	5	1
chr8	10785285	10786961	chr8	11136407	11137931	loop2235	5	4	1
chr11	11049064	11050611	chr11	11287047	11288459	loop2236	3	5	3
chr5	153451312	153452878	chr5	153800925	153802302	loop224	3	3	3
chr7	119574853	119576436	chr7	119911668	119914239	loop2240	3	1	2
chr11	112160129	112161786	chr11	112454771	112456281	loop2242	6	2	3
chr18	7271823	7273682	chr18	7565912	7569212	loop2243	6	2	1
chr12	53263553	53265127	chr12	53373572	53375643	loop2245	3	3	5
chr4	5999611	6001122	chr4	6251740	6253338	loop2246	3	2	2
chr9	101076897	101079284	chr9	101468873	101470403	loop2249	10	9	2
chr7	89783011	89784534	chr7	89891340	89892511	loop225	3	4	1
chr6	154474913	154476630	chr6	154691180	154692482	loop2250	3	2	2
chr5	125674242	125676297	chr5	125827989	125829610	loop2251	5	3	1
chr10	30680814	30682439	chr10	30822699	30824429	loop2252	11	1	1
chr12	74415145	74416533	chr12	74710234	74711609	loop2253	4	2	3
chr2	45870253	45871992	chr2	46162906	46164504	loop2254	10	3	5
chr6	152084039	152087598	chr6	152588656	152590329	loop2256	3	1	1
chr5	140799815	140801240	chr5	140891048	140894682	loop2257	6	1	1
chr11	57224077	57228487	chr11	57334669	57337415	loop2258	4	3	1
chr3	32988408	32990152	chr3	33115508	33117054	loop2259	4	2	1
chr8	9226005	9227705	chr8	9534064	9535306	loop226	3	2	1
chr11	60597642	60599680	chr11	60896584	60898303	loop2261	3	5	3
chr1	107972723	107974170	chr1	108292491	108293839	loop2263	4	1	1
chr20	48594760	48596909	chr20	48701438	48702960	loop2265	3	9	2
chr12	14997590	14999509	chr12	15088687	15091358	loop2267	7	2	4
chr3	13936546	13939338	chr3	14155115	14157424	loop227	16	1	1
chr10	128259255	128260629	chr10	128436985	128438728	loop2270	3	2	4
chr2	173036453	173038403	chr2	173325820	173328472	loop2272	10	1	3
chr16	84310389	84312017	chr16	84517168	84519384	loop2275	16	1	2
chr11	107433906	107435311	chr11	107558886	107561379	loop2277	4	3	1
chr16	24056458	24058641	chr16	24263833	24265514	loop2279	10	1	3
chr3	189684542	189685960	chr3	189918772	189920631	loop228	4	1	1
chr11	30366872	30368595	chr11	30938763	30940328	loop2280	3	1	2
chr8	20080497	20082292	chr8	20232666	20234897	loop2281	20	2	5
chr14	93439077	93440483	chr14	93643922	93645222	loop2283	3	2	2
chr17	48928889	48930432	chr17	49033401	49035256	loop2285	12	5	2
chr1	155016816	155018413	chr1	155138316	155141172	loop2286	3	1	4
chr3	54984728	54986405	chr3	55438781	55440365	loop2289	5	3	1
chr17	55969204	55971113	chr17	56189761	56191351	loop2290	4	1	2
chr1	179220353	179221807	chr1	179338367	179339823	loop2291	6	1	1
chr19	7743959	7747856	chr19	7917494	7919053	loop2292	3	3	4
chr11	95568537	95570103	chr11	96159111	96160964	loop2294	3	1	1
chr3	10924786	10926072	chr3	11100567	11103825	loop2295	3	2	1
chr13	27935528	27937379	chr13	28399908	28401931	loop2297	3	2	1
chr8	8922600	8924309	chr8	9194809	9197304	loop230	5	4	2
chr16	12188424	12190102	chr16	12321888	12324558	loop2301	4	2	1
chr11	64256445	64258418	chr11	64416311	64417716	loop2302	3	2	1
chr11	66461471	66463221	chr11	66601098	66602709	loop2303	22	1	2
chrX	117592998	117594353	chrX	117734927	117736229	loop2305	5	1	1
chr14	37116493	37118307	chr14	37410940	37412407	loop2306	3	1	2
chr13	43168199	43170148	chr13	43410535	43412077	loop2307	3	1	1
chr21	28221098	28224119	chr21	29072508	29074490	loop2309	18	4	2
chr21	47016017	47017546	chr21	47239829	47241443	loop2310	3	6	4
chr12	53272496	53274661	chr12	53368614	53371193	loop2311	3	4	1
chr4	140933321	140934697	chr4	141280303	141282178	loop2314	4	2	1
chr13	33159568	33161155	chr13	33242769	33243959	loop2315	3	3	2
chr14	51749411	51751500	chr14	52117209	52120735	loop2316	8	3	2
chr15	78258763	78259933	chr15	78400040	78401683	loop2317	5	1	6
chr6	13335849	13337629	chr6	13573780	13576435	loop2318	4	1	2
chr4	113557502	113559938	chr4	113682892	113684883	loop2319	3	1	1
chr3	4761582	4764660	chr3	5098785	5100433	loop232	4	1	2
chr16	70686968	70688626	chr16	70804121	70805930	loop2320	4	1	2
chr1	234260645	234261893	chr1	234444867	234446551	loop2324	5	4	2
chrX	102787884	102789450	chrX	103071620	103073508	loop2325	9	1	1
chr20	54974441	54975961	chr20	55151928	55153546	loop2327	5	1	1
chr19	51432611	51434088	chr19	51519502	51521029	loop2329	17	1	5
chr5	151037856	151039885	chr5	151119161	151121331	loop2330	18	2	3
chrX	115335494	115337467	chrX	115620684	115622234	loop2331	4	1	1
chr15	69350888	69352438	chr15	69557158	69558573	loop2333	4	3	2
chr16	21199231	21201497	chr16	21311238	21314451	loop2335	15	1	3
chr8	133067147	133068641	chr8	133203775	133205171	loop2336	4	1	2
chr3	141030072	141031680	chr3	141279526	141281184	loop2337	3	3	2
chr9	107259250	107260775	chr9	107505180	107506662	loop2338	4	2	1
chr16	34256178	34257703	chr16	34336700	34337990	loop2339	3	4	2
chr4	73567270	73569045	chr4	73774555	73776034	loop234	4	1	1
chr1	205241431	205244278	chr1	205453891	205455673	loop2340	3	4	8
chr5	134792747	134794024	chr5	134895784	134897698	loop2341	4	5	3
chr8	80978792	80980389	chr8	81141503	81144958	loop2342	4	1	2
chr4	183993666	183996481	chr4	184177280	184179604	loop2345	6	2	1
chr8	82692073	82693827	chr8	82782501	82784120	loop2346	6	3	2
chr1	23870431	23872714	chr1	24071281	24072378	loop2347	3	3	1
chr5	169526759	169528674	chr5	169642731	169644252	loop2349	14	2	1
chr20	57443368	57446400	chr20	58030336	58031610	loop235	3	3	1
chr3	127945033	127946739	chr3	128040390	128041793	loop2350	6	5	3
chr6	36996456	36997994	chr6	37135693	37141142	loop2351	5	6	2
chr17	46101335	46104959	chr17	46207893	46209494	loop2352	13	1	2
chr9	35115448	35118170	chr9	35476075	35478119	loop2353	8	2	1
chr12	62975018	62976516	chr12	63187151	63188952	loop2354	5	1	5
chr2	163746750	163748238	chr2	163988819	163990261	loop2356	5	2	1
chr5	146603268	146604673	chr5	146748742	146750107	loop2360	8	2	1
chr14	62360738	62362071	chr14	62593013	62594465	loop2361	7	2	1
chr3	77087001	77089724	chr3	77368464	77370589	loop2362	5	4	3
chr10	6192759	6194209	chr10	6442877	6444694	loop2363	3	1	2
chr17	48859900	48861483	chr17	49033401	49035256	loop2365	3	3	2
chr1	202161396	202163402	chr1	202284061	202285649	loop2366	9	2	3
chr5	141371409	141372963	chr5	141522614	141525836	loop2368	3	3	2
chr17	43354109	43355581	chr17	43462141	43463908	loop237	11	1	4
chr10	86023759	86025359	chr10	86296121	86298338	loop2375	3	5	2
chr15	62363372	62364931	chr15	62545139	62547360	loop2376	4	3	4
chr19	17599309	17600821	chr19	17965720	17967276	loop2377	3	3	4
chr15	74418935	74421275	chr15	74612148	74613861	loop2378	4	2	8
chr2	103088848	103090447	chr2	103231685	103233406	loop2379	4	4	4
chr17	27578573	27580291	chr17	27696150	27698103	loop2381	3	2	4
chr10	72662251	72664054	chr10	72968179	72969867	loop2382	4	3	6
chrX	138208129	138209670	chrX	138641208	138642952	loop2383	4	5	1
chr1	225661958	225663837	chr1	225958076	225961166	loop2384	9	2	2
chr2	30145401	30146922	chr2	30294516	30295969	loop2386	6	2	1
chr19	54988366	54990762	chr19	55187170	55188577	loop2387	4	1	2
chr20	30437111	30441833	chr20	30676881	30680740	loop2388	5	4	1
chr3	118602855	118604795	chr3	118752567	118754706	loop2390	14	5	2
chr2	46289539	46290932	chr2	46591433	46594249	loop2391	3	3	2
chr20	17660279	17664146	chr20	17878244	17880219	loop2392	4	5	2
chrX	133055221	133056788	chrX	133154411	133155784	loop2393	5	4	1
chr2	102636491	102638183	chr2	102856642	102858701	loop2394	16	2	3
chr13	26147967	26149680	chr13	26686588	26687728	loop2395	3	4	2
chr17	68632128	68633684	chr17	68762671	68764297	loop2398	7	2	1
chr7	29228703	29230306	chr7	29447673	29449426	loop2399	6	4	2
chr13	27272009	27273728	chr13	27503876	27505319	loop24	4	6	1
chr1	219558639	219560040	chr1	219740087	219741702	loop240	3	2	2
chr1	22457791	22459488	chr1	22706507	22707845	loop2401	3	2	1
chr6	33552761	33554473	chr6	33667651	33669191	loop2402	7	6	5
chr11	44970186	44971435	chr11	45126377	45127976	loop2403	6	2	6
chr10	93311128	93313032	chr10	93394624	93396131	loop2404	3	1	2
chr8	29197046	29198965	chr8	29873088	29874400	loop2405	4	2	2
chr13	46197061	46198703	chr13	46291668	46293062	loop2406	5	1	1
chr17	59493617	59495279	chr17	59627944	59629415	loop2408	7	3	1
chr10	94874850	94876651	chr10	95116829	95118352	loop2409	3	1	1
chr15	39109330	39110843	chr15	39282898	39284151	loop241	5	5	1
chr22	32923345	32927127	chr22	33192242	33193960	loop2410	11	5	4
chr15	38765894	38767201	chr15	39109330	39110843	loop2411	3	2	5
chr1	85773134	85774950	chr1	86045586	86048668	loop2415	4	2	2
chr17	46755118	46756817	chr17	46867400	46869520	loop2416	15	5	5
chr11	70831173	70832344	chr11	71083357	71084587	loop2417	3	2	1
chr6	39133411	39135323	chr6	39268799	39272000	loop2418	39	4	1
chr7	26725433	26727073	chr7	27181354	27184291	loop2419	3	2	2
chr16	69028684	69030010	chr16	69138839	69140493	loop242	3	2	2
chr12	54399036	54400985	chr12	54607944	54609429	loop2420	7	2	4
chr6	166303028	166304407	chr6	166510576	166512314	loop2421	4	1	3
chr1	209763339	209764662	chr1	209865345	209867161	loop2424	3	3	2
chr2	68978257	68979809	chr2	69136418	69137750	loop2425	5	2	1
chr1	68585233	68586839	chr1	68807799	68809337	loop2426	15	1	4
chr22	34810143	34811764	chr22	35419410	35420986	loop2428	10	1	3
chr15	78258763	78259933	chr15	78404891	78406572	loop243	3	1	1
chr10	6458418	6459684	chr10	6708884	6710592	loop2430	3	1	1
chr6	31364247	31365625	chr6	31565706	31567218	loop2432	3	2	2
chr20	41815770	41817445	chr20	42017621	42019873	loop2434	4	2	6
chr5	16160324	16161793	chr5	16455689	16458278	loop2435	12	1	2
chr15	81772167	81773960	chr15	82105068	82106455	loop2436	3	2	2
chr4	87416632	87418520	chr4	87816195	87817950	loop2437	3	3	1
chr14	60097115	60099752	chr14	60385057	60387382	loop2442	5	2	1
chr10	122182204	122183816	chr10	122359970	122361235	loop2443	4	2	7
chr4	89139590	89141178	chr4	89376897	89379290	loop2445	4	2	2
chr11	2215577	2217066	chr11	2319857	2321473	loop2446	5	3	5
chr13	113595681	113598457	chr13	113688648	113690223	loop2447	6	3	3
chr14	51749411	51751500	chr14	52246088	52248217	loop2448	6	3	3
chr2	127825006	127826598	chr2	127914652	127916126	loop2449	10	4	2
chr8	19727050	19729303	chr8	19970805	19972234	loop2450	8	2	2
chr9	125843540	125844972	chr9	126111456	126113066	loop2455	4	1	2
chr7	130559519	130560956	chr7	130724557	130726156	loop2456	3	7	1
chr1	27428637	27430341	chr1	27610369	27612388	loop2457	5	5	1
chr14	101174135	101176993	chr14	101366741	101368059	loop2458	3	2	1
chr13	46085075	46086652	chr13	46291668	46293062	loop246	4	1	1
chr12	49457266	49458579	chr12	49627582	49629847	loop2460	3	1	2
chr1	18310455	18311927	chr1	18907362	18908743	loop2461	3	1	3
chr2	109743846	109745719	chr2	110266986	110268684	loop2463	10	2	3
chr8	133887093	133888750	chr8	134214146	134216139	loop2464	12	2	4
chr1	201527812	201529841	chr1	201678003	201679736	loop2467	7	4	2
chrX	111611064	111612504	chrX	111884837	111886547	loop2468	3	1	1
chr18	51970055	51972019	chr18	52313609	52315290	loop2469	11	1	3
chr13	48908077	48909684	chr13	49342518	49344228	loop2470	4	2	2
chr6	106180754	106182645	chr6	106531706	106535033	loop2472	6	1	1
chr6	42042555	42044187	chr6	42132982	42135598	loop2474	10	2	2
chr5	129106419	129108038	chr5	129476887	129478220	loop2475	3	1	4
chr8	139739118	139740440	chr8	139925976	139927448	loop2478	3	4	8
chr8	133069244	133071651	chr8	133156575	133158004	loop2479	5	3	1
chr13	49169305	49170681	chr13	49342518	49344228	loop248	7	3	2
chr17	55207594	55209082	chr17	55478941	55480488	loop2481	3	2	4
chr8	39890730	39892870	chr8	40058644	40060347	loop2484	14	1	1
chr12	94538979	94540259	chr12	94925958	94927644	loop2487	5	2	4
chr4	107186941	107188128	chr4	107289954	107291506	loop2488	6	1	3
chr4	103541400	103542698	chr4	103929513	103931105	loop249	6	1	1
chr2	211309574	211310616	chr2	211441740	211443169	loop2490	3	2	1
chr2	65144143	65146353	chr2	65244342	65245323	loop2492	3	3	3
chrX	19389838	19391568	chrX	19550840	19551883	loop2493	6	4	1
chr11	12352302	12353901	chr11	12620331	12622125	loop2495	3	2	5
chr10	128286096	128287519	chr10	128436985	128438728	loop2497	5	3	4
chr12	118312143	118314546	chr12	118471859	118473711	loop2498	13	1	3
chr8	42009110	42012067	chr8	42242293	42243858	loop2499	3	2	1
chr2	64977248	64979698	chr2	65057967	65059862	loop25	5	1	4
chr3	42288355	42290039	chr3	42483708	42486422	loop250	24	4	1
chr7	36123610	36124774	chr7	36330302	36332206	loop2500	4	4	7
chr7	89783011	89784534	chr7	90056533	90057932	loop2502	4	4	1
chr5	149939379	149943287	chr5	150035145	150037035	loop2504	12	1	6
chr1	18310455	18311927	chr1	18426384	18427857	loop2505	4	1	2
chr4	130139180	130140196	chr4	130283286	130284705	loop2506	3	1	1
chr1	172418099	172420502	chr1	172688190	172690291	loop2507	7	4	1
chr17	53678692	53680018	chr17	53846847	53848469	loop2508	3	1	1
chr3	46745996	46747589	chr3	46886720	46888225	loop2512	7	4	5
chr12	127939701	127940963	chr12	128161318	128163083	loop2513	4	4	3
chr6	113810066	113811252	chr6	114177003	114182307	loop2514	6	2	1
chr1	176343524	176345103	chr1	176528412	176529881	loop2515	4	1	2
chr3	149248001	149249222	chr3	149469581	149471175	loop2516	3	4	1
chr2	88648713	88651502	chr2	88753618	88755714	loop2517	8	6	4
chr3	151900725	151902172	chr3	152161184	152162646	loop2519	4	1	1
chr3	192283835	192285523	chr3	192520016	192521685	loop252	12	1	1
chr6	30881095	30884354	chr6	31046813	31048437	loop2520	14	1	1
chr7	154981699	154983245	chr7	155136741	155138546	loop2522	6	3	2
chr10	92802532	92803842	chr10	93010263	93012211	loop2523	3	2	1
chr18	47582909	47584346	chr18	47719020	47722405	loop2525	5	3	4
chr9	129709399	129710679	chr9	129960690	129962530	loop2527	4	1	4
chr7	75806702	75808777	chr7	75891666	75893281	loop2529	16	7	3
chr8	124474351	124476142	chr8	124775073	124776523	loop253	9	1	1
chr1	32128895	32130472	chr1	32210626	32212093	loop2530	4	3	4
chr14	73974856	73976266	chr14	74099478	74101858	loop2531	4	2	2
chr15	34401590	34403277	chr15	34500995	34503146	loop2532	4	1	6
chr7	101185631	101187130	chr7	101330799	101332744	loop2533	3	6	12
chr11	31662178	31664004	chr11	31891946	31893637	loop2535	7	2	4
chr1	90269595	90271132	chr1	90452216	90453733	loop2537	5	1	1
chr14	54005592	54007164	chr14	54795234	54796762	loop2538	4	1	2
chr15	68850907	68853100	chr15	68942809	68944238	loop2539	3	3	4
chr6	13908600	13910119	chr6	14043933	14045261	loop254	5	1	2
chr11	111435352	111437701	chr11	111647320	111649016	loop2540	5	1	1
chr1	53950478	53952569	chr1	54058995	54060601	loop2541	17	2	3
chr1	172103649	172105168	chr1	172367911	172369561	loop2542	6	1	2
chr18	22179452	22180958	chr18	22306060	22307679	loop2543	8	2	2
chr5	171055882	171058055	chr5	171284743	171286332	loop2544	4	2	3
chr3	167928547	167930177	chr3	168564594	168565838	loop2546	5	1	2
chr5	158871006	158872437	chr5	159413685	159415303	loop2549	4	1	3
chr12	129452704	129455098	chr12	130395327	130396894	loop2550	3	2	2
chr15	79672795	79674393	chr15	79887798	79889333	loop2551	8	4	4
chr17	27965756	27968083	chr17	28256118	28259432	loop2552	5	1	2
chr10	112835344	112837328	chr10	113515735	113517070	loop2555	3	4	2
chr9	130546606	130549908	chr9	130631369	130633115	loop2557	3	5	4
chr3	132759409	132761068	chr3	133095242	133097052	loop2558	4	2	1
chr2	133304130	133305577	chr2	133928438	133929863	loop2563	3	1	3
chr20	49603692	49605336	chr20	49921148	49925778	loop2566	7	1	3
chr17	55319686	55321715	chr17	55748590	55750229	loop2568	5	3	3
chr3	148097030	148098611	chr3	148177093	148178603	loop2569	7	1	1
chr18	57126014	57127477	chr18	57490105	57491832	loop2570	5	1	1
chr8	27180229	27183633	chr8	27283089	27284690	loop2571	15	1	3
chr4	76498024	76499692	chr4	76648404	76650846	loop2572	3	3	2
chr2	230206527	230208066	chr2	230451096	230452786	loop2574	7	2	1
chr17	38771072	38772615	chr17	38947540	38949094	loop2576	4	8	1
chr15	101628319	101630186	chr15	101797808	101799205	loop2577	5	6	1
chr9	127533245	127535463	chr9	127614430	127616307	loop2578	11	4	6
chr10	120965377	120968082	chr10	121175814	121177313	loop2580	8	4	1
chr1	40281919	40283794	chr1	40438540	40440206	loop2581	12	2	2
chr7	97650337	97651925	chr7	97870210	97871510	loop2582	5	4	2
chr17	25981123	25982827	chr17	26083197	26084570	loop2586	13	5	3
chrX	152804307	152805832	chrX	152973261	152974697	loop2587	3	4	3
chr6	52150941	52152836	chr6	52263895	52265610	loop2588	18	2	1
chr20	13800160	13801689	chr20	14035278	14036619	loop2592	3	1	1
chr8	23446429	23447992	chr8	23549502	23551149	loop2593	11	1	2
chr3	129208436	129210049	chr3	129542477	129545010	loop2594	3	2	1
chr11	133003975	133005445	chr11	133690947	133692480	loop2595	3	3	1
chr19	30276609	30277953	chr19	30361653	30365463	loop2596	7	2	5
chr9	117423806	117425234	chr9	117775337	117778463	loop2597	4	2	2
chr3	135613400	135614937	chr3	135760861	135762483	loop26	3	2	2
chr17	48246083	48247683	chr17	48374240	48375794	loop2601	4	2	9
chr6	133889432	133891384	chr6	134158284	134160007	loop2602	7	2	8
chr3	151156850	151158349	chr3	151635529	151636810	loop2604	3	4	2
chr1	182053107	182054988	chr1	182364942	182366862	loop2606	16	2	1
chr3	72987176	72989218	chr3	73104796	73106247	loop2610	6	2	1
chr10	101035951	101037639	chr10	101120220	101121531	loop2613	6	1	1
chr10	62642479	62643659	chr10	62723371	62724773	loop2614	5	6	2
chr2	176230922	176232476	chr2	176495060	176496505	loop2616	3	1	2
chr8	27493209	27494945	chr8	27584169	27585666	loop2617	7	2	4
chr6	87848469	87849934	chr6	88100487	88101944	loop2618	3	1	3
chr2	222921347	222923008	chr2	223425760	223427495	loop2619	6	1	1
chr19	11783724	11785561	chr19	11895472	11896772	loop2620	5	3	1
chr3	111387003	111388676	chr3	111685850	111687519	loop2627	3	1	2
chr1	27626703	27628359	chr1	27721160	27722824	loop2628	3	4	3
chr16	12667037	12668579	chr16	12912661	12914095	loop2629	5	4	3
chr5	149837850	149839941	chr5	150035145	150037035	loop263	4	1	6
chr2	63305459	63306970	chr2	63415462	63416956	loop2631	8	2	1
chr8	95091211	95093130	chr8	95283858	95285518	loop2632	7	3	4
chr2	128081450	128083136	chr2	128236316	128237752	loop2633	4	2	2
chr1	67997511	67998927	chr1	68225035	68227004	loop2634	7	2	2
chr6	152873096	152874910	chr6	152990470	152992094	loop2635	13	1	1
chr19	35842962	35844962	chr19	35966724	35967780	loop2636	3	1	1
chr12	117804255	117805854	chr12	118024833	118026466	loop2639	9	1	1
chr1	40543692	40545150	chr1	40780470	40782141	loop264	3	1	1
chr5	37951763	37953001	chr5	38192384	38194131	loop2640	5	5	2
chr2	166257210	166258955	chr2	166730449	166731806	loop2641	7	1	1
chr5	135280055	135281562	chr5	135547218	135548888	loop2642	3	2	1
chr4	123678336	123680160	chr4	123851385	123852952	loop2643	5	1	1
chr1	118054783	118056162	chr1	118296005	118297572	loop2645	4	1	1
chrX	24856361	24857763	chrX	25161291	25163168	loop2646	4	1	2
chr9	74218741	74220415	chr9	74433512	74434802	loop2647	4	3	2
chr10	44184749	44186753	chr10	44879978	44883032	loop2648	4	4	1
chr6	25788227	25789742	chr6	25942370	25943558	loop265	4	2	1
chr15	53072248	53073656	chr15	53489031	53490350	loop2651	4	2	3
chr7	30839830	30841294	chr7	31161599	31163199	loop2654	3	2	1
chr10	54067447	54069031	chr10	54326286	54327501	loop2658	5	4	2
chr6	39133411	39135323	chr6	39277064	39278700	loop2659	26	4	4
chr1	176528412	176529881	chr1	176849581	176851031	loop266	3	2	3
chr5	133519314	133520840	chr5	133624515	133626158	loop2660	12	4	3
chr13	97761563	97763208	chr13	97864417	97865896	loop2661	10	2	1
chr3	149211429	149212771	chr3	149469581	149471175	loop2663	3	3	1
chr5	157601392	157603576	chr5	158121855	158123538	loop2664	6	2	1
chr21	27253436	27255029	chr21	28087371	28090319	loop2665	3	4	1
chr1	209742276	209743684	chr1	209865345	209867161	loop2667	5	1	2
chr3	149069554	149071387	chr3	149197241	149199085	loop2668	13	3	1
chr7	18391457	18392899	chr7	18649552	18650838	loop2669	4	2	1
chr20	1483712	1485157	chr20	1757041	1758776	loop267	4	3	1
chr3	123004541	123006019	chr3	123207592	123209253	loop2670	3	3	1
chrX	111111944	111113762	chrX	111389930	111391288	loop2672	3	3	1
chr14	91525624	91528393	chr14	91638946	91640513	loop2673	3	5	3
chrX	99925686	99927217	chrX	100022959	100024739	loop2675	13	2	4
chr2	121885783	121887341	chr2	122113093	122114460	loop2677	3	2	1
chrX	19389838	19391568	chrX	19562334	19563790	loop2678	4	4	2
chr6	3741930	3743808	chr6	3990559	3992438	loop268	10	2	2
chr11	9628078	9630359	chr11	9769398	9770937	loop2681	3	1	1
chr2	121278482	121279612	chr2	121432494	121434042	loop2683	4	2	3
chr1	111157717	111159254	chr1	111322859	111324398	loop2684	4	4	2
chr19	16151443	16153348	chr19	16292777	16294511	loop2685	6	1	2
chr11	90020845	90022272	chr11	90167492	90168962	loop2687	6	1	1
chr3	42701903	42703442	chr3	42785105	42786577	loop2689	11	5	3
chr10	59936629	59937971	chr10	60050726	60052655	loop2690	5	1	2
chr3	187455108	187461037	chr3	187769362	187771663	loop2691	6	3	2
chr4	41281882	41284879	chr4	41645529	41647427	loop2696	8	1	5
chr11	62672592	62674457	chr11	62802646	62804197	loop2698	3	5	5
chr15	33525525	33527131	chr15	34021429	34022691	loop2699	4	1	2
chr3	118602855	118604795	chr3	118816718	118818462	loop27	14	5	2
chr2	84249358	84250853	chr2	84529463	84530901	loop2701	3	4	2
chr5	172196837	172200196	chr5	172358838	172360445	loop2703	3	1	4
chr1	204226788	204228562	chr1	204331592	204333930	loop2704	23	1	3
chr1	227668719	227670341	chr1	227949141	227952733	loop2705	3	3	1
chr5	14726749	14728507	chr5	15002862	15004413	loop2706	11	2	1
chr16	19175687	19180417	chr16	19385756	19387975	loop2707	8	1	1
chr16	56984526	56986005	chr16	57079179	57080594	loop2709	3	4	2
chr5	141070949	141072745	chr5	141255008	141259765	loop2711	6	6	1
chr2	10392929	10395303	chr2	10548040	10550209	loop2715	4	1	1
chr6	160283737	160285193	chr6	160523890	160525194	loop2720	5	1	6
chr3	192543146	192544374	chr3	192758302	192760139	loop2723	3	4	1
chr14	23796611	23798184	chr14	24031345	24032840	loop2724	3	1	2
chr4	88769326	88771168	chr4	88953937	88955528	loop2726	3	2	1
chr11	16841028	16842904	chr11	16966854	16968544	loop2727	3	2	3
chr1	212628624	212630296	chr1	212837955	212839744	loop2728	4	3	2
chr3	72987176	72989218	chr3	73134561	73136125	loop2729	3	2	2
chr14	61763104	61764602	chr14	61927832	61929368	loop2730	5	1	1
chr5	176087181	176089022	chr5	176239425	176240598	loop2731	3	4	8
chr14	21482181	21483947	chr14	21574062	21576027	loop2732	4	3	2
chrX	30753303	30754873	chrX	30882515	30884008	loop2734	4	2	1
chr8	134214146	134216139	chr8	134460861	134462746	loop2735	3	4	2
chr8	55081357	55083098	chr8	55371631	55372932	loop2736	4	1	6
chr2	237420830	237422639	chr2	237980377	237981895	loop2737	5	4	1
chr1	31866819	31868599	chr1	32013675	32015943	loop2738	5	3	1
chr11	86166467	86168352	chr11	86318651	86320399	loop274	6	2	6
chr3	129343759	129348232	chr3	129542477	129545010	loop2740	7	5	1
chr3	38943034	38944357	chr3	39071666	39073225	loop2741	3	5	3
chrX	3568833	3570287	chrX	3706088	3707857	loop2742	6	1	1
chr22	23130216	23131515	chr22	23296749	23299041	loop2743	4	4	1
chr1	218534210	218535562	chr1	219377403	219378754	loop2744	3	1	2
chr17	40994735	40996534	chr17	41089198	41090745	loop2746	16	1	1
chrX	106915673	106917159	chrX	107018325	107021365	loop2749	7	2	1
chr4	25440932	25444202	chr4	25668983	25670637	loop275	7	2	2
chr22	28447189	28448876	chr22	28837586	28840277	loop2750	6	1	1
chr4	3793216	3795455	chr4	3881035	3883369	loop2751	16	2	4
chr16	5551747	5553494	chr16	5665441	5667166	loop2752	4	3	9
chr16	81923283	81924840	chr16	82262928	82264576	loop2754	3	2	2
chr12	33579607	33580855	chr12	33758231	33759571	loop2755	3	1	2
chr1	16858100	16859822	chr1	17200975	17202461	loop2756	6	1	4
chr5	139452239	139453803	chr5	139536013	139537638	loop2757	10	1	3
chr20	56171186	56173132	chr20	56753883	56755538	loop2760	3	7	4
chr6	133889432	133891384	chr6	134244463	134246128	loop2761	3	2	3
chr2	11832445	11833898	chr2	11918438	11920215	loop2762	7	2	7
chr13	28442655	28444215	chr13	28527258	28529241	loop2763	10	2	4
chr22	36590515	36591893	chr22	36681952	36683402	loop2766	3	4	8
chr1	203311118	203312463	chr1	203455646	203457909	loop2768	10	4	5
chr2	30430518	30432354	chr2	30933908	30935514	loop2769	7	5	3
chr11	122981148	122983276	chr11	123117257	123119062	loop277	11	1	4
chr9	99203566	99205126	chr9	99428481	99430028	loop2771	8	1	3
chr20	34579928	34581880	chr20	34787202	34788496	loop2773	3	6	4
chrX	17830316	17831952	chrX	18395413	18396757	loop2774	4	1	1
chrX	82724070	82725475	chrX	83014548	83015638	loop2775	5	1	1
chr9	116569160	116570694	chr9	116724901	116726150	loop2776	7	1	2
chr2	217383188	217384917	chr2	217528768	217532338	loop2777	19	1	6
chr21	35444743	35445994	chr21	35723513	35724952	loop2778	3	3	5
chr6	1603899	1605927	chr6	1893443	1894897	loop2779	4	3	2
chr1	7102287	7104397	chr1	7267475	7268852	loop278	7	3	1
chr3	4752494	4754679	chr3	5098785	5100433	loop2781	5	1	2
chr17	41464236	41467620	chr17	41560146	41561984	loop2782	3	6	3
chr9	77388315	77389779	chr9	77616408	77617956	loop2783	9	3	1
chr11	124284747	124285856	chr11	124455518	124456984	loop2784	5	1	3
chr11	85752309	85753840	chr11	85903941	85905610	loop2785	5	2	2
chr4	187217632	187219119	chr4	187475172	187477438	loop2787	7	1	2
chr13	108974132	108975453	chr13	109548882	109550074	loop2788	4	1	2
chr2	68690001	68691304	chr2	68978257	68979809	loop2789	3	1	2
chr2	127285071	127286600	chr2	127533713	127535870	loop279	7	1	2
chr2	40140155	40141737	chr2	40471285	40472623	loop2790	3	1	2
chr6	150401267	150403143	chr6	150655605	150657369	loop2791	11	1	1
chr11	66650098	66651581	chr11	66742770	66744361	loop2792	5	1	1
chr1	21596225	21597708	chr1	21694160	21696245	loop2793	6	1	4
chr2	105961015	105962267	chr2	106136668	106138650	loop2794	4	3	1
chr7	2748569	2750351	chr7	2904030	2905606	loop2796	3	4	2
chr3	111435761	111437397	chr3	111761938	111763409	loop2797	4	1	2
chr20	30437111	30441833	chr20	30537425	30541187	loop2798	23	4	2
chr21	33237820	33239435	chr21	33630003	33631504	loop28	4	3	3
chr18	45298519	45299894	chr18	45548378	45550849	loop280	8	4	2
chr8	121820289	121821824	chr8	121962929	121964424	loop2800	3	1	1
chr5	30400995	30402519	chr5	31231739	31233233	loop2801	3	1	1
chr3	141456095	141458706	chr3	141593552	141595753	loop2803	7	6	3
chr10	97002114	97003717	chr10	97121804	97124153	loop2806	3	1	1
chr16	72880604	72882271	chr16	73229789	73231816	loop2809	3	3	10
chr14	34317818	34319380	chr14	34696405	34698660	loop281	3	2	3
chr2	119638509	119641277	chr2	120067991	120069975	loop2811	3	1	2
chr2	236889767	236891133	chr2	237082274	237090406	loop2812	3	1	2
chr1	85085911	85087541	chr1	85218662	85220113	loop2813	5	5	2
chr19	18561239	18562553	chr19	18704131	18706034	loop2814	3	3	1
chr10	86111534	86112926	chr10	86296121	86298338	loop2815	5	1	2
chr8	134220765	134222712	chr8	134467500	134468762	loop2816	6	4	3
chr20	12905166	12906861	chr20	13099670	13101215	loop2817	5	2	1
chr11	64215252	64218031	chr11	64416311	64417716	loop2819	3	2	1
chr14	104602817	104605214	chr14	105105485	105107178	loop282	4	3	7
chr17	30333731	30335480	chr17	30465457	30466688	loop2823	4	5	3
chr5	93860026	93861626	chr5	94073025	94074444	loop2824	3	3	2
chr17	38514207	38515840	chr17	38715860	38717519	loop2826	6	5	4
chr2	20154912	20156566	chr2	20490184	20491780	loop2827	5	3	5
chr18	43860477	43862414	chr18	44237035	44239065	loop2828	6	3	1
chr5	149508848	149510483	chr5	149597053	149599156	loop2829	5	2	1
chr1	16404883	16406358	chr1	16570228	16571843	loop2830	7	4	3
chr1	36613954	36617864	chr1	36750515	36752101	loop2831	4	1	2
chr15	35369881	35372033	chr15	35735647	35737794	loop2832	5	2	1
chr11	124960579	124962202	chr11	125274152	125275628	loop2833	4	2	5
chr17	48623620	48625364	chr17	48771867	48773321	loop2834	4	4	2
chr20	2187251	2189237	chr20	2327326	2328566	loop2836	4	2	4
chr11	69532351	69533943	chr11	69702737	69704472	loop2839	4	5	3
chr12	52789080	52790502	chr12	53272496	53274661	loop284	4	10	4
chr14	104274165	104275754	chr14	104366767	104368241	loop2840	3	1	3
chr14	77341361	77344054	chr14	77533781	77535579	loop2842	20	1	6
chr9	108399535	108400959	chr9	108480313	108481712	loop2843	4	1	1
chr2	162442582	162444098	chr2	162802474	162804074	loop2846	5	1	1
chr13	36204181	36205790	chr13	36294165	36296071	loop2847	17	5	3
chr17	70552551	70553995	chr17	70721054	70725159	loop2848	7	3	3
chr1	112911656	112913222	chr1	113008000	113009838	loop285	3	5	2
chr17	32526096	32528243	chr17	32632773	32634337	loop2853	34	3	2
chr6	33711415	33713191	chr6	33994458	33996719	loop2854	5	4	6
chr15	27135951	27137622	chr15	27261673	27263219	loop2857	26	2	2
chr10	121692177	121693596	chr10	121943836	121945313	loop2858	4	1	1
chr6	41409961	41411699	chr6	41566674	41572103	loop286	3	4	2
chr14	75411532	75414089	chr14	75554461	75556196	loop2861	3	2	2
chr2	85955439	85957252	chr2	86040500	86042210	loop2862	19	3	3
chr17	55319686	55321715	chr17	55517660	55519543	loop2863	13	3	1
chr15	23890038	23891206	chr15	24122448	24124122	loop2866	4	3	2
chr11	94887134	94888569	chr11	95438040	95439607	loop287	3	2	1
chr10	71728011	71729747	chr10	71874243	71876919	loop2870	6	3	1
chr14	80521905	80523500	chr14	81316081	81317377	loop2872	3	3	2
chr1	45479514	45481307	chr1	45695724	45697030	loop2876	3	4	3
chr3	4752494	4754679	chr3	5066955	5069392	loop2877	6	1	3
chr6	41391562	41393253	chr6	41649210	41652313	loop2879	4	2	2
chr4	40151022	40152644	chr4	40318445	40319945	loop288	3	2	3
chr2	204348557	204349849	chr2	204679229	204680939	loop2881	5	2	3
chr1	19765897	19767144	chr1	19908107	19909746	loop2882	4	1	1
chr13	110873985	110875260	chr13	111063773	111065759	loop2883	3	4	3
chr6	13908600	13910119	chr6	14066390	14067891	loop2885	4	1	1
chr19	50668253	50669666	chr19	50761719	50763039	loop2886	4	3	2
chr9	123381509	123382945	chr9	123517602	123519125	loop2887	3	2	1
chr1	180484382	180486095	chr1	180831563	180833326	loop2889	5	3	2
chr2	110273293	110274866	chr2	110493116	110494739	loop289	3	2	3
chr9	116869510	116871257	chr9	117033611	117034823	loop2890	3	3	3
chrX	102154414	102156413	chrX	102430602	102432184	loop2892	4	1	3
chr1	1874855	1876387	chr1	1975584	1978785	loop2893	7	4	1
chr7	12677872	12679427	chr7	13301862	13303458	loop2894	3	1	1
chr12	117673683	117675275	chr12	118274304	118275982	loop2895	3	3	6
chr14	72489947	72491669	chr14	72758603	72759949	loop2896	3	2	2
chr11	74640329	74641619	chr11	74959110	74960815	loop2897	4	1	4
chr1	208001368	208002871	chr1	208135692	208138307	loop2898	4	1	6
chr14	76516608	76518109	chr14	76852880	76854403	loop2899	8	1	1
chr1	56874148	56875805	chr1	57049735	57051581	loop290	4	6	1
chr11	75155736	75157545	chr11	75257872	75259559	loop2901	3	2	1
chr13	30344797	30346413	chr13	30686199	30688059	loop2902	4	2	2
chr22	28281822	28283596	chr22	28403420	28406292	loop2904	5	3	1
chr4	182063856	182065374	chr4	182222370	182223918	loop2905	3	2	2
chr2	85646634	85649158	chr2	85764448	85768513	loop2906	10	4	6
chr1	226813675	226815108	chr1	227014420	227016719	loop2908	4	3	1
chr11	74733366	74734930	chr11	74959110	74960815	loop2909	6	3	4
chr11	116228086	116230173	chr11	116384086	116385567	loop2910	4	3	6
chr11	35842755	35844624	chr11	36170726	36172296	loop2911	3	3	5
chr13	107857214	107858471	chr13	108516460	108521823	loop2912	3	2	2
chr15	84106602	84108522	chr15	84240364	84241730	loop2916	6	3	1
chr3	185700288	185702644	chr3	186257687	186259311	loop2917	3	2	1
chr18	29851126	29852624	chr18	30131880	30133351	loop2920	3	1	2
chr1	118077023	118078623	chr1	118296005	118297572	loop2921	4	1	1
chr2	225221583	225223074	chr2	225642566	225644009	loop2922	3	1	2
chr14	70284815	70286625	chr14	70493930	70495530	loop2923	22	1	1
chr17	36647674	36649067	chr17	36823111	36824783	loop2924	4	4	1
chr6	126354359	126355734	chr6	126491435	126493044	loop2925	4	1	1
chr4	55188423	55190161	chr4	55299463	55300719	loop2926	7	2	2
chr6	138909327	138911034	chr6	139086303	139088006	loop2929	6	3	1
chr1	32280933	32282565	chr1	32428824	32430759	loop2930	10	7	1
chrX	119631406	119632862	chrX	119903123	119905483	loop2931	3	2	1
chr3	129208436	129210049	chr3	129343759	129348232	loop2932	3	2	5
chrX	108728293	108730080	chrX	108955591	108957286	loop2935	3	4	2
chr12	25005022	25006211	chr12	25143806	25145637	loop2938	3	1	1
chr2	85293300	85295115	chr2	85526832	85528252	loop294	5	1	3
chr11	60736811	60738794	chr11	60896584	60898303	loop2940	6	5	3
chr1	44843238	44844981	chr1	45060016	45061738	loop2942	10	3	3
chr2	69239434	69241411	chr2	69532727	69535530	loop2943	6	1	4
chr8	104085356	104086939	chr8	104383072	104386438	loop2944	4	2	2
chr12	14390187	14394417	chr12	14570434	14572311	loop2945	7	2	1
chr7	73814323	73816531	chr7	73980530	73981918	loop2946	4	7	2
chr11	1852992	1855080	chr11	2018569	2026452	loop2947	11	3	2
chr10	106823080	106824448	chr10	107450963	107452491	loop2948	3	2	1
chr1	85574556	85576033	chr1	85719909	85721282	loop2949	4	1	1
chr12	121989650	121992123	chr12	122105717	122107575	loop295	5	2	3
chr11	49250181	49251563	chr11	49393353	49394512	loop2951	3	1	1
chr19	54344242	54346929	chr19	54526374	54528047	loop2952	4	1	2
chr19	56904061	56905710	chr19	57058144	57059861	loop2953	3	4	1
chr1	226898470	226899823	chr1	227014420	227016719	loop2955	5	1	1
chr10	92670476	92672733	chr10	93010263	93012211	loop2956	5	2	1
chr3	18600309	18601866	chr3	18799120	18800438	loop2959	6	1	1
chr1	6304390	6308099	chr1	6463951	6466760	loop296	5	1	5
chr12	39314288	39315877	chr12	39666379	39667789	loop2962	3	1	2
chr15	51454556	51456093	chr15	51672719	51674434	loop2963	3	1	3
chr5	58513791	58514874	chr5	58675706	58677341	loop2964	3	1	1
chr6	73121245	73122940	chr6	73838902	73840716	loop2966	10	2	1
chr17	73615703	73616794	chr17	73743227	73744698	loop2969	3	1	1
chr16	4311115	4312658	chr16	4452017	4453455	loop297	4	3	6
chr2	20154912	20156566	chr2	20292826	20294995	loop2970	4	3	2
chr2	232091424	232093899	chr2	232274246	232279689	loop2971	8	1	6
chr4	186391683	186393694	chr4	186518022	186519866	loop2972	9	5	1
chr1	206907418	206908786	chr1	207083927	207086759	loop2973	5	6	2
chr3	50472970	50474425	chr3	50579053	50581002	loop2974	4	5	4
chr2	121452620	121454290	chr2	121837284	121838610	loop2975	4	4	1
chr17	64250587	64252290	chr17	64669344	64670905	loop2976	6	2	2
chr6	52271684	52273051	chr6	52527601	52530275	loop2977	3	2	1
chr18	44576321	44577577	chr18	44730682	44732299	loop2980	4	2	3
chr11	36585357	36586931	chr11	36768041	36769553	loop2981	7	2	3
chr10	73532720	73534081	chr10	73655279	73657339	loop2982	5	4	4
chr14	35609555	35610625	chr14	35872330	35877125	loop2983	3	1	2
chr5	152875915	152877240	chr5	153343903	153345527	loop2984	5	4	3
chr3	10986886	10988266	chr3	11100567	11103825	loop2985	14	3	1
chr2	20980762	20982499	chr2	21185070	21186791	loop2986	8	1	2
chr1	16937845	16945755	chr1	17200975	17202461	loop2987	3	1	4
chr3	195752385	195753979	chr3	195921593	195924686	loop2988	12	7	4
chr2	98422674	98424242	chr2	98791844	98793056	loop2989	3	2	3
chr8	26547567	26549182	chr8	27061925	27063413	loop299	7	1	2
chr3	46255626	46257233	chr3	46413562	46415325	loop2990	5	4	2
chr11	56883444	56885211	chr11	57015633	57018274	loop2991	34	1	3
chr10	12823927	12825332	chr10	13116199	13117744	loop2992	4	5	2
chr4	124693315	124694958	chr4	125182845	125184359	loop2994	5	2	1
chr7	128857563	128859493	chr7	128982343	128983839	loop2995	6	2	2
chrX	71237758	71239441	chrX	71345788	71347417	loop2999	6	1	1
chr21	18758514	18760253	chr21	18957399	18959144	loop3	11	3	1
chr1	95319202	95321160	chr1	95508244	95509984	loop30	10	1	3
chr1	172058903	172060177	chr1	172370478	172371864	loop300	3	2	1
chr7	131192100	131193529	chr7	131373365	131374812	loop3001	3	1	5
chr5	112714145	112715507	chr5	112846165	112847320	loop3002	3	2	1
chr17	32526096	32528243	chr17	32746783	32748271	loop3003	3	3	2
chr8	140416581	140419029	chr8	140642181	140644383	loop3004	14	2	4
chr6	125631588	125633272	chr6	126090133	126091912	loop3005	5	2	1
chr2	70567771	70569467	chr2	70874421	70876114	loop3009	9	1	2
chr5	65466649	65468046	chr5	65601440	65604531	loop301	4	2	1
chr2	95896802	95898413	chr2	95980052	95981633	loop3010	10	5	4
chr7	38146454	38147962	chr7	38374676	38376172	loop3011	3	2	6
chr10	62784049	62785227	chr10	63043543	63044860	loop3013	5	1	1
chr3	39582879	39584217	chr3	40031600	40032807	loop3014	3	1	2
chr11	11057434	11059622	chr11	11169052	11170472	loop3016	3	2	1
chr18	59248566	59250130	chr18	59798114	59799381	loop3017	3	3	1
chr5	95295902	95298259	chr5	95671427	95673015	loop3018	3	3	2
chr17	53603181	53605796	chr17	53812712	53814040	loop3019	3	1	1
chr20	52712757	52714303	chr20	52815624	52817100	loop302	14	1	1
chr2	46237562	46238856	chr2	46591433	46594249	loop3020	5	2	2
chr2	16953769	16955410	chr2	17329048	17330608	loop3023	4	2	1
chr6	133889432	133891384	chr6	134138211	134139387	loop3025	7	2	1
chr9	114859439	114861504	chr9	115122958	115124773	loop3027	4	2	2
chr10	49759420	49760715	chr10	49863576	49865266	loop3028	10	2	5
chr16	72865981	72867394	chr16	73229789	73231816	loop303	3	4	10
chr17	1811038	1813034	chr17	1932774	1934761	loop3033	4	2	1
chr7	116311285	116313078	chr7	116442404	116443790	loop3034	3	3	2
chr10	26163965	26165629	chr10	26557862	26559534	loop3035	4	2	2
chr11	19332412	19333752	chr11	19574491	19576302	loop3038	6	3	4
chr6	44220811	44222068	chr6	44305008	44307499	loop3039	3	6	1
chr20	33732375	33736694	chr20	33894231	33895644	loop3041	3	4	2
chr7	89781537	89782664	chr7	90056533	90057932	loop3042	5	1	1
chr6	42976323	42977714	chr6	43110490	43112225	loop3044	4	5	5
chr5	133089776	133091197	chr5	133204263	133205712	loop3045	7	2	2
chr14	32403332	32405842	chr14	32542216	32543735	loop3046	3	1	3
chr17	73628392	73630636	chr17	73743227	73744698	loop3047	8	2	1
chr6	30881095	30884354	chr6	31025612	31026847	loop3049	3	1	1
chr5	80007304	80008628	chr5	80490230	80491829	loop3051	3	4	2
chr4	16027226	16028897	chr4	16200260	16201598	loop3052	9	3	1
chr4	114468074	114469639	chr4	114702183	114703391	loop3053	3	4	2
chr20	16784157	16785468	chr20	17411855	17413420	loop3054	7	1	2
chr9	27332319	27334503	chr9	27535266	27536660	loop3055	7	1	2
chr12	11733045	11735337	chr12	12184731	12187241	loop3056	4	1	1
chr13	97761563	97763208	chr13	98011086	98012681	loop3057	5	2	2
chr11	68898518	68900226	chr11	69059015	69062180	loop3058	4	5	1
chrX	37785412	37786913	chrX	38025122	38026735	loop3059	4	3	1
chr8	1272907	1274226	chr8	1643332	1644879	loop306	7	3	5
chr9	98488518	98489960	chr9	98979404	98982932	loop3060	3	1	1
chr1	49037597	49039403	chr1	49145600	49146874	loop3061	5	3	3
chr6	37018497	37020789	chr6	37177536	37179195	loop3063	7	3	2
chr13	108025263	108026779	chr13	108301708	108303422	loop3064	4	3	3
chr20	58631893	58633313	chr20	58837586	58838897	loop3065	4	2	2
chr6	153184353	153185973	chr6	153273712	153275069	loop3066	3	2	1
chr1	153793374	153794584	chr1	153918164	153919970	loop3068	3	1	4
chr15	33313444	33314953	chr15	33424231	33426034	loop3069	6	2	1
chr1	157961126	157964985	chr1	158094024	158095681	loop3070	9	2	2
chr14	75371564	75373390	chr14	75554461	75556196	loop3071	6	3	2
chr1	27683033	27684927	chr1	27929809	27936278	loop3072	3	4	3
chr4	58028999	58031488	chr4	58292356	58293887	loop3073	8	5	3
chr8	134580484	134585668	chr8	134708470	134709767	loop3077	3	2	1
chr1	26927954	26929923	chr1	27112965	27116776	loop3078	15	1	4
chr22	28447189	28448876	chr22	28989817	28991777	loop308	9	1	2
chr7	73481735	73483115	chr7	73617081	73618288	loop3080	5	4	1
chr15	71867307	71868686	chr15	72035700	72037151	loop3081	4	1	2
chr10	103060699	103062262	chr10	103328846	103331132	loop3082	5	4	4
chr11	2551725	2556299	chr11	2912332	2914788	loop3083	32	5	6
chr15	81566835	81568387	chr15	81692399	81693852	loop3084	13	3	1
chr2	162442582	162444098	chr2	162979787	162981170	loop3086	3	1	1
chr8	103448118	103449980	chr8	103596529	103598880	loop3087	3	1	2
chr1	28417140	28418764	chr1	28534767	28536299	loop3088	9	1	1
chr4	157215200	157216892	chr4	157298658	157300163	loop309	4	1	1
chr8	30238937	30244179	chr8	30457711	30459186	loop3090	3	2	2
chr12	115099809	115101668	chr12	115835549	115837014	loop3092	3	3	7
chr1	150436341	150437789	chr1	150531138	150537367	loop3094	4	2	1
chr17	49841166	49842724	chr17	50183411	50184915	loop3095	5	3	1
chr11	64215252	64218031	chr11	64455269	64457154	loop3096	3	2	3
chr1	15454382	15456066	chr1	15598267	15600067	loop3097	7	3	3
chr14	96026623	96028390	chr14	96240028	96241653	loop3098	15	5	1
chr10	15920581	15921772	chr10	16850926	16852024	loop3099	3	2	2
chr17	73235900	73237977	chr17	73408032	73409617	loop31	4	5	1
chr16	12042839	12044384	chr16	12161140	12162593	loop310	10	1	1
chr17	56381031	56382529	chr17	56494218	56495875	loop3101	3	4	5
chr20	1945331	1947272	chr20	2152405	2154123	loop3104	9	1	1
chr19	13075338	13077197	chr19	13170625	13173156	loop3105	6	3	2
chr6	188344	189680	chr6	592735	594020	loop3107	4	3	2
chr17	4118131	4119626	chr17	4315742	4317393	loop311	6	1	4
chr11	123171719	123173656	chr11	123277485	123279145	loop3110	6	4	3
chr3	124283221	124285093	chr3	124406971	124408608	loop3112	20	3	2
chr22	33413630	33415490	chr22	33598617	33600092	loop3113	6	3	2
chr12	4688309	4689805	chr12	4964090	4965540	loop3114	3	1	2
chr3	158563094	158564499	chr3	158847516	158848807	loop3115	3	3	3
chr7	82200713	82202565	chr7	82355729	82356912	loop3117	3	2	1
chr18	54535897	54537388	chr18	54662239	54663763	loop3118	3	2	1
chr8	10785285	10786961	chr8	10872875	10874860	loop3121	3	4	4
chr16	74742733	74744315	chr16	74895613	74898143	loop3123	5	4	1
chr2	173891528	173893147	chr2	174074760	174076301	loop3124	11	1	1
chr4	56411264	56414207	chr4	56601915	56603802	loop3126	3	2	2
chr1	91194469	91196866	chr1	91429381	91430948	loop3127	3	1	2
chr10	95675055	95677902	chr10	96079468	96081012	loop3130	5	1	2
chr4	8243284	8245174	chr4	8404317	8405981	loop3131	9	4	1
chr11	122781014	122782406	chr11	122924538	122925938	loop3132	4	1	1
chr10	112070634	112072164	chr10	112369511	112371023	loop3133	3	1	1
chr8	27929639	27931206	chr8	28181009	28182863	loop3134	4	1	3
chr19	33725352	33727333	chr19	33888635	33889876	loop3135	3	7	4
chr1	112932755	112934625	chr1	113156610	113157904	loop3136	4	4	1
chr14	96762881	96764087	chr14	96889951	96891710	loop3138	3	1	2
chr12	55386333	55388143	chr12	56012654	56014494	loop3141	3	2	2
chr8	9004838	9009814	chr8	9194809	9197304	loop3143	6	1	2
chr5	56196078	56197717	chr5	56516162	56517652	loop3144	3	2	1
chr2	223554765	223556365	chr2	223835801	223837607	loop3146	8	2	3
chr10	104675499	104680557	chr10	104828486	104830502	loop3147	15	6	5
chr1	153327506	153328863	chr1	153466719	153468353	loop3148	8	3	3
chr6	138025794	138027635	chr6	138260479	138261955	loop3151	4	2	2
chr14	69329367	69330902	chr14	69567386	69568892	loop3152	3	4	2
chr14	80668762	80670167	chr14	80830021	80831653	loop3155	3	5	1
chr1	152113945	152115402	chr1	152412792	152414192	loop3156	3	1	3
chr3	112769434	112771202	chr3	112974000	112975092	loop316	3	5	2
chr20	12641117	12642395	chr20	12905166	12906861	loop3162	3	2	2
chr20	42377697	42379517	chr20	42708572	42710339	loop3163	12	1	2
chr2	152892780	152895957	chr2	153491632	153493122	loop3164	3	2	2
chr19	39702361	39703931	chr19	39813115	39814427	loop3165	4	1	2
chr6	80658447	80659664	chr6	80803218	80804733	loop3166	4	1	2
chr16	57790655	57792154	chr16	57896946	57898353	loop3168	7	5	1
chr16	88923100	88925004	chr16	89233150	89234814	loop317	3	2	7
chr11	19578589	19580204	chr11	19763481	19765229	loop3170	9	2	2
chr7	50534939	50536700	chr7	50746479	50747791	loop3171	4	4	1
chr1	49037597	49039403	chr1	49162136	49163732	loop3173	8	3	2
chr1	36033968	36035568	chr1	36239764	36241086	loop3174	6	3	2
chr10	128075042	128076524	chr10	128192000	128193843	loop3176	3	3	3
chr12	1742785	1744740	chr12	1899673	1901269	loop3177	4	4	2
chr20	37418517	37419967	chr20	37521432	37523681	loop3178	4	3	4
chr12	85968586	85970468	chr12	86260218	86262003	loop3179	3	1	2
chr5	32231574	32233531	chr5	32329098	32330395	loop318	4	4	2
chr2	178028651	178033652	chr2	178196423	178198212	loop3180	10	2	3
chr19	47358381	47360527	chr19	47534788	47536407	loop3182	4	1	4
chr19	33921008	33922519	chr19	34261896	34263372	loop3185	4	3	1
chr5	90161710	90163109	chr5	90714696	90716388	loop3186	3	1	1
chrX	62469671	62471239	chrX	62725613	62727137	loop3188	6	3	2
chr7	130580720	130582761	chr7	130724557	130726156	loop3190	5	4	1
chr4	78306005	78307718	chr4	78521563	78522846	loop3192	5	1	2
chr15	68842207	68843724	chr15	68942809	68944238	loop3194	3	1	4
chrX	47690604	47692140	chrX	47884328	47887088	loop3195	12	3	2
chr14	105556205	105558007	chr14	105818042	105819442	loop3196	3	5	4
chr11	48193975	48195351	chr11	48328685	48330358	loop3197	4	5	1
chr17	76080508	76081956	chr17	76172025	76173623	loop3199	4	7	3
chr15	27304292	27305562	chr15	27603513	27604953	loop32	3	2	2
chr17	27696150	27698103	chr17	27892425	27894035	loop320	3	4	5
chr11	75433700	75435137	chr11	75513524	75515344	loop3201	6	3	2
chr2	200844051	200845607	chr2	201345599	201346945	loop3203	5	1	1
chr2	176554258	176555791	chr2	176975479	176976835	loop3204	3	1	3
chr16	51847016	51848361	chr16	52016123	52017487	loop3206	11	2	1
chr3	30083026	30085519	chr3	30239874	30241682	loop3207	14	1	1
chr1	201222592	201224861	chr1	201329970	201332017	loop3208	19	3	1
chr6	25222975	25224837	chr6	25489425	25491232	loop3209	8	1	2
chr20	13305015	13306570	chr20	13526526	13528074	loop321	4	1	2
chr15	38765894	38767201	chr15	38975218	38976721	loop3210	3	2	3
chr9	93079945	93081500	chr9	93403904	93406056	loop3211	3	2	5
chr19	14682280	14683633	chr19	14796648	14798122	loop3212	3	5	1
chr10	88136417	88137898	chr10	88343216	88346324	loop3213	3	3	2
chr3	18600309	18601866	chr3	19029344	19031179	loop3214	3	1	1
chr6	32380428	32382327	chr6	32667441	32669359	loop3215	6	4	1
chr5	168419217	168420396	chr5	168727500	168730463	loop3216	4	2	1
chr15	90303009	90305028	chr15	90417578	90419194	loop3218	15	1	2
chrX	43817127	43818670	chrX	44102660	44104094	loop322	3	2	3
chr3	167764509	167765896	chr3	167882872	167884338	loop3220	3	2	2
chr16	83959721	83961329	chr16	84095746	84097346	loop3221	4	1	4
chr22	25631209	25632766	chr22	25729013	25730963	loop3224	13	5	1
chr5	169277103	169278235	chr5	169526759	169528674	loop3225	3	2	2
chr10	70981505	70983066	chr10	71167090	71169539	loop3227	3	8	1
chr13	31809752	31811335	chr13	31997718	31999258	loop3229	4	2	2
chr16	56610272	56611917	chr16	56735144	56737090	loop3230	10	3	2
chr12	105813869	105815566	chr12	106617351	106618819	loop3231	5	1	3
chr7	55347060	55348572	chr7	55482372	55483815	loop3232	8	1	2
chr4	170730806	170732646	chr4	170968565	170969973	loop3233	5	1	2
chr1	112900900	112903484	chr1	113008000	113009838	loop3234	3	1	2
chr22	33055461	33057355	chr22	33395954	33397648	loop3235	5	4	5
chr16	84001108	84002427	chr16	84095746	84097346	loop3236	4	4	4
chr6	29705215	29706910	chr6	29801834	29803696	loop3238	16	2	1
chr2	236044060	236045594	chr2	236501929	236505088	loop3239	5	4	2
chr20	36741249	36742873	chr20	36848840	36850478	loop324	6	3	4
chr16	52103248	52104570	chr16	52945924	52947517	loop3240	4	2	2
chr11	16809320	16810978	chr11	17084204	17085950	loop3241	8	4	2
chr22	39929613	39931714	chr22	40420116	40421698	loop3242	4	2	5
chr11	56608231	56609576	chr11	57015633	57018274	loop3243	6	1	3
chr5	127210757	127212038	chr5	127536199	127537881	loop3244	4	5	3
chr17	59486294	59491134	chr17	59913814	59915675	loop3245	3	4	1
chr17	25981123	25982827	chr17	26206242	26207931	loop3246	3	5	5
chr13	36552187	36553678	chr13	36856413	36857884	loop3247	3	2	2
chr5	44536209	44537806	chr5	44773477	44775409	loop3248	11	3	1
chr12	53277839	53279834	chr12	53368614	53371193	loop3249	16	6	1
chr15	86272917	86274456	chr15	86383171	86384659	loop325	6	1	2
chr6	122702105	122703561	chr6	122850942	122852549	loop3252	6	2	1
chr11	2325658	2327761	chr11	2440386	2442804	loop3253	29	4	6
chr11	7592267	7594067	chr11	7686419	7687868	loop3254	10	2	5
chr3	73149684	73151170	chr3	73480985	73482570	loop3255	5	2	1
chr11	1858142	1860097	chr11	2018569	2026452	loop3256	23	4	2
chr7	30315135	30316769	chr7	30602730	30604929	loop3257	6	3	4
chr5	107856482	107858729	chr5	108016373	108018448	loop3258	3	1	1
chr11	12064928	12066810	chr11	12302612	12304320	loop326	5	1	3
chr10	124038664	124040190	chr10	124194377	124195617	loop3260	6	6	2
chr13	25199142	25203385	chr13	25301433	25303125	loop3261	3	3	3
chr2	6492505	6494057	chr2	6912368	6914229	loop3262	7	2	6
chr3	36770490	36771826	chr3	36909683	36911328	loop3265	12	1	3
chr12	80805645	80806994	chr12	80991372	80992723	loop3266	3	2	2
chr19	13476924	13478155	chr19	13699387	13701019	loop3267	6	1	4
chr1	43703221	43704846	chr1	43879602	43881296	loop327	3	1	2
chr12	52976157	52977725	chr12	53272496	53274661	loop3271	6	3	4
chr11	75155736	75157545	chr11	75235721	75237782	loop3274	3	2	1
chr12	69750391	69752240	chr12	69963853	69965594	loop3276	6	2	1
chr18	32240800	32242584	chr18	32367340	32368769	loop3277	5	2	1
chr9	74218741	74220415	chr9	74381534	74385235	loop3278	5	3	4
chr5	4879316	4880800	chr5	5418892	5420436	loop3279	10	1	1
chr10	96039271	96040720	chr10	96203596	96204845	loop328	3	2	2
chrX	133060442	133061685	chrX	133159603	133161613	loop3281	4	2	2
chr13	95948332	95949547	chr13	96055523	96057704	loop3283	6	2	2
chr21	40889680	40891368	chr21	41087133	41088752	loop3284	17	3	2
chr6	135996497	135998003	chr6	136546716	136548379	loop3286	6	2	1
chr7	25607795	25609394	chr7	25890516	25892506	loop3287	5	2	1
chr8	31108943	31110648	chr8	31321397	31322872	loop3289	15	1	1
chr14	77379111	77382000	chr14	77518321	77520780	loop3290	7	3	3
chr17	55207594	55209082	chr17	55517660	55519543	loop3291	4	2	1
chr11	64215252	64218031	chr11	64490199	64491914	loop3292	3	2	4
chr2	122731971	122733692	chr2	122948435	122949857	loop3294	5	2	3
chr2	239693041	239694546	chr2	239891712	239893056	loop3295	4	2	2
chr11	62160341	62164725	chr11	62360521	62361937	loop3298	3	1	5
chr11	63766228	63768806	chr11	63920065	63921369	loop3300	4	5	3
chr10	103047513	103048863	chr10	103201305	103202817	loop3301	3	3	2
chr1	7727090	7728734	chr1	7815130	7816304	loop3303	3	6	1
chr6	41334908	41337648	chr6	41558616	41560863	loop3304	15	1	4
chr11	112324079	112325760	chr11	112454771	112456281	loop3305	3	1	3
chr1	111763736	111767437	chr1	111983575	111985312	loop3306	12	5	1
chr7	149972937	149973971	chr7	150145234	150146670	loop3308	3	2	1
chr6	165852944	165854402	chr6	166263125	166264811	loop331	7	1	1
chr9	124861046	124862600	chr9	125112200	125113907	loop3310	3	5	5
chr18	44923627	44924946	chr18	45274753	45276579	loop3311	6	2	3
chr8	79884454	79885866	chr8	80564524	80565736	loop3313	4	2	1
chr6	10954189	10955841	chr6	11043970	11045780	loop3314	5	1	3
chr10	120957475	120959871	chr10	121204229	121205895	loop3315	12	2	7
chr12	52549956	52551599	chr12	52765847	52767277	loop3316	5	4	4
chr7	43621564	43623453	chr7	43739009	43740410	loop3317	4	2	1
chr5	158583230	158584715	chr5	158743289	158744705	loop3318	6	2	1
chr4	8411905	8413348	chr4	8608757	8610200	loop3319	3	3	5
chr8	11266448	11267830	chr8	11421009	11423033	loop332	3	4	2
chr18	46001718	46003346	chr18	46190005	46191444	loop3320	10	2	5
chr8	94833990	94835597	chr8	94986792	94988382	loop3322	9	2	2
chrX	139606522	139609122	chrX	139743311	139744667	loop3323	5	1	1
chr4	6720497	6724154	chr4	6874788	6876690	loop3324	14	2	1
chr4	3782681	3786472	chr4	3943459	3945077	loop3326	4	4	4
chr17	63273437	63275581	chr17	63550071	63555298	loop3327	8	1	5
chr1	179047655	179049124	chr1	179162186	179163855	loop3328	3	2	1
chr19	8763394	8765086	chr19	9189214	9191945	loop3329	3	3	2
chr12	561562	563542	chr12	655110	657182	loop333	26	11	2
chr21	30461828	30463181	chr21	30720151	30721616	loop3330	4	2	1
chr3	14301640	14304159	chr3	14442923	14445244	loop3331	3	1	2
chr19	38723657	38725437	chr19	38825302	38828287	loop3332	3	3	2
chr3	38562220	38564146	chr3	39040837	39042489	loop3333	3	1	3
chrX	43695117	43696644	chrX	43808497	43809669	loop3334	3	1	4
chr1	23000118	23001607	chr1	23215196	23216588	loop3335	4	4	1
chr11	31508976	31510199	chr11	31891946	31893637	loop3336	3	2	4
chr11	128986892	128988697	chr11	129200754	129202697	loop3338	14	1	2
chr6	44118912	44120612	chr6	44204794	44206690	loop3339	3	6	1
chr16	5289063	5290259	chr16	5539969	5541467	loop334	3	3	1
chr2	88489839	88492234	chr2	88853066	88854716	loop3341	3	3	1
chr3	129994508	129995924	chr3	130257258	130258697	loop3342	6	1	2
chrX	68046846	68049655	chrX	68504776	68506984	loop3343	4	2	2
chr14	37715032	37716504	chr14	38343229	38344806	loop3346	3	1	3
chr1	115680948	115682624	chr1	116011644	116013303	loop3347	14	4	7
chr20	19672633	19674708	chr20	19782450	19784416	loop3348	14	1	5
chrX	38612585	38614997	chrX	39100856	39102449	loop3349	6	1	1
chr8	41852157	41853843	chr8	42242293	42243858	loop335	3	3	1
chr11	16841028	16842904	chr11	16956838	16958653	loop3350	5	2	1
chr10	116063036	116065174	chr10	116197016	116198365	loop3351	7	2	1
chr10	99673972	99675552	chr10	100068094	100070247	loop3352	3	8	2
chr19	15739603	15740978	chr19	16151443	16153348	loop3353	3	1	1
chr6	55844906	55846373	chr6	56156817	56158336	loop3354	8	1	3
chr1	16408192	16409845	chr1	16570228	16571843	loop3355	3	1	3
chr15	89600167	89601651	chr15	89720400	89721924	loop3356	9	4	1
chr3	9012066	9013798	chr3	9343636	9345117	loop3357	7	2	5
chr1	209421410	209423345	chr1	209662535	209664320	loop3361	5	3	2
chr15	78910197	78913919	chr15	79032324	79033590	loop3362	3	1	3
chr10	111896167	111898871	chr10	112038550	112040166	loop3363	13	1	1
chr11	116706189	116707558	chr11	116976007	116977657	loop3364	3	5	2
chr8	53649166	53651273	chr8	53851793	53855079	loop3365	20	1	6
chr17	57393723	57395379	chr17	57515763	57519168	loop3368	8	2	1
chr1	155056141	155059458	chr1	155138316	155141172	loop3369	16	2	4
chr1	64156976	64158609	chr1	64711445	64712838	loop337	3	2	1
chr15	33135883	33137297	chr15	33247804	33248975	loop3370	3	2	1
chr8	19785798	19787200	chr8	19990670	19991955	loop3371	5	1	1
chr17	39704296	39706747	chr17	39803093	39805859	loop3372	35	2	3
chr21	45229817	45232968	chr21	45394768	45396237	loop3373	9	9	1
chr3	47563023	47564927	chr3	47829801	47831647	loop3374	3	1	1
chr6	142795085	142796830	chr6	142887227	142888903	loop3376	8	2	2
chr3	100321712	100323198	chr3	100514968	100516211	loop3378	3	2	1
chr6	84593561	84595149	chr6	84929943	84931405	loop3379	8	1	1
chr8	100871272	100873063	chr8	101137519	101138999	loop338	4	2	1
chr10	116309835	116311657	chr10	116462720	116464399	loop3381	15	1	2
chr11	46940006	46942343	chr11	47181813	47184120	loop3383	3	2	4
chr22	42564392	42566165	chr22	42839736	42841272	loop3385	6	4	3
chr13	103232406	103233896	chr13	103376775	103377941	loop3386	3	3	2
chr5	42422909	42424372	chr5	42582903	42584397	loop3388	5	2	2
chr1	28843566	28845902	chr1	28928807	28930252	loop3389	7	4	2
chr8	27180229	27183633	chr8	27449068	27450757	loop3392	5	1	1
chr7	131373365	131374812	chr7	131629434	131631313	loop3393	3	5	5
chr6	33266568	33268469	chr6	33392926	33394646	loop3394	3	1	7
chr17	31109931	31111613	chr17	31202827	31205213	loop3395	8	2	2
chr12	68433731	68435145	chr12	68710077	68711926	loop3396	4	2	1
chr6	797004	798614	chr6	1381393	1382971	loop340	4	1	4
chr14	61763104	61764602	chr14	61922771	61924324	loop3400	7	1	2
chr22	33218525	33219942	chr22	33395954	33397648	loop3401	3	3	5
chr6	131205823	131207765	chr6	131854535	131856115	loop3404	6	1	1
chr8	72739567	72741202	chr8	72886897	72888395	loop3405	5	1	1
chr1	59011267	59013426	chr1	59117358	59119791	loop3408	4	2	1
chr2	89179302	89181123	chr2	89286083	89287232	loop341	3	3	3
chr1	20300694	20302262	chr1	20538818	20540373	loop3410	5	3	3
chr10	61624220	61625755	chr10	61791908	61793391	loop3412	3	4	2
chr10	78764243	78765552	chr10	78870955	78872498	loop3413	5	2	2
chr2	198055548	198057113	chr2	198242584	198244102	loop3415	7	1	2
chr18	56446436	56449953	chr18	56737062	56738610	loop3418	3	1	2
chr1	209749410	209751061	chr1	209920479	209922070	loop3419	6	3	6
chr3	58408233	58409549	chr3	58517388	58519485	loop342	4	7	1
chr20	43766934	43768307	chr20	43918874	43920446	loop3420	7	7	3
chr6	150401267	150403143	chr6	150716036	150717422	loop3424	3	1	3
chr17	2731185	2732670	chr17	2915691	2917083	loop3425	6	2	5
chr13	53238901	53240411	chr13	53382458	53384432	loop3426	4	2	1
chr5	121527989	121529536	chr5	121750364	121752234	loop3427	5	2	2
chr12	117804255	117805854	chr12	118274304	118275982	loop3430	3	1	6
chr4	103370383	103371835	chr4	103462401	103463681	loop3431	3	2	1
chr13	53435955	53437464	chr13	53541504	53543155	loop3433	10	3	5
chr5	131398582	131401863	chr5	131650878	131652357	loop3434	3	5	2
chr11	19092153	19093727	chr11	19578589	19580204	loop3435	4	3	2
chr3	124713854	124715105	chr3	124882132	124883464	loop3436	3	1	3
chr12	12234293	12235540	chr12	12486754	12488624	loop3437	3	3	2
chr8	22279397	22280943	chr8	22418279	22420562	loop3440	7	1	6
chr15	63580139	63582005	chr15	63694465	63696424	loop3442	8	2	1
chr1	157932800	157934752	chr1	158064945	158066667	loop3444	5	4	1
chr5	135759961	135761515	chr5	136104851	136106691	loop3446	4	2	2
chr17	43717240	43718671	chr17	43929462	43930885	loop3447	7	4	1
chr5	38441175	38442978	chr5	38808957	38810929	loop3449	12	2	4
chr16	23812141	23813511	chr16	24047290	24048861	loop345	10	3	3
chr20	30433193	30436274	chr20	30676881	30680740	loop3451	4	2	1
chr14	63640799	63642465	chr14	63742765	63744489	loop3452	8	2	3
chr19	53927800	53929421	chr19	54014261	54015989	loop3454	5	1	2
chr3	32059853	32061709	chr3	32184951	32186595	loop3457	15	3	1
chr2	9953298	9956758	chr2	10167829	10170568	loop3460	6	2	3
chr3	141680925	141682460	chr3	141844342	141846012	loop3461	3	1	1
chr19	9098591	9099834	chr19	9189214	9191945	loop3463	10	1	2
chr7	149982684	149983949	chr7	150117684	150119109	loop3464	3	2	2
chr11	15847951	15849374	chr11	16634699	16636338	loop3466	4	3	4
chr2	85293300	85295115	chr2	85511972	85513477	loop3468	11	1	5
chr20	36024111	36026189	chr20	36162253	36163839	loop347	3	3	1
chr7	131543311	131544973	chr7	131629434	131631313	loop3470	8	2	5
chr9	23122530	23123967	chr9	23491624	23492990	loop3471	4	2	3
chr1	111066500	111068139	chr1	111325327	111326802	loop3472	3	2	1
chr10	12748637	12750512	chr10	13116199	13117744	loop3473	3	1	2
chr1	9348380	9350494	chr1	9514675	9516996	loop3474	9	1	2
chr22	22814636	22815929	chr22	22918245	22919770	loop3475	4	1	6
chr4	70183162	70184667	chr4	70482331	70483715	loop3476	6	2	1
chr1	204131004	204132704	chr1	204331592	204333930	loop3477	8	4	3
chr4	141558349	141559854	chr4	141771594	141773080	loop3479	4	1	1
chr9	71198782	71200553	chr9	71613952	71615426	loop348	4	5	3
chr11	133487977	133490710	chr11	133700704	133702620	loop3480	5	1	1
chr11	73966170	73967849	chr11	74163789	74165429	loop3481	3	2	2
chr1	147171451	147173048	chr1	147363816	147365849	loop3483	7	3	2
chr14	90439002	90440598	chr14	90700959	90702674	loop3484	14	1	1
chr11	3861966	3863646	chr11	4093177	4094895	loop3485	3	1	3
chr9	137977407	137980105	chr9	138494123	138496599	loop3488	4	1	2
chr3	118600655	118602125	chr3	118752567	118754706	loop3489	8	2	2
chr2	202724619	202726347	chr2	203042509	203044095	loop349	6	3	1
chr17	75326881	75328437	chr17	75490124	75492069	loop3490	7	6	3
chr1	33341678	33343204	chr1	33551314	33552803	loop3491	6	4	2
chr11	133445805	133447078	chr11	133690947	133692480	loop3493	5	3	1
chr16	55498342	55500399	chr16	55736698	55738117	loop3494	8	5	6
chr13	47124779	47127580	chr13	47294499	47296263	loop3496	10	3	1
chr11	2547842	2549180	chr11	2905014	2911046	loop3497	3	7	1
chr5	73197821	73199509	chr5	73943940	73945629	loop3498	5	1	1
chr16	68623563	68625289	chr16	68737669	68739252	loop3499	6	3	3
chr2	64556768	64559222	chr2	64714237	64716105	loop350	22	1	3
chr12	1909379	1910511	chr12	2048305	2050057	loop3500	4	1	2
chr5	145670560	145671994	chr5	145769526	145771042	loop3501	3	2	1
chr1	67812664	67814574	chr1	67965519	67967176	loop3502	16	1	4
chr11	12432946	12434899	chr11	12914865	12916467	loop3503	4	2	2
chr6	110025623	110027550	chr6	110711277	110712875	loop3507	3	3	3
chr11	44642007	44643750	chr11	44915127	44916653	loop3508	5	4	3
chr10	103361849	103363456	chr10	103768927	103770562	loop3509	3	5	2
chr20	61853916	61856632	chr20	62012690	62014009	loop3510	3	3	6
chr9	117500410	117502311	chr9	118285966	118287769	loop3511	4	1	1
chr15	74418935	74421275	chr15	74593927	74596705	loop3512	9	2	4
chr3	182906126	182907535	chr3	183098981	183101210	loop3513	8	1	1
chr12	71808773	71810435	chr12	72029750	72031366	loop3514	4	1	2
chr11	76309074	76311096	chr11	76391081	76392874	loop3515	10	4	3
chr9	129702406	129703869	chr9	129976049	129977597	loop3516	4	3	2
chr10	64353266	64354837	chr10	64916362	64918948	loop3517	6	3	1
chr18	45122015	45123392	chr18	45282330	45283530	loop3518	3	2	2
chr6	53357200	53358904	chr6	53543585	53545074	loop3519	3	1	1
chr11	132947906	132949308	chr11	133704433	133706225	loop352	5	3	4
chr8	105524378	105525630	chr8	105771239	105772764	loop3522	3	1	3
chr7	150145234	150146670	chr7	150450887	150452068	loop3523	3	1	2
chr1	161178936	161180737	chr1	161343700	161344946	loop3524	4	4	1
chr14	103544098	103545526	chr14	103758339	103760005	loop3525	6	2	5
chr2	55944659	55946583	chr2	56187661	56189499	loop3527	4	2	1
chr22	37712218	37714084	chr22	37851096	37854515	loop3529	36	3	3
chr3	145935995	145937772	chr3	146357801	146360024	loop353	3	2	1
chr1	46907466	46909332	chr1	47013095	47014618	loop3530	9	2	2
chr8	87715031	87716572	chr8	87796960	87798302	loop3531	5	2	1
chr15	80859453	80861076	chr15	81068080	81069816	loop3532	6	3	3
chr18	9970634	9972441	chr18	10519391	10521100	loop3533	15	2	1
chr6	17155552	17157515	chr6	17583721	17585599	loop3535	9	1	3
chr2	72150377	72152177	chr2	72364023	72365596	loop3538	3	3	8
chr21	33774896	33776497	chr21	33941257	33942940	loop3539	5	2	5
chr1	76456661	76458312	chr1	76619164	76621195	loop354	3	2	1
chr14	75380084	75381670	chr14	75554461	75556196	loop3540	8	1	2
chr8	127836075	127837777	chr8	128189839	128191928	loop3541	3	1	2
chr22	25347488	25349265	chr22	25443965	25445903	loop3544	11	6	2
chr20	31108752	31111901	chr20	31239982	31241791	loop3545	27	6	3
chr1	111161418	111163044	chr1	111322859	111324398	loop3546	9	5	2
chr10	127670125	127671898	chr10	128436985	128438728	loop3547	3	2	4
chr2	11821255	11823063	chr2	11918438	11920215	loop3549	3	5	7
chr13	95326573	95328076	chr13	95602043	95603329	loop355	6	2	2
chr1	154296534	154299788	chr1	154450578	154454087	loop3550	3	3	1
chr12	105813869	105815566	chr12	106528935	106530980	loop3551	6	1	2
chr7	129303699	129305358	chr7	129468864	129471613	loop3552	3	1	2
chr17	32869135	32870695	chr17	33218837	33220735	loop3553	7	1	2
chr3	78707970	78709851	chr3	79081142	79082815	loop3555	8	4	1
chr3	48030774	48032434	chr3	48192142	48193996	loop3556	4	3	4
chr22	24816701	24818395	chr22	24920781	24922782	loop356	13	11	2
chr18	29190267	29191833	chr18	29398649	29400706	loop3560	4	1	1
chr11	133445805	133447078	chr11	133704433	133706225	loop3561	3	3	4
chr20	4087647	4090590	chr20	4175600	4177015	loop3563	8	1	5
chr3	178786108	178787927	chr3	179033110	179034693	loop3565	6	3	2
chr17	73265841	73268302	chr17	73408032	73409617	loop3567	4	5	1
chr15	74418935	74421275	chr15	74614253	74615973	loop3568	5	2	3
chr6	41558616	41560863	chr6	41649210	41652313	loop3569	4	4	2
chr18	77138357	77139952	chr18	77287843	77289762	loop357	7	5	4
chr20	30923729	30925714	chr20	31043456	31046298	loop3572	5	1	4
chr10	62203758	62205140	chr10	62528060	62529513	loop3573	4	2	1
chr7	38254808	38256313	chr7	38384707	38386031	loop3575	6	4	5
chr4	121076670	121078284	chr4	121207483	121208873	loop3576	3	1	3
chr22	23130216	23131515	chr22	23225586	23227004	loop3577	7	4	9
chr5	140796462	140798029	chr5	140903499	140905543	loop3578	7	2	2
chr6	130643243	130644833	chr6	131018397	131019987	loop3581	3	1	3
chr18	56435008	56436741	chr18	56734562	56736094	loop3583	5	4	1
chr2	237260998	237262674	chr2	237968744	237970272	loop3584	5	1	1
chr6	70545084	70546524	chr6	70875786	70877119	loop3585	3	2	1
chr18	59991749	59993261	chr18	60089793	60091172	loop3586	3	2	1
chr4	141530708	141531976	chr4	141771594	141773080	loop3589	3	1	1
chr5	92942902	92944449	chr5	93136281	93138006	loop3593	6	1	1
chr1	41788128	41789632	chr1	41897048	41900014	loop3598	10	3	4
chr3	16089469	16091318	chr3	16288185	16289837	loop36	9	2	2
chr13	111719549	111720900	chr13	111875205	111876542	loop360	3	1	2
chr2	100174844	100176676	chr2	100878563	100880405	loop3600	3	3	1
chr3	150438380	150440222	chr3	150582291	150584005	loop3601	4	1	1
chr1	165377178	165378664	chr1	165561422	165563162	loop3603	7	1	1
chr9	137670235	137671804	chr9	137874309	137875905	loop3605	8	4	2
chr6	116331319	116333010	chr6	116417796	116418911	loop3607	6	2	2
chr1	153504788	153506654	chr1	153589057	153591044	loop3608	5	3	3
chr2	73219575	73221290	chr2	73390286	73391801	loop3609	3	1	3
chr1	210757163	210758693	chr1	211306700	211309636	loop3610	11	3	1
chr2	85359321	85362758	chr2	85511972	85513477	loop3611	7	2	5
chr20	541726	543461	chr20	719100	721140	loop3612	4	2	1
chr1	153504788	153506654	chr1	153598911	153600942	loop3613	4	3	3
chr7	43216840	43218182	chr7	43300175	43301775	loop3614	7	3	1
chr4	89627153	89628500	chr4	89944535	89946292	loop3616	4	4	2
chr18	30294052	30295512	chr18	30499304	30500710	loop362	7	1	2
chr15	78599972	78601720	chr15	78714613	78716165	loop3623	8	1	3
chrX	129059030	129060496	chrX	129193350	129195591	loop3624	9	2	4
chr11	120381064	120383046	chr11	120822939	120825071	loop3625	6	7	1
chr5	62696757	62698271	chr5	63254531	63255996	loop3626	4	1	4
chr10	62406423	62407832	chr10	62528060	62529513	loop3627	4	1	1
chr5	81936562	81938274	chr5	82725525	82727147	loop3629	3	1	3
chr1	231557501	231559057	chr1	231685580	231687050	loop363	3	3	3
chr2	180083107	180084705	chr2	180204838	180206400	loop3630	6	2	1
chr17	42996864	42998325	chr17	43098570	43100407	loop3631	5	3	2
chr10	112070634	112072164	chr10	112359606	112361173	loop3632	3	1	1
chr7	98061940	98063479	chr7	98433888	98435351	loop3633	10	6	2
chrX	107467274	107468941	chrX	107779708	107781130	loop3635	9	2	2
chr2	47212874	47215404	chr2	47539610	47541189	loop364	3	4	1
chr2	38341608	38343420	chr2	38501120	38502880	loop3641	7	1	1
chr6	33247186	33248794	chr6	33392926	33394646	loop3642	6	14	7
chr6	136964782	136966326	chr6	137113009	137115003	loop3644	15	2	5
chr6	131503571	131505107	chr6	131780660	131781860	loop3646	3	1	2
chr6	83931017	83932625	chr6	84223927	84225438	loop3648	8	4	2
chr1	201499276	201500824	chr1	201678003	201679736	loop3649	3	2	2
chr20	35420367	35421732	chr20	35514945	35516630	loop365	3	2	3
chr2	102034796	102036520	chr2	102341692	102343199	loop3651	3	2	2
chr10	14238312	14239866	chr10	14540283	14541803	loop3652	3	3	1
chr20	31682932	31684937	chr20	31879087	31880564	loop3653	7	3	1
chr3	159333370	159335370	chr3	159522254	159523944	loop3654	14	1	2
chr16	2389229	2392760	chr16	2472030	2473871	loop3655	16	5	4
chr2	20860650	20862248	chr2	21265018	21267360	loop3656	3	3	1
chr18	47085231	47086518	chr18	47293727	47295405	loop3657	3	1	2
chr1	43242986	43244550	chr1	43388032	43391472	loop3658	3	2	1
chr3	196983186	196984491	chr3	197228094	197230062	loop366	5	1	6
chrX	68046846	68049655	chrX	68502592	68503987	loop3661	3	2	2
chr6	15690727	15692699	chr6	16128321	16132035	loop3663	10	4	2
chr10	113896591	113898020	chr10	114073831	114075760	loop3664	3	3	2
chr20	42843216	42844552	chr20	43237488	43239738	loop3665	3	1	2
chr1	200276051	200277452	chr1	200457099	200458708	loop3666	5	1	2
chr11	66461471	66463221	chr11	66742770	66744361	loop3667	4	1	1
chr1	24867792	24869310	chr1	24960970	24962613	loop3668	7	3	1
chr16	77708831	77710679	chr16	78035988	78037750	loop3669	9	3	1
chr10	88447347	88449205	chr10	88698516	88700112	loop367	3	1	2
chr11	34186716	34188268	chr11	34376680	34382008	loop3674	19	4	5
chr14	34144811	34146070	chr14	34261114	34262954	loop3675	6	2	4
chr1	42637235	42640103	chr1	42779590	42781071	loop3676	3	2	1
chr8	13234719	13236233	chr8	13519298	13520595	loop3678	4	1	1
chr20	34582329	34584029	chr20	34725976	34727596	loop3686	14	5	1
chr13	99494565	99496067	chr13	99684774	99686941	loop3687	4	2	2
chr2	113961065	113962535	chr2	114127532	114129005	loop3688	6	4	1
chr12	5280442	5281843	chr12	5550281	5552590	loop3689	5	2	1
chr1	184774162	184775776	chr1	185138694	185140484	loop369	4	2	3
chr11	115859983	115861647	chr11	116146527	116148424	loop3690	7	4	4
chr12	107527958	107529167	chr12	108000697	108002223	loop3691	3	3	3
chr14	104602817	104605214	chr14	105029837	105031292	loop3693	3	3	3
chr10	95504662	95507440	chr10	95618274	95619737	loop3695	6	1	2
chr7	70321185	70323357	chr7	71197490	71199103	loop3698	6	2	4
chr18	67862470	67863975	chr18	68117487	68118652	loop3699	3	1	1
chr4	156362991	156364393	chr4	156707696	156709119	loop370	3	2	3
chr8	27471374	27473328	chr8	27620866	27622267	loop3700	9	8	1
chr12	110034874	110036587	chr12	110212432	110214061	loop3701	12	1	2
chr10	112070634	112072164	chr10	112306250	112307950	loop3702	6	1	1
chr19	54295690	54297024	chr19	54526374	54528047	loop3703	3	2	2
chr11	73966170	73967849	chr11	74159735	74161436	loop3704	7	2	1
chr10	6487128	6488463	chr10	6708884	6710592	loop3705	4	1	1
chr3	11277666	11279388	chr3	11376036	11377328	loop3706	12	3	1
chr12	54378012	54380476	chr12	54584663	54586328	loop3709	5	3	4
chr1	115680948	115682624	chr1	116137856	116139412	loop3710	5	4	2
chr6	36590551	36592157	chr6	36691819	36693349	loop3711	11	2	2
chr9	137977407	137980105	chr9	138303946	138305344	loop3713	14	1	4
chr1	162847264	162848716	chr1	163143993	163145636	loop3714	6	1	2
chr11	124538404	124540077	chr11	124627672	124630648	loop3715	11	3	3
chr7	32306204	32307699	chr7	32518227	32520242	loop3716	8	2	1
chr12	55386333	55388143	chr12	55536570	55538027	loop3718	9	2	3
chr4	74206647	74208034	chr4	74311573	74312962	loop3719	8	1	2
chr7	12563686	12565397	chr7	12662899	12664518	loop372	10	1	2
chr15	91845575	91847035	chr15	92619961	92621506	loop3720	4	1	4
chr10	103599944	103601710	chr10	103831950	103833573	loop3721	3	3	4
chr17	66772919	66774561	chr17	67242532	67243684	loop3722	3	1	1
chr3	25688989	25690563	chr3	25897894	25899309	loop3724	3	3	2
chr11	9036456	9038307	chr11	9141757	9143377	loop3726	3	1	3
chr11	61213073	61214545	chr11	61393793	61396759	loop3727	5	4	5
chr7	116231064	116232809	chr7	116448994	116450800	loop3728	7	1	1
chr17	11546939	11548594	chr17	11838477	11840757	loop373	5	3	1
chr1	175120573	175122197	chr1	175307106	175308430	loop3734	3	2	4
chr3	54179883	54181593	chr3	54408017	54409270	loop3735	6	1	2
chr6	30881095	30884354	chr6	31010073	31011591	loop3736	4	1	4
chr9	132646419	132648981	chr9	132868791	132870449	loop3737	6	5	2
chr6	30909247	30911715	chr6	31010073	31011591	loop3738	4	3	4
chr6	53408358	53410512	chr6	53515390	53517517	loop374	10	8	3
chr8	4694707	4696296	chr8	4854027	4855361	loop3740	6	2	1
chr6	105130373	105132219	chr6	105218507	105219919	loop3742	7	1	4
chrX	22002865	22004398	chrX	22210055	22212055	loop3743	6	6	2
chr4	118953868	118956182	chr4	119144724	119146330	loop3744	3	2	1
chr16	78739059	78740566	chr16	79294912	79296351	loop3745	3	2	2
chr22	28415414	28417048	chr22	28989817	28991777	loop3746	9	6	2
chr3	134513146	134515099	chr3	135222097	135223575	loop3747	5	3	2
chr6	148498148	148499703	chr6	148785154	148787310	loop3749	6	1	2
chr9	34759937	34761487	chr9	34899030	34900607	loop3750	4	2	3
[truncated: 3,128 more rows]

## Sheet: Left_sort
Left anchor			Right anchor			loopID	Insulating Score	Left_motif_counts	Right_motif_counts
chr6	33247186	33248794	chr6	33392926	33394646	loop3642	6	14
chr22	46401560	46403261	chr22	46511714	46513358	loop7185	10	11
chr11	118529340	118531240	chr11	118797956	118802014	loop5931	3	11
chr22	24816701	24818395	chr22	24917123	24918590	loop6876	3	11
chr11	118529340	118531240	chr11	118826041	118828259	loop1666	6	11
chr12	561562	563542	chr12	655110	657182	loop333	26	11
chr22	24816701	24818395	chr22	24920781	24922782	loop356	13	11
chr14	105441594	105443473	chr14	105552486	105555582	loop4463	4	11
chr12	42875630	42878957	chr12	42962465	42963962	loop7255	10	11
chr12	121880550	121882585	chr12	122119367	122120834	loop5529	3	10
chr12	52789080	52790502	chr12	53272496	53274661	loop284	4	10
chr20	48594760	48596909	chr20	48701438	48702960	loop2265	3	9
chr4	89299356	89301036	chr4	89436216	89437644	loop5902	3	9
chr16	5665441	5667166	chr16	6130721	6132224	loop7451	3	9
chr9	101076897	101079284	chr9	101285279	101286626	loop5391	7	9
chr11	87063173	87064833	chr11	87174075	87175424	loop4957	6	9
chr2	219893825	219895389	chr2	219982831	219985201	loop6391	8	9
chr16	10349956	10351668	chr16	10602848	10604405	loop3985	9	9
chr21	45229817	45232968	chr21	45358310	45359879	loop4091	7	9
chr7	151144845	151146621	chr7	151455940	151457528	loop4364	3	9
chr2	219893825	219895389	chr2	220019005	220020651	loop146	4	9
chr11	87063173	87064833	chr11	87433169	87434777	loop6865	4	9
chr9	101076897	101079284	chr9	101468873	101470403	loop2249	10	9
chr21	45229817	45232968	chr21	45394768	45396237	loop3373	9	9
chr11	2207484	2208697	chr11	2319857	2321473	loop6938	4	9
chr19	51924670	51925994	chr19	52163862	52165015	loop3804	4	8
chr3	184278239	184280433	chr3	184520574	184521865	loop1606	3	8
chr8	27471374	27473328	chr8	27620866	27622267	loop3700	9	8
chr8	27471374	27473328	chr8	27584169	27585666	loop519	7	8
chr15	77924337	77927774	chr15	78076756	78078123	loop6020	5	8
chr3	184278239	184280433	chr3	184465817	184467109	loop6280	6	8
chr11	2217671	2219642	chr11	2440386	2442804	loop5740	10	8
chr17	38771072	38772615	chr17	38947540	38949094	loop2576	4	8
chr11	2217671	2219642	chr11	2319857	2321473	loop4623	22	8
chr10	99673972	99675552	chr10	99787482	99788755	loop4809	8	8
chr10	102430088	102431862	chr10	102576782	102578136	loop131	4	8
chr10	99673972	99675552	chr10	99805012	99806436	loop5488	5	8
chr10	70981505	70983066	chr10	71167090	71169539	loop3227	3	8
chr12	117462725	117464307	chr12	117556763	117558396	loop6076	16	8
chr10	99673972	99675552	chr10	100068094	100070247	loop3352	3	8
chr2	241171703	241173485	chr2	241376936	241378563	loop2083	13	8
chr10	99673972	99675552	chr10	99800516	99802069	loop6871	17	8
chr6	53408358	53410512	chr6	53515390	53517517	loop374	10	8
chr9	134466119	134467367	chr9	134613749	134616420	loop6243	3	8
chr1	33357897	33359723	chr1	33551314	33552803	loop1214	3	8
chr3	194407155	194409825	chr3	194649433	194650890	loop4013	3	8
chr15	77924337	77927774	chr15	78112153	78114632	loop4924	16	8
chr17	75767865	75769779	chr17	76009131	76010985	loop5252	8	8
chr14	77412885	77414414	chr14	77518321	77520780	loop4078	5	8
chr3	184278239	184280433	chr3	184494802	184496554	loop1360	26	8
chr3	194407155	194409825	chr3	194722124	194723601	loop1245	3	8
chr16	88508843	88510406	chr16	88593220	88594796	loop1109	15	7
chr11	131115933	131117509	chr11	131543324	131544728	loop638	4	7
chr17	76080508	76081956	chr17	76172025	76173623	loop3199	4	7
chr2	95539408	95540826	chr2	95622005	95623467	loop2116	7	7
chr20	43766934	43768307	chr20	43918874	43920446	loop3420	7	7
chr8	23329226	23330788	chr8	23446429	23447992	loop2060	5	7
chr22	17651529	17653819	chr22	17979909	17981638	loop6408	6	7
chr19	8807962	8809353	chr19	9189214	9191945	loop5601	3	7
chr22	36696751	36698456	chr22	36865591	36867419	loop1745	5	7
chr1	31191217	31193236	chr1	31401613	31403366	loop4314	5	7
chr3	58408233	58409549	chr3	58517388	58519485	loop342	4	7
chr19	33725352	33727333	chr19	33897072	33898755	loop4554	9	7
chr3	194402721	194404439	chr3	194649433	194650890	loop631	5	7
chr12	123351637	123353204	chr12	123430682	123432384	loop1639	4	7
chr7	75806702	75808777	chr7	75942748	75944571	loop6942	21	7
chr2	135761268	135763013	chr2	135925561	135926757	loop5153	4	7
chr2	121194190	121195727	chr2	121437225	121438769	loop1720	3	7
chr1	156326110	156327584	chr1	156412859	156416584	loop6536	9	7
chr22	36696751	36698456	chr22	36843908	36845359	loop5432	5	7
chr7	75806702	75808777	chr7	75891666	75893281	loop2529	16	7
chr14	105668754	105670240	chr14	105818042	105819442	loop6744	5	7
chr6	149364087	149365664	chr6	149752456	149754146	loop212	3	7
chr2	121664931	121666178	chr2	121827664	121829617	loop1550	6	7
chr3	62858822	62860748	chr3	63213649	63215252	loop5424	3	7
chr19	33725352	33727333	chr19	33888635	33889876	loop3135	3	7
chr22	31029766	31032270	chr22	31159305	31160724	loop6107	4	7
chr3	62858822	62860748	chr3	63178721	63180306	loop6850	4	7
chr19	13989897	13991988	chr19	14182449	14186793	loop1704	16	7
chr1	116694007	116695661	chr1	117027016	117028977	loop5173	3	7
chr8	140352532	140354136	chr8	140642181	140644383	loop4774	4	7
chr4	166299528	166300817	chr4	166385278	166386842	loop5749	4	7
chr3	194402721	194404439	chr3	194979788	194982282	loop4402	3	7
chr16	67849813	67851356	chr16	68098113	68099431	loop4305	3	7
chr16	67580356	67581829	chr16	67677894	67679530	loop851	5	7
chr9	71649909	71651590	chr9	71807041	71809351	loop4624	3	7
chr1	227978321	227983237	chr1	228089053	228090741	loop2187	12	7
chr2	44270772	44272303	chr2	44518183	44519704	loop926	3	7
chrX	152819730	152821187	chrX	152932710	152935527	loop6905	4	7
chr3	195752385	195753979	chr3	195921593	195924686	loop2988	12	7
chr17	42287075	42288737	chr17	42431186	42432806	loop722	4	7
chr12	123351637	123353204	chr12	123435782	123437899	loop899	9	7
chr7	75806702	75808777	chr7	75920258	75922031	loop4329	3	7
chr16	85524053	85526858	chr16	85643359	85646103	loop7538	3	7
chr11	118559829	118561948	chr11	118797956	118802014	loop7440	4	7
chr11	2547842	2549180	chr11	2905014	2911046	loop3497	3	7
chr11	26352963	26354321	chr11	26670781	26672309	loop1851	3	7
chr11	118559829	118561948	chr11	118776937	118784239	loop7068	4	7
chr20	56171186	56173132	chr20	56753883	56755538	loop2760	3	7
chr9	111954559	111956259	chr9	112163174	112164743	loop2166	3	7
chr2	28674455	28676281	chr2	28788650	28790745	loop6094	4	7
chr3	62650998	62652550	chr3	63178721	63180306	loop5821	3	7
chr11	44948147	44949618	chr11	45126377	45127976	loop5004	4	7
chr1	32280933	32282565	chr1	32428824	32430759	loop2930	10	7
chr11	44948147	44949618	chr11	45124073	45125779	loop6945	4	7
chr7	130559519	130560956	chr7	130724557	130726156	loop2456	3	7
chr1	31191217	31193236	chr1	31383438	31385490	loop6910	3	7
chr19	2425028	2426084	chr19	2636323	2637961	loop3944	3	7
chr11	131115933	131117509	chr11	131381099	131382676	loop768	3	7
chr20	56171186	56173132	chr20	56784190	56785885	loop836	5	7
chr11	120381064	120383046	chr11	120822939	120825071	loop3625	6	7
chr16	67580356	67581829	chr16	67700281	67703195	loop5801	4	7
chr16	88508843	88510406	chr16	88626879	88629236	loop6042	9	7
chr17	42287075	42288737	chr17	42408162	42409558	loop4413	3	7
chr15	89421449	89422732	chr15	89560067	89561800	loop3950	3	7
chr7	130559519	130560956	chr7	130691704	130693388	loop3952	4	7
chr7	73814323	73816531	chr7	73980530	73981918	loop2946	4	7
chr12	39298230	39301419	chr12	39496502	39498325	loop5876	7	7
chr17	4612501	4614454	chr17	4791725	4793271	loop6975	7	6
chr10	81903000	81904596	chr10	81982068	81983143	loop742	9	6
chr14	90580388	90581695	chr14	90700959	90702674	loop635	3	6
chr7	148761869	148763750	chr7	148891729	148893278	loop76	3	6
chr17	10230386	10231812	chr17	10517145	10518813	loop5279	8	6
chr11	119536387	119538216	chr11	119977012	119979919	loop1596	5	6
chr2	177004399	177006495	chr2	177318883	177320724	loop7340	10	6
chr17	48918584	48920292	chr17	49033401	49035256	loop6564	3	6
chr1	68318737	68320538	chr1	68576747	68578473	loop6962	20	6
chr17	4612501	4614454	chr17	4782886	4786344	loop5464	3	6
chr7	63642876	63644396	chr7	64084914	64086476	loop1604	3	6
chr20	37897004	37898609	chr20	38514076	38515574	loop46	3	6
chr2	119768360	119769957	chr2	120022128	120023601	loop7428	5	6
chr3	141456095	141458706	chr3	141593552	141595753	loop2803	7	6
chr7	98061940	98063479	chr7	98438731	98440197	loop6483	7	6
chr7	139189770	139191213	chr7	139304967	139306615	loop6958	7	6
chr5	133374767	133376213	chr5	133624515	133626158	loop6451	3	6
chr3	37896368	37898008	chr3	38008114	38009867	loop1122	17	6
chr3	49207789	49209577	chr3	49332427	49333761	loop5635	4	6
chr17	21182692	21184295	chr17	21352716	21354026	loop5140	5	6
chr17	43323860	43325831	chr17	43462141	43463908	loop59	3	6
chr2	27183933	27185455	chr2	27502158	27503741	loop58	3	6
chr22	25347488	25349265	chr22	25452615	25454150	loop4945	4	6
chr16	3988032	3990119	chr16	4302816	4305109	loop6769	4	6
chr6	36996456	36997994	chr6	37135693	37141142	loop2351	5	6
chr2	25564768	25566147	chr2	25744211	25746432	loop4751	3	6
chr22	19717525	19719309	chr22	19896885	19898480	loop4103	7	6
chr5	141070949	141072745	chr5	141255008	141259765	loop2711	6	6
chr7	101185631	101187130	chr7	101330799	101332744	loop2533	3	6
chr1	8034799	8036343	chr1	8411218	8412735	loop1622	3	6
chr1	9686445	9688218	chr1	9926768	9928569	loop5713	4	6
chr13	27272009	27273728	chr13	27503876	27505319	loop24	4	6
chr22	23095309	23096870	chr22	23225586	23227004	loop1960	3	6
chr10	104675499	104680557	chr10	104828486	104830502	loop3147	15	6
chr20	32898581	32902813	chr20	33060591	33062024	loop849	5	6
chr2	177004399	177006495	chr2	177501724	177503882	loop688	7	6
chr22	28415414	28417048	chr22	28837586	28840277	loop4973	3	6
chr15	89199830	89201551	chr15	89376843	89378429	loop6717	10	6
chr17	75326881	75328437	chr17	75490124	75492069	loop3490	7	6
chr15	59452972	59454300	chr15	59793047	59794668	loop7007	5	6
chr15	71486971	71488537	chr15	71677222	71680216	loop5947	3	6
chr10	93846917	93848423	chr10	94049634	94052840	loop5383	4	6
chr10	87937710	87938998	chr10	88122357	88123733	loop5893	3	6
chr11	3130800	3132238	chr11	3237785	3239486	loop5763	9	6
chr17	15159993	15161660	chr17	15405504	15407140	loop39	4	6
chr6	44118912	44120612	chr6	44204794	44206690	loop3339	3	6
chr9	134637109	134638901	chr9	135111230	135112598	loop1937	4	6
chr17	55934579	55936408	chr17	56189761	56191351	loop506	5	6
chr1	56874148	56875805	chr1	57049735	57051581	loop290	4	6
chr12	127764726	127766096	chr12	127865008	127866509	loop4363	5	6
chr10	124038664	124040190	chr10	124194377	124195617	loop3260	6	6
chr1	41747889	41749299	chr1	41897048	41900014	loop5232	3	6
chr2	88648713	88651502	chr2	88753618	88755714	loop2517	8	6
chr16	18014802	18016438	chr16	18225297	18225969	loop5377	5	6
chr1	54964591	54965933	chr1	55275517	55276996	loop5087	3	6
chr19	5047793	5049206	chr19	5153719	5155006	loop4601	5	6
chr7	155607521	155608835	chr7	156265580	156267045	loop4828	3	6
chr22	28415414	28417048	chr22	28989817	28991777	loop3746	9	6
chrX	22002865	22004398	chrX	22210055	22212055	loop3743	6	6
chr10	62642479	62643659	chr10	62723371	62724773	loop2614	5	6
chr12	53277839	53279834	chr12	53373572	53375643	loop3812	56	6
chr22	45836512	45837930	chr22	45947108	45950637	loop3925	10	6
chr1	7727090	7728734	chr1	7812089	7813837	loop4341	15	6
chr12	53277839	53279834	chr12	53368614	53371193	loop3249	16	6
chr4	1749786	1751213	chr4	1900382	1901898	loop6051	3	6
chr1	203241480	203243440	chr1	203455646	203457909	loop5971	3	6
chr15	101628319	101630186	chr15	101797808	101799205	loop2577	5	6
chr7	98061940	98063479	chr7	98374414	98376100	loop1908	11	6
chr6	33552761	33554473	chr6	33667651	33669191	loop2402	7	6
chr6	44220811	44222068	chr6	44305008	44307499	loop3039	3	6
chr5	39424451	39425805	chr5	39547102	39548541	loop1663	3	6
chr8	62051034	62053038	chr8	62475278	62476675	loop5755	3	6
chr16	83989772	83991320	chr16	84098666	84100067	loop1470	5	6
chr1	206907418	206908786	chr1	207083927	207086759	loop2973	5	6
chr20	31108752	31111901	chr20	31239982	31241791	loop3545	27	6
chr16	67010244	67012605	chr16	67188699	67190147	loop8	5	6
chr17	39642500	39643933	chr17	39803093	39805859	loop1991	4	6
chr19	2474032	2477118	chr19	2612440	2614649	loop541	4	6
chr20	34579928	34581880	chr20	34725976	34727596	loop542	6	6
chr19	2474032	2477118	chr19	2610354	2612370	loop7700	11	6
chr13	53419105	53421868	chr13	53541504	53543155	loop6677	5	6
chr10	93846917	93848423	chr10	94193912	94195680	loop6279	8	6
chr17	55934579	55936408	chr17	56076225	56077935	loop2081	6	6
chr17	40474027	40475859	chr17	40557496	40559824	loop5323	25	6
chr7	73465428	73466929	chr7	73620264	73621959	loop1514	4	6
chr21	47016017	47017546	chr21	47239829	47241443	loop2310	3	6
chr16	57808807	57810540	chr16	57892727	57893917	loop2223	5	6
chr7	37025897	37027679	chr7	37220889	37222491	loop4133	9	6
chr20	46305807	46307646	chr20	47236203	47239646	loop4131	6	6
chr1	11709915	11711445	chr1	11808782	11810066	loop391	6	6
chr7	98061940	98063479	chr7	98433888	98435351	loop3633	10	6
chr10	130065772	130067306	chr10	130829028	130830702	loop974	3	6
chr16	82489711	82491166	chr16	83248555	83249941	loop4631	3	6
chr16	57808807	57810540	chr16	57896946	57898353	loop4319	6	6
chr3	184135083	184136478	chr3	184260998	184262649	loop586	7	6
chr12	54139706	54141401	chr12	54382442	54383758	loop3909	3	6
chr3	37896368	37898008	chr3	38042602	38043681	loop6246	3	6
chr22	25347488	25349265	chr22	25443965	25445903	loop3544	11	6
chr3	52037732	52039095	chr3	52156408	52158142	loop2167	6	6
chr17	41464236	41467620	chr17	41560146	41561984	loop2782	3	6
chr6	160523890	160525194	chr6	160876299	160877945	loop3787	5	6
chr16	57808807	57810540	chr16	58028138	58029551	loop1562	3	6
chr6	36996456	36997994	chr6	37177536	37179195	loop4657	7	6
chr6	160523890	160525194	chr6	160954630	160956122	loop3978	3	6
chr11	119536387	119538216	chr11	119883157	119885091	loop1024	4	6
chr7	91509265	91511055	chr7	91677240	91678515	loop7	7	6
chr20	36685316	36686870	chr20	36848840	36850478	loop5223	6	6
chr3	52034891	52036496	chr3	52177650	52179296	loop5648	9	6
chr5	133374767	133376213	chr5	133475630	133477179	loop6754	14	6
chr5	173753799	173755332	chr5	174162090	174164063	loop7501	5	6
chr20	34579928	34581880	chr20	34787202	34788496	loop2773	3	6
chr1	9686445	9688218	chr1	9781192	9782720	loop7469	6	6
chr21	35733626	35735041	chr21	35974667	35976213	loop4465	3	6
chr5	131745632	131747787	chr5	131835481	131837823	loop4208	5	6
chr6	33552761	33554473	chr6	33711415	33713191	loop4582	3	6
chr10	130065772	130067306	chr10	130327974	130329461	loop6009	3	6
chr1	7727090	7728734	chr1	7815130	7816304	loop3303	3	6
chr5	141070949	141072745	chr5	141339140	141341244	loop4510	5	6
chr6	109234755	109236628	chr6	109393521	109395562	loop5810	5	6
chr10	104675499	104680557	chr10	105003749	105005448	loop6359	4	6
chr10	81159707	81161094	chr10	81246694	81248299	loop6201	3	6
chr13	27272009	27273728	chr13	27445803	27448152	loop1482	4	6
chr12	125815002	125816520	chr12	126167834	126169195	loop7602	3	6
chr20	55664031	55665783	chr20	55920814	55922376	loop6514	8	6
chr11	113905877	113907928	chr11	114131117	114132576	loop1313	7	6
chr16	67010244	67012605	chr16	67217198	67220191	loop5805	7	6
chr14	77605482	77606994	chr14	77781548	77783154	loop628	5	6
chr15	89199830	89201551	chr15	89560067	89561800	loop1564	3	6
chr1	8034799	8036343	chr1	8373532	8376767	loop4221	8	6
chr11	122499078	122500644	chr11	122724132	122725559	loop1580	3	6
chr20	35436434	35438009	chr20	35514945	35516630	loop6412	6	6
chr11	122499078	122500644	chr11	122651393	122653120	loop807	7	6
chr3	52034891	52036496	chr3	52156408	52158142	loop4539	7	6
chr6	33556867	33559369	chr6	33667651	33669191	loop651	9	6
chr9	131935556	131939436	chr9	132379070	132380320	loop3833	3	6
chr3	184135083	184136478	chr3	184230756	184232573	loop2057	8	6
chr1	111172773	111174321	chr1	111307926	111309535	loop5582	5	5
chr14	91525624	91528393	chr14	91638946	91640513	loop2673	3	5
chr13	36204181	36205790	chr13	36294165	36296071	loop2847	17	5
chr4	9766068	9767616	chr4	10019776	10021456	loop5278	5	5
chr17	25981123	25982827	chr17	26083197	26084570	loop2586	13	5
chr11	63766228	63768806	chr11	63913080	63914439	loop7499	5	5
chr3	194990518	194993243	chr3	195248441	195250045	loop5612	12	5
chr11	1673273	1675239	chr11	2018569	2026452	loop743	10	5
chr7	42016201	42017587	chr7	42730048	42731550	loop6473	3	5
chr4	3768250	3770173	chr4	3881035	3883369	loop1598	8	5
chr12	6861051	6863832	chr12	6944342	6945646	loop1597	4	5
chr11	48193975	48195351	chr11	48328685	48330358	loop3197	4	5
chr14	105556205	105558007	chr14	105818042	105819442	loop3196	3	5
chr5	37951763	37953001	chr5	38192384	38194131	loop2640	5	5
chr6	42976323	42977714	chr6	43110490	43112225	loop3044	4	5
chr21	46711105	46713787	chr21	46858575	46860293	loop5285	15	5
chr13	27281296	27282847	chr13	27503876	27505319	loop5134	7	5
chr15	75320784	75323650	chr15	75566536	75567658	loop5045	5	5
chr2	95896802	95898413	chr2	96054321	96055735	loop649	4	5
chr16	55498342	55500399	chr16	55876201	55877566	loop487	3	5
chr12	120241713	120242954	chr12	120375193	120376684	loop480	4	5
chr12	50030300	50031469	chr12	50156263	50157654	loop4425	3	5
chr19	46416544	46417971	chr19	46512336	46513862	loop4426	10	5
chr1	202153224	202154729	chr1	202284061	202285649	loop7511	5	5
chr3	125977043	125979476	chr3	126107501	126109211	loop7513	6	5
chr7	132002899	132004549	chr7	132264888	132266363	loop4738	7	5
chr17	47511868	47513445	chr17	47625391	47626729	loop6779	7	5
chr17	79987715	79989451	chr17	80110473	80112720	loop6487	6	5
chr17	65372646	65376282	chr17	65505577	65507357	loop5855	4	5
chr4	58028999	58031488	chr4	58292356	58293887	loop3073	8	5
chr1	200940480	200942007	chr1	201082609	201084595	loop5453	4	5
chr3	15308746	15310684	chr3	15446378	15447904	loop6829	12	5
chr11	69532351	69533943	chr11	69656353	69657804	loop3856	5	5
chr12	123343642	123345803	chr12	123430682	123432384	loop5707	3	5
chr15	99644523	99645854	chr15	99752887	99754320	loop6056	3	5
chr9	124861046	124862600	chr9	125112200	125113907	loop3310	3	5
chr19	46385624	46387579	chr19	46579400	46582551	loop7564	5	5
chr1	85085911	85087541	chr1	85218662	85220113	loop2813	5	5
chr17	72363789	72365472	chr17	72452861	72455065	loop4720	9	5
chr14	96026623	96028390	chr14	96517608	96518920	loop5536	4	5
chr8	53711561	53712700	chr8	53851793	53855079	loop4948	8	5
chr17	72363789	72365472	chr17	72488886	72490325	loop6762	6	5
chr5	170844945	170848276	chr5	171334032	171335744	loop439	3	5
chr6	151996197	151997918	chr6	152084039	152087598	loop6799	8	5
chr11	2319857	2321473	chr11	2440386	2442804	loop6307	10	5
chr3	118602855	118604795	chr3	118752567	118754706	loop2390	14	5
chr20	17660279	17664146	chr20	17878244	17880219	loop2392	4	5
chr18	58989002	58990388	chr18	59169150	59170804	loop5375	5	5
chr11	65478409	65480726	chr11	65584692	65586688	loop1285	6	5
chr19	46416544	46417971	chr19	46531621	46533058	loop1283	3	5
chr12	51983668	51985876	chr12	52070980	52072823	loop5629	5	5
chr11	1673273	1675239	chr11	1852992	1855080	loop5626	6	5
chr1	111161418	111163044	chr1	111322859	111324398	loop3546	9	5
chr3	118602855	118604795	chr3	118816718	118818462	loop27	14	5
chr15	83517645	83519628	chr15	83677549	83681465	loop7115	3	5
chr2	30430518	30432354	chr2	30933908	30935514	loop2769	7	5
chr3	128398934	128400875	chr3	128513046	128514837	loop4716	4	5
chr19	1928714	1930843	chr19	2315274	2316877	loop7667	3	5
chr7	131373365	131374812	chr7	131543311	131544973	loop7398	4	5
chr20	55666484	55668115	chr20	55920814	55922376	loop194	5	5
chr16	55498342	55500399	chr16	55736698	55738117	loop3494	8	5
chrX	138208129	138209670	chrX	138641208	138642952	loop2383	4	5
chr11	118015243	118017083	chr11	118358656	118360050	loop6539	3	5
chr17	9862150	9863611	chr17	10128901	10131170	loop4622	3	5
chr1	85085911	85087541	chr1	85237395	85238959	loop5361	4	5
chr9	133335905	133337611	chr9	133556517	133560250	loop5363	11	5
chr1	28438931	28440358	chr1	28534767	28536299	loop3877	4	5
chr5	134792747	134794024	chr5	134900649	134903066	loop3878	3	5
chrX	106897401	106899479	chrX	107018325	107021365	loop1179	6	5
chr1	5569300	5570934	chr1	5890476	5891560	loop675	3	5
chr17	73235900	73237977	chr17	73408032	73409617	loop31	4	5
chr19	8210423	8211556	chr19	8317182	8318843	loop858	3	5
chr3	128878880	128882394	chr3	128963655	128965508	loop692	21	5
chr10	21623556	21627783	chr10	21781653	21787218	loop4960	8	5
chr4	77100470	77101995	chr4	77425257	77426996	loop4561	3	5
chr7	131373365	131374812	chr7	131629434	131631313	loop3393	3	5
chr1	9326677	9328300	chr1	9554461	9556613	loop2098	4	5
chr7	75495186	75496925	chr7	75648814	75650298	loop6633	8	5
chr5	133746560	133748769	chr5	133858969	133864263	loop4613	3	5
chr15	62455824	62457435	chr15	62545139	62547360	loop6033	3	5
chr2	85617834	85619347	chr2	85778343	85780148	loop6523	8	5
chr4	9766068	9767616	chr4	9899715	9901115	loop7034	4	5
chr9	132646419	132648981	chr9	132868791	132870449	loop3737	6	5
chr17	48928889	48930432	chr17	49033401	49035256	loop2285	12	5
chr3	127945033	127946739	chr3	128040390	128041793	loop2350	6	5
chr11	60542336	60543847	chr11	60654462	60655959	loop3868	9	5
chr4	77100470	77101995	chr4	77298581	77300014	loop5378	4	5
chr1	111763736	111767437	chr1	111941806	111943539	loop5011	17	5
chr1	247552800	247554291	chr1	247649984	247651247	loop1644	5	5
chr4	180788011	180789270	chr4	180949362	180950735	loop1709	7	5
chr19	10379595	10382469	chr19	10498907	10502223	loop1481	16	5
chr17	73265841	73268302	chr17	73408032	73409617	loop3567	4	5
chr11	1713765	1716313	chr11	1852992	1855080	loop1896	18	5
chr11	65651479	65653204	chr11	65755860	65757506	loop4595	6	5
chr9	132403821	132405499	chr9	132551833	132553518	loop4600	6	5
chr17	47646631	47648416	chr17	47784464	47786920	loop7482	3	5
chr6	31164248	31166665	chr6	31334011	31335723	loop4358	13	5
chr7	98049745	98051307	chr7	98438731	98440197	loop4351	5	5
chr4	58028999	58031488	chr4	58308326	58309825	loop623	6	5
chr11	116706189	116707558	chr11	116976007	116977657	loop3364	3	5
chr11	69795519	69797257	chr11	70041672	70043116	loop6193	3	5
chr16	77269386	77270999	chr16	77617332	77619190	loop7023	30	5
chr10	72024330	72025760	chr10	72123675	72125178	loop7022	5	5
chr3	50472970	50474425	chr3	50586618	50589269	loop5967	8	5
chr8	61572484	61574104	chr8	61935300	61937205	loop5561	4	5
chr4	186391683	186393694	chr4	186942086	186943679	loop5346	3	5
chr17	47652146	47654481	chr17	47771144	47773811	loop1672	9	5
chr5	170170576	170172575	chr5	170323264	170324595	loop1673	3	5
chr2	42067327	42068853	chr2	42316013	42317548	loop5748	3	5
chr17	47646631	47648416	chr17	47771144	47773811	loop1075	20	5
chr17	48928889	48930432	chr17	49026872	49028687	loop1076	9	5
chr9	92680818	92682497	chr9	92861064	92862427	loop5986	3	5
chr1	160966373	160968033	chr1	161065943	161068924	loop453	4	5
chr2	233199664	233200957	chr2	233310984	233311893	loop5180	16	5
chr17	77083136	77084600	chr17	77384108	77385364	loop5184	3	5
chr11	63766228	63768806	chr11	63915565	63917017	loop988	5	5
chr4	56813987	56816169	chr4	57166946	57168567	loop4164	4	5
chr21	42731443	42732965	chr21	42831977	42833442	loop7464	3	5
chr11	11049064	11050611	chr11	11177061	11179557	loop1888	3	5
chr17	7535299	7537143	chr17	7620000	7621563	loop4348	3	5
chr17	46755118	46756817	chr17	46867400	46869520	loop2416	15	5
chr1	111161418	111163044	chr1	111325327	111326802	loop4170	6	5
chr5	127210757	127212038	chr5	127536199	127537881	loop3244	4	5
chr2	121100372	121101989	chr2	121432494	121434042	loop5974	6	5
chr6	36733325	36734858	chr6	36985146	36987297	loop5407	5	5
chr10	86023759	86025359	chr10	86296121	86298338	loop2375	3	5
chr19	46416544	46417971	chr19	46579400	46582551	loop1668	5	5
chr1	203455646	203457909	chr1	203670211	203672317	loop4640	3	5
chr15	83517645	83519628	chr15	83668288	83670647	loop1069	11	5
chr10	12823927	12825332	chr10	13116199	13117744	loop2992	4	5
chr8	135490210	135491573	chr8	135697155	135698722	loop6281	7	5
chr1	27428637	27430341	chr1	27626703	27628359	loop2157	3	5
chr11	2186884	2188246	chr11	2319857	2321473	loop7478	3	5
chr10	12823927	12825332	chr10	12943428	12945030	loop881	11	5
chr9	136454062	136455313	chr9	136857026	136860910	loop1877	4	5
chr12	94533846	94535119	chr12	94925958	94927644	loop957	3	5
chr4	186391683	186393694	chr4	186518022	186519866	loop2972	9	5
chr3	50472970	50474425	chr3	50579053	50581002	loop2974	4	5
chr2	95896802	95898413	chr2	95988691	95989898	loop4332	3	5
chr2	11821255	11823063	chr2	11918438	11920215	loop3549	3	5
chr2	113383580	113385235	chr2	113482034	113485203	loop5800	9	5
chr1	151688087	151690027	chr1	151808150	151810099	loop6660	3	5
chr10	61384599	61387263	chr10	61564236	61565718	loop7508	9	5
chr3	38943034	38944357	chr3	39071666	39073225	loop2741	3	5
chr3	129343759	129348232	chr3	129542477	129545010	loop2740	7	5
chr16	57790655	57792154	chr16	57896946	57898353	loop3168	7	5
chr1	9326677	9328300	chr1	9514675	9516996	loop6886	9	5
chr20	8112061	8113802	chr20	8285537	8286990	loop7376	3	5
chr8	22529914	22531468	chr8	22765602	22767448	loop6312	5	5
chr11	62672592	62674457	chr11	62790844	62792529	loop3832	19	5
chr1	226824897	226826148	chr1	227014420	227016719	loop6386	6	5
chr16	2389229	2392760	chr16	2550425	2552247	loop7173	3	5
chr11	130082189	130083989	chr11	130300576	130302150	loop1050	5	5
chr5	172139433	172142860	chr5	172385036	172386906	loop430	5	5
chr18	11732355	11733978	chr18	11871854	11873501	loop3990	3	5
chr11	1713765	1716313	chr11	2018569	2026452	loop5031	15	5
chr11	1713765	1716313	chr11	1845596	1847309	loop1	16	5
chr19	46579400	46582551	chr19	46767734	46769432	loop1993	9	5
chr11	2551725	2556299	chr11	2905014	2911046	loop4039	46	5
chr20	44780070	44781306	chr20	44935183	44938044	loop1869	3	5
chr13	28106612	28108089	chr13	28399908	28401931	loop4815	5	5
chr5	134792747	134794024	chr5	134895784	134897698	loop2341	4	5
chr22	25631209	25632766	chr22	25729013	25730963	loop3224	13	5
chr16	862999	864820	chr16	1106864	1108474	loop6254	4	5
chr16	862999	864820	chr16	1152596	1153798	loop7677	3	5
chr11	69518679	69520424	chr11	69656353	69657804	loop4745	3	5
chr18	47036384	47038144	chr18	47293727	47295405	loop4743	9	5
chr20	34582329	34584029	chr20	34725976	34727596	loop3686	14	5
chr16	3739507	3741607	chr16	3988032	3990119	loop1193	3	5
chr9	94537193	94538691	chr9	94709889	94713597	loop1680	7	5
chr1	21542965	21545182	chr1	21694160	21696245	loop5356	3	5
chr22	32923345	32927127	chr22	33192242	33193960	loop2410	11	5
chr10	134036082	134037443	chr10	134200838	134201986	loop3919	3	5
chr1	111161418	111163044	chr1	111307926	111309535	loop407	7	5
chr9	95765474	95767019	chr9	95870844	95872471	loop401	4	5
chr19	14247017	14248888	chr19	14458461	14460200	loop6135	3	5
chr17	30333731	30335480	chr17	30465457	30466688	loop2823	4	5
chr5	135222556	135224021	chr5	135417560	135419075	loop1456	4	5
chr14	90862696	90866964	chr14	91224144	91225639	loop397	3	5
chr14	90862696	90866964	chr14	90984166	90986159	loop574	5	5
chr17	38514207	38515840	chr17	38715860	38717519	loop2826	6	5
chr2	95896802	95898413	chr2	95980052	95981633	loop3010	10	5
chr15	75320784	75323650	chr15	75496189	75498030	loop7684	30	5
chr5	134792747	134794024	chr5	134888835	134890519	loop4480	3	5
chr11	130082189	130083989	chr11	130303748	130306117	loop4481	6	5
chr2	227994009	227995593	chr2	228102280	228103984	loop7209	14	5
chr14	24057769	24059049	chr14	24422628	24423982	loop7063	3	5
chr17	41955310	41956840	chr17	42071275	42073210	loop6798	6	5
chr9	134746974	134748312	chr9	134829204	134830640	loop2093	6	5
chr9	71198782	71200553	chr9	71613952	71615426	loop348	4	5
chr2	85617834	85619347	chr2	85764448	85768513	loop2162	3	5
chr19	14682280	14683633	chr19	14796648	14798122	loop3212	3	5
chr5	41841	43097	chr5	188162	189515	loop5528	3	5
chr8	10447114	10448730	chr8	10671454	10672433	loop6936	5	5
chr11	69532351	69533943	chr11	69615525	69617484	loop1035	11	5
chr3	38943034	38944357	chr3	39040837	39042489	loop1032	5	5
chr11	69795519	69797257	chr11	70037041	70038634	loop2231	9	5
chr2	10848890	10850494	chr2	10971955	10973381	loop2230	4	5
chr11	11049064	11050611	chr11	11287047	11288459	loop2236	3	5
chr18	77140219	77141658	chr18	77287843	77289762	loop5019	17	5
chr11	62672592	62674457	chr11	62787505	62789184	loop414	9	5
chr9	130546606	130549908	chr9	130631369	130633115	loop2557	3	5
chr15	89437045	89438483	chr15	89560067	89561800	loop701	8	5
chr2	238581054	238583043	chr2	238682931	238684217	loop878	3	5
chr19	38625014	38626024	chr19	38716271	38717821	loop627	3	5
chr17	75081987	75083554	chr17	75242350	75244229	loop5072	10	5
chr10	134036082	134037443	chr10	134165728	134167062	loop561	10	5
chr6	16285477	16287146	chr6	16761065	16764115	loop4012	3	5
chr11	60736811	60738794	chr11	60896584	60898303	loop2940	6	5
chr10	103361849	103363456	chr10	103508293	103510144	loop1859	3	5
chr13	114111295	114113922	chr13	114216063	114217617	loop7276	7	5
chr16	2389229	2392760	chr16	2472030	2473871	loop3655	16	5
chr6	168770289	168771996	chr6	169283924	169285706	loop4270	7	5
chr13	27281296	27282847	chr13	27445803	27448152	loop6783	21	5
chr19	46579400	46582551	chr19	46783611	46784837	loop5547	3	5
chr14	80668762	80670167	chr14	80830021	80831653	loop3155	3	5
chr15	39109330	39110843	chr15	39282898	39284151	loop241	5	5
chr8	10447114	10448730	chr8	10785285	10786961	loop178	3	5
chr3	112769434	112771202	chr3	113006070	113007876	loop938	15	5
chr8	27917905	27919569	chr8	28181009	28182863	loop6276	6	5
chr12	42630694	42631958	chr12	42765236	42766976	loop6922	3	5
chr17	77781985	77783402	chr17	77897627	77899084	loop1029	4	5
chr21	33677929	33679167	chr21	33972683	33974110	loop7675	3	5
chr3	112769434	112771202	chr3	112974000	112975092	loop316	3	5
chr3	131753081	131754662	chr3	131898477	131899958	loop7500	3	5
chr22	48972152	48973687	chr22	49058843	49059922	loop6995	5	5
chr10	103361849	103363456	chr10	103768927	103770562	loop3509	3	5
chr7	20368896	20370652	chr7	20637457	20639263	loop596	3	5
chr18	77138357	77139952	chr18	77287843	77289762	loop357	7	5
chr16	55498342	55500399	chr16	55735018	55736527	loop1786	14	5
chr1	111172773	111174321	chr1	111325327	111326802	loop7488	6	5
chr1	112911656	112913222	chr1	113008000	113009838	loop285	3	5
chr4	1747082	1748943	chr4	1900382	1901898	loop5092	3	5
chr7	73620264	73621959	chr7	73814323	73816531	loop677	5	5
chr14	96026623	96028390	chr14	96240028	96241653	loop3098	15	5
chr1	111763736	111767437	chr1	111983575	111985312	loop3306	12	5
chr11	63766228	63768806	chr11	63920065	63921369	loop3300	4	5
chr2	20595280	20596711	chr2	20841669	20843061	loop979	3	5
chr6	130685890	130688288	chr6	131018397	131019987	loop2140	3	5
chr8	123745182	123746746	chr8	124034128	124035608	loop4346	4	5
chr18	58989002	58990388	chr18	59798114	59799381	loop4204	3	5
chr1	27428637	27430341	chr1	27610369	27612388	loop2457	5	5
chr14	96026623	96028390	chr14	96459537	96461699	loop2213	18	5
chr2	38302776	38304948	chr2	38501120	38502880	loop5075	3	5
chr5	75697224	75700731	chr5	75838537	75841069	loop5077	13	5
chr14	90862696	90866964	chr14	91163212	91164901	loop1167	5	5
chr5	135222556	135224021	chr5	135584813	135586474	loop5730	4	5
chr1	247536859	247537970	chr1	247649984	247651247	loop581	3	5
chr7	139330029	139331560	chr7	139701366	139702985	loop1820	5	5
chr20	49988338	49989661	chr20	50240213	50241718	loop93	6	5
chr17	25981123	25982827	chr17	26206242	26207931	loop3246	3	5
chr2	10848890	10850494	chr2	10932715	10933871	loop1421	5	5
chr4	57410123	57411820	chr4	57664526	57667432	loop7252	3	5
chr1	15104881	15106800	chr1	15372511	15373781	loop7259	3	5
chr7	1263840	1266334	chr7	1407383	1409553	loop4219	6	5
chr1	5569300	5570934	chr1	5680406	5681944	loop4419	6	5
chr11	2551725	2556299	chr11	2912332	2914788	loop3083	32	5
chr16	55498342	55500399	chr16	55745545	55747181	loop7323	3	5
chr7	31232044	31233452	chr7	31412378	31413896	loop2132	5	5
chr3	42701903	42703442	chr3	42785105	42786577	loop2689	11	5
chr15	68155044	68156967	chr15	68446695	68448211	loop5245	6	5
chr11	60597642	60599680	chr11	60896584	60898303	loop2261	3	5
chr11	69532351	69533943	chr11	69702737	69704472	loop2839	4	5
chr22	43783739	43785333	chr22	44138539	44139828	loop3957	3	5
chr5	131398582	131401863	chr5	131650878	131652357	loop3434	3	5
chr8	22529914	22531468	chr8	22773122	22777089	loop6021	3	5
chr17	1967800	1969215	chr17	2147367	2148954	loop4752	3	5
chr10	96942593	96944454	chr10	97121804	97124153	loop62	3	5
chr10	134036082	134037443	chr10	134173869	134174972	loop7404	3	5
chr7	105296960	105298334	chr7	105682589	105684215	loop4195	3	5
chr9	130546606	130549908	chr9	130683113	130684814	loop4442	3	5
chr7	1263840	1266334	chr7	1451786	1453325	loop4228	5	5
chr19	30250416	30251896	chr19	30361653	30365463	loop7535	7	5
chr22	46750804	46752190	chr22	46937496	46939081	loop961	7	5
chr7	23586007	23587633	chr7	23735956	23737658	loop6590	3	5
chr19	56587348	56588693	chr19	56763616	56765954	loop7625	4	5
chr12	50897931	50900350	chr12	51030882	51032652	loop2232	7	5
chr11	68898518	68900226	chr11	69059015	69062180	loop3058	4	5
chr6	36733325	36734858	chr6	36818323	36819798	loop4754	4	5
chr14	93417655	93419345	chr14	93643922	93645222	loop7750	3	5
chr7	98049745	98051307	chr7	98374414	98376100	loop4147	3	5
chr18	77138357	77139952	chr18	77403448	77405011	loop5877	6	5
chr1	111763736	111767437	chr1	111874708	111878216	loop6372	37	5
chr11	62672592	62674457	chr11	62802646	62804197	loop2698	3	5
chr15	78930425	78931919	chr15	79032324	79033590	loop5586	5	4
chr10	120965377	120968082	chr10	121175814	121177313	loop2580	8	4
chr7	97650337	97651925	chr7	97870210	97871510	loop2582	5	4
chrX	152804307	152805832	chrX	152973261	152974697	loop2587	3	4
chrX	132925919	132927543	chrX	133055221	133056788	loop1104	8	4
chr4	8469720	8471680	chr4	8594926	8597149	loop1106	18	4
chr5	169861427	169862889	chr5	170050074	170051445	loop1102	6	4
chr8	139739118	139740440	chr8	139925976	139927448	loop2478	3	4
chr5	173471811	173473476	chr5	173743476	173745167	loop745	16	4
chr12	54607944	54609429	chr12	54761737	54765089	loop528	4	4
chr4	3782681	3786472	chr4	3943459	3945077	loop3326	4	4
chr1	93323880	93325674	chr1	93486513	93488174	loop1612	3	4
chr15	90282694	90284174	chr15	90417578	90419194	loop5720	7	4
chr18	10851042	10852847	chr18	11040061	11041729	loop637	9	4
chr21	41238492	41239979	chr21	41492228	41493775	loop5901	8	4
chr17	43717240	43718671	chr17	43908908	43910494	loop1576	5	4
chr17	27696150	27698103	chr17	27892425	27894035	loop320	3	4
chr10	103060699	103062262	chr10	103295865	103297444	loop1805	3	4
chr13	95841227	95842551	chr13	96055523	96057704	loop1800	8	4
chr2	47212874	47215404	chr2	47549598	47551451	loop1775	15	4
chr13	52469909	52471422	chr13	52701039	52704260	loop3980	11	4
chr1	45479514	45481307	chr1	45768364	45770919	loop5909	4	4
chr15	99201800	99203351	chr15	99322095	99323848	loop920	3	4
chr10	54067447	54069031	chr10	54248260	54249429	loop7438	4	4
chr12	122491538	122493390	chr12	122607032	122608735	loop1971	14	4
chr10	46982926	46984857	chr10	47080029	47082231	loop4182	11	4
chr10	54067447	54069031	chr10	54326286	54327501	loop2658	5	4
chr1	160070127	160071809	chr1	160260510	160262114	loop7506	3	4
chr1	45479514	45481307	chr1	45695724	45697030	loop2876	3	4
chr11	17781403	17782808	chr11	17927447	17928730	loop6225	6	4
chr9	119498620	119500369	chr9	119604426	119605794	loop1595	5	4
chr3	10799796	10801209	chr3	10924786	10926072	loop7297	3	4
chr17	19264987	19267465	chr17	19416312	19418377	loop7612	5	4
chr11	17781403	17782808	chr11	17994044	17995470	loop7181	4	4
chr7	130580720	130582761	chr7	130724557	130726156	loop3190	5	4
chr4	166413859	166415393	chr4	167012422	167014016	loop2113	4	4
chr17	33468421	33470109	chr17	33568842	33570559	loop2110	3	4
chr18	47794138	47795707	chr18	47882782	47884600	loop2115	4	4
chr9	137670235	137671804	chr9	137874309	137875905	loop3605	8	4
chr1	157932800	157934752	chr1	158087150	158088875	loop1374	6	4
chr18	8696057	8697559	chr18	8987244	8989374	loop1373	5	4
chr17	55674545	55676151	chr17	55860120	55861533	loop6367	8	4
chr11	76309074	76311096	chr11	76391081	76392874	loop3515	10	4
chr20	33732375	33736694	chr20	33894231	33895644	loop3041	3	4
chrX	45683432	45685004	chrX	46267354	46269151	loop6567	4	4
chr20	31043456	31046298	chr20	31239982	31241791	loop5592	3	4
chr10	44184749	44186753	chr10	44879978	44883032	loop2648	4	4
chr5	171905215	171907050	chr5	172092821	172094243	loop5266	7	4
chr2	198667194	198668558	chr2	198918427	198919869	loop5918	3	4
chr7	48007511	48009757	chr7	48147093	48151940	loop6057	4	4
chr11	115859983	115861647	chr11	115948255	115949505	loop5287	4	4
chr8	10785285	10786961	chr8	11136407	11137931	loop2235	5	4
chr5	148520279	148522379	chr5	148607983	148609426	loop1065	12	4
chr11	109816354	109817982	chr11	109962409	109965320	loop757	4	4
chr18	13831497	13832966	chr18	13981764	13982985	loop1119	4	4
chr16	85453666	85455295	chr16	85643359	85646103	loop1118	6	4
chr2	198667194	198668558	chr2	199160829	199162233	loop5609	4	4
chr5	32231574	32233531	chr5	32329098	32330395	loop318	4	4
chr10	61624220	61625755	chr10	61791908	61793391	loop3412	3	4
chr7	89783011	89784534	chr7	89927041	89928306	loop40	3	4
chr4	129374948	129376496	chr4	129783976	129785637	loop657	3	4
chr14	65005501	65008985	chr14	65102708	65104476	loop7515	6	4
chr2	121452620	121454290	chr2	121664931	121666178	loop860	3	4
chr22	46040611	46042406	chr22	46372628	46375937	loop4732	7	4
chr2	131554502	131556533	chr2	131677416	131679166	loop4735	12	4
chr17	21218728	21221150	chr17	21352716	21354026	loop4089	5	4
chr22	45973357	45974851	chr22	46372628	46375937	loop4739	5	4
chr16	34256178	34257703	chr16	34336700	34337990	loop2339	3	4
chr10	100226385	100228626	chr10	100507552	100509003	loop6773	3	4
chr5	173471811	173473476	chr5	173738010	173740016	loop7356	14	4
chr1	113682506	113684370	chr1	114219984	114221361	loop7195	6	4
chr10	112113122	112115112	chr10	112306250	112307950	loop6176	14	4
chr11	34186716	34188268	chr11	34376680	34382008	loop3674	19	4
chr17	16904465	16906113	chr17	17044648	17046044	loop1349	5	4
chr5	169861427	169862889	chr5	170058712	170061078	loop5052	7	4
chr12	41015494	41016945	chr12	41314942	41316163	loop5454	5	4
chr3	64015477	64017563	chr3	64151724	64153378	loop5455	18	4
chr7	97650337	97651925	chr7	97795043	97796273	loop4899	5	4
chr12	113899114	113901368	chr12	114349831	114351423	loop1129	3	4
chr8	23020460	23021794	chr8	23103195	23105329	loop5631	4	4
chrX	19389838	19391568	chrX	19550840	19551883	loop2493	6	4
chr2	190007338	190008806	chr2	190276327	190277978	loop5142	4	4
chr1	27683033	27684927	chr1	27929809	27936278	loop3072	3	4
chr16	75031641	75034536	chr16	75143980	75146308	loop5148	9	4
chr11	129792436	129794204	chr11	130001498	130003016	loop5668	7	4
chr3	13698555	13700433	chr3	13920672	13923092	loop5705	9	4
chr16	72865981	72867394	chr16	73229789	73231816	loop303	3	4
chr2	131554502	131556533	chr2	131721560	131722928	loop1772	7	4
chr22	46762447	46764565	chr22	46937496	46939081	loop659	7	4
chr15	77942186	77943487	chr15	78112153	78114632	loop494	5	4
chr17	10198080	10200106	chr17	10517145	10518813	loop1753	4	4
chr22	33055461	33057355	chr22	33381449	33384050	loop1776	3	4
chr10	112835344	112837328	chr10	113119585	113120922	loop502	4	4
chr1	85409819	85411595	chr1	85719909	85721282	loop1222	5	4
chrX	106515113	106516799	chrX	106671824	106673258	loop1319	3	4
chr5	78320073	78321881	chr5	78405241	78406582	loop782	14	4
chr15	74665432	74668376	chr15	74781509	74783263	loop5397	10	4
chr17	36740051	36741640	chr17	36823111	36824783	loop7565	4	4
chr16	2072300	2074343	chr16	2190064	2191332	loop7562	3	4
chr8	134220765	134222712	chr8	134467500	134468762	loop2816	6	4
chr7	73863618	73865195	chr7	73980530	73981918	loop4093	3	4
chr12	52549956	52551599	chr12	53272496	53274661	loop4729	5	4
chr6	32967370	32968691	chr6	33059220	33060518	loop7364	4	4
chr10	98161744	98162983	chr10	98270275	98274795	loop7166	6	4
chr7	72755795	72757461	chr7	72865397	72867069	loop7168	4	4
chr16	84341120	84342576	chr16	84517168	84519384	loop7384	3	4
chr18	56435008	56436741	chr18	56722105	56725400	loop7385	8	4
chr3	188382067	188383408	chr3	188466266	188467884	loop6495	4	4
chr15	78291971	78293147	chr15	78400040	78401683	loop829	5	4
chr17	43717240	43718671	chr17	43929462	43930885	loop3447	7	4
chr15	64182516	64184321	chr15	64359018	64360707	loop7702	4	4
chr3	42288355	42290039	chr3	42483708	42486422	loop250	24	4
chr7	29228703	29230306	chr7	29447673	29449426	loop2399	6	4
chr13	26147967	26149680	chr13	26686588	26687728	loop2395	3	4
chrX	133055221	133056788	chrX	133154411	133155784	loop2393	5	4
chr2	85646634	85649158	chr2	85764448	85768513	loop2906	10	4
chr10	61624220	61625755	chr10	61807316	61808931	loop6388	3	4
chr17	27696150	27698103	chr17	27899374	27900765	loop6019	3	4
chr10	73655279	73657339	chr10	73807525	73809365	loop7017	20	4
chr4	3782681	3786472	chr4	3881035	3883369	loop6944	5	4
chr1	27626703	27628359	chr1	27721160	27722824	loop2628	3	4
chr1	157932800	157934752	chr1	158056366	158058327	loop6940	6	4
chr19	56904061	56905710	chr19	57058144	57059861	loop2953	3	4
chr15	99201800	99203351	chr15	99393593	99397415	loop1282	3	4
chr13	51722322	51724108	chr13	51859985	51861435	loop1288	6	4
chr6	46816122	46817596	chr6	46958018	46959455	loop1133	5	4
chr4	15232509	15234190	chr4	15458437	15460115	loop1132	7	4
chr12	113749851	113751110	chr12	113862609	113864006	loop7668	3	4
chr9	77391331	77393008	chr9	77616408	77617956	loop5154	4	4
chr3	46745996	46747589	chr3	46901360	46902564	loop1629	4	4
chr2	10971955	10973381	chr2	11263999	11265528	loop1403	5	4
chr1	208194604	208196153	chr1	208415964	208419579	loop461	4	4
chr10	103060699	103062262	chr10	103226626	103227961	loop22	7	4
chr2	127728976	127730492	chr2	127914652	127916126	loop7466	3	4
chr9	129373020	129375022	chr9	129452084	129453666	loop6315	10	4
chr1	45483687	45485211	chr1	45695724	45697030	loop4395	4	4
chr6	168601582	168602863	chr6	168755958	168757549	loop204	5	4
chr18	47794138	47795707	chr18	47954725	47956463	loop1430	3	4
chr1	157932800	157934752	chr1	158064945	158066667	loop3444	5	4
chr2	1553846	1555454	chr2	1772896	1774532	loop846	3	4
chr5	173042331	173044411	chr5	173396047	173401355	loop840	4	4
chr16	88850390	88852646	chr16	89233150	89234814	loop6547	3	4
chr3	134318984	134320739	chr3	134473540	134474810	loop4576	3	4
chr3	10799796	10801209	chr3	11100567	11103825	loop7177	3	4
chr4	113269183	113270534	chr4	113443672	113446250	loop4986	6	4
chr1	205241431	205244278	chr1	205365482	205367446	loop4373	5	4
chr12	13138287	13139950	chr12	13355355	13356864	loop7665	4	4
chr22	42564392	42566165	chr22	42839736	42841272	loop3385	6	4
chr1	28843566	28845902	chr1	28928807	28930252	loop3389	7	4
chr10	30315618	30316949	chr10	30529526	30530971	loop6159	3	4
chr6	15690727	15692699	chr6	16128321	16132035	loop3663	10	4
chr1	115680948	115682624	chr1	116137856	116139412	loop3710	5	4
chr1	33341678	33343204	chr1	33551314	33552803	loop3491	6	4
chr16	12667037	12668579	chr16	12912661	12914095	loop2629	5	4
chr20	30437111	30441833	chr20	30676881	30680740	loop2388	5	4
chr2	28788650	28790745	chr2	28973107	28977901	loop7310	6	4
chr1	201527812	201529841	chr1	201761493	201763078	loop2011	3	4
chr11	61213073	61214545	chr11	61393793	61396759	loop3727	5	4
chr2	84249358	84250853	chr2	84529463	84530901	loop2701	3	4
chr16	56984526	56986005	chr16	57079179	57080594	loop2709	3	4
chr2	201765655	201767156	chr2	202041066	202043552	loop6849	4	4
chr11	120042252	120043883	chr11	120173062	120174741	loop5890	5	4
chr7	89783011	89784534	chr7	89891340	89892511	loop225	3	4
chr1	3407326	3408807	chr1	3531141	3532477	loop992	7	4
chr12	111141975	111143440	chr12	111263850	111266202	loop672	10	4
chr3	188382067	188383408	chr3	188674098	188675679	loop6330	3	4
chr2	169629617	169631337	chr2	169776570	169778099	loop5163	10	4
chr11	2325658	2327761	chr11	2420796	2423498	loop5161	4	4
chr7	51255253	51256420	chr7	51434018	51435720	loop6748	3	4
chr10	124057651	124059325	chr10	124324670	124326064	loop211	6	4
chr15	51573088	51574597	chr15	51672719	51674434	loop1931	13	4
chr3	50229444	50231033	chr3	50309789	50313454	loop4176	4	4
chr22	45973357	45974851	chr22	46259213	46260993	loop7597	4	4
chr7	5279346	5280937	chr7	5489600	5491261	loop507	4	4
chr1	11898125	11899675	chr1	12026559	12028154	loop7598	9	4
chr17	48623620	48625364	chr17	48771867	48773321	loop2834	4	4
chr7	36024225	36025681	chr7	36330302	36332206	loop6702	20	4
chr3	8483164	8484583	chr3	8663998	8665671	loop6701	11	4
chr7	130580720	130582761	chr7	130691704	130693388	loop1484	5	4
chr3	42288355	42290039	chr3	42580785	42582296	loop7142	4	4
chr7	73020711	73022403	chr7	73148458	73149974	loop7143	4	4
chr22	20143878	20145531	chr22	20225515	20226957	loop4366	7	4
chr10	112835344	112837328	chr10	113357723	113359066	loop6143	3	4
chr3	42288355	42290039	chr3	42588346	42589921	loop7721	7	4
chr2	47212874	47215404	chr2	47498488	47500660	loop2029	5	4
chr15	79672795	79674393	chr15	80145308	80146696	loop6034	3	4
chr17	48627675	48629054	chr17	48771867	48773321	loop6109	4	4
chr9	139382400	139384000	chr9	139538520	139539827	loop5959	5	4
chr3	141363160	141364707	chr3	141563524	141565201	loop5957	5	4
chr1	3407326	3408807	chr1	3534941	3536568	loop5951	4	4
chr15	59820551	59822028	chr15	59924364	59925892	loop5423	4	4
chr2	237420830	237422639	chr2	237980377	237981895	loop2737	5	4
chr6	83931017	83932625	chr6	84223927	84225438	loop3648	8	4
chr5	176087181	176089022	chr5	176239425	176240598	loop2731	3	4
chr4	8243284	8245174	chr4	8404317	8405981	loop3131	9	4
chr1	112932755	112934625	chr1	113156610	113157904	loop3136	4	4
chr2	105734940	105736305	chr2	105853748	105855217	loop6220	3	4
chr3	149248001	149249222	chr3	149469581	149471175	loop2516	3	4
chr3	46745996	46747589	chr3	46886720	46888225	loop2512	7	4
chr12	127939701	127940963	chr12	128161318	128163083	loop2513	4	4
chr1	23000118	23001607	chr1	23215196	23216588	loop3335	4	4
chr22	33055461	33057355	chr22	33218525	33219942	loop6858	5	4
chr11	17404864	17406408	chr11	17494489	17495730	loop1391	3	4
chr13	31376378	31378010	chr13	31617569	31619416	loop5880	5	4
chr17	26086478	26088127	chr17	26206242	26207931	loop5883	19	4
chr3	151156850	151158349	chr3	151635529	151636810	loop2604	3	4
chr15	89600167	89601651	chr15	89714290	89715549	loop5371	7	4
chr14	69329367	69330902	chr14	69556368	69557795	loop3867	3	4
chr12	8260803	8262481	chr12	8542530	8543812	loop3866	3	4
chr17	36647674	36649067	chr17	36823111	36824783	loop2924	4	4
chr3	49576405	49578769	chr3	49708423	49710186	loop4670	18	4
chr3	37492639	37494617	chr3	37820418	37821960	loop1649	6	4
chr1	23030271	23031995	chr1	23256276	23257722	loop1703	7	4
chr3	64015477	64017563	chr3	64469488	64470962	loop1706	5	4
chrX	132925919	132927543	chrX	133159603	133161613	loop5175	5	4
chr11	129233359	129235121	chr11	129564122	129566851	loop6259	7	4
chr7	97650337	97651925	chr7	97797481	97798859	loop5864	10	4
chr11	123171719	123173656	chr11	123348468	123349937	loop4775	7	4
chr14	91752219	91753738	chr14	91884416	91886121	loop1890	3	4
chr7	73020711	73022403	chr7	73139583	73141065	loop6739	8	4
chr1	3399778	3401518	chr1	3534941	3536568	loop7158	3	4
chr11	69499943	69501478	chr11	69706898	69708183	loop7154	4	4
chr11	69499943	69501478	chr11	70037041	70038634	loop4824	4	4
chr11	2325658	2327761	chr11	2440386	2442804	loop3253	29	4
chr11	115859983	115861647	chr11	116146527	116148424	loop3690	7	4
chr14	70051072	70052685	chr14	70192746	70194660	loop6191	19	4
chr2	122353234	122354705	chr2	122475785	122477123	loop2030	5	4
chrX	132925919	132927543	chrX	133154411	133155784	loop6047	10	4
chr14	69329367	69330902	chr14	69573358	69575197	loop2039	4	4
chr3	192543146	192544374	chr3	192758302	192760139	loop2723	3	4
chrX	108728293	108730080	chrX	109132429	109135029	loop1722	3	4
chr20	48805936	48809600	chr20	49076425	49078499	loop6467	5	4
chr17	56381031	56382529	chr17	56494218	56495875	loop3101	3	4
chr7	36123610	36124774	chr7	36330302	36332206	loop2500	4	4
chr10	118546917	118548550	chr10	118933891	118936274	loop6868	3	4
chr1	172418099	172420502	chr1	172688190	172690291	loop2507	7	4
chr1	200948178	200949633	chr1	201087759	201089205	loop5566	3	4
chr1	205241431	205244278	chr1	205453891	205455673	loop2340	3	4
chr8	21893767	21895437	chr8	21994227	21995886	loop3819	7	4
chr2	62683413	62685728	chr2	63001392	63003383	loop5348	17	4
chr14	55030028	55035317	chr14	55271525	55273574	loop5980	7	4
chr16	50698575	50700113	chr16	50839576	50841359	loop184	5	4
chr11	44957392	44958979	chr11	45124073	45125779	loop4859	12	4
chr11	17404864	17406408	chr11	17525619	17526931	loop981	8	4
chr11	126179742	126181328	chr11	126349952	126351529	loop989	6	4
chr7	142570559	142571828	chr7	142699975	142701491	loop6024	4	4
chr10	103060699	103062262	chr10	103328846	103331132	loop3082	5	4
chr1	1874855	1876387	chr1	1975584	1978785	loop2893	7	4
chr8	134214146	134216139	chr8	134460861	134462746	loop2735	3	4
chr12	53272496	53274661	chr12	53373572	53375643	loop1880	15	4
chr2	43201388	43203272	chr2	43450244	43458483	loop4175	3	4
chr11	62676016	62677746	chr11	62790844	62792529	loop6233	16	4
chr3	43810326	43811916	chr3	44239524	44241012	loop6725	5	4
chr1	24476207	24478170	chr1	24715952	24720111	loop1533	5	4
chr11	1858142	1860097	chr11	2018569	2026452	loop3256	23	4
chr21	32831211	32832816	chr21	32952553	32954224	loop7120	6	4
chr15	51573088	51574597	chr15	51693393	51696307	loop4345	3	4
chr19	51975599	51977184	chr19	52163862	52165015	loop4344	5	4
chr22	20959735	20961532	chr22	21051488	21052464	loop4832	12	4
chr22	39938730	39940003	chr22	40420116	40421698	loop7137	3	4
chr20	47251824	47253249	chr20	47520769	47522493	loop1691	6	4
chr11	16809320	16810978	chr11	17084204	17085950	loop3241	8	4
chr17	59486294	59491134	chr17	59913814	59915675	loop3245	3	4
chr11	62191252	62193462	chr11	62309083	62311584	loop6188	20	4
chr3	45078664	45080235	chr3	45251270	45253141	loop7080	8	4
chr14	103570370	103572395	chr14	103758339	103760005	loop5486	7	4
chr8	134220765	134222712	chr8	134465078	134466665	loop6059	9	4
chr3	46745996	46747589	chr3	46949131	46952076	loop6055	7	4
chr13	99096948	99098609	chr13	99305093	99306568	loop6050	3	4
chrX	152804307	152805832	chrX	152927140	152928599	loop7057	4	4
chr22	33055461	33057355	chr22	33192242	33193960	loop6295	16	4
chr9	19517091	19518540	chr9	19922080	19923349	loop1089	4	4
chr1	183624018	183625721	chr1	183884485	183886083	loop5976	7	4
chr11	123171719	123173656	chr11	123277485	123279145	loop3110	6	4
chr16	22011712	22013467	chr16	22199276	22202350	loop6478	8	4
chr14	70040733	70042408	chr14	70192746	70194660	loop5879	6	4
chr9	127533245	127535463	chr9	127614430	127616307	loop2578	11	4
chr2	103088848	103090447	chr2	103231685	103233406	loop2379	4	4
chr6	127785434	127787022	chr6	127867872	127869160	loop3802	6	4
chr15	56537497	56539333	chr15	56720468	56721876	loop1170	3	4
chr7	97923484	97925283	chr7	98049745	98051307	loop5754	6	4
chr2	43357976	43359610	chr2	43450244	43458483	loop6690	15	4
chr1	157932800	157934752	chr1	158094024	158095681	loop5136	12	4
chr3	46255626	46257233	chr3	46413562	46415325	loop2990	5	4
chr10	129704443	129706066	chr10	129808975	129810437	loop4114	11	4
chr17	47644565	47646545	chr17	47784464	47786920	loop7470	3	4
chr2	97072442	97074222	chr2	97173239	97175997	loop1989	33	4
chrX	100717431	100718705	chrX	100850433	100852318	loop558	7	4
chr10	72684813	72686464	chr10	72968179	72969867	loop880	12	4
chr10	120965377	120968082	chr10	121204229	121205895	loop1763	5	4
chr1	68026802	68028284	chr1	68225035	68227004	loop7279	8	4
chr7	35663360	35665156	chr7	35945410	35946931	loop6242	4	4
chr2	121452620	121454290	chr2	121837284	121838610	loop2975	4	4
chr11	62191252	62193462	chr11	62327480	62329826	loop1255	9	4
chrX	152804307	152805832	chrX	152932710	152935527	loop4806	4	4
chr10	129704443	129706066	chr10	129867019	129868599	loop1258	7	4
chr1	115680948	115682624	chr1	116011644	116013303	loop3347	14	4
chr2	236044060	236045594	chr2	236501929	236505088	loop3239	5	4
chr22	33055461	33057355	chr22	33395954	33397648	loop3235	5	4
chr16	84001108	84002427	chr16	84095746	84097346	loop3236	4	4
chr6	104728900	104730066	chr6	104973086	104974470	loop7595	3	4
chr2	121452620	121454290	chr2	121827664	121829617	loop4934	10	4
chr3	107656402	107657775	chr3	107871710	107873217	loop5733	3	4
chr17	48474106	48475739	chr17	48559354	48560729	loop6062	5	4
chr6	41558616	41560863	chr6	41649210	41652313	loop3569	4	4
chr11	68735588	68736860	chr11	68855613	68857091	loop6080	3	4
chr14	55030028	55035317	chr14	55239274	55241620	loop4932	19	4
chr2	11827913	11829368	chr2	11918438	11920215	loop6599	6	4
chr22	23130216	23131515	chr22	23296749	23299041	loop2743	4	4
chr12	50260205	50262354	chr12	50359939	50363020	loop6888	12	4
chr9	114521484	114523428	chr9	114835029	114838020	loop5500	8	4
chr3	77087001	77089724	chr3	77368464	77370589	loop2362	5	4
chr6	39133411	39135323	chr6	39268799	39272000	loop2418	39	4
chr10	72684813	72686464	chr10	73062692	73063748	loop5320	3	4
chr2	103088848	103090447	chr2	103208498	103209894	loop3837	3	4
chr2	10971955	10973381	chr2	11269428	11270892	loop3839	3	4
chr7	89783011	89784534	chr7	90056533	90057932	loop2502	4	4
chr2	207256389	207257722	chr2	207423568	207424734	loop1697	3	4
chr19	42943946	42945239	chr19	43032032	43034495	loop1058	5	4
chr12	78117603	78119102	chr12	78318753	78320362	loop7172	12	4
chr15	98446769	98448224	chr15	98720641	98722075	loop720	3	4
chr15	51573088	51574597	chr15	51674447	51675848	loop3901	4	4
chr5	152875915	152877240	chr5	153343903	153345527	loop2984	5	4
chr10	73532720	73534081	chr10	73655279	73657339	loop2982	5	4
chr1	8823742	8824704	chr1	8908409	8910203	loop727	3	4
chr1	200948178	200949633	chr1	201082609	201084595	loop4031	6	4
chr19	41954690	41956295	chr19	42076310	42077837	loop4034	17	4
chr2	1553846	1555454	chr2	1820574	1822367	loop4639	4	4
chr3	131267686	131269096	chr3	131747454	131749028	loop730	4	4
chr14	56806345	56807707	chr14	56940506	56942011	loop4818	3	4
chr19	5803170	5806984	chr19	6021649	6023316	loop842	5	4
chr15	38855533	38857607	chr15	38975218	38976721	loop4250	5	4
chr10	111643394	111644932	chr10	111896167	111898871	loop7221	7	4
chr1	33683796	33687414	chr1	33832700	33834321	loop5066	4	4
chr22	36590515	36591893	chr22	36673102	36674604	loop6071	5	4
chr20	30437111	30441833	chr20	30617775	30620489	loop7075	12	4
chr15	89600167	89601651	chr15	89720400	89721924	loop3356	9	4
chr11	69499943	69501478	chr11	69656353	69657804	loop2082	5	4
chrX	130837394	130840278	chrX	130925363	130928375	loop1511	6	4
chr2	113961065	113962535	chr2	114127532	114129005	loop3688	6	4
chr2	10974778	10976447	chr2	11212819	11214274	loop912	3	4
chr12	1742785	1744740	chr12	1899673	1901269	loop3177	4	4
chr14	100195683	100197587	chr14	100350995	100352549	loop2174	9	4
chr7	50534939	50536700	chr7	50746479	50747791	loop3171	4	4
chr17	47644565	47646545	chr17	47771144	47773811	loop1198	18	4
chr1	245315610	245321027	chr1	245440083	245441365	loop4420	7	4
chr18	56066726	56068024	chr18	56160269	56162201	loop5685	3	4
chr12	53272496	53274661	chr12	53368614	53371193	loop2311	3	4
chr22	25857896	25859478	chr22	26168299	26171388	loop3774	14	4
chr17	25571690	25573312	chr17	25928110	25931003	loop3773	3	4
chr17	59486294	59491134	chr17	59651739	59653116	loop5336	5	4
chr6	49499307	49500721	chr6	49816501	49818064	loop5330	7	4
chr22	40832284	40833937	chr22	41041158	41043398	loop3829	5	4
chr1	10269293	10272163	chr1	10397649	10398916	loop3828	4	4
chr12	52549956	52551599	chr12	52720779	52722124	loop2228	4	4
chr15	66895382	66896863	chr15	67065093	67067642	loop5205	6	4
chr9	114521484	114523428	chr9	114737453	114738793	loop3918	5	4
chr11	2325658	2327761	chr11	2419565	2420744	loop405	5	4
chr4	55874537	55875769	chr4	56186977	56189058	loop933	3	4
chr3	156391036	156393973	chr3	156798859	156800521	loop1172	4	4
chr5	134801032	134803989	chr5	134895784	134897698	loop1496	8	4
chr4	114468074	114469639	chr4	114702183	114703391	loop3053	3	4
chr8	134220765	134222712	chr8	134460861	134462746	loop6136	21	4
chr5	134801032	134803989	chr5	134888835	134890519	loop1086	9	4
chr9	75485934	75487746	chr9	75798183	75799756	loop716	3	4
chr11	1858142	1860097	chr11	2170761	2174090	loop7250	6	4
chr15	90282694	90284174	chr15	90431003	90432254	loop7522	3	4
chr1	201527812	201529841	chr1	201678003	201679736	loop2467	7	4
chr22	20143878	20145531	chr22	20272825	20274080	loop399	17	4
chr11	19584963	19586579	chr11	19924411	19925995	loop575	5	4
chr1	68576747	68578473	chr1	68811483	68812768	loop572	3	4
chr13	110873985	110875260	chr13	111063773	111065759	loop2883	3	4
chr14	69329367	69330902	chr14	69567386	69568892	loop3152	3	4
chr16	89665478	89666630	chr16	89765972	89767443	loop1527	3	4
chr5	78320073	78321881	chr5	78759754	78761517	loop4003	4	4
chr11	69499943	69501478	chr11	69702737	69704472	loop140	4	4
chr7	97923484	97925283	chr7	98433888	98435351	loop4009	3	4
chr22	20143878	20145531	chr22	20255563	20256531	loop1856	3	4
chrX	153401521	153403164	chrX	153536107	153537647	loop1854	10	4
chr11	123450760	123452238	chr11	123577703	123579325	loop7738	7	4
chr12	122491538	122493390	chr12	122621204	122622994	loop4794	3	4
chr11	74990617	74992223	chr11	75161792	75163457	loop971	3	4
chr17	40114485	40115915	chr17	40253006	40254416	loop4312	4	4
chr1	36564580	36566558	chr1	36750515	36752101	loop4641	5	4
chr1	201527812	201529841	chr1	201671602	201674349	loop1716	31	4
chr3	13698555	13700433	chr3	13926192	13927767	loop6029	14	4
chrX	133379885	133381115	chrX	133529575	133531204	loop4633	4	4
chr12	111331643	111333204	chr12	111750998	111752528	loop6645	3	4
chr6	32380428	32382327	chr6	32667441	32669359	loop3215	6	4
chr2	74476697	74478314	chr2	74561252	74563038	loop5016	13	4
chr20	3198607	3200141	chr20	3296555	3298023	loop4262	6	4
chrX	19389838	19391568	chrX	19562334	19563790	loop2678	4	4
chr19	51975599	51977184	chr19	52159688	52161002	loop7069	8	4
chr11	109816354	109817982	chr11	110044170	110045756	loop6247	3	4
chr1	55605553	55607148	chr1	55742521	55744144	loop2097	5	4
chr22	36590515	36591893	chr22	36681952	36683402	loop2766	3	4
chr1	203311118	203312463	chr1	203455646	203457909	loop2768	10	4
chr21	28221098	28224119	chr21	28936468	28938049	loop1327	8	4
chr1	180600394	180602287	chr1	180831563	180833326	loop5835	3	4
chr17	54896425	54898005	chr17	55016644	55018117	loop5837	5	4
chr21	28221098	28224119	chr21	29072508	29074490	loop2309	18	4
chr8	8922600	8924309	chr8	9194809	9197304	loop230	5	4
chr10	103060699	103062262	chr10	103201305	103202817	loop5784	12	4
chr8	10785285	10786961	chr8	10872875	10874860	loop3121	3	4
chr16	74742733	74744315	chr16	74895613	74898143	loop3123	5	4
chr22	46040611	46042406	chr22	46259213	46260993	loop1144	4	4
chr11	132952169	132953827	chr11	133704433	133706225	loop5309	5	4
chr4	1123819	1125344	chr4	1345172	1346606	loop5656	4	4
chr9	613146	614901	chr9	763412	765081	loop4121	15	4
chr10	88158920	88160890	chr10	88343216	88346324	loop4129	11	4
chr5	176087181	176089022	chr5	176244617	176245832	loop4886	3	4
chr6	15690727	15692699	chr6	16182808	16184855	loop1406	7	4
chr1	204182590	204184272	chr1	204335459	204336689	loop4252	3	4
chr1	245315610	245321027	chr1	245543410	245545091	loop6251	12	4
chr2	47212874	47215404	chr2	47539610	47541189	loop364	3	4
chr17	59486294	59491134	chr17	59627944	59629415	loop960	6	4
chr2	10974778	10976447	chr2	11263999	11265528	loop4876	7	4
chr10	112113122	112115112	chr10	112256540	112260160	loop4879	6	4
chr3	46745996	46747589	chr3	46935963	46937859	loop4543	10	4
chr2	84249358	84250853	chr2	84541356	84542933	loop6659	3	4
chr7	26415048	26417644	chr7	26539811	26541424	loop4279	14	4
chr9	613146	614901	chr9	757018	758403	loop7654	12	4
chr3	78707970	78709851	chr3	79081142	79082815	loop3555	8	4
chr17	79228244	79229449	chr17	79450733	79452382	loop2109	5	4
chr17	19264987	19267465	chr17	19548674	19550035	loop1330	3	4
chr1	23000118	23001607	chr1	23256276	23257722	loop1335	3	4
chr12	132990100	132992437	chr12	133190832	133192455	loop5535	10	4
chr12	132990100	132992437	chr12	133137068	133139130	loop5530	8	4
chr6	100035905	100037417	chr6	100193625	100194997	loop6325	3	4
chr15	78291971	78293147	chr15	79043008	79044126	loop173	3	4
chr2	127825006	127826598	chr2	127914652	127916126	loop2449	10	4
chr6	46816122	46817596	chr6	47014635	47016195	loop5221	5	4
chr5	134801032	134803989	chr5	134900649	134903066	loop5024	6	4
chr14	23038416	23040291	chr14	23320798	23323604	loop2209	4	4
chr17	15731472	15732908	chr17	15847100	15849493	loop1154	11	4
chr22	23130216	23131515	chr22	23225586	23227004	loop3577	7	4
chr2	129078818	129080895	chr2	129493510	129495399	loop1323	3	4
chr7	38254808	38256313	chr7	38384707	38386031	loop3575	6	4
chr14	27199688	27201398	chr14	27453135	27454763	loop599	3	4
chr8	72930118	72931766	chr8	73066800	73068272	loop5889	4	4
chr18	45298519	45299894	chr18	45548378	45550849	loop280	8	4
chr6	41409961	41411699	chr6	41566674	41572103	loop286	3	4
chr19	39691974	39693295	chr19	39817919	39819702	loop5314	3	4
chrX	108728293	108730080	chrX	108955591	108957286	loop2935	3	4
chr6	108495112	108497734	chr6	108847288	108848751	loop5376	3	4
chr16	58372905	58374148	chr16	58520917	58522686	loop1941	7	4
chr3	151156850	151158349	chr3	151556163	151557780	loop4464	11	4
chr5	53812248	53817528	chr5	54140359	54141949	loop1494	5	4
chr1	201864409	201866037	chr1	201968167	201969953	loop7267	4	4
chr3	99363512	99365100	chr3	99471682	99473216	loop4201	5	4
chr11	44642007	44643750	chr11	44796415	44797891	loop6413	4	4
chr9	124884526	124886225	chr9	125112200	125113907	loop6559	7	4
chr2	219860220	219861633	chr2	219982831	219985201	loop7643	4	4
chr10	49730960	49733203	chr10	49863576	49865266	loop7317	5	4
chr1	204131004	204132704	chr1	204367102	204368627	loop4511	4	4
chr1	161178936	161180737	chr1	161343700	161344946	loop3524	4	4
chr20	30437111	30441833	chr20	30537425	30541187	loop2798	23	4
chr16	4302816	4305109	chr16	4408482	4410103	loop1237	3	4
chr22	44476358	44478000	chr22	45021316	45023142	loop1234	3	4
chr9	103881021	103882421	chr9	103997302	103998623	loop476	3	4
chr6	39133411	39135323	chr6	39277064	39278700	loop2659	26	4
chr15	64182516	64184321	chr15	64337895	64339606	loop6950	3	4
chr7	2748569	2750351	chr7	2904030	2905606	loop2796	3	4
chr2	198667194	198668558	chr2	198991817	198993194	loop7669	3	4
chr15	89901249	89903061	chr15	90015404	90016917	loop5815	13	4
chr1	234260645	234261893	chr1	234444867	234446551	loop2324	5	4
chr1	234634089	234636210	chr1	234733019	234738050	loop4317	11	4
chr15	61459081	61460640	chr15	62125786	62128645	loop6918	5	4
chr11	17404864	17406408	chr11	17549154	17550526	loop6917	4	4
chr7	73863618	73865195	chr7	73958843	73960494	loop5497	5	4
chr15	99640266	99641626	chr15	99752887	99754320	loop5494	4	4
chr17	59486294	59491134	chr17	59660164	59661457	loop7446	3	4
chr2	85646634	85649158	chr2	85778343	85780148	loop6899	25	4
chr10	112505267	112507158	chr10	112652731	112654314	loop1062	7	4
chr7	73481735	73483115	chr7	73620264	73621959	loop1291	3	4
chr2	206640101	206641905	chr2	206749665	206751266	loop6518	22	4
chr13	26147967	26149680	chr13	26636481	26637886	loop766	5	4
chr3	77087001	77089724	chr3	77303810	77305365	loop1298	11	4
chr11	78509014	78510532	chr11	78810581	78812105	loop5104	4	4
chr11	66175079	66177160	chr11	66461471	66463221	loop5106	3	4
chr1	204131004	204132704	chr1	204331592	204333930	loop3477	8	4
chr5	171905215	171907050	chr5	172123767	172125568	loop3893	17	4
chr2	206640101	206641905	chr2	206789792	206791531	loop6614	6	4
chr1	36599637	36601378	chr1	36750515	36752101	loop3827	4	4
chr10	130121915	130123261	chr10	130327974	130329461	loop7415	6	4
chr5	176087181	176089022	chr5	176296608	176297794	loop908	3	4
chr11	19584963	19586579	chr11	19763481	19765229	loop1483	16	4
chr6	150391744	150393007	chr6	150655605	150657369	loop6780	5	4
chr6	170189515	170191446	chr6	170838411	170839788	loop4693	4	4
chr1	165361601	165363108	chr1	165561422	165563162	loop7237	9	4
chr12	52765847	52767277	chr12	53272496	53274661	loop839	8	4
chr6	33711415	33713191	chr6	33994458	33996719	loop2854	5	4
chr8	139739118	139740440	chr8	139947814	139949322	loop1782	4	4
chr7	73481735	73483115	chr7	73617081	73618288	loop3080	5	4
chr12	52549956	52551599	chr12	52765847	52767277	loop3316	5	4
chr9	96827044	96828763	chr9	96974962	96976844	loop87	17	4
chr17	27696150	27698103	chr17	27863568	27864926	loop4503	4	4
chr8	8922600	8924309	chr8	9004838	9009814	loop6694	10	4
chr1	204182590	204184272	chr1	204331592	204333930	loop6699	7	4
chr16	84001108	84002427	chr16	84098666	84100067	loop1311	3	4
chr8	23103195	23105329	chr8	23267246	23268879	loop818	6	4
chr21	45566496	45567916	chr21	45751588	45753077	loop5804	6	4
chr1	111157717	111159254	chr1	111322859	111324398	loop2684	4	4
chr5	133519314	133520840	chr5	133624515	133626158	loop2660	12	4
chr21	27253436	27255029	chr21	28087371	28090319	loop2665	3	4
chr1	45825023	45827518	chr1	46035161	46036801	loop1007	4	4
chr15	79672795	79674393	chr15	79887798	79889333	loop2551	8	4
chr17	25571690	25573312	chr17	25659043	25660981	loop4253	5	4
chr15	66895382	66896863	chr15	67142885	67144549	loop5487	5	4
chr10	112835344	112837328	chr10	113515735	113517070	loop2555	3	4
chr6	37451412	37453779	chr6	37659101	37660751	loop5481	9	4
chr10	78743948	78745384	chr10	78870955	78872498	loop5069	4	4
chr11	129233359	129235121	chr11	129619960	129621748	loop1369	17	4
chr1	16404883	16406358	chr1	16570228	16571843	loop2830	7	4
chr2	207256389	207257722	chr2	207420484	207421953	loop406	3	4
chrX	108728293	108730080	chrX	108875504	108877223	loop153	28	4
chr20	33732375	33736694	chr20	33852032	33853481	loop5110	5	4
chr5	169700790	169702102	chr5	169861427	169862889	loop3880	3	4
chr1	43396129	43397700	chr1	43537570	43540816	loop112	10	4
chr7	26415048	26417644	chr7	26706362	26708138	loop966	8	4
chr2	113482034	113485203	chr2	113641774	113643510	loop119	4	4
chr11	62676016	62677746	chr11	62787505	62789184	loop6119	10	4
chr1	234634089	234636210	chr1	235246148	235248002	loop3756	3	4
chr21	28221098	28224119	chr21	28585168	28586640	loop1566	6	4
chr12	122491538	122493390	chr12	122615080	122616413	loop4047	4	4
chr14	21923617	21925221	chr14	22024552	22026729	loop7038	4	4
chr8	11266448	11267830	chr8	11421009	11423033	loop332	3	4
chr20	23762532	23764038	chr20	23976214	23977670	loop622	3	4
chr11	111748644	111750813	chr11	111852104	111854800	loop1944	5	4
chr19	10044203	10045752	chr19	10137673	10139344	loop60	15	4
chr17	26086478	26088127	chr17	26219526	26221323	loop934	4	4
chr17	15151140	15152301	chr17	15405504	15407140	loop7409	3	4
chr11	5620997	5622420	chr11	5733333	5734553	loop7405	3	4
chr18	56435008	56436741	chr18	56734562	56736094	loop3583	5	4
chr7	5279346	5280937	chr7	5525895	5528288	loop1218	3	4
chr11	44642007	44643750	chr11	44915127	44916653	loop3508	5	4
chr19	51975599	51977184	chr19	52280341	52282154	loop6593	3	4
chr20	30437111	30441833	chr20	30604770	30608081	loop6596	4	4
chr2	136670896	136672175	chr2	137135634	137137317	loop7640	4	4
chr6	27279362	27281481	chr6	27462861	27464479	loop7628	3	4
chr3	99363512	99365100	chr3	99507682	99509100	loop4190	3	4
chr19	5803170	5806984	chr19	5891214	5893437	loop437	7	4
chr4	89627153	89628500	chr4	89944535	89946292	loop3616	4	4
chr10	71172552	71173848	chr10	71266676	71268460	loop5875	3	4
chr2	127391268	127392786	chr2	127533713	127535870	loop5872	3	4
chr5	80007304	80008628	chr5	80490230	80491829	loop3051	3	4
chr20	31489724	31491262	chr20	31799003	31800679	loop5581	4	3
chr5	169497198	169498853	chr5	169610544	169611962	loop5583	3	3
chrX	111111944	111113762	chrX	111389930	111391288	loop2672	3	3
chr3	123004541	123006019	chr3	123207592	123209253	loop2670	3	3
chr7	37006438	37007885	chr7	37220889	37222491	loop6973	7	3
chr17	55319686	55321715	chr17	55478941	55480488	loop5906	12	3
chr11	107433906	107435311	chr11	107558886	107561379	loop2277	4	3
chr15	59429770	59431394	chr15	59793047	59794668	loop5478	5	3
chr8	23331158	23332714	chr8	23446429	23447992	loop1458	5	3
chr15	92640267	92642895	chr15	92926166	92927640	loop5297	3	3
chr5	142092109	142093785	chr5	142259476	142261033	loop6806	6	3
chr10	118595952	118597077	chr10	118924658	118926157	loop1100	6	3
chr20	796037	797714	chr20	936167	938057	loop5616	19	3
chr8	133069244	133071651	chr8	133156575	133158004	loop2479	5	3
chr11	75433700	75435137	chr11	75513524	75515344	loop3201	6	3
chr11	128041679	128043062	chr11	128499602	128501332	loop788	3	3
chr21	35815083	35816731	chr21	36002198	36003709	loop5721	5	3
chr17	11546939	11548594	chr17	11783612	11784918	loop5050	5	3
chr19	41207886	41209330	chr19	41312136	41314422	loop5723	4	3
chr21	35295637	35297720	chr21	35444743	35445994	loop5055	3	3
chr20	36741249	36742873	chr20	36848840	36850478	loop324	6	3
chr5	139954393	139956017	chr5	140113529	140114735	loop1771	3	3
chr22	37712218	37714084	chr22	37824441	37826006	loop72	8	3
chr16	72880604	72882271	chr16	73229789	73231816	loop2809	3	3
chr12	2165773	2167354	chr12	2399862	2401224	loop4097	3	3
chr19	2647968	2649415	chr19	2748560	2750078	loop921	16	3
chr19	49148633	49150816	chr19	49338386	49340852	loop7434	3	3
chr22	28281822	28283596	chr22	28403420	28406292	loop2904	5	3
chr9	129702406	129703869	chr9	129960690	129962530	loop929	13	3
chr1	15454382	15456066	chr1	15598267	15600067	loop3097	7	3
chr7	5012920	5014319	chr7	5124483	5125934	loop4456	4	3
chr12	114451285	114452570	chr12	114945780	114947367	loop4183	3	3
chr1	208209152	208210402	chr1	208363508	208365078	loop7450	3	3
chr17	55319686	55321715	chr17	55517660	55519543	loop2863	13	3
chr9	138689011	138690367	chr9	139013983	139015745	loop578	3	3
chr11	15847951	15849374	chr11	16634699	16636338	loop3466	4	3
chr19	17599309	17600821	chr19	17965720	17967276	loop2377	3	3
chr10	71728011	71729747	chr10	71874243	71876919	loop2870	6	3
chr12	130526315	130527606	chr12	130819396	130820944	loop7504	4	3
chr14	80521905	80523500	chr14	81316081	81317377	loop2872	3	3
chr14	68714433	68716407	chr14	69252292	69257859	loop817	6	3
chr3	73240690	73242214	chr3	73551138	73552782	loop4236	3	3
chr17	62105675	62107124	chr17	62210473	62211856	loop1599	4	3
chr2	101654377	101656111	chr2	101766550	101770368	loop1590	13	3
chr13	28403296	28405189	chr13	28571567	28572947	loop7291	4	3
chr6	105387970	105390271	chr6	105525358	105526577	loop6584	3	3
chr19	33906591	33908134	chr19	34261896	34263372	loop6223	7	3
chr17	73899929	73902918	chr17	74001024	74002567	loop6589	3	3
chr11	72192761	72194249	chr11	72394263	72396451	loop7618	6	3
chr5	134797502	134798873	chr5	134900649	134903066	loop7349	4	3
chr19	38723657	38725437	chr19	38825302	38828287	loop3332	3	3
chr17	70721054	70725159	chr17	71151697	71153287	loop7615	6	3
chr1	23870431	23872714	chr1	23960989	23962314	loop4521	6	3
chr1	149933355	149935069	chr1	150021796	150023543	loop4520	13	3
chr11	113175912	113177456	chr11	113601078	113602607	loop4525	4	3
chr12	131400066	131402117	chr12	131616251	131617955	loop4527	5	3
chr9	37912993	37914700	chr9	38362251	38363938	loop7182	5	3
chr1	169519097	169520288	chr1	169778171	169779772	loop4842	3	3
chrX	47690604	47692140	chrX	47884328	47887088	loop3195	12	3
chr1	161535599	161536663	chr1	161616878	161618071	loop2118	4	3
chr2	100174844	100176676	chr2	100878563	100880405	loop3600	3	3
chr1	153504788	153506654	chr1	153589057	153591044	loop3608	5	3
chr2	241089086	241090568	chr2	241376936	241378563	loop1528	6	3
chr14	32542216	32543735	chr14	32723402	32725179	loop1910	3	3
chr10	74123388	74125205	chr10	74593218	74594877	loop5860	3	3
chr7	155204913	155206197	chr7	155325870	155327485	loop6569	4	3
chr10	91019494	91021172	chr10	91322824	91324601	loop2065	6	3
chr20	61853916	61856632	chr20	62012690	62014009	loop3510	3	3
chr9	74218741	74220415	chr9	74433512	74434802	loop2647	4	3
chr4	81990318	81991674	chr4	82272177	82273782	loop6966	6	3
chr17	74863444	74865614	chr17	75084117	75085609	loop6963	3	3
chr10	18392614	18394221	chr10	18503411	18504946	loop6960	4	3
chr5	119990913	119992532	chr5	120138527	120139812	loop5267	3	3
chr12	53263553	53265127	chr12	53373572	53375643	loop2245	3	3
chr1	54326052	54327513	chr1	54424630	54426216	loop5467	5	3
chr14	25900318	25901611	chr14	26006476	26007946	loop5465	8	3
chr3	184088649	184090358	chr3	184230756	184232573	loop5280	8	3
chr9	38619957	38621545	chr9	38707465	38708833	loop6819	5	3
chr17	29763700	29765287	chr17	29851676	29854042	loop6813	22	3
chr6	110848478	110850494	chr6	111002890	111004523	loop6811	4	3
chrX	130974848	130976602	chrX	131155688	131158382	loop6816	3	3
chr2	30387254	30388873	chr2	30933908	30935514	loop1116	6	3
chr11	32073110	32074712	chr11	32197152	32198663	loop1114	4	3
chr15	84106602	84108522	chr15	84227403	84229127	loop6785	14	3
chr17	18528486	18529939	chr17	18863079	18865277	loop5132	3	3
chr11	72192761	72194249	chr11	72283718	72285396	loop5137	12	3
chr5	174960377	174962297	chr5	175155629	175157974	loop6038	37	3
chr6	134498763	134500684	chr6	134961171	134963326	loop534	3	3
chr2	65144143	65146353	chr2	65267127	65268734	loop5997	11	3
chr7	116569933	116571427	chr7	116758792	116760397	loop5046	12	3
chr2	202724619	202726347	chr2	203042509	203044095	loop349	6	3
chr14	25880815	25882257	chr14	26006476	26007946	loop1746	4	3
chr19	40041441	40043153	chr19	40255607	40257740	loop1743	3	3
chr17	32526096	32528243	chr17	32746783	32748271	loop3003	3	3
chr12	2165773	2167354	chr12	2691584	2693145	loop5125	4	3
chr13	34116090	34118179	chr13	34297282	34299069	loop5123	3	3
chr10	59415940	59418055	chr10	59823604	59826141	loop7426	3	3
chr2	113357086	113358543	chr2	113482034	113485203	loop7420	7	3
chr20	1483712	1485157	chr20	1757041	1758776	loop267	4	3
chr8	125604445	125606420	chr8	125965483	125966920	loop797	4	3
chr12	131400066	131402117	chr12	131588103	131590130	loop1904	4	3
chr2	206630858	206632384	chr2	206749665	206751266	loop1900	3	3
chr1	100928795	100930185	chr1	101333462	101334739	loop1901	6	3
chr7	29787403	29788962	chr7	29911548	29913174	loop7649	3	3
chr16	23812141	23813511	chr16	24047290	24048861	loop345	10	3
chr8	11268555	11269995	chr8	11410674	11412315	loop868	4	3
chr8	101692495	101694093	chr8	101838612	101840279	loop863	5	3
chr3	18888613	18889878	chr3	19029344	19031179	loop862	5	3
chr1	47853859	47855474	chr1	48190323	48192874	loop7281	4	3
chr7	152889445	152891125	chr7	153066734	153068017	loop7285	8	3
chr6	138909327	138911034	chr6	139011686	139015553	loop7284	3	3
chr17	32526096	32528243	chr17	32645183	32646173	loop7289	5	3
chr9	127905258	127906766	chr9	128136364	128137857	loop4954	3	3
chr10	95461338	95463136	chr10	95574361	95576846	loop6774	8	3
chr3	136470455	136473187	chr3	136731876	136733782	loop6775	9	3
chr17	63227060	63228797	chr17	63550071	63555298	loop6771	3	3
chr19	11046805	11048174	chr19	11146099	11147505	loop7600	3	3
chr7	12428107	12429673	chr7	12529208	12530600	loop6115	3	3
chr16	77708831	77710679	chr16	78004737	78006950	loop6488	7	3
chr8	101692495	101694093	chr8	101846920	101848659	loop6480	5	3
chr3	194053580	194055597	chr3	194314928	194316414	loop2106	5	3
chr12	2165773	2167354	chr12	2393494	2394813	loop6170	4	3
chr4	40842453	40843929	chr4	41214070	41219477	loop6173	3	3
chr14	77379111	77382000	chr14	77518321	77520780	loop3290	7	3
chr12	6304151	6305997	chr12	6385789	6390065	loop1346	16	3
chr13	28403296	28405189	chr13	28557588	28559251	loop5850	5	3
chr5	178593426	178595219	chr5	178920192	178922023	loop5851	7	3
chr15	74926914	74928614	chr15	75091682	75093579	loop6218	3	3
chr13	24626734	24628580	chr13	24802389	24803870	loop6008	5	3
chr14	75371564	75373390	chr14	75554461	75556196	loop3071	6	3
chr12	54378012	54380476	chr12	54584663	54586328	loop3709	5	3
chr10	73143469	73144920	chr10	73329134	73330713	loop6955	6	3
chr11	57224077	57228487	chr11	57334669	57337415	loop2258	4	3
chr5	74531921	74533647	chr5	74631551	74633517	loop1292	6	3
chr2	45870253	45871992	chr2	46162906	46164504	loop2254	10	3
chr5	125674242	125676297	chr5	125827989	125829610	loop2251	5	3
chr15	90514012	90515791	chr15	90614022	90615394	loop1299	4	3
chr1	205560302	205561890	chr1	205679453	205681335	loop5457	4	3
chr5	5140899	5142706	chr5	5418892	5420436	loop6822	5	3
chr5	81647025	81648714	chr5	81936562	81938274	loop6820	4	3
chr2	165870963	165872607	chr2	166059980	166061425	loop1125	6	3
chr2	65144143	65146353	chr2	65244342	65245323	loop2492	3	3
chr10	128286096	128287519	chr10	128436985	128438728	loop2497	5	3
chr11	124538404	124540077	chr11	124631521	124634061	loop7200	14	3
chr7	25604726	25606677	chr7	25890516	25892506	loop1570	4	3
chr2	63280565	63282528	chr2	63415462	63416956	loop3851	4	3
chr3	33924364	33926702	chr3	34052307	34053538	loop3857	3	3
chr9	92217350	92220472	chr9	92861064	92862427	loop3858	3	3
chr1	37074360	37075773	chr1	37168678	37170304	loop1096	5	3
chr13	113595681	113598457	chr13	113683267	113684676	loop1637	12	3
chr9	114874645	114876187	chr9	115122958	115124773	loop4058	5	3
chr20	48226642	48228687	chr20	48504497	48505957	loop5700	3	3
chr8	1272907	1274226	chr8	1643332	1644879	loop306	7	3
chr16	23812141	23813511	chr16	24021188	24022686	loop57	4	3
chr20	58146145	58147440	chr20	58325529	58326957	loop56	4	3
chr7	31821526	31822900	chr7	32243490	32244857	loop1809	3	3
chr1	7102287	7104397	chr1	7267475	7268852	loop278	7	3
chr3	8704541	8706054	chr3	8810454	8811983	loop7138	3	3
chr7	29787403	29788962	chr7	29920769	29922175	loop4921	4	3
chr5	64396241	64397939	chr5	64509199	64510662	loop5395	5	3
chr17	44121106	44122620	chr17	44267899	44273225	loop7568	4	3
chr12	116714999	116716770	chr12	116863410	116866898	loop7566	3	3
chr1	67461146	67462922	chr1	67613914	67615872	loop7561	17	3
chr2	30387254	30388873	chr2	30929216	30930832	loop5390	5	3
chr19	18561239	18562553	chr19	18704131	18706034	loop2814	3	3
chr11	36313196	36314767	chr11	36499780	36501084	loop870	4	3
chr7	142911517	142913183	chr7	143001993	143003525	loop4726	5	3
chr3	158563094	158564499	chr3	158977232	158978738	loop1309	6	3
chr19	6165363	6166927	chr19	6299390	6300585	loop6761	5	3
chr11	68868199	68871045	chr11	69702737	69704472	loop7362	3	3
chr6	112042377	112043896	chr6	112317505	112319365	loop7367	7	3
chr7	25298685	25300261	chr7	25604726	25606677	loop4891	7	3
chr15	92633852	92635248	chr15	92768631	92770224	loop7164	4	3
chr3	123734787	123736183	chr3	124186111	124188126	loop6165	3	3
chr15	98452024	98453456	chr15	98720641	98722075	loop7430	5	3
chr10	59415940	59418055	chr10	59608852	59610449	loop7431	3	3
chr10	113896591	113898020	chr10	114073831	114075760	loop3664	3	3
chr11	13976793	13978497	chr11	14169503	14171132	loop1359	9	3
chr14	52509847	52511276	chr14	52597621	52599396	loop1358	5	3
chr16	77708831	77710679	chr16	78035988	78037750	loop3669	9	3
chr1	24867792	24869310	chr1	24960970	24962613	loop3668	7	3
chr11	74733366	74734930	chr11	74924893	74926247	loop5842	3	3
chr2	46289539	46290932	chr2	46591433	46594249	loop2391	3	3
chr1	23424441	23426409	chr1	23510406	23512210	loop885	25	3
chr13	28897718	28899367	chr13	29210145	29211710	loop2000	5	3
chr13	51485624	51487071	chr13	51643452	51645162	loop2001	4	3
chr5	132758901	132760481	chr5	133279491	133280842	loop2002	3	3
chr1	49037597	49039403	chr1	49145600	49146874	loop3061	5	3
chr6	37018497	37020789	chr6	37177536	37179195	loop3063	7	3
chr13	108025263	108026779	chr13	108301708	108303422	loop3064	4	3
chr5	151204442	151205973	chr5	151521781	151523420	loop7013	7	3
chr19	11783724	11785561	chr19	11895472	11896772	loop2620	5	3
chr11	124538404	124540077	chr11	124627672	124630648	loop3715	11	3
chr20	56197090	56198427	chr20	56661729	56663495	loop5939	5	3
chr21	40889680	40891368	chr21	41087133	41088752	loop3284	17	3
chr18	59248566	59250130	chr18	59567940	59569575	loop1284	3	3
chr22	41799223	41800842	chr22	41913402	41914515	loop4029	5	3
chr15	68850907	68853100	chr15	68942809	68944238	loop2539	3	3
chr1	32128895	32130472	chr1	32210626	32212093	loop2530	4	3
chr1	20848230	20849878	chr1	20965933	20967593	loop1135	9	3
chr18	34965184	34967095	chr18	35117174	35119078	loop1134	3	3
chr1	26610822	26613272	chr1	26689748	26691275	loop1875	6	3
chr5	172592758	172594215	chr5	172708399	172709777	loop3842	7	3
chr7	152590851	152592499	chr7	153077983	153079729	loop3840	3	3
chr16	5551747	5553494	chr16	5654309	5655570	loop1627	6	3
chr16	5289063	5290259	chr16	5539969	5541467	loop334	3	3
chr5	131572915	131574871	chr5	131835481	131837823	loop5712	3	3
chr9	17531140	17532444	chr9	17793838	17795035	loop5719	3	3
chr2	66671831	66674343	chr2	66800263	66803667	loop5718	10	3
chrX	56828310	56831208	chrX	57003896	57005613	loop1334	10	3
chr4	1349493	1350802	chr4	1630313	1631706	loop665	3	3
chr14	94270747	94271761	chr14	94358777	94360265	loop667	3	3
chr16	68737669	68739252	chr16	68833633	68835313	loop660	6	3
chr5	55564697	55567578	chr5	56133732	56135279	loop466	11	3
chr5	174960377	174962297	chr5	175127665	175128808	loop460	5	3
chr21	33237820	33239435	chr21	33630003	33631504	loop28	4	3
chr3	13696181	13697911	chr3	13920672	13923092	loop7229	4	3
chr7	152590851	152592499	chr7	152889445	152891125	loop201	3	3
chr17	75396193	75397488	chr17	75490124	75492069	loop1961	6	3
chr8	95091211	95093130	chr8	95368534	95371651	loop6227	21	3
chr2	20154912	20156566	chr2	20490184	20491780	loop2827	5	3
chr9	129063774	129065206	chr9	129160253	129161677	loop6541	8	3
chr9	93798761	93800598	chr9	94187773	94189381	loop767	3	3
chr9	33623295	33625025	chr9	33719213	33720885	loop4715	9	3
chr1	26610822	26613272	chr1	26742734	26746263	loop4710	6	3
chr14	74194443	74196420	chr14	74291617	74293241	loop6017	12	3
chr19	52641132	52643850	chr19	52740433	52741942	loop4718	9	3
chr2	88489839	88492234	chr2	88753618	88755714	loop4977	12	3
chr7	106587135	106588704	chr7	106790284	106791776	loop7373	9	3
chr11	14990942	14992271	chr11	15095823	15097341	loop448	5	3
chr3	32059853	32061709	chr3	32195137	32196528	loop4574	5	3
chr13	103232406	103233896	chr13	103376775	103377941	loop3386	3	3
chr20	50255188	50256693	chr20	50699610	50701149	loop193	3	3
chr20	31682932	31684937	chr20	31799003	31800679	loop5841	32	3
chr11	130303748	130306117	chr11	130763676	130765198	loop6151	9	3
chr3	140974301	140975626	chr3	141169434	141171769	loop6157	3	3
chr20	31057425	31059141	chr20	31239982	31241791	loop6628	4	3
chr20	57443368	57446400	chr20	57662213	57663906	loop1855	4	3
chr11	130303748	130306117	chr11	130730739	130732858	loop7716	54	3
chr9	74218741	74220415	chr9	74381534	74385235	loop3278	5	3
chr16	68623563	68625289	chr16	68737669	68739252	loop3499	6	3
chr11	133445805	133447078	chr11	133690947	133692480	loop3493	5	3
chr13	47124779	47127580	chr13	47294499	47296263	loop3496	10	3
chr10	72662251	72664054	chr10	72968179	72969867	loop2382	4	3
chr18	59248566	59250130	chr18	59798114	59799381	loop3017	3	3
chr8	95091211	95093130	chr8	95283858	95285518	loop2632	7	3
chr3	25688989	25690563	chr3	25897894	25899309	loop3724	3	3
chr10	103599944	103601710	chr10	103831950	103833573	loop3721	3	3
chr21	38002476	38003925	chr21	38299314	38300862	loop5945	3	3
chr1	227668719	227670341	chr1	227949141	227952733	loop2705	3	3
chr10	14238312	14239866	chr10	14540283	14541803	loop3652	3	3
chr20	31682932	31684937	chr20	31879087	31880564	loop3653	7	3
chr13	76269535	76270896	chr13	76449980	76451461	loop6444	3	3
chr7	154981699	154983245	chr7	155136741	155138546	loop2522	6	3
chr18	47582909	47584346	chr18	47719020	47722405	loop2525	5	3
chr11	45361076	45362483	chr11	45792043	45794442	loop6844	7	3
chr9	140181061	140182166	chr9	140300990	140302235	loop6842	3	3
chr10	94838931	94842016	chr10	95116829	95118352	loop6843	5	3
chr8	107776977	107778289	chr8	107868282	107869557	loop5527	4	3
chr3	52253918	52255359	chr3	52418754	52420049	loop5380	4	3
chr13	52418759	52420210	chr13	52701039	52704260	loop1388	4	3
chr21	35295637	35297720	chr21	35719626	35721022	loop1387	6	3
chr6	134244463	134246128	chr6	134431572	134433255	loop5543	3	3
chr9	139841969	139843297	chr9	139922405	139924638	loop5895	3	3
chr11	3875379	3877884	chr11	4093177	4094895	loop5891	5	3
chr16	58520917	58522686	chr16	58694553	58695962	loop5368	4	3
chr5	134797502	134798873	chr5	134895784	134897698	loop2120	5	3
chr11	110071508	110073133	chr11	110246829	110248524	loop990	4	3
chr18	33335949	33337507	chr18	33864032	33865588	loop1654	3	3
chrX	48619658	48621107	chrX	48802514	48804075	loop1659	4	3
chr2	224857701	224859364	chr2	225148327	225149998	loop5096	9	3
chr17	39064851	39066718	chr17	39818192	39819945	loop6742	3	3
chr19	45302965	45304507	chr19	45398599	45399872	loop6336	3	3
chr2	219740775	219742551	chr2	219860220	219861633	loop479	3	3
chr17	70721054	70725159	chr17	71185160	71186483	loop5167	10	3
chr9	34403231	34404602	chr9	34590484	34593275	loop5164	3	3
chr2	85955439	85957252	chr2	86053789	86056008	loop1559	3	3
chr2	72150377	72152177	chr2	72375724	72379651	loop1558	15	3
chr8	21911087	21912425	chr8	21994227	21995886	loop4386	3	3
chr10	134753202	134754772	chr10	134937607	134939249	loop4383	5	3
chr20	36024111	36026189	chr20	36162253	36163839	loop347	3	3
chrX	153625685	153628381	chrX	153762282	153764067	loop210	5	3
chr1	22192059	22193325	chr1	22289842	22291384	loop215	5	3
chr18	43860477	43862414	chr18	44060531	44062090	loop4145	6	3
chr7	45961149	45963708	chr7	46391310	46392926	loop1939	11	3
chr12	54378012	54380476	chr12	54594354	54596048	loop4939	3	3
chr5	78851418	78853125	chr5	79153318	79155014	loop4529	5	3
chr11	45392213	45393672	chr11	45676171	45677725	loop7544	10	3
chr1	38068151	38069777	chr1	38147469	38149016	loop7549	7	3
chr20	31261488	31263181	chr20	31377219	31378758	loop691	4	3
chr1	212649926	212651439	chr1	212802865	212804367	loop699	4	3
chr20	31682932	31684937	chr20	31820486	31821732	loop1795	5	3
chr9	116869510	116871257	chr9	117067574	117068975	loop6704	4	3
chr8	42546762	42549855	chr8	42658699	42661725	loop4565	35	3
chr17	34985118	34986733	chr17	35111370	35112711	loop4564	3	3
chr21	35815083	35816731	chr21	35954557	35956348	loop7100	4	3
chr16	4311115	4312658	chr16	4452017	4453455	loop297	4	3
chr3	149069554	149071387	chr3	149206337	149207718	loop6639	11	3
chr2	106192016	106193877	chr2	106585540	106586886	loop7724	4	3
chr13	25199142	25203385	chr13	25301433	25303125	loop3261	3	3
chr1	147171451	147173048	chr1	147363816	147365849	loop3483	7	3
chr17	697632	699169	chr17	881182	885305	loop6525	8	3
chr7	29787403	29788962	chr7	29960322	29962000	loop6524	7	3
chrX	7006501	7007859	chrX	7088397	7089892	loop7036	4	3
chr20	48802117	48804687	chr20	49196014	49197508	loop7035	3	3
chr6	30909247	30911715	chr6	31010073	31011591	loop3738	4	3
chr1	224700813	224702495	chr1	225038680	225041660	loop5954	6	3
chr2	44313319	44316011	chr2	44518183	44519704	loop5952	3	3
chr7	73831140	73832754	chr7	73980530	73981918	loop5429	7	3
chr3	54984728	54986405	chr3	55438781	55440365	loop2289	5	3
chr14	21482181	21483947	chr14	21574062	21576027	loop2732	4	3
chr8	6407050	6408423	chr8	6539426	6540809	loop6856	4	3
chr8	81598862	81600312	chr8	81903444	81905218	loop6855	4	3
chr16	22909543	22911103	chr16	23071486	23072921	loop5254	5	3
chr12	65282723	65285616	chr12	65516741	65518037	loop6853	4	3
chr11	94883017	94885964	chr11	95496871	95498378	loop5394	5	3
chr4	82326345	82328175	chr4	82765166	82767080	loop1397	4	3
chr19	49148633	49150816	chr19	49290604	49292363	loop5550	4	3
chr1	26610822	26613272	chr1	26717393	26718839	loop6834	5	3
chr20	19642190	19644018	chr20	19782450	19784416	loop5888	4	3
chr7	139303148	139304626	chr7	139701366	139702985	loop909	4	3
chr1	209421410	209423345	chr1	209603125	209610064	loop3962	4	3
chr20	49836195	49837664	chr20	49921148	49925778	loop5081	11	3
chr1	209749410	209751061	chr1	209865345	209867161	loop6441	7	3
chr15	51484214	51485817	chr15	51672719	51674434	loop5778	4	3
chr1	147171451	147173048	chr1	147361546	147363369	loop905	5	3
chr6	110025623	110027550	chr6	110374341	110375643	loop198	4	3
chr15	91598558	91600086	chr15	91767435	91768859	loop441	13	3
chr13	50226139	50227817	chr13	50420471	50423088	loop1951	8	3
chr11	133445805	133447078	chr11	133704433	133706225	loop3561	3	3
chr20	48802117	48804687	chr20	49080080	49081922	loop5170	7	3
chr5	153451312	153452878	chr5	153800925	153802302	loop224	3	3
chr1	54326052	54327513	chr1	54414061	54415605	loop991	6	3
chr17	9478692	9481347	chr17	9578829	9580312	loop4475	3	3
chr16	87810624	87814729	chr16	87903814	87907016	loop4479	17	3
chr4	46845872	46847186	chr4	47034052	47035519	loop1417	5	3
chr6	35489902	35491778	chr6	35703378	35706244	loop1419	7	3
chr15	74926914	74928614	chr15	75060126	75062275	loop6124	13	3
chr21	42213206	42214583	chr21	42440343	42441837	loop6103	3	3
chr7	116569933	116571427	chr7	116852434	116853985	loop7413	3	3
chrX	68041944	68043517	chrX	68606804	68608335	loop531	4	3
chr1	226821154	226823251	chr1	227014420	227016719	loop3763	22	3
chr1	20300694	20302262	chr1	20426813	20428321	loop4772	5	3
chr7	152889445	152891125	chr7	153077983	153079729	loop1899	6	3
chr10	72662251	72664054	chr10	73044265	73045671	loop1895	6	3
chr17	47484666	47486439	chr17	47633068	47635653	loop6737	15	3
chr17	73899929	73902918	chr17	74009701	74011357	loop4603	3	3
chr2	130344334	130345758	chr2	130606484	130608092	loop4353	3	3
chr13	28403296	28405189	chr13	28527258	28529241	loop6607	14	3
chr1	94145440	94148117	chr1	94278019	94281348	loop6600	9	3
chr6	43736606	43743369	chr6	44046237	44047866	loop7735	5	3
chr10	119296072	119298148	chr10	119619882	119621195	loop6609	3	3
chr7	30315135	30316769	chr7	30602730	30604929	loop3257	6	3
chr9	116499229	116500639	chr9	116795171	116796480	loop7520	4	3
chr12	107527958	107529167	chr12	108000697	108002223	loop3691	3	3
chr17	38169425	38170896	chr17	38267341	38268804	loop6190	3	3
chr2	65144143	65146353	chr2	65259987	65261155	loop7213	4	3
chr10	64353266	64354837	chr10	64916362	64918948	loop3517	6	3
chr7	35076764	35078662	chr7	35663360	35665156	loop2037	4	3
chr9	129702406	129703869	chr9	129976049	129977597	loop3516	4	3
chr5	171338354	171340204	chr5	171466325	171468526	loop6044	7	3
chr10	103988838	103992433	chr10	104110893	104112886	loop6517	14	3
chr7	116311285	116313078	chr7	116442404	116443790	loop3034	3	3
chr15	91190772	91192395	chr15	91426681	91430251	loop7021	5	3
chr3	134513146	134515099	chr3	135222097	135223575	loop3747	5	3
chr4	16027226	16028897	chr4	16206684	16208188	loop5962	3	3
chr17	26131878	26133516	chr17	26219526	26221323	loop5964	5	3
chr19	7743959	7747856	chr19	7917494	7919053	loop2292	3	3
chr1	212628624	212630296	chr1	212837955	212839744	loop2728	4	3
chr8	40110019	40111585	chr8	40850571	40852336	loop7486	6	3
chr20	48226642	48228687	chr20	48544703	48546154	loop5419	4	3
chr19	13075338	13077197	chr19	13170625	13173156	loop3105	6	3
chr20	57443368	57446400	chr20	57796885	57799030	loop6463	3	3
chrX	102205384	102207408	chrX	102412349	102413982	loop7481	8	3
chr9	27725596	27727072	chr9	27888199	27889488	loop6866	3	3
chr2	20860650	20862248	chr2	21249970	21251150	loop4851	3	3
chr1	23870431	23872714	chr1	24071281	24072378	loop2347	3	3
chr8	82692073	82693827	chr8	82782501	82784120	loop2346	6	3
chr21	42539089	42541172	chr21	42654452	42656154	loop5569	3	3
chr17	42996864	42998325	chr17	43096069	43097414	loop1677	3	3
chr2	69786177	69787917	chr2	69951100	69953276	loop1079	4	3
chr3	9028651	9030460	chr3	9343636	9345117	loop5988	6	3
chr21	40889680	40891368	chr21	41159721	41161190	loop5983	3	3
chr1	227668719	227670341	chr1	228140027	228142473	loop5987	4	3
chr16	19918070	19919852	chr16	20394129	20395659	loop452	5	3
chr22	33218525	33219942	chr22	33395954	33397648	loop3401	3	3
chr17	42477180	42478448	chr17	42599891	42601486	loop459	7	3
chr8	17556511	17557996	chr8	17721429	17722944	loop1715	4	3
chr5	131720617	131724034	chr5	131835481	131837823	loop3926	15	3
chr1	226594835	226596574	chr1	226737709	226738841	loop712	3	3
chr12	3244098	3245621	chr12	3383977	3385538	loop183	5	3
chr4	168543283	168544816	chr4	168997536	168999195	loop18	6	3
chr15	80747487	80749199	chr15	81070175	81073771	loop13	4	3
chr2	45870253	45871992	chr2	46005135	46006732	loop16	6	3
chr6	112042377	112043896	chr6	112363624	112365755	loop5182	3	3
chr20	57443368	57446400	chr20	58030336	58031610	loop235	3	3
chr7	106587135	106588704	chr7	106787285	106788859	loop4163	5	3
chr11	113175912	113177456	chr11	113402824	113404416	loop4167	6	3
chr15	81566835	81568387	chr15	81692399	81693852	loop3084	13	3
chr2	179565156	179566434	chr2	179778478	179779846	loop4788	3	3
chr17	10639695	10641354	chr17	10747549	10749391	loop4299	16	3
chr16	87110384	87111750	chr16	87311665	87313202	loop4295	3	3
chr1	17451602	17453593	chr1	17661884	17663615	loop520	9	3
chr9	3466957	3468581	chr9	3732021	3733596	loop4767	3	3
chr19	29776245	29777798	chr19	30017686	30020356	loop6314	6	3
chr11	10561804	10563823	chr11	10756526	10758281	loop4765	4	3
chrX	25037453	25040032	chrX	25161291	25163168	loop6236	4	3
chr8	22941255	22942535	chr8	23144836	23146368	loop1881	4	3
chr12	120425751	120428448	chr12	120523946	120525863	loop4906	5	3
chr1	231557501	231559057	chr1	231685580	231687050	loop363	3	3
chrX	111111944	111113762	chrX	111286755	111288112	loop4588	3	3
chrX	43418373	43419976	chrX	43608967	43610524	loop7631	15	3
chr5	44536209	44537806	chr5	44773477	44775409	loop3248	11	3
chr5	153451312	153452878	chr5	153783706	153786191	loop4506	5	3
chr8	27283089	27284690	chr8	27454217	27455555	loop7232	4	3
chr9	133741179	133742838	chr9	133921223	133923001	loop7589	5	3
chr2	232764650	232766373	chr2	233191413	233192602	loop7238	3	3
chr11	44307221	44308987	chr11	44637766	44639268	loop7239	3	3
chr7	47984151	47986096	chr7	48147093	48151940	loop6182	4	3
chr21	46369149	46370593	chr21	46556463	46557815	loop6184	5	3
chr1	17385620	17387269	chr1	17600006	17601698	loop6189	4	3
chr9	27725596	27727072	chr9	28072643	28074324	loop4737	5	3
chr10	94838931	94842016	chr10	95135514	95137476	loop6505	3	3
chr8	71059690	71061352	chr8	71580033	71581898	loop6504	4	3
chr10	21366864	21368615	chr10	21558116	21560213	loop6296	16	3
chr14	52246088	52248217	chr14	52445171	52446662	loop1084	3	3
chr6	37018497	37020789	chr6	37135693	37141142	loop3754	14	3
chr6	120062797	120064451	chr6	120298893	120300238	loop3759	5	3
chr11	122450494	122452633	chr11	122666301	122667796	loop3758	3	3
chr14	51749411	51751500	chr14	52241830	52243903	loop5405	8	3
chr6	143895941	143897425	chr6	144262694	144264226	loop5408	4	3
chr16	5551747	5553494	chr16	5665441	5667166	loop2752	4	3
chr22	33413630	33415490	chr22	33598617	33600092	loop3113	6	3
chr3	158563094	158564499	chr3	158847516	158848807	loop3115	3	3
chr15	24923175	24924815	chr15	25091074	25094236	loop6474	4	3
chr13	45620619	45622605	chr13	45882784	45886552	loop6879	24	3
chr4	76498024	76499692	chr4	76648404	76650846	loop2572	3	3
chr3	124283221	124285093	chr3	124406971	124408608	loop3112	20	3
chr21	45929290	45931471	chr21	46212545	46214123	loop613	6	3
chr11	119351450	119353071	chr11	119977012	119979919	loop611	3	3
chr1	31866819	31868599	chr1	32013675	32015943	loop2738	5	3
chr15	62363372	62364931	chr15	62545139	62547360	loop2376	4	3
chr9	138858839	138860371	chr9	139013983	139015745	loop6980	10	3
chr17	59493617	59495279	chr17	59627944	59629415	loop2408	7	3
chr11	61021244	61022864	chr11	61151793	61153879	loop5352	10	3
chr5	148109852	148111543	chr5	148414199	148415866	loop3809	4	3
chr17	8701996	8703531	chr17	8797582	8799173	loop3808	4	3
chr6	166688673	166690209	chr6	166813529	166815211	loop5759	7	3
chr10	103988838	103992433	chr10	104106439	104107915	loop5750	20	3
chr2	121841997	121843275	chr2	122113093	122114460	loop5753	3	3
chr9	35902518	35903801	chr9	36022788	36024483	loop5752	3	3
chr16	67595207	67598146	chr16	67700281	67703195	loop6512	7	3
chr21	36422801	36424585	chr21	36772101	36773811	loop5993	7	3
chr3	112854321	112856133	chr3	113006070	113007876	loop5990	7	3
chr20	49596544	49599606	chr20	50210925	50212614	loop512	3	3
chr7	42980169	42981901	chr7	43300175	43301775	loop421	3	3
chr17	79226662	79228083	chr17	79450733	79452382	loop427	4	3
chr3	51427720	51429132	chr3	51671100	51673153	loop6040	3	3
chr2	206630858	206632384	chr2	206812208	206814251	loop7578	3	3
chr2	159757147	159759126	chr2	159974425	159976581	loop3937	9	3
chr11	124538404	124540077	chr11	124663213	124664393	loop3936	4	3
chr22	37712218	37714084	chr22	37934257	37935888	loop6123	4	3
chr1	25014448	25016231	chr1	25173782	25177008	loop7573	3	3
chr6	43736606	43743369	chr6	44040532	44043138	loop6288	8	3
chr5	151204442	151205973	chr5	151650510	151651818	loop5193	3	3
chr8	41852157	41853843	chr8	41997179	41999083	loop518	6	3
chr3	43879872	43881174	chr3	44155088	44156604	loop686	3	3
chr2	16734034	16735419	chr2	16937764	16939360	loop4883	4	3
chr1	210580033	210581484	chr1	210757163	210758693	loop7474	3	3
chr6	34213761	34218387	chr6	34358409	34361387	loop734	3	3
chr5	126899401	126900698	chr5	127536199	127537881	loop731	4	3
chr1	52592557	52594078	chr1	52761281	52762859	loop1473	3	3
chr20	36701259	36702855	chr20	36848840	36850478	loop7503	6	3
chr5	134797502	134798873	chr5	134888835	134890519	loop3905	8	3
chrX	9676371	9677999	chrX	10086343	10088753	loop1982	6	3
chr9	21454805	21456154	chr9	21708900	21710362	loop1500	3	3
chr19	18361901	18363658	chr19	18520747	18522296	loop4025	3	3
chr7	116852434	116853985	chr7	117025364	117026682	loop1506	5	3
chr2	236687608	236688910	chr2	237082274	237090406	loop4758	3	3
chr1	87298629	87300206	chr1	87549494	87550708	loop6010	4	3
chr13	32111714	32113096	chr13	32315573	32317162	loop953	4	3
chr8	23331158	23332714	chr8	23549502	23551149	loop952	13	3
chr2	20154912	20156566	chr2	20292826	20294995	loop2970	4	3
chr1	87298629	87300206	chr1	87430227	87431945	loop4808	4	3
chr9	116443960	116445517	chr9	116795171	116796480	loop4801	3	3
chr3	178786108	178787927	chr3	179038832	179041709	loop6665	5	3
chr16	56610272	56611917	chr16	56735144	56737090	loop3230	10	3
chr11	122450494	122452633	chr11	122651393	122653120	loop7594	8	3
chr3	190529161	190530571	chr3	190768249	190769692	loop7225	4	3
chr14	68049874	68052002	chr14	68133173	68134802	loop4933	6	3
chr12	85818015	85819612	chr12	86313474	86315124	loop4243	3	3
chr11	110071508	110073133	chr11	110300108	110301791	loop4975	3	3
chr6	139539768	139541391	chr6	139684596	139686629	loop1769	11	3
chr21	15631505	15633252	chr21	16145455	16147059	loop6120	4	3
chr2	88489839	88492234	chr2	88853066	88854716	loop3341	3	3
chr18	21201619	21203252	chr18	21391972	21393673	loop6267	9	3
chr1	53743184	53744921	chr1	53950478	53952569	loop6082	3	3
chr3	178786108	178787927	chr3	179033110	179034693	loop3565	6	3
chr1	17987488	17989079	chr1	18071116	18072586	loop6405	7	3
chr14	104602817	104605214	chr14	105029837	105031292	loop3693	3	3
chr1	38967785	38969519	chr1	39282585	39285390	loop6409	6	3
chr17	55319686	55321715	chr17	55748590	55750229	loop2568	5	3
chr6	22569075	22570438	chr6	22737111	22738500	loop4041	3	3
chr6	188344	189680	chr6	592735	594020	loop3107	4	3
chr1	167524764	167526206	chr1	167656399	167658629	loop5694	9	3
chr7	70293531	70295252	chr7	70975957	70977346	loop7254	3	3
chr11	45392213	45393672	chr11	45792043	45794442	loop5505	8	3
chr17	48859900	48861483	chr17	49033401	49035256	loop2365	3	3
chr5	141371409	141372963	chr5	141522614	141525836	loop2368	3	3
chr17	15135894	15137198	chr17	15405504	15407140	loop3766	3	3
chr9	139841969	139843297	chr9	139929218	139930654	loop4931	3	3
chr11	44307221	44308987	chr11	44559292	44560927	loop6317	18	3
chr2	69786177	69787917	chr2	69940871	69942754	loop7379	15	3
chr20	62669279	62671252	chr20	62751116	62752631	loop5329	5	3
chr19	38723657	38725437	chr19	38874579	38876414	loop2088	3	3
chr11	61664203	61667666	chr11	61848738	61850477	loop1698	18	3
chr2	74941492	74943481	chr2	75102469	75104443	loop4105	7	3
chr7	149580082	149581336	chr7	149972937	149973971	loop4958	3	3
chr8	142178692	142180083	chr8	142356362	142358032	loop5214	5	3
chr16	48386800	48388464	chr16	48558632	48561462	loop4100	5	3
chr10	63797749	63799556	chr10	64004191	64005708	loop5032	10	3
chr21	18758514	18760253	chr21	18957399	18959144	loop3	11	3
chr3	48030774	48032434	chr3	48199079	48200492	loop6	3	3
chr2	71775179	71776711	chr2	72024791	72026516	loop5	6	3
chr2	16078346	16086129	chr2	16399370	16400993	loop7178	4	3
chr17	43295763	43297168	chr17	43462141	43463908	loop3760	6	3
chr12	98925916	98927360	chr12	99047247	99048570	loop7472	3	3
chr21	35295637	35297720	chr21	35723513	35724952	loop7333	5	3
chr3	10986886	10988266	chr3	11100567	11103825	loop2985	14	3
chr1	24527833	24529479	chr1	24715952	24720111	loop6064	37	3
chr1	15477744	15481684	chr1	15598267	15600067	loop729	5	3
chr1	41733216	41734892	chr1	41897048	41900014	loop725	7	3
chr12	92204845	92206447	chr12	92963381	92965126	loop1465	3	3
chr5	174960377	174962297	chr5	175145174	175146682	loop1463	12	3
chr4	15480027	15481970	chr4	15956869	15958924	loop721	3	3
chr11	63807809	63808772	chr11	63915565	63917017	loop893	4	3
chr8	101270553	101272069	chr8	101552196	101554067	loop548	3	3
chr5	139154191	139155516	chr5	139243036	139244614	loop549	3	3
chr8	117938699	117940419	chr8	118049462	118051056	loop1512	10	3
chrX	130867746	130869703	chrX	130949766	130951893	loop4030	4	3
chr5	178593426	178595219	chr5	178687797	178689138	loop4740	10	3
chr11	74733366	74734930	chr11	74959110	74960815	loop2909	6	3
chr20	48802117	48804687	chr20	49076425	49078499	loop1864	8	3
chr11	68868199	68871045	chr11	69059015	69062180	loop3765	4	3
chr1	226813675	226815108	chr1	227014420	227016719	loop2908	4	3
chr5	172570773	172572685	chr5	172710235	172711687	loop7696	3	3
chr20	8770583	8772052	chr20	9339681	9341356	loop892	3	3
chr14	89491944	89494947	chr14	90381111	90382441	loop7103	3	3
chr14	74828382	74830217	chr14	74945033	74946698	loop7453	24	3
chr16	58369979	58371525	chr16	58520917	58522686	loop943	16	3
chr11	133003975	133005445	chr11	133690947	133692480	loop2595	3	3
chrX	68041944	68043517	chrX	68279797	68281589	loop5022	3	3
chr19	51040256	51041849	chr19	51172174	51173459	loop6679	3	3
chr15	42281031	42282795	chr15	42375922	42377605	loop7423	5	3
chr3	33172472	33174633	chr3	33413054	33415787	loop5064	11	3
chr12	52976157	52977725	chr12	53272496	53274661	loop3271	6	3
chr10	14238312	14239866	chr10	14519721	14521528	loop7073	5	3
chr3	150885420	150887039	chr3	150999986	151001715	loop7676	8	3
chr20	31682932	31684937	chr20	31849924	31851326	loop1261	4	3
chr10	26046412	26047919	chr10	26163965	26165629	loop1263	6	3
chr3	13696181	13697911	chr3	13926192	13927767	loop7309	13	3
chr18	43860477	43862414	chr18	44237035	44239065	loop2828	6	3
chr21	35444743	35445994	chr21	35723513	35724952	loop2778	3	3
chr15	26028193	26029559	chr15	26178363	26180148	loop2172	7	3
chr6	125634298	125636401	chr6	126090133	126091912	loop2179	9	3
chr1	20300694	20302262	chr1	20538818	20540373	loop3410	5	3
chr3	143493736	143495046	chr3	143669769	143671082	loop1907	3	3
chr10	125446824	125448111	chr10	125726358	125728306	loop6897	6	3
chr16	50408093	50409553	chr16	50839576	50841359	loop1197	3	3
chrX	37785412	37786913	chrX	38033542	38035279	loop1194	8	3
chr18	70429206	70430901	chr18	70802854	70804379	loop4159	3	3
chr11	130303748	130306117	chr11	130696969	130698597	loop5687	9	3
chr2	48337210	48340853	chr2	48646869	48648990	loop5684	13	3
chr10	21366864	21368615	chr10	21781653	21787218	loop5682	4	3
chr17	78169180	78170874	chr17	78334851	78336144	loop5680	5	3
chr8	117938699	117940419	chr8	118056280	118057808	loop5517	7	3
chr7	116569933	116571427	chr7	116767133	116768481	loop5515	5	3
chr13	33159568	33161155	chr13	33242769	33243959	loop2315	3	3
chr14	51749411	51751500	chr14	52117209	52120735	loop2316	8	3
chr1	111739692	111741071	chr1	111874708	111878216	loop3776	3	3
chr7	3104709	3106240	chr7	3239579	3241120	loop3772	4	3
chr1	209763339	209764662	chr1	209865345	209867161	loop2424	3	3
chr14	77379111	77382000	chr14	77533781	77535579	loop1683	3	3
chr17	53433446	53435033	chr17	53590666	53592258	loop1047	6	3
chr10	112148030	112149326	chr10	112256540	112260160	loop1046	7	3
chr19	50650219	50652090	chr19	50761719	50763039	loop5207	4	3
chr5	169694249	169695701	chr5	169847210	169848754	loop5204	4	3
chr1	209421410	209423345	chr1	209686102	209687553	loop151	3	3
chr22	49700325	49702077	chr22	50025370	50027208	loop5342	5	3
chr19	8763394	8765086	chr19	9189214	9191945	loop3329	3	3
chr11	119351450	119353071	chr11	119536387	119538216	loop4132	3	3
chr17	58497937	58499927	chr17	58715562	58716957	loop394	3	3
chr18	24037202	24038878	chr18	24229202	24230510	loop576	3	3
chr1	180484382	180486095	chr1	180831563	180833326	loop2889	5	3
chr19	50668253	50669666	chr19	50761719	50763039	loop2886	4	3
chr17	11546939	11548594	chr17	11838477	11840757	loop373	5	3
chr1	172794523	172796252	chr1	173170626	173172510	loop378	7	3
chr11	35842755	35844624	chr11	36286914	36288494	loop1526	3	3
chr6	89308714	89310220	chr6	89489775	89491522	loop4000	7	3
chr3	186937177	186938977	chr3	187395697	187398388	loop1521	7	3
chr6	110025623	110027550	chr6	110711277	110712875	loop3507	3	3
chr20	48226642	48228687	chr20	48462340	48463682	loop6025	6	3
chr19	42376554	42378138	chr19	42455195	42456809	loop7198	3	3
chr12	21099189	21100500	chr12	21322270	21323697	loop7107	6	3
chr11	122085577	122087102	chr11	122375616	122377439	loop970	13	3
chr7	107820976	107822545	chr7	108137010	108138437	loop7116	3	3
chr14	68049874	68052002	chr14	68170664	68172140	loop142	8	3
chr3	114810517	114812188	chr3	115410950	115412841	loop4642	7	3
chr11	35842755	35844624	chr11	36170726	36172296	loop2911	3	3
chr11	7569351	7571069	chr11	7686419	7687868	loop4868	6	3
chr21	32202985	32204363	chr21	32458155	32459725	loop3768	3	3
chr22	24112755	24113928	chr22	24190988	24192786	loop6746	5	3
chr10	88136417	88137898	chr10	88343216	88346324	loop3213	3	3
chr15	69350888	69352438	chr15	69757867	69759139	loop4265	3	3
chr18	6919487	6922075	chr18	7176402	7178081	loop4263	3	3
chr12	76551773	76553482	chr12	76740279	76742865	loop4227	5	3
chr2	68935936	68937531	chr2	69151898	69153333	loop5558	6	3
chr11	61664203	61667666	chr11	61828366	61829867	loop6635	10	3
chr10	116636292	116637716	chr10	116888943	116890344	loop7065	3	3
chr15	26424428	26426014	chr15	26504884	26506758	loop7066	9	3
chr1	209421410	209423345	chr1	209662535	209664320	loop3361	5	3
chr1	154321899	154327793	chr1	154450578	154454087	loop1211	3	3
chr17	70721054	70725159	chr17	71187269	71189143	loop2099	3	3
chr1	153327506	153328863	chr1	153466719	153468353	loop3148	8	3
chr12	57462390	57464703	chr12	57576169	57577693	loop6422	4	3
chr2	232789297	232791793	chr2	233006096	233007815	loop2163	9	3
chr3	168866613	168868130	chr3	169379246	169381646	loop498	3	3
chr15	84106602	84108522	chr15	84240364	84241730	loop2916	6	3
chr9	77388315	77389779	chr9	77616408	77617956	loop2783	9	3
chr8	117800078	117801491	chr8	118049462	118051056	loop1350	3	3
chr4	16027226	16028897	chr4	16266069	16267212	loop1324	3	3
chr5	133361888	133363052	chr5	133475630	133477179	loop5833	3	3
chr5	118322817	118325066	chr5	118746870	118748788	loop6331	4	3
chr4	87416632	87418520	chr4	87816195	87817950	loop2437	3	3
chr3	141030072	141031680	chr3	141279526	141281184	loop2337	3	3
chr11	10561804	10563823	chr11	10675236	10676711	loop1034	3	3
chr8	42028399	42030061	chr8	42242293	42243858	loop1037	12	3
chr2	20860650	20862248	chr2	21185070	21186791	loop1033	7	3
chr6	41068137	41069599	chr6	41285588	41287540	loop5235	3	3
chr20	23869696	23871471	chr20	24080807	24082279	loop7136	4	3
chr22	45664357	45666010	chr22	45836512	45837930	loop418	5	3
chr6	56234344	56235723	chr6	56435068	56436456	loop3961	3	3
chr15	74912906	74914853	chr15	75062726	75064578	loop6442	4	3
chr2	20860650	20862248	chr2	21265018	21267360	loop3656	3	3
chr15	80859453	80861076	chr15	81070175	81073771	loop1143	11	3
chr11	46258256	46263244	chr11	46373093	46374686	loop5651	5	3
chr22	24819013	24820850	chr22	24917123	24918590	loop5306	7	3
chr15	66910819	66912696	chr15	67065093	67067642	loop4755	4	3
chr20	37274218	37275887	chr20	37379482	37380961	loop1444	12	3
chr4	150931148	150932568	chr4	151129880	151131454	loop4128	8	3
chr18	43972748	43974038	chr18	44237035	44239065	loop387	4	3
chr1	169519097	169520288	chr1	169680235	169682097	loop563	5	3
chr12	117673683	117675275	chr12	118274304	118275982	loop2895	3	3
chr9	116869510	116871257	chr9	117033611	117034823	loop2890	3	3
chr1	172578161	172579702	chr1	172688190	172690291	loop4011	4	3
chr9	112336076	112337706	chr9	112541825	112543027	loop4010	3	3
chr18	24037202	24038878	chr18	24200728	24202325	loop810	4	3
chr1	23870431	23872714	chr1	23991217	23992473	loop1840	6	3
chr11	19332412	19333752	chr11	19574491	19576302	loop3038	6	3
chr11	121524881	121527595	chr11	122072745	122074619	loop4782	8	3
chr20	47949657	47951914	chr20	48098949	48101708	loop4784	20	3
chr1	44843238	44844981	chr1	45060016	45061738	loop2942	10	3
chr6	166297771	166299276	chr6	166510576	166512314	loop4304	11	3
chr7	155589049	155590603	chr7	156265580	156267045	loop4652	4	3
chr14	23952013	23953425	chr14	24031345	24032840	loop6920	7	3
chr1	25014448	25016231	chr1	25156694	25158146	loop7664	6	3
chr20	37274218	37275887	chr20	37359052	37361009	loop4871	4	3
chr3	50711642	50714179	chr3	51408755	51410294	loop6657	3	3
chr1	201222592	201224861	chr1	201329970	201332017	loop3208	19	3
chr11	14990942	14992271	chr11	15229694	15231027	loop4278	3	3
chr7	87872041	87873699	chr7	88029893	88031312	loop7047	3	3
chr18	7037481	7039366	chr18	7176402	7178081	loop6097	11	3
chr14	53898493	53899908	chr14	54641332	54643173	loop7095	3	3
chr3	186331950	186333683	chr3	186538700	186540241	loop7300	4	3
chr9	129063774	129065206	chr9	129253000	129254386	loop7657	4	3
chr1	154296534	154299788	chr1	154450578	154454087	loop3550	3	3
chr3	48030774	48032434	chr3	48192142	48193996	loop3556	4	3
chr6	22569075	22570438	chr6	22905776	22907347	loop1203	3	3
chr17	47484666	47486439	chr17	47625391	47626729	loop1540	6	3
chr3	25688989	25690563	chr3	25938033	25939358	loop6433	5	3
chr1	8908409	8910203	chr1	9047372	9049120	loop5020	3	3
chr3	32059853	32061709	chr3	32184951	32186595	loop3457	15	3
chr10	91019494	91021172	chr10	91185395	91187137	loop4297	7	3
chr20	57443368	57446400	chr20	57782324	57783599	loop1337	3	3
chr11	116228086	116230173	chr11	116384086	116385567	loop2910	4	3
chr10	28590846	28592869	chr10	28670082	28671889	loop4135	15	3
chr10	50092935	50094283	chr10	50719622	50721332	loop7727	3	3
chr2	73119286	73121669	chr2	73200165	73201563	loop5827	8	3
chr15	69350888	69352438	chr15	69557158	69558573	loop2333	4	3
chr4	10158785	10160443	chr4	10404525	10406337	loop5009	11	3
chrX	51383752	51385429	chrX	51603115	51604735	loop3791	10	3
chr16	12548641	12550134	chr16	12912661	12914095	loop6328	5	3
chr11	2215577	2217066	chr11	2319857	2321473	loop2446	5	3
chr13	113595681	113598457	chr13	113688648	113690223	loop2447	6	3
chr14	51749411	51751500	chr14	52246088	52248217	loop2448	6	3
chr4	25181107	25183437	chr4	25313542	25315566	loop174	3	3
chr12	49523491	49525624	chr12	49627582	49629847	loop2207	4	3
chr7	131197724	131199125	chr7	131338572	131340405	loop2200	4	3
chr13	53280984	53282494	chr13	53382458	53384432	loop5001	10	3
chr12	2962323	2963605	chr12	3150166	3151626	loop5002	3	3
chr9	81053915	81055234	chr9	81216354	81217730	loop5005	3	3
chr20	47949657	47951914	chr20	48150226	48151656	loop3977	8	3
chr19	4555519	4559269	chr19	4635582	4637232	loop3973	4	3
chr18	47582909	47584346	chr18	47729538	47731346	loop3971	3	3
chr8	59520648	59521951	chr8	59613342	59615272	loop1159	7	3
chr19	48465945	48467540	chr19	48605592	48607419	loop5319	16	3
chr11	13231383	13232877	chr11	13356353	13357678	loop773	3	3
chr1	36033968	36035568	chr1	36191650	36193316	loop775	5	3
chr1	209749410	209751061	chr1	209920479	209922070	loop3419	6	3
chr20	37740141	37741652	chr20	37892623	37894057	loop779	3	3
chr10	73143469	73144920	chr10	73455733	73457441	loop2089	5	3
chr8	41852157	41853843	chr8	42009110	42012067	loop5923	6	3
chr3	123734787	123736183	chr3	123965363	123966656	loop595	3	3
chr11	132947906	132949308	chr11	133704433	133706225	loop352	5	3
chr10	71728011	71729747	chr10	71811699	71815289	loop4069	7	3
chr9	92217350	92220472	chr9	92863829	92865544	loop601	5	3
chr2	171217195	171218876	chr2	171671532	171673348	loop6990	5	3
chr6	132599999	132601894	chr6	132804782	132806154	loop1836	3	3
chr5	37412493	37414018	chr5	38192384	38194131	loop5766	5	3
chrX	110407488	110408785	chrX	110486969	110488436	loop1832	6	3
chr14	104602817	104605214	chr14	105105485	105107178	loop282	4	3
chr6	43736606	43743369	chr6	43968631	43971688	loop6390	5	3
chr20	56168509	56170329	chr20	56784190	56785885	loop5317	3	3
chr1	17819921	17821668	chr1	17932807	17934213	loop4669	6	3
chr6	110848478	110850494	chr6	110967284	110969059	loop1940	11	3
chr11	68717312	68718557	chr11	68855613	68857091	loop1942	3	3
chr15	92640267	92642895	chr15	92968589	92969853	loop1492	3	3
chr5	177706430	177708029	chr5	178016357	178018726	loop1493	9	3
chr14	100448168	100449801	chr14	100573774	100575682	loop1491	5	3
chr6	1603899	1605927	chr6	1893443	1894897	loop2779	4	3
chr5	131861656	131863352	chr5	132012515	132013702	loop4686	4	3
chr9	130717166	130718582	chr9	130796834	130798475	loop6402	6	3
chr18	43860477	43862414	chr18	43972748	43974038	loop6344	4	3
chr17	70552551	70553995	chr17	70721054	70725159	loop2848	7	3
chr10	88470170	88472209	chr10	88658566	88660372	loop6417	6	3
chr3	48235269	48237045	chr3	48441656	48443300	loop824	3	3
chr16	68737669	68739252	chr16	68876957	68878621	loop7593	4	3
chr11	35842755	35844624	chr11	36077463	36078819	loop6006	3	3
chrX	102205384	102207408	chrX	102430602	102432184	loop6500	12	3
chr17	49841166	49842724	chr17	50183411	50184915	loop3095	5	3
chr12	115099809	115101668	chr12	115835549	115837014	loop3092	3	3
chr10	128075042	128076524	chr10	128192000	128193843	loop3176	3	3
chr10	103047513	103048863	chr10	103201305	103202817	loop3301	3	3
chr3	184088649	184090358	chr3	184260998	184262649	loop7312	9	3
chr15	70054482	70055977	chr15	70389184	70394990	loop7315	3	3
chr14	59593286	59594888	chr14	59910193	59911739	loop7314	9	3
chr1	41733216	41734892	chr1	41980525	41982606	loop4516	3	3
chr4	103220348	103221769	chr4	103351841	103353470	loop7127	3	3
chr2	85955439	85957252	chr2	86040500	86042210	loop2862	19	3
chr12	53459068	53460950	chr12	53681004	53682513	loop5030	5	3
chr22	37712218	37714084	chr22	37851096	37854515	loop3529	36	3
chr18	48345203	48347392	chr18	48635738	48637791	loop7044	4	3
chr2	105961015	105962267	chr2	106136668	106138650	loop2794	4	3
chr1	36033968	36035568	chr1	36239764	36241086	loop3174	6	3
chr17	66767722	66768731	chr17	67230964	67232492	loop2143	5	3
chr8	42028399	42030061	chr8	42176649	42178033	loop6138	5	3
chr1	169555234	169556286	chr1	169680235	169682097	loop4617	3	3
chr1	49037597	49039403	chr1	49162136	49163732	loop3173	8	3
chr17	42996864	42998325	chr17	43098570	43100407	loop3631	5	3
chr18	33335949	33337507	chr18	33529123	33531210	loop1307	9	3
chr16	19612210	19613662	chr16	19895906	19898534	loop1304	6	3
chr3	11277666	11279388	chr3	11376036	11377328	loop3706	12	3
chr17	48859900	48861483	chr17	49026872	49028687	loop1300	4	3
chr14	72982624	72984665	chr14	73414355	73416253	loop6352	6	3
chr1	212649926	212651439	chr1	212778231	212783889	loop1922	8	3
chr17	34985118	34986733	chr17	35404309	35405834	loop6788	4	3
chr2	20154912	20156566	chr2	20297133	20298873	loop2212	14	3
chr8	81161118	81162801	chr8	81399157	81403137	loop2218	4	3
chr11	68868199	68871045	chr11	69455123	69459143	loop5070	15	3
chr10	65631640	65632836	chr10	65735842	65737902	loop5415	4	3
chr7	70293531	70295252	chr7	71197490	71199103	loop1297	6	3
chr1	67461146	67462922	chr1	67676820	67678153	loop1169	5	3
chr20	37274218	37275887	chr20	37676205	37677665	loop1164	3	3
chr2	165872741	165875555	chr2	166059980	166061425	loop5670	10	3
chr12	63545414	63546598	chr12	63670073	63671322	loop380	3	3
chr3	128335940	128337471	chr3	128513046	128514837	loop6424	3	3
chr20	4201312	4203366	chr20	4499655	4500996	loop3896	4	3
chr20	61299122	61300838	chr20	61439151	61440445	loop3899	5	3
chr9	112336076	112337706	chr9	112579622	112581065	loop588	4	3
chr9	74895383	74896792	chr9	75436741	75438182	loop6203	4	3
chr12	65282723	65285616	chr12	65493466	65494712	loop4079	5	3
chr10	104134417	104136120	chr10	104238172	104240189	loop4075	6	3
chr14	54396052	54397757	chr14	54641332	54643173	loop1554	6	3
chr2	89179302	89181123	chr2	89286083	89287232	loop341	3	3
chr1	110185257	110186963	chr1	110525811	110529466	loop6300	4	3
chr1	20538818	20540373	chr1	20756195	20757777	loop219	7	3
chr6	166297771	166299276	chr6	166518876	166520498	loop94	13	3
chr12	52976157	52977725	chr12	53263553	53265127	loop6304	6	3
chr20	37418517	37419967	chr20	37521432	37523681	loop3178	4	3
chr7	98637530	98639023	chr7	98909954	98911418	loop1223	4	3
chr3	149211429	149212771	chr3	149469581	149471175	loop2663	3	3
chr10	45959698	45961583	chr10	46166963	46169447	loop7711	13	3
chr10	91019494	91021172	chr10	91128823	91130204	loop901	9	3
chr6	138909327	138911034	chr6	139086303	139088006	loop2929	6	3
chr3	39230467	39233393	chr3	39328967	39331566	loop602	42	3
chrX	100669947	100671436	chrX	100850433	100852318	loop1480	3	3
chr11	36398427	36399611	chr11	36499780	36501084	loop1955	3	3
chr2	101112495	101113739	chr2	101222729	101224355	loop1183	3	3
chr19	13075338	13077197	chr19	13203773	13205506	loop914	5	3
chr9	34403231	34404602	chr9	34603166	34604516	loop1930	4	3
chr4	107289954	107291506	chr4	107422543	107424331	loop7253	12	3
chr13	108301708	108303422	chr13	108516460	108521823	loop7523	4	3
chr1	165372599	165374048	chr1	165561422	165563162	loop4212	7	3
chr5	93860026	93861626	chr5	94073025	94074444	loop2824	3	3
chr19	12169693	12171379	chr19	12250394	12252790	loop4654	13	3
chr4	8411905	8413348	chr4	8608757	8610200	loop3319	3	3
chr8	135702895	135704501	chr8	135897979	135899550	loop7326	10	3
chr12	39538538	39540147	chr12	39666379	39667789	loop7638	3	3
chr20	48795199	48796765	chr20	49080080	49081922	loop7639	3	3
chr15	80859453	80861076	chr15	81068080	81069816	loop3532	6	3
chr7	93071461	93072984	chr7	93179804	93181390	loop83	9	3
chr4	140655193	140657338	chr4	140933321	140934697	loop1228	4	3
chr2	72150377	72152177	chr2	72364023	72365596	loop3538	3	3
chr17	64711306	64712737	chr17	64902138	64903818	loop6882	13	3
chr5	142092109	142093785	chr5	142267455	142268918	loop3995	4	3
chr7	116311285	116313078	chr7	116448994	116450800	loop1045	4	3
chr13	20755884	20757246	chr13	21062690	21064239	loop2135	7	3
chr6	29672861	29674404	chr6	29980346	29982114	loop2136	3	3
chr11	19332412	19333752	chr11	19578589	19580204	loop2131	3	3
chr5	75369765	75371343	chr5	75551237	75553234	loop2133	7	3
chr10	21558116	21560213	chr10	21781653	21787218	loop6691	3	3
chr1	29219681	29221212	chr1	29359727	29361347	loop6693	5	3
chr12	54378012	54380476	chr12	54607944	54609429	loop7747	5	3
chr11	2056460	2059608	chr11	2170761	2174090	loop5233	52	3
chr1	41788128	41789632	chr1	41897048	41900014	loop3598	10	3
chr20	45824296	45826031	chr20	46011230	46014532	loop780	10	3
chr4	75185801	75187099	chr4	75595742	75597161	loop2042	6	3
chr2	59098426	59099780	chr2	59251730	59253209	loop834	3	3
chr1	204534240	204536282	chr1	204732342	204733928	loop6348	5	3
chr3	149069554	149071387	chr3	149197241	149199085	loop2668	13	3
chrX	117777966	117779145	chrX	117940725	117942325	loop6903	4	3
chr2	73312094	73313851	chr2	73402481	73405500	loop6908	7	3
chrX	68041944	68043517	chrX	68440730	68443169	loop1003	3	3
chr19	51841025	51844096	chr19	51924670	51925994	loop5246	3	3
chr13	49169305	49170681	chr13	49342518	49344228	loop248	7	3
chr17	38775760	38777014	chr17	38947540	38949094	loop5485	3	3
chr9	6197017	6197982	chr9	6305504	6306880	loop6054	5	3
chr3	127370320	127372143	chr3	127549621	127551681	loop4142	11	3
chr8	87904655	87906067	chr8	88571981	88573263	loop7054	3	3
chr9	128189599	128191340	chr9	128392680	128395157	loop1174	3	3
chr3	168866613	168868130	chr3	169385792	169387770	loop5669	4	3
chr22	50587112	50588511	chr22	50675328	50676275	loop968	4	3
chr2	112654853	112656676	chr2	112805115	112807715	loop5021	3	3
chr2	46220182	46221508	chr2	46591433	46594249	loop1487	6	3
chr8	41003273	41004837	chr8	41159837	41161292	loop5119	3	3
chr6	132599999	132601894	chr6	132713471	132714748	loop758	7	3
chr4	82326345	82328175	chr4	83189224	83190563	loop4660	4	3
chr1	24527833	24529479	chr1	24711222	24712648	loop3883	5	3
chr20	23869696	23871471	chr20	23976214	23977670	loop3882	3	3
chr11	10813473	10815043	chr11	10954432	10956680	loop3881	5	3
chr20	61299122	61300838	chr20	61421931	61423724	loop1567	19	3
chr17	74863444	74865614	chr17	75081987	75083554	loop911	4	3
chr1	27721160	27722824	chr1	27929809	27936278	loop1535	6	3
chr8	41852157	41853843	chr8	42242293	42243858	loop335	3	3
chr1	201222592	201224861	chr1	201353929	201355277	loop1761	4	3
chr7	18395176	18396787	chr7	18649552	18650838	loop1819	3	3
chr20	47949657	47951914	chr20	48153056	48154428	loop68	7	3
chr4	178170628	178172092	chr4	178260384	178261828	loop64	6	3
chr1	153504788	153506654	chr1	153598911	153600942	loop3613	4	3
chr11	32073110	32074712	chr11	32194418	32195873	loop936	4	3
chr12	3244098	3245621	chr12	3408575	3410660	loop7402	3	3
chr5	134797502	134798873	chr5	134905305	134906834	loop4440	4	3
chr10	95313879	95315655	chr10	95574361	95576846	loop3947	3	3
chr1	204592602	204593986	chr1	204775057	204778099	loop5027	3	3
chr11	94883017	94885964	chr11	95438040	95439607	loop98	5	3
chr8	23153094	23154437	chr8	23267246	23268879	loop555	9	3
chr11	3845438	3846792	chr11	4093177	4094895	loop1529	3	3
chr5	172592758	172594215	chr5	172710235	172711687	loop805	5	3
chr15	23890038	23891206	chr15	24122448	24124122	loop2866	4	3
chr11	44307221	44308987	chr11	44448553	44449774	loop4223	4	3
chr10	71728011	71729747	chr10	71819753	71820992	loop7539	4	3
chr14	55679091	55680574	chr14	55820523	55822210	loop4226	4	3
chr11	1852992	1855080	chr11	2018569	2026452	loop2947	11	3
chr11	84275167	84276504	chr11	84424760	84426294	loop1584	6	3
chr5	142092109	142093785	chr5	142245893	142247612	loop6378	5	3
chr22	24819013	24820850	chr22	24920781	24922782	loop123	4	3
chr10	82016150	82017390	chr10	82137489	82138761	loop7331	3	3
chr10	113899423	113900827	chr10	114073831	114075760	loop7337	5	3
chr1	178510740	178513055	chr1	178971074	178973048	loop4536	7	3
chr19	33921008	33922519	chr19	34261896	34263372	loop3185	4	3
chr20	48000387	48002430	chr20	48098949	48101708	loop2128	9	3
chrX	62469671	62471239	chrX	62725613	62727137	loop3188	6	3
chr9	77388315	77389779	chr9	77691451	77692898	loop809	3	3
chr12	12234293	12235540	chr12	12486754	12488624	loop3437	3	3
chr11	19092153	19093727	chr11	19578589	19580204	loop3435	4	3
chr13	53435955	53437464	chr13	53541504	53543155	loop3433	10	3
chr6	33244159	33245869	chr6	33392926	33394646	loop7751	3	3
chr17	32526096	32528243	chr17	32632773	32634337	loop2853	34	3
chr2	148746880	148748293	chr2	149266258	149267899	loop7485	3	3
chr7	43216840	43218182	chr7	43300175	43301775	loop3614	7	3
chr1	221436616	221438294	chr1	221608217	221609695	loop808	6	3
chr1	210757163	210758693	chr1	211306700	211309636	loop3610	11	3
chr5	95295902	95298259	chr5	95671427	95673015	loop3018	3	3
chr4	16027226	16028897	chr4	16200260	16201598	loop3052	9	3
chr3	187455108	187461037	chr3	187769362	187771663	loop2691	6	3
chr17	38589497	38590728	chr17	38688727	38690653	loop6578	3	3
chrX	37785412	37786913	chrX	38025122	38026735	loop3059	4	3
chrX	99925686	99927217	chrX	100022959	100024739	loop2675	13	2
chr2	122731971	122733692	chr2	122893259	122894449	loop6974	6	2
chr17	27089802	27091688	chr17	27205419	27206938	loop6976	12	2
chr2	31084408	31085862	chr2	31392300	31393928	loop6971	3	2
chr15	45748204	45752080	chr15	45905873	45907214	loop6978	9	2
chr1	207257366	207258946	chr1	207577625	207579158	loop6979	7	2
chr4	103370383	103371835	chr4	103499588	103500857	loop5272	3	2
chr6	52150941	52152836	chr6	52263895	52265610	loop2588	18	2
chr1	110331381	110332737	chr1	110525811	110529466	loop5275	3	2
chr1	40281919	40283794	chr1	40438540	40440206	loop2581	12	2
chr2	178996468	178997825	chr2	179261245	179262643	loop5476	3	2
chr10	128259255	128260629	chr10	128436985	128438728	loop2270	3	2
chr7	142333404	142334804	chr7	142490291	142492101	loop7492	3	2
chr2	121885783	121887341	chr2	122113093	122114460	loop2677	3	2
chr15	33601238	33603597	chr15	33900345	33901691	loop5294	4	2
chr2	38208582	38210588	chr2	38501120	38502880	loop6802	5	2
chr7	44111408	44112744	chr7	44235481	44236776	loop6805	3	2
chr1	228565519	228567411	chr1	228650890	228653001	loop1101	3	2
[truncated: 3,128 more rows]

## Sheet: Right_sort
Left anchor			Right anchor			loopID	Insulating Score	Left_motif_counts	Right_motif_counts
chr7	101185631	101187130	chr7	101330799	101332744	loop2533	3	12
chr6	33735769	33737269	chr6	34121702	34123686	loop4814	3	11
chr1	9686445	9688218	chr1	9781192	9782720	loop7469	6	10
chr3	13698555	13700433	chr3	13920672	13923092	loop5705	9	10
chr16	72865981	72867394	chr16	73229789	73231816	loop303	3	10
chr16	72880604	72882271	chr16	73229789	73231816	loop2809	3	10
chr3	13696181	13697911	chr3	13920672	13923092	loop7229	4	10
chr12	121772082	121773338	chr12	121880550	121882585	loop1892	4	10
chr16	73045364	73046887	chr16	73229789	73231816	loop6726	3	10
chr22	23095309	23096870	chr22	23225586	23227004	loop1960	3	9
chr11	1713765	1716313	chr11	1845596	1847309	loop1	16	9
chr19	5803170	5806984	chr19	6021649	6023316	loop842	5	9
chr22	23130216	23131515	chr22	23225586	23227004	loop3577	7	9
chr1	226594835	226596574	chr1	226737709	226738841	loop712	3	9
chr16	5551747	5553494	chr16	5665441	5667166	loop2752	4	9
chr17	48246083	48247683	chr17	48374240	48375794	loop2601	4	9
chr17	48276613	48279446	chr17	48374240	48375794	loop7678	23	9
chr21	43029795	43035036	chr21	43174078	43175686	loop5244	3	9
chr2	171253065	171254434	chr2	171572936	171574176	loop6303	3	9
chr2	70567771	70569467	chr2	70780263	70782142	loop6090	6	9
chr20	44780070	44781306	chr20	44935183	44938044	loop1869	3	8
chr8	139739118	139740440	chr8	139925976	139927448	loop2478	3	8
chr5	176087181	176089022	chr5	176239425	176240598	loop2731	3	8
chr1	205241431	205244278	chr1	205453891	205455673	loop2340	3	8
chr22	20959735	20961532	chr22	21051488	21052464	loop4832	12	8
chr22	36590515	36591893	chr22	36681952	36683402	loop2766	3	8
chr17	79228244	79229449	chr17	79450733	79452382	loop2109	5	8
chr4	1349493	1350802	chr4	1630313	1631706	loop665	3	8
chr17	39064851	39066718	chr17	39818192	39819945	loop6742	3	8
chr9	34403231	34404602	chr9	34590484	34593275	loop5164	3	8
chr17	10639695	10641354	chr17	10747549	10749391	loop4299	16	8
chr17	79226662	79228083	chr17	79450733	79452382	loop427	4	8
chr2	72150377	72152177	chr2	72364023	72365596	loop3538	3	8
chr19	51841025	51844096	chr19	51924670	51925994	loop5246	3	8
chr1	44228522	44230307	chr1	44411356	44413082	loop4070	4	8
chr6	133889432	133891384	chr6	134158284	134160007	loop2602	7	8
chr18	46001718	46003346	chr18	46131176	46132817	loop4392	7	8
chr19	1671337	1673390	chr19	1774414	1776598	loop7577	5	8
chr17	33324663	33326192	chr17	33415238	33417623	loop6546	5	8
chr4	1401794	1403001	chr4	1630313	1631706	loop2019	3	8
chrX	64113943	64115562	chrX	64253973	64255856	loop4162	5	8
chr15	74418935	74421275	chr15	74612148	74613861	loop2378	4	8
chr17	19416312	19418377	chr17	19669169	19670753	loop7487	3	8
chr18	12092303	12094386	chr18	12236548	12238180	loop7286	7	8
chr8	139779283	139780811	chr8	139925976	139927448	loop5727	5	8
chr10	15475461	15477112	chr10	15761318	15762899	loop6457	4	8
chr10	73982105	73983667	chr10	74087276	74088921	loop2229	4	8
chr1	205322521	205324799	chr1	205453891	205455673	loop4301	5	8
chr1	205365482	205367446	chr1	205453891	205455673	loop5816	24	8
chr6	33247186	33248794	chr6	33392926	33394646	loop3642	6	7
chr17	42287075	42288737	chr17	42431186	42432806	loop722	4	7
chr11	3130800	3132238	chr11	3237785	3239486	loop5763	9	7
chr1	200940480	200942007	chr1	201082609	201084595	loop5453	4	7
chr8	61572484	61574104	chr8	61935300	61937205	loop5561	4	7
chr2	11821255	11823063	chr2	11918438	11920215	loop3549	3	7
chr11	62672592	62674457	chr11	62787505	62789184	loop414	9	7
chr17	75081987	75083554	chr17	75242350	75244229	loop5072	10	7
chr7	73620264	73621959	chr7	73814323	73816531	loop677	5	7
chr11	17781403	17782808	chr11	17927447	17928730	loop6225	6	7
chr2	121452620	121454290	chr2	121664931	121666178	loop860	3	7
chrX	106515113	106516799	chrX	106671824	106673258	loop1319	3	7
chr16	88850390	88852646	chr16	89233150	89234814	loop6547	3	7
chr7	36024225	36025681	chr7	36330302	36332206	loop6702	20	7
chr7	36123610	36124774	chr7	36330302	36332206	loop2500	4	7
chr10	120965377	120968082	chr10	121204229	121205895	loop1763	5	7
chr1	115680948	115682624	chr1	116011644	116013303	loop3347	14	7
chr2	11827913	11829368	chr2	11918438	11920215	loop6599	6	7
chr1	200948178	200949633	chr1	201082609	201084595	loop4031	6	7
chr22	20143878	20145531	chr22	20272825	20274080	loop399	17	7
chr17	15731472	15732908	chr17	15847100	15849493	loop1154	11	7
chr17	25571690	25573312	chr17	25659043	25660981	loop4253	5	7
chr11	62676016	62677746	chr11	62787505	62789184	loop6119	10	7
chr4	40842453	40843929	chr4	41214070	41219477	loop6173	3	7
chr15	91190772	91192395	chr15	91426681	91430251	loop7021	5	7
chr1	227668719	227670341	chr1	228140027	228142473	loop5987	4	7
chr6	34213761	34218387	chr6	34358409	34361387	loop734	3	7
chr9	139841969	139843297	chr9	139929218	139930654	loop4931	3	7
chr4	150931148	150932568	chr4	151129880	151131454	loop4128	8	7
chr14	104602817	104605214	chr14	105105485	105107178	loop282	4	7
chr6	110848478	110850494	chr6	110967284	110969059	loop1940	11	7
chr12	115099809	115101668	chr12	115835549	115837014	loop3092	3	7
chr20	61299122	61300838	chr20	61421931	61423724	loop1567	19	7
chr6	33244159	33245869	chr6	33392926	33394646	loop7751	3	7
chr10	102321101	102323560	chr10	102502648	102506319	loop7006	11	7
chr17	73628392	73630636	chr17	73745318	73746789	loop6582	5	7
chr10	120957475	120959871	chr10	121204229	121205895	loop3315	12	7
chr2	10264067	10265691	chr2	10573735	10575977	loop1609	4	7
chr16	88923100	88925004	chr16	89233150	89234814	loop317	3	7
chr4	40977667	40979249	chr4	41214070	41219477	loop6770	14	7
chr4	40929175	40930511	chr4	41214070	41219477	loop468	9	7
chr16	67706120	67707738	chr16	67849813	67851356	loop4233	5	7
chr20	21215599	21217603	chr20	21485181	21487944	loop6906	17	7
chr8	61788726	61789821	chr8	61935300	61937205	loop795	5	7
chr17	76108113	76110377	chr17	76246373	76248358	loop4406	6	7
chr2	11832445	11833898	chr2	11918438	11920215	loop2762	7	7
chr10	122182204	122183816	chr10	122359970	122361235	loop2443	4	7
chr7	106182293	106183818	chr7	106299713	106302267	loop2202	4	7
chr7	105816494	105818212	chr7	106299713	106302267	loop1160	4	7
chr1	115817370	115818828	chr1	116011644	116013303	loop6129	4	7
chr1	223296434	223297886	chr1	223871359	223872816	loop7543	4	7
chr11	17751525	17753559	chr11	17927447	17928730	loop5471	3	7
chr19	12674295	12675983	chr19	12758059	12759747	loop6493	3	7
chr7	4670232	4673989	chr7	4792845	4794596	loop6947	5	7
chr22	36941741	36943351	chr22	37177488	37179114	loop4408	5	7
chr19	13387403	13389774	chr19	13989897	13991988	loop6302	3	7
chr7	36060424	36061749	chr7	36330302	36332206	loop1385	4	7
chr1	227949141	227952733	chr1	228140027	228142473	loop7147	6	7
chr6	33266568	33268469	chr6	33392926	33394646	loop3394	3	7
chr3	42821682	42823333	chr3	42921630	42923569	loop1141	4	7
chr17	73615703	73616794	chr17	73745318	73746789	loop1254	3	7
chr20	20817544	20819140	chr20	21501415	21502705	loop5333	3	7
chr17	32869135	32870695	chr17	32964612	32966166	loop7199	11	7
chr12	75920052	75921715	chr12	76423291	76427300	loop5228	7	7
chr11	130933776	130935884	chr11	131115933	131117509	loop6923	3	7
chr4	40981884	40983253	chr4	41214070	41219477	loop5647	7	7
chr3	184278239	184280433	chr3	184520574	184521865	loop1606	3	6
chr11	2217671	2219642	chr11	2440386	2442804	loop5740	10	6
chr10	99673972	99675552	chr10	99787482	99788755	loop4809	8	6
chr2	241171703	241173485	chr2	241376936	241378563	loop2083	13	6
chr16	88508843	88510406	chr16	88593220	88594796	loop1109	15	6
chr7	75806702	75808777	chr7	75942748	75944571	loop6942	21	6
chr11	44948147	44949618	chr11	45126377	45127976	loop5004	4	6
chr22	45836512	45837930	chr22	45947108	45950637	loop3925	10	6
chr5	133374767	133376213	chr5	133475630	133477179	loop6754	14	6
chr4	9766068	9767616	chr4	10019776	10021456	loop5278	5	6
chr8	53711561	53712700	chr8	53851793	53855079	loop4948	8	6
chr11	2319857	2321473	chr11	2440386	2442804	loop6307	10	6
chr16	55498342	55500399	chr16	55736698	55738117	loop3494	8	6
chr16	862999	864820	chr16	1106864	1108474	loop6254	4	6
chr16	3739507	3741607	chr16	3988032	3990119	loop1193	3	6
chr10	134036082	134037443	chr10	134200838	134201986	loop3919	3	6
chr2	85617834	85619347	chr2	85764448	85768513	loop2162	3	6
chr12	42630694	42631958	chr12	42765236	42766976	loop6922	3	6
chr16	55498342	55500399	chr16	55735018	55736527	loop1786	14	6
chr11	2551725	2556299	chr11	2912332	2914788	loop3083	32	6
chr16	75031641	75034536	chr16	75143980	75146308	loop5148	9	6
chr15	78291971	78293147	chr15	78400040	78401683	loop829	5	6
chr2	85646634	85649158	chr2	85764448	85768513	loop2906	10	6
chr3	134318984	134320739	chr3	134473540	134474810	loop4576	3	6
chr11	120042252	120043883	chr11	120173062	120174741	loop5890	5	6
chr1	11898125	11899675	chr1	12026559	12028154	loop7598	9	6
chr22	20143878	20145531	chr22	20225515	20226957	loop4366	7	6
chr2	47212874	47215404	chr2	47498488	47500660	loop2029	5	6
chr11	2325658	2327761	chr11	2440386	2442804	loop3253	29	6
chr8	21893767	21895437	chr8	21994227	21995886	loop3819	7	6
chr3	46745996	46747589	chr3	46949131	46952076	loop6055	7	6
chr9	127533245	127535463	chr9	127614430	127616307	loop2578	11	6
chr10	72684813	72686464	chr10	72968179	72969867	loop880	12	6
chr16	89665478	89666630	chr16	89765972	89767443	loop1527	3	6
chr12	111331643	111333204	chr12	111750998	111752528	loop6645	3	6
chr6	33711415	33713191	chr6	33994458	33996719	loop2854	5	6
chr9	138689011	138690367	chr9	139013983	139015745	loop578	3	6
chr2	241089086	241090568	chr2	241376936	241378563	loop1528	6	6
chr20	61853916	61856632	chr20	62012690	62014009	loop3510	3	6
chr17	18528486	18529939	chr17	18863079	18865277	loop5132	3	6
chr12	6304151	6305997	chr12	6385789	6390065	loop1346	16	6
chr13	113595681	113598457	chr13	113683267	113684676	loop1637	12	6
chr20	58146145	58147440	chr20	58325529	58326957	loop56	4	6
chr10	72662251	72664054	chr10	72968179	72969867	loop2382	4	6
chr8	21911087	21912425	chr8	21994227	21995886	loop4386	3	6
chr16	4311115	4312658	chr16	4452017	4453455	loop297	4	6
chr6	43736606	43743369	chr6	44046237	44047866	loop7735	5	6
chr8	22941255	22942535	chr8	23144836	23146368	loop1881	4	6
chr5	153451312	153452878	chr5	153783706	153786191	loop4506	5	6
chr9	138858839	138860371	chr9	139013983	139015745	loop6980	10	6
chr10	103988838	103992433	chr10	104106439	104107915	loop5750	20	6
chrX	9676371	9677999	chrX	10086343	10088753	loop1982	6	6
chr11	110071508	110073133	chr11	110300108	110301791	loop4975	3	6
chr14	77379111	77382000	chr14	77533781	77535579	loop1683	3	6
chr11	119351450	119353071	chr11	119536387	119538216	loop4132	3	6
chr5	133361888	133363052	chr5	133475630	133477179	loop5833	3	6
chr22	45664357	45666010	chr22	45836512	45837930	loop418	5	6
chr12	117673683	117675275	chr12	118274304	118275982	loop2895	3	6
chr11	116228086	116230173	chr11	116384086	116385567	loop2910	4	6
chr1	209749410	209751061	chr1	209920479	209922070	loop3419	6	6
chr5	177706430	177708029	chr5	178016357	178018726	loop1493	9	6
chr17	34985118	34986733	chr17	35404309	35405834	loop6788	4	6
chr20	45824296	45826031	chr20	46011230	46014532	loop780	10	6
chr22	50587112	50588511	chr22	50675328	50676275	loop968	4	6
chr15	33601238	33603597	chr15	33900345	33901691	loop5294	4	6
chr20	45900898	45902575	chr20	46011230	46014532	loop814	20	6
chr20	541726	543461	chr20	708408	710077	loop7298	3	6
chr20	45925084	45926708	chr20	46011230	46014532	loop6365	22	6
chrX	9962500	9965830	chrX	10086343	10088753	loop5595	111	6
chr6	3747685	3750827	chr6	3932693	3934340	loop3989	3	6
chr11	86166467	86168352	chr11	86318651	86320399	loop274	6	6
chr14	101174135	101176993	chr14	101316877	101318473	loop6383	6	6
chr7	38261557	38263033	chr7	38374676	38376172	loop5155	8	6
chr2	6492505	6494057	chr2	6912368	6914229	loop3262	7	6
chr6	3741930	3743808	chr6	3932693	3934340	loop5955	5	6
chr13	27056278	27057719	chr13	27272009	27273728	loop5554	6	6
chr5	138737847	138740612	chr5	138896818	138898685	loop5654	3	6
chr12	111461147	111462951	chr12	111750998	111752528	loop3922	4	6
chr12	118108962	118110501	chr12	118274304	118275982	loop4349	4	6
chr12	6176146	6177542	chr12	6385789	6390065	loop4505	3	6
chr11	44970186	44971435	chr11	45126377	45127976	loop2403	6	6
chr9	2857131	2858577	chr9	3180813	3182535	loop551	6	6
chr22	35826367	35827946	chr22	35978185	35980342	loop7370	12	6
chr9	138494123	138496599	chr9	138684292	138685503	loop3834	4	6
chr7	38146454	38147962	chr7	38374676	38376172	loop3011	3	6
chr6	33817444	33821125	chr6	33994458	33996719	loop7688	8	6
chr6	73121245	73122940	chr6	73843693	73845159	loop1322	3	6
chr20	41815770	41817445	chr20	42017621	42019873	loop2434	4	6
chr5	149828727	149830306	chr5	149923589	149925218	loop415	3	6
chr4	140019742	140021559	chr4	140215955	140217699	loop6440	4	6
chr3	14244045	14246032	chr3	14549846	14551404	loop7270	3	6
chr8	81152011	81153913	chr8	81489595	81493046	loop6174	10	6
chr14	101174135	101176993	chr14	101291889	101295450	loop6752	11	6
chr9	132868791	132870449	chr9	132997752	132999867	loop6132	9	6
chr9	127535884	127537950	chr9	127614430	127616307	loop5435	20	6
chr1	205110205	205111818	chr1	205224625	205226190	loop163	4	6
chr6	47064454	47066249	chr6	47275861	47278572	loop7745	15	6
chr2	217380926	217382527	chr2	217528768	217532338	loop4446	16	6
chr3	100321712	100323198	chr3	100427609	100430192	loop1911	4	6
chr15	58362463	58363901	chr15	58473946	58475738	loop1573	6	6
chr5	149837850	149839941	chr5	150035145	150037035	loop263	4	6
chr8	53489836	53491107	chr8	53851793	53855079	loop865	3	6
chr15	58369114	58370609	chr15	58473946	58475738	loop2076	10	6
chr19	2961610	2963551	chr19	3103452	3105078	loop7560	3	6
chr8	22279397	22280943	chr8	22418279	22420562	loop3440	7	6
chr1	145420887	145422697	chr1	145588037	145590348	loop2004	6	6
chr10	5483489	5484837	chr10	5664413	5666168	loop7707	9	6
chr15	34401590	34403277	chr15	34500995	34503146	loop2532	4	6
chr12	42522686	42524453	chr12	42765236	42766976	loop6832	5	6
chr9	2872198	2873174	chr9	3180813	3182535	loop1921	3	6
chr10	5475512	5476809	chr10	5664413	5666168	loop4157	5	6
chr22	22814636	22815929	chr22	22918245	22919770	loop3475	4	6
chr1	182930926	182932778	chr1	183196399	183198163	loop1732	5	6
chr11	72435666	72437241	chr11	72532708	72534380	loop218	3	6
chr5	149837850	149839941	chr5	149923589	149925218	loop7039	9	6
chr8	55081357	55083098	chr8	55371631	55372932	loop2736	4	6
chr9	85948632	85949996	chr9	86152756	86154440	loop1412	4	6
chr8	53649166	53651273	chr8	53851793	53855079	loop3365	20	6
chr6	160283737	160285193	chr6	160523890	160525194	loop2720	5	6
chr22	35746001	35748793	chr22	35978185	35980342	loop1883	6	6
chr4	55836988	55838865	chr4	56211762	56213628	loop6477	4	6
chr2	232091424	232093899	chr2	232274246	232279689	loop2971	8	6
chr5	149939379	149943287	chr5	150035145	150037035	loop2504	12	6
chr15	78258763	78259933	chr15	78400040	78401683	loop2317	5	6
chr20	58173180	58174567	chr20	58325529	58326957	loop1685	10	6
chrX	9852443	9854067	chrX	10086343	10088753	loop4797	5	6
chr1	208001368	208002871	chr1	208135692	208138307	loop2898	4	6
chr3	196983186	196984491	chr3	197228094	197230062	loop366	5	6
chr2	217383188	217384917	chr2	217528768	217532338	loop2777	19	6
chr18	56935819	56937114	chr18	57068970	57070828	loop4687	4	6
chr14	77341361	77344054	chr14	77533781	77535579	loop2842	20	6
chr8	53636280	53637423	chr8	53851793	53855079	loop7247	4	6
chr7	39619327	39621294	chr7	39781230	39782829	loop535	6	6
chr8	21772157	21773810	chr8	21994227	21995886	loop6913	3	6
chr6	125833006	125834802	chr6	126079480	126081260	loop2211	4	6
chr14	77382895	77385975	chr14	77533781	77535579	loop6311	4	6
chr3	196950387	196951696	chr3	197228094	197230062	loop4073	4	6
chr6	40862174	40863496	chr6	40995014	40996950	loop6305	7	6
chrX	9840947	9842977	chrX	10086343	10088753	loop156	10	6
chr16	85852319	85853719	chr16	86020034	86022257	loop6592	7	6
chr12	117804255	117805854	chr12	118274304	118275982	loop3430	3	6
chr22	46401560	46403261	chr22	46511714	46513358	loop7185	10	5
chr11	118529340	118531240	chr11	118797956	118802014	loop5931	3	5
chr11	2207484	2208697	chr11	2319857	2321473	loop6938	4	5
chr11	2217671	2219642	chr11	2319857	2321473	loop4623	22	5
chr16	85524053	85526858	chr16	85643359	85646103	loop7538	3	5
chr11	118559829	118561948	chr11	118797956	118802014	loop7440	4	5
chr7	130559519	130560956	chr7	130691704	130693388	loop3952	4	5
chr2	119768360	119769957	chr2	120022128	120023601	loop7428	5	5
chr3	37896368	37898008	chr3	38008114	38009867	loop1122	17	5
chr22	25347488	25349265	chr22	25452615	25454150	loop4945	4	5
chr1	8034799	8036343	chr1	8411218	8412735	loop1622	3	5
chr10	104675499	104680557	chr10	104828486	104830502	loop3147	15	5
chr16	18014802	18016438	chr16	18225297	18225969	loop5377	5	5
chr12	53277839	53279834	chr12	53373572	53375643	loop3812	56	5
chr1	203241480	203243440	chr1	203455646	203457909	loop5971	3	5
chr6	33552761	33554473	chr6	33667651	33669191	loop2402	7	5
chr13	53419105	53421868	chr13	53541504	53543155	loop6677	5	5
chr7	73465428	73466929	chr7	73620264	73621959	loop1514	4	5
chr1	11709915	11711445	chr1	11808782	11810066	loop391	6	5
chr3	37896368	37898008	chr3	38042602	38043681	loop6246	3	5
chr12	125815002	125816520	chr12	126167834	126169195	loop7602	3	5
chr6	33556867	33559369	chr6	33667651	33669191	loop651	9	5
chr6	42976323	42977714	chr6	43110490	43112225	loop3044	4	5
chr9	124861046	124862600	chr9	125112200	125113907	loop3310	3	5
chr19	46385624	46387579	chr19	46579400	46582551	loop7564	5	5
chr1	5569300	5570934	chr1	5890476	5891560	loop675	3	5
chr7	131373365	131374812	chr7	131629434	131631313	loop3393	3	5
chr1	9326677	9328300	chr1	9554461	9556613	loop2098	4	5
chr7	75495186	75496925	chr7	75648814	75650298	loop6633	8	5
chr4	9766068	9767616	chr4	9899715	9901115	loop7034	4	5
chr2	233199664	233200957	chr2	233310984	233311893	loop5180	16	5
chr17	46755118	46756817	chr17	46867400	46869520	loop2416	15	5
chr19	46416544	46417971	chr19	46579400	46582551	loop1668	5	5
chr11	2186884	2188246	chr11	2319857	2321473	loop7478	3	5
chr2	95896802	95898413	chr2	95988691	95989898	loop4332	3	5
chr19	14247017	14248888	chr19	14458461	14460200	loop6135	3	5
chr14	24057769	24059049	chr14	24422628	24423982	loop7063	3	5
chr5	41841	43097	chr5	188162	189515	loop5528	3	5
chr13	114111295	114113922	chr13	114216063	114217617	loop7276	7	5
chr21	33677929	33679167	chr21	33972683	33974110	loop7675	3	5
chr17	25981123	25982827	chr17	26206242	26207931	loop3246	3	5
chr2	10848890	10850494	chr2	10932715	10933871	loop1421	5	5
chr19	30250416	30251896	chr19	30361653	30365463	loop7535	7	5
chr11	62672592	62674457	chr11	62802646	62804197	loop2698	3	5
chr17	27696150	27698103	chr17	27892425	27894035	loop320	3	5
chr10	46982926	46984857	chr10	47080029	47082231	loop4182	11	5
chr16	85453666	85455295	chr16	85643359	85646103	loop1118	6	5
chr22	46040611	46042406	chr22	46372628	46375937	loop4732	7	5
chr22	45973357	45974851	chr22	46372628	46375937	loop4739	5	5
chr11	34186716	34188268	chr11	34376680	34382008	loop3674	19	5
chr2	10971955	10973381	chr2	11263999	11265528	loop1403	5	5
chr11	61213073	61214545	chr11	61393793	61396759	loop3727	5	5
chr7	130580720	130582761	chr7	130691704	130693388	loop1484	5	5
chr3	46745996	46747589	chr3	46886720	46888225	loop2512	7	5
chr17	26086478	26088127	chr17	26206242	26207931	loop5883	19	5
chr11	129233359	129235121	chr11	129564122	129566851	loop6259	7	5
chr14	91752219	91753738	chr14	91884416	91886121	loop1890	3	5
chr14	70051072	70052685	chr14	70192746	70194660	loop6191	19	5
chr17	56381031	56382529	chr17	56494218	56495875	loop3101	3	5
chr10	118546917	118548550	chr10	118933891	118936274	loop6868	3	5
chr12	53272496	53274661	chr12	53373572	53375643	loop1880	15	5
chr22	39938730	39940003	chr22	40420116	40421698	loop7137	3	5
chr14	103570370	103572395	chr14	103758339	103760005	loop5486	7	5
chr8	134220765	134222712	chr8	134465078	134466665	loop6059	9	5
chr14	70040733	70042408	chr14	70192746	70194660	loop5879	6	5
chr7	97923484	97925283	chr7	98049745	98051307	loop5754	6	5
chr22	33055461	33057355	chr22	33395954	33397648	loop3235	5	5
chr2	10971955	10973381	chr2	11269428	11270892	loop3839	3	5
chr1	203311118	203312463	chr1	203455646	203457909	loop2768	10	5
chr2	10974778	10976447	chr2	11263999	11265528	loop4876	7	5
chr7	38254808	38256313	chr7	38384707	38386031	loop3575	6	5
chr19	39691974	39693295	chr19	39817919	39819702	loop5314	3	5
chr11	44642007	44643750	chr11	44796415	44797891	loop6413	4	5
chr9	124884526	124886225	chr9	125112200	125113907	loop6559	7	5
chr10	49730960	49733203	chr10	49863576	49865266	loop7317	5	5
chr16	4302816	4305109	chr16	4408482	4410103	loop1237	3	5
chr22	44476358	44478000	chr22	45021316	45023142	loop1234	3	5
chr7	73481735	73483115	chr7	73620264	73621959	loop1291	3	5
chr5	176087181	176089022	chr5	176296608	176297794	loop908	3	5
chr21	45566496	45567916	chr21	45751588	45753077	loop5804	6	5
chr11	129233359	129235121	chr11	129619960	129621748	loop1369	17	5
chr17	26086478	26088127	chr17	26219526	26221323	loop934	4	5
chr10	118595952	118597077	chr10	118924658	118926157	loop1100	6	5
chr12	2165773	2167354	chr12	2399862	2401224	loop4097	3	5
chr7	5012920	5014319	chr7	5124483	5125934	loop4456	4	5
chr12	131400066	131402117	chr12	131616251	131617955	loop4527	5	5
chr12	53263553	53265127	chr12	53373572	53375643	loop2245	3	5
chr6	138909327	138911034	chr6	139011686	139015553	loop7284	3	5
chr9	127905258	127906766	chr9	128136364	128137857	loop4954	3	5
chr17	63227060	63228797	chr17	63550071	63555298	loop6771	3	5
chr2	45870253	45871992	chr2	46162906	46164504	loop2254	10	5
chr20	48226642	48228687	chr20	48504497	48505957	loop5700	3	5
chr8	1272907	1274226	chr8	1643332	1644879	loop306	7	5
chr16	23812141	23813511	chr16	24021188	24022686	loop57	4	5
chr2	20154912	20156566	chr2	20490184	20491780	loop2827	5	5
chr11	14990942	14992271	chr11	15095823	15097341	loop448	5	5
chr9	139841969	139843297	chr9	139922405	139924638	loop5895	3	5
chr9	116869510	116871257	chr9	117067574	117068975	loop6704	4	5
chrX	7006501	7007859	chrX	7088397	7089892	loop7036	4	5
chr20	48802117	48804687	chr20	49196014	49197508	loop7035	3	5
chr20	19642190	19644018	chr20	19782450	19784416	loop5888	4	5
chr17	26131878	26133516	chr17	26219526	26221323	loop5964	5	5
chr3	9028651	9030460	chr3	9343636	9345117	loop5988	6	5
chr16	19918070	19919852	chr16	20394129	20395659	loop452	5	5
chr22	33218525	33219942	chr22	33395954	33397648	loop3401	3	5
chr19	29776245	29777798	chr19	30017686	30020356	loop6314	6	5
chr2	232764650	232766373	chr2	233191413	233192602	loop7238	3	5
chr6	143895941	143897425	chr6	144262694	144264226	loop5408	4	5
chr6	43736606	43743369	chr6	44040532	44043138	loop6288	8	5
chr8	142178692	142180083	chr8	142356362	142358032	loop5214	5	5
chr21	35295637	35297720	chr21	35723513	35724952	loop7333	5	5
chr5	178593426	178595219	chr5	178687797	178689138	loop4740	10	5
chr15	42281031	42282795	chr15	42375922	42377605	loop7423	5	5
chr21	35444743	35445994	chr21	35723513	35724952	loop2778	3	5
chr2	48337210	48340853	chr2	48646869	48648990	loop5684	13	5
chr11	35842755	35844624	chr11	36170726	36172296	loop2911	3	5
chr11	7569351	7571069	chr11	7686419	7687868	loop4868	6	5
chr5	118322817	118325066	chr5	118746870	118748788	loop6331	4	5
chr11	46258256	46263244	chr11	46373093	46374686	loop5651	5	5
chr11	121524881	121527595	chr11	122072745	122074619	loop4782	8	5
chr11	2215577	2217066	chr11	2319857	2321473	loop2446	5	5
chr4	8411905	8413348	chr4	8608757	8610200	loop3319	3	5
chr17	74863444	74865614	chr17	75081987	75083554	loop911	4	5
chr1	204592602	204593986	chr1	204775057	204778099	loop5027	3	5
chr1	178510740	178513055	chr1	178971074	178973048	loop4536	7	5
chr13	53435955	53437464	chr13	53541504	53543155	loop3433	10	5
chr11	46940006	46942343	chr11	47173618	47175734	loop5472	5	5
chr11	73189221	73190711	chr11	73370861	73373298	loop7189	3	5
chr11	34194949	34196887	chr11	34376680	34382008	loop2112	25	5
chr17	2731185	2732670	chr17	2915691	2917083	loop3425	6	5
chr4	9764088	9765767	chr4	9899715	9901115	loop5138	5	5
chr1	110745071	110746745	chr1	111002391	111003893	loop4647	8	5
chr11	34607013	34609282	chr11	34861736	34863181	loop7196	4	5
chr17	1811038	1813034	chr17	1926533	1930160	loop103	16	5
chr3	132449448	132450886	chr3	133141696	133143301	loop6396	3	5
chr11	12352302	12353901	chr11	12620331	12622125	loop2495	3	5
chr7	32306204	32307699	chr7	32466828	32468555	loop4432	4	5
chr7	131543311	131544973	chr7	131629434	131631313	loop3470	8	5
chr19	3326503	3327793	chr19	3428932	3430520	loop7244	11	5
chr7	38146454	38147962	chr7	38384707	38386031	loop7227	5	5
chr11	124960579	124962202	chr11	125274152	125275628	loop2833	4	5
chr14	103544098	103545526	chr14	103758339	103760005	loop3525	6	5
chr1	222965684	222967140	chr1	223254135	223255760	loop999	7	5
chr4	80837710	80839385	chr4	81104660	81106195	loop7532	3	5
chr11	7592267	7594067	chr11	7686419	7687868	loop3254	10	5
chr22	43669419	43670813	chr22	43783739	43785333	loop4858	3	5
chr14	95908335	95909737	chr14	96026623	96028390	loop1539	5	5
chr17	33939491	33940965	chr17	34073905	34075466	loop3761	3	5
chr15	38765894	38767201	chr15	39109330	39110843	loop2411	3	5
chr10	49759420	49760715	chr10	49863576	49865266	loop3028	10	5
chr8	20080497	20082292	chr8	20232666	20234897	loop2281	20	5
chr17	63289769	63291271	chr17	63550071	63555298	loop1478	4	5
chr15	55460002	55461458	chr15	55580900	55583645	loop4498	6	5
chr10	118555688	118557571	chr10	118933891	118936274	loop7048	17	5
chr14	95897174	95899376	chr14	96026623	96028390	loop3835	3	5
chr6	136964782	136966326	chr6	137113009	137115003	loop3644	15	5
chr1	203829391	203831922	chr1	204092037	204093406	loop4044	3	5
chr8	90859842	90861512	chr8	90995767	90997634	loop7697	3	5
chr3	9012066	9013798	chr3	9343636	9345117	loop3357	7	5
chr1	91188608	91191162	chr1	91315689	91317998	loop5341	3	5
chr19	58532528	58534150	chr19	58664589	58667264	loop4139	3	5
chr8	94833990	94835597	chr8	94972333	94974163	loop7687	24	5
chr9	93079945	93081500	chr9	93403904	93406056	loop3211	3	5
chr2	27068598	27072197	chr2	27164877	27166501	loop6333	14	5
chr20	48224779	48226482	chr20	48504497	48505957	loop5234	4	5
chr19	51424891	51426474	chr19	51519502	51521029	loop385	3	5
chr9	100472219	100474262	chr9	100716261	100717771	loop566	3	5
chr11	12432946	12434899	chr11	12620331	12622125	loop6658	8	5
chr11	47008168	47009609	chr11	47173618	47175734	loop143	5	5
chr3	129208436	129210049	chr3	129343759	129348232	loop2932	3	5
chr10	13413260	13414865	chr10	13578274	13579602	loop6244	7	5
chr12	58196551	58198031	chr12	58298395	58300254	loop3894	12	5
chr7	4837142	4838670	chr7	5124483	5125934	loop1791	3	5
chr22	39929613	39931714	chr22	40420116	40421698	loop3242	4	5
chr11	46910455	46912186	chr11	47173618	47175734	loop7416	15	5
chr21	33774896	33776497	chr21	33941257	33942940	loop3539	5	5
chr3	9152631	9153898	chr3	9343636	9345117	loop1009	6	5
chr19	30276609	30277953	chr19	30361653	30365463	loop2596	7	5
chr2	154019003	154020466	chr2	154332748	154336384	loop4667	4	5
chr11	44679537	44680710	chr11	44796415	44797891	loop1812	3	5
chr18	46001718	46003346	chr18	46190005	46191444	loop3320	10	5
chr2	85359321	85362758	chr2	85511972	85513477	loop3611	7	5
chr17	34296031	34297710	chr17	34475574	34477365	loop7490	12	5
chr1	203839190	203841307	chr1	204092037	204093406	loop104	4	5
chr11	14995821	14997181	chr11	15095823	15097341	loop1574	3	5
chr5	158121855	158123538	chr5	158530487	158531770	loop1802	3	5
chr11	62160341	62164725	chr11	62360521	62361937	loop3298	3	5
chr12	108766488	108767841	chr12	108905078	108906597	loop5704	3	5
chr12	128743530	128745010	chr12	128871957	128873253	loop5703	6	5
chr8	124834975	124836586	chr8	124933999	124935505	loop7361	6	5
chr1	6304390	6308099	chr1	6463951	6466760	loop296	5	5
chr3	4761582	4764660	chr3	5017156	5024289	loop4390	17	5
chr12	121547166	121549192	chr12	121646614	121649291	loop1382	5	5
chr10	104660458	104662178	chr10	104828486	104830502	loop3879	3	5
chr11	7533898	7535575	chr11	7686419	7687868	loop1935	3	5
chr22	46431526	46433490	chr22	46511714	46513358	loop4140	3	5
chr2	85293300	85295115	chr2	85511972	85513477	loop3468	11	5
chr7	131192100	131193529	chr7	131373365	131374812	loop3001	3	5
chr11	14928498	14931066	chr11	15095823	15097341	loop6452	3	5
chr14	104037620	104039303	chr14	104145220	104146607	loop1398	3	5
chr12	62975018	62976516	chr12	63187151	63188952	loop2354	5	5
chr22	44388402	44390047	chr22	45021316	45023142	loop1646	7	5
chr12	126017468	126018890	chr12	126167834	126169195	loop6738	3	5
chr19	30220827	30222370	chr19	30361653	30365463	loop1711	12	5
chr1	205365482	205367446	chr1	205456657	205458556	loop4760	5	5
chr11	73114583	73116100	chr11	73370861	73373298	loop6873	8	5
chr8	47619313	47620656	chr8	47867939	47869703	loop1061	3	5
chr17	46748490	46750058	chr17	46867400	46869520	loop4542	8	5
chr20	19672633	19674708	chr20	19782450	19784416	loop3348	14	5
chr20	4087647	4090590	chr20	4175600	4177015	loop3563	8	5
chr22	46390107	46391772	chr22	46511714	46513358	loop470	23	5
chr3	48441656	48443300	chr3	48585529	48587158	loop7473	4	5
chr11	125033810	125035450	chr11	125274152	125275628	loop5509	3	5
chr22	25164345	25165667	chr22	25245707	25247131	loop4812	8	5
chr9	116844150	116845773	chr9	117067574	117068975	loop6673	4	5
chr10	102101417	102103154	chr10	102240992	102243297	loop7212	3	5
chr12	5536945	5539844	chr12	5853758	5855443	loop6271	3	5
chr17	34302511	34303846	chr17	34475574	34477365	loop5642	5	5
chr2	158353545	158355035	chr2	158453333	158454819	loop6797	3	5
chr4	8689365	8690898	chr4	8919101	8920633	loop6334	7	5
chr12	10161850	10163567	chr12	10263563	10265020	loop713	4	5
chr18	12092303	12094386	chr18	12271219	12272536	loop7190	7	5
chr4	183726845	183728849	chr4	183845790	183847411	loop5820	6	5
chr2	46690971	46692587	chr2	46781389	46783118	loop5225	3	5
chr11	58396964	58398091	chr11	58667779	58669100	loop169	3	5
chr19	11403817	11407251	chr19	11589773	11594410	loop5313	3	5
chr5	62696757	62698271	chr5	63258473	63259827	loop4662	9	5
chr10	71167090	71169539	chr10	71389314	71390526	loop7262	3	5
chr19	51432611	51434088	chr19	51519502	51521029	loop2329	17	5
chr7	148958161	148959981	chr7	149118802	149120413	loop1295	4	5
chr11	128986892	128988697	chr11	129619960	129621748	loop1796	3	5
chr3	40368544	40370143	chr3	40546729	40548115	loop95	3	5
chr8	22279397	22280943	chr8	22431252	22432995	loop1959	4	5
chr1	9348380	9350494	chr1	9554461	9556613	loop4143	4	5
chr11	73104008	73105491	chr11	73370861	73373298	loop7744	5	5
chr9	100262989	100264322	chr9	100360377	100362133	loop6340	4	5
chr5	118603202	118605676	chr5	118746870	118748788	loop6349	6	5
chr15	40336724	40338583	chr15	40566202	40567918	loop783	5	5
chr8	94705574	94707537	chr8	94972333	94974163	loop1363	3	5
chr17	63273437	63275581	chr17	63550071	63555298	loop3327	8	5
chr6	138911251	138913031	chr6	139011686	139015553	loop2124	4	5
chr4	41281882	41284879	chr4	41645529	41647427	loop2696	8	5
chr12	52789080	52790502	chr12	53272496	53274661	loop284	4	4
chr21	45229817	45232968	chr21	45358310	45359879	loop4091	7	4
chr8	27471374	27473328	chr8	27584169	27585666	loop519	7	4
chr1	31191217	31193236	chr1	31401613	31403366	loop4314	5	4
chr14	105668754	105670240	chr14	105818042	105819442	loop6744	5	4
chr2	121664931	121666178	chr2	121827664	121829617	loop1550	6	4
chr19	33725352	33727333	chr19	33888635	33889876	loop3135	3	4
chr1	116694007	116695661	chr1	117027016	117028977	loop5173	3	4
chr8	140352532	140354136	chr8	140642181	140644383	loop4774	4	4
chr3	194402721	194404439	chr3	194979788	194982282	loop4402	3	4
chr3	195752385	195753979	chr3	195921593	195924686	loop2988	12	4
chr20	56171186	56173132	chr20	56753883	56755538	loop2760	3	4
chr2	28674455	28676281	chr2	28788650	28790745	loop6094	4	4
chr7	148761869	148763750	chr7	148891729	148893278	loop76	3	4
chr1	68318737	68320538	chr1	68576747	68578473	loop6962	20	4
chr17	43323860	43325831	chr17	43462141	43463908	loop59	3	4
chr16	3988032	3990119	chr16	4302816	4305109	loop6769	4	4
chr10	93846917	93848423	chr10	94049634	94052840	loop5383	4	4
chr10	87937710	87938998	chr10	88122357	88123733	loop5893	3	4
chr1	41747889	41749299	chr1	41897048	41900014	loop5232	3	4
chr2	88648713	88651502	chr2	88753618	88755714	loop2517	8	4
chr16	67010244	67012605	chr16	67188699	67190147	loop8	5	4
chr21	47016017	47017546	chr21	47239829	47241443	loop2310	3	4
chr10	130065772	130067306	chr10	130829028	130830702	loop974	3	4
chr12	54139706	54141401	chr12	54382442	54383758	loop3909	3	4
chr11	119536387	119538216	chr11	119883157	119885091	loop1024	4	4
chr20	36685316	36686870	chr20	36848840	36850478	loop5223	6	4
chr3	52034891	52036496	chr3	52177650	52179296	loop5648	9	4
chr20	34579928	34581880	chr20	34787202	34788496	loop2773	3	4
chr21	35733626	35735041	chr21	35974667	35976213	loop4465	3	4
chr6	33552761	33554473	chr6	33711415	33713191	loop4582	3	4
chr11	113905877	113907928	chr11	114131117	114132576	loop1313	7	4
chr11	122499078	122500644	chr11	122651393	122653120	loop807	7	4
chr11	63766228	63768806	chr11	63913080	63914439	loop7499	5	4
chr4	3768250	3770173	chr4	3881035	3883369	loop1598	8	4
chr14	105556205	105558007	chr14	105818042	105819442	loop3196	3	4
chr15	75320784	75323650	chr15	75566536	75567658	loop5045	5	4
chr3	125977043	125979476	chr3	126107501	126109211	loop7513	6	4
chr7	132002899	132004549	chr7	132264888	132266363	loop4738	7	4
chr17	47511868	47513445	chr17	47625391	47626729	loop6779	7	4
chr11	65478409	65480726	chr11	65584692	65586688	loop1285	6	4
chr19	1928714	1930843	chr19	2315274	2316877	loop7667	3	4
chr15	62455824	62457435	chr15	62545139	62547360	loop6033	3	4
chr1	247552800	247554291	chr1	247649984	247651247	loop1644	5	4
chr17	47646631	47648416	chr17	47784464	47786920	loop7482	3	4
chr6	31164248	31166665	chr6	31334011	31335723	loop4358	13	4
chr2	42067327	42068853	chr2	42316013	42317548	loop5748	3	4
chr17	48928889	48930432	chr17	49026872	49028687	loop1076	9	4
chr17	77083136	77084600	chr17	77384108	77385364	loop5184	3	4
chr1	27428637	27430341	chr1	27626703	27628359	loop2157	3	4
chr12	94533846	94535119	chr12	94925958	94927644	loop957	3	4
chr3	50472970	50474425	chr3	50579053	50581002	loop2974	4	4
chr2	113383580	113385235	chr2	113482034	113485203	loop5800	9	4
chr10	61384599	61387263	chr10	61564236	61565718	loop7508	9	4
chr20	8112061	8113802	chr20	8285537	8286990	loop7376	3	4
chr8	22529914	22531468	chr8	22765602	22767448	loop6312	5	4
chr11	62672592	62674457	chr11	62790844	62792529	loop3832	19	4
chr16	2389229	2392760	chr16	2550425	2552247	loop7173	3	4
chr1	21542965	21545182	chr1	21694160	21696245	loop5356	3	4
chr22	32923345	32927127	chr22	33192242	33193960	loop2410	11	4
chr17	38514207	38515840	chr17	38715860	38717519	loop2826	6	4
chr2	95896802	95898413	chr2	95980052	95981633	loop3010	10	4
chr2	10848890	10850494	chr2	10971955	10973381	loop2230	4	4
chr18	77140219	77141658	chr18	77287843	77289762	loop5019	17	4
chr9	130546606	130549908	chr9	130631369	130633115	loop2557	3	4
chr16	2389229	2392760	chr16	2472030	2473871	loop3655	16	4
chr8	10447114	10448730	chr8	10785285	10786961	loop178	3	4
chr18	77138357	77139952	chr18	77287843	77289762	loop357	7	4
chr2	20595280	20596711	chr2	20841669	20843061	loop979	3	4
chr1	247536859	247537970	chr1	247649984	247651247	loop581	3	4
chr7	1263840	1266334	chr7	1407383	1409553	loop4219	6	4
chr10	134036082	134037443	chr10	134173869	134174972	loop7404	3	4
chr7	105296960	105298334	chr7	105682589	105684215	loop4195	3	4
chr9	130546606	130549908	chr9	130683113	130684814	loop4442	3	4
chrX	132925919	132927543	chrX	133055221	133056788	loop1104	8	4
chr4	8469720	8471680	chr4	8594926	8597149	loop1106	18	4
chr4	3782681	3786472	chr4	3943459	3945077	loop3326	4	4
chr2	47212874	47215404	chr2	47549598	47551451	loop1775	15	4
chr1	45479514	45481307	chr1	45768364	45770919	loop5909	4	4
chr11	115859983	115861647	chr11	115948255	115949505	loop5287	4	4
chr8	23020460	23021794	chr8	23103195	23105329	loop5631	4	4
chr10	112835344	112837328	chr10	113119585	113120922	loop502	4	4
chr5	78320073	78321881	chr5	78405241	78406582	loop782	14	4
chr12	52549956	52551599	chr12	53272496	53274661	loop4729	5	4
chr10	98161744	98162983	chr10	98270275	98274795	loop7166	6	4
chr4	3782681	3786472	chr4	3881035	3883369	loop6944	5	4
chr13	51722322	51724108	chr13	51859985	51861435	loop1288	6	4
chr3	46745996	46747589	chr3	46901360	46902564	loop1629	4	4
chr1	208194604	208196153	chr1	208415964	208419579	loop461	4	4
chr1	3407326	3408807	chr1	3531141	3532477	loop992	7	4
chr7	5279346	5280937	chr7	5489600	5491261	loop507	4	4
chr3	8483164	8484583	chr3	8663998	8665671	loop6701	11	4
chr10	112835344	112837328	chr10	113357723	113359066	loop6143	3	4
chr13	31376378	31378010	chr13	31617569	31619416	loop5880	5	4
chr12	8260803	8262481	chr12	8542530	8543812	loop3866	3	4
chr1	23030271	23031995	chr1	23256276	23257722	loop1703	7	4
chr11	115859983	115861647	chr11	116146527	116148424	loop3690	7	4
chrX	108728293	108730080	chrX	109132429	109135029	loop1722	3	4
chr11	17404864	17406408	chr11	17525619	17526931	loop981	8	4
chr10	103060699	103062262	chr10	103328846	103331132	loop3082	5	4
chr2	43201388	43203272	chr2	43450244	43458483	loop4175	3	4
chr11	62676016	62677746	chr11	62790844	62792529	loop6233	16	4
chrX	152804307	152805832	chrX	152927140	152928599	loop7057	4	4
chr22	33055461	33057355	chr22	33192242	33193960	loop6295	16	4
chr2	103088848	103090447	chr2	103231685	103233406	loop2379	4	4
chr2	43357976	43359610	chr2	43450244	43458483	loop6690	15	4
chr17	47644565	47646545	chr17	47784464	47786920	loop7470	3	4
chr7	35663360	35665156	chr7	35945410	35946931	loop6242	4	4
chr16	84001108	84002427	chr16	84095746	84097346	loop3236	4	4
chr2	121452620	121454290	chr2	121827664	121829617	loop4934	10	4
chr10	73532720	73534081	chr10	73655279	73657339	loop2982	5	4
chr2	1553846	1555454	chr2	1820574	1822367	loop4639	4	4
chr20	30437111	30441833	chr20	30617775	30620489	loop7075	12	4
chr12	52549956	52551599	chr12	52720779	52722124	loop2228	4	4
chr11	2325658	2327761	chr11	2419565	2420744	loop405	5	4
chr22	20143878	20145531	chr22	20255563	20256531	loop1856	3	4
chr20	3198607	3200141	chr20	3296555	3298023	loop4262	6	4
chr8	10785285	10786961	chr8	10872875	10874860	loop3121	3	4
chr11	132952169	132953827	chr11	133704433	133706225	loop5309	5	4
chr1	204182590	204184272	chr1	204335459	204336689	loop4252	3	4
chr10	112113122	112115112	chr10	112256540	112260160	loop4879	6	4
chr1	23000118	23001607	chr1	23256276	23257722	loop1335	3	4
chr12	132990100	132992437	chr12	133137068	133139130	loop5530	8	4
chr15	78291971	78293147	chr15	79043008	79044126	loop173	3	4
chr1	204131004	204132704	chr1	204367102	204368627	loop4511	4	4
chr6	39133411	39135323	chr6	39277064	39278700	loop2659	26	4
chr15	64182516	64184321	chr15	64337895	64339606	loop6950	3	4
chr2	206640101	206641905	chr2	206749665	206751266	loop6518	22	4
chr3	77087001	77089724	chr3	77303810	77305365	loop1298	11	4
chr5	171905215	171907050	chr5	172123767	172125568	loop3893	17	4
chr12	52765847	52767277	chr12	53272496	53274661	loop839	8	4
chr12	52549956	52551599	chr12	52765847	52767277	loop3316	5	4
chr15	79672795	79674393	chr15	79887798	79889333	loop2551	8	4
chr5	169700790	169702102	chr5	169861427	169862889	loop3880	3	4
chr10	71172552	71173848	chr10	71266676	71268460	loop5875	3	4
chr20	31489724	31491262	chr20	31799003	31800679	loop5581	4	4
chr17	55319686	55321715	chr17	55478941	55480488	loop5906	12	4
chr19	41207886	41209330	chr19	41312136	41314422	loop5723	4	4
chr20	36741249	36742873	chr20	36848840	36850478	loop324	6	4
chr19	49148633	49150816	chr19	49338386	49340852	loop7434	3	4
chr9	129702406	129703869	chr9	129960690	129962530	loop929	13	4
chr11	15847951	15849374	chr11	16634699	16636338	loop3466	4	4
chr19	17599309	17600821	chr19	17965720	17967276	loop2377	3	4
chr2	113357086	113358543	chr2	113482034	113485203	loop7420	7	4
chr2	206630858	206632384	chr2	206749665	206751266	loop1900	3	4
chr8	101692495	101694093	chr8	101838612	101840279	loop863	5	4
chr12	2165773	2167354	chr12	2393494	2394813	loop6170	4	4
chr12	54378012	54380476	chr12	54584663	54586328	loop3709	5	4
chr10	128286096	128287519	chr10	128436985	128438728	loop2497	5	4
chr11	124538404	124540077	chr11	124631521	124634061	loop7200	14	4
chr1	37074360	37075773	chr1	37168678	37170304	loop1096	5	4
chr5	64396241	64397939	chr5	64509199	64510662	loop5395	5	4
chr17	44121106	44122620	chr17	44267899	44273225	loop7568	4	4
chr2	30387254	30388873	chr2	30929216	30930832	loop5390	5	4
chr3	123734787	123736183	chr3	124186111	124188126	loop6165	3	4
chr15	68850907	68853100	chr15	68942809	68944238	loop2539	3	4
chr1	32128895	32130472	chr1	32210626	32212093	loop2530	4	4
chr14	94270747	94271761	chr14	94358777	94360265	loop667	3	4
chr2	88489839	88492234	chr2	88753618	88755714	loop4977	12	4
chr20	31682932	31684937	chr20	31799003	31800679	loop5841	32	4
chr9	74218741	74220415	chr9	74381534	74385235	loop3278	5	4
chr8	95091211	95093130	chr8	95283858	95285518	loop2632	7	4
chr10	103599944	103601710	chr10	103831950	103833573	loop3721	3	4
chr18	47582909	47584346	chr18	47719020	47722405	loop2525	5	4
chr9	140181061	140182166	chr9	140300990	140302235	loop6842	3	4
chr2	219740775	219742551	chr2	219860220	219861633	loop479	3	4
chr6	30909247	30911715	chr6	31010073	31011591	loop3738	4	4
chr1	147171451	147173048	chr1	147361546	147363369	loop905	5	4
chr11	133445805	133447078	chr11	133704433	133706225	loop3561	3	4
chrX	68041944	68043517	chrX	68606804	68608335	loop531	4	4
chr1	20300694	20302262	chr1	20426813	20428321	loop4772	5	4
chr17	73899929	73902918	chr17	74009701	74011357	loop4603	3	4
chr13	28403296	28405189	chr13	28527258	28529241	loop6607	14	4
chr7	30315135	30316769	chr7	30602730	30604929	loop3257	6	4
chr7	35076764	35078662	chr7	35663360	35665156	loop2037	4	4
chr19	7743959	7747856	chr19	7917494	7919053	loop2292	3	4
chr16	87110384	87111750	chr16	87311665	87313202	loop4295	3	4
chr11	10561804	10563823	chr11	10756526	10758281	loop4765	4	4
chr9	133741179	133742838	chr9	133921223	133923001	loop7589	5	4
chr11	44307221	44308987	chr11	44637766	44639268	loop7239	3	4
chr1	17385620	17387269	chr1	17600006	17601698	loop6189	4	4
chr15	62363372	62364931	chr15	62545139	62547360	loop2376	4	4
chr6	166688673	166690209	chr6	166813529	166815211	loop5759	7	4
chr9	35902518	35903801	chr9	36022788	36024483	loop5752	3	4
chr8	41852157	41853843	chr8	41997179	41999083	loop518	6	4
chr20	36701259	36702855	chr20	36848840	36850478	loop7503	6	4
chr1	87298629	87300206	chr1	87430227	87431945	loop4808	4	4
chr11	122450494	122452633	chr11	122651393	122653120	loop7594	8	4
chr2	71775179	71776711	chr2	72024791	72026516	loop5	6	4
chr17	43295763	43297168	chr17	43462141	43463908	loop3760	6	4
chr1	41733216	41734892	chr1	41897048	41900014	loop725	7	4
chr4	15480027	15481970	chr4	15956869	15958924	loop721	3	4
chr11	74733366	74734930	chr11	74959110	74960815	loop2909	6	4
chr12	52976157	52977725	chr12	53272496	53274661	loop3271	6	4
chr10	112148030	112149326	chr10	112256540	112260160	loop1046	7	4
chr19	42376554	42378138	chr19	42455195	42456809	loop7198	3	4
chr22	24112755	24113928	chr22	24190988	24192786	loop6746	5	4
chr3	168866613	168868130	chr3	169379246	169381646	loop498	3	4
chr15	74912906	74914853	chr15	75062726	75064578	loop6442	4	4
chr9	112336076	112337706	chr9	112541825	112543027	loop4010	3	4
chr11	19332412	19333752	chr11	19574491	19576302	loop3038	6	4
chr20	47949657	47951914	chr20	48098949	48101708	loop4784	20	4
chr3	48030774	48032434	chr3	48192142	48193996	loop3556	4	4
chr17	47484666	47486439	chr17	47625391	47626729	loop1540	6	4
chr2	73119286	73121669	chr2	73200165	73201563	loop5827	8	4
chr11	132947906	132949308	chr11	133704433	133706225	loop352	5	4
chr6	43736606	43743369	chr6	43968631	43971688	loop6390	5	4
chr17	66767722	66768731	chr17	67230964	67232492	loop2143	5	4
chr16	19612210	19613662	chr16	19895906	19898534	loop1304	6	4
chr17	48859900	48861483	chr17	49026872	49028687	loop1300	4	4
chr7	70293531	70295252	chr7	71197490	71199103	loop1297	6	4
chr20	37418517	37419967	chr20	37521432	37523681	loop3178	4	4
chr10	45959698	45961583	chr10	46166963	46169447	loop7711	13	4
chr12	54378012	54380476	chr12	54607944	54609429	loop7747	5	4
chr1	41788128	41789632	chr1	41897048	41900014	loop3598	10	4
chr6	132599999	132601894	chr6	132713471	132714748	loop758	7	4
chr14	55679091	55680574	chr14	55820523	55822210	loop4226	4	4
chr20	48000387	48002430	chr20	48098949	48101708	loop2128	9	4
chrX	99925686	99927217	chrX	100022959	100024739	loop2675	13	4
chr2	122731971	122733692	chr2	122893259	122894449	loop6974	6	4
chr15	45748204	45752080	chr15	45905873	45907214	loop6978	9	4
chr10	128259255	128260629	chr10	128436985	128438728	loop2270	3	4
chr19	19642494	19644482	chr19	19753661	19755706	loop7498	6	4
chr17	27076457	27078365	chr17	27228951	27230973	loop5615	4	4
chr6	104975196	104976474	chr6	105218507	105219919	loop1613	4	4
chr1	21580989	21582759	chr1	21694160	21696245	loop3984	27	4
chr11	64215252	64218031	chr11	64419786	64421542	loop7433	8	4
chr16	47175142	47179015	chr16	48150738	48152328	loop4188	4	4
chr7	112799263	112800785	chr7	113061117	113062859	loop4981	7	4
chr17	55207594	55209082	chr17	55478941	55480488	loop2481	3	4
chr12	94538979	94540259	chr12	94925958	94927644	loop2487	5	4
chr16	86596449	86598694	chr16	87311665	87313202	loop133	4	4
chr10	61381372	61383124	chr10	61564236	61565718	loop481	3	4
chr15	98835234	98836585	chr15	98964277	98965724	loop1740	3	4
chr8	140416581	140419029	chr8	140642181	140644383	loop3004	14	4
chr12	8011966	8013733	chr12	8146934	8148811	loop792	8	4
chr6	108025021	108026678	chr6	108168552	108171109	loop7518	4	4
chr2	220267028	220268803	chr2	220394066	220395801	loop7601	4	4
chr11	64215252	64218031	chr11	64490199	64491914	loop3292	3	4
chr6	73121245	73122940	chr6	73289438	73290952	loop6007	19	4
chr15	64237065	64238469	chr15	64337895	64339606	loop5921	3	4
chr12	7167178	7169056	chr12	7261095	7262634	loop6450	14	4
chr3	47878614	47880137	chr3	48192142	48193996	loop3850	5	4
chr5	38441175	38442978	chr5	38808957	38810929	loop3449	12	4
chr11	75916963	75921537	chr11	76029052	76030842	loop6384	19	4
chr3	58545938	58547368	chr3	58625690	58627376	loop6389	3	4
chr5	172133685	172134989	chr5	172358838	172360445	loop7585	5	4
chr11	31662178	31664004	chr11	31891946	31893637	loop2535	7	4
chr1	68315057	68316790	chr1	68576747	68578473	loop5628	9	4
chr3	30975208	30976510	chr3	31251050	31252405	loop5151	3	4
chr2	206627829	206629412	chr2	206749665	206751266	loop467	3	4
chr15	65022926	65024926	chr15	65127368	65128920	loop4970	3	4
chr12	103342126	103343679	chr12	103941670	103943451	loop6711	3	4
chr11	46940006	46942343	chr11	47181813	47184120	loop3383	3	4
chr19	46904683	46906491	chr19	46990357	46993697	loop7391	8	4
chr6	107667469	107668764	chr6	107957102	107958614	loop6154	4	4
chr17	27578573	27580291	chr17	27696150	27698103	loop2381	3	4
chr14	70553237	70554868	chr14	70784074	70785560	loop6449	4	4
chr22	24108310	24111484	chr22	24190988	24192786	loop6840	19	4
chr9	73899632	73900937	chr9	74381534	74385235	loop1386	3	4
chr11	31508976	31510199	chr11	31891946	31893637	loop3336	3	4
chr18	11309763	11311491	chr18	11518500	11519914	loop4072	9	4
chr1	22457791	22459488	chr1	22643227	22644647	loop693	4	4
chr7	28654348	28655493	chr7	28893108	28894879	loop1138	3	4
chr16	20860460	20863753	chr16	21094398	21096071	loop7497	5	4
chr14	34144811	34146070	chr14	34261114	34262954	loop3675	6	4
chr5	157601392	157603576	chr5	158532967	158534790	loop6144	4	4
chr2	43353592	43355635	chr2	43450244	43458483	loop2021	21	4
chr1	175120573	175122197	chr1	175307106	175308430	loop3734	3	4
chr7	50244316	50245895	chr7	50485301	50486662	loop5958	4	4
chr2	175329579	175331068	chr2	175410833	175412582	loop1393	6	4
chr9	4758822	4760157	chr9	4923734	4925036	loop1395	3	4
chr3	51535157	51537380	chr3	51702733	51704265	loop1399	7	4
chr7	137587866	137589363	chr7	137692637	137694593	loop6262	16	4
chr11	46910455	46912186	chr11	47181813	47184120	loop5370	4	4
chr12	113485783	113487441	chr12	113611736	113613094	loop3864	4	4
chr2	180083107	180084705	chr2	180286316	180287832	loop5174	3	4
chr1	116680899	116682666	chr1	117027016	117028977	loop530	12	4
chr14	55737167	55739275	chr14	55820523	55822210	loop4914	6	4
chr18	55548346	55550116	chr18	55788472	55790062	loop7153	5	4
chr1	208304593	208307183	chr1	208415964	208419579	loop4602	4	4
chr12	54399036	54400985	chr12	54600860	54602557	loop7257	12	4
chr14	76026549	76028322	chr14	76119674	76121462	loop7151	3	4
chr15	74418935	74421275	chr15	74593927	74596705	loop3512	9	4
chr10	98134498	98136088	chr10	98270275	98274795	loop1098	8	4
chr6	126179202	126180784	chr6	126277180	126279044	loop1727	6	4
chr4	25440932	25444202	chr4	25793363	25794683	loop4982	4	4
chr8	27493209	27494945	chr8	27584169	27585666	loop2617	7	4
chr5	172142995	172144917	chr5	172358838	172360445	loop5741	8	4
chr2	178028651	178033652	chr2	178127664	178129272	loop1017	4	4
chr7	93924670	93925926	chr7	94023456	94026124	loop5183	4	4
chrX	139138460	139140111	chrX	139588908	139591169	loop4161	3	4
chr10	98155109	98156866	chr10	98270275	98274795	loop1400	12	4
chr6	3741930	3743808	chr6	3977812	3979568	loop4762	11	4
chr4	156730481	156731829	chr4	156873664	156875733	loop7122	10	4
chr4	3793216	3795455	chr4	3943459	3945077	loop7580	6	4
chr6	71229940	71231122	chr6	71664752	71666837	loop6052	3	4
chr10	92670476	92672733	chr10	93055931	93057028	loop1243	3	4
chr20	35910502	35911796	chr20	36012204	36014076	loop5571	4	4
chr1	31254545	31256609	chr1	31401613	31403366	loop5010	8	4
chr11	64256445	64258418	chr11	64419786	64421542	loop7572	4	4
chr3	138830130	138831667	chr3	139047582	139049052	loop5194	8	4
chrX	129059030	129060496	chrX	129193350	129195591	loop3624	9	4
chr16	27983203	27984742	chr16	28101791	28103146	loop7592	5	4
chr1	154641462	154643100	chr1	154850295	154851962	loop5734	3	4
chr5	51988681	51990027	chr5	52210414	52212185	loop647	5	4
chr7	70321185	70323357	chr7	71197490	71199103	loop3698	6	4
chr2	127533713	127535870	chr2	127728976	127730492	loop5508	4	4
chr17	38598851	38600883	chr17	38715860	38717519	loop1053	3	4
chr12	51662495	51665524	chr12	51745104	51746704	loop3903	5	4
chr14	23733879	23735279	chr14	23848562	23850037	loop4027	5	4
chr9	116071059	116072366	chr9	116349307	116351002	loop49	3	4
chr1	211496238	211497818	chr1	211642790	211644302	loop5518	4	4
chr13	30344797	30346413	chr13	30688132	30690135	loop2043	3	4
chr6	24430628	24432097	chr6	24520674	24522096	loop400	5	4
chr1	235489695	235494280	chr1	235578061	235579588	loop6632	11	4
chr19	10041075	10042453	chr19	10223131	10224651	loop7112	3	4
chr4	15806506	15808814	chr4	15956869	15958924	loop4311	18	4
chr8	135697155	135698722	chr8	135917193	135919293	loop949	3	4
chr1	155056141	155059458	chr1	155138316	155141172	loop3369	16	4
chr10	127670125	127671898	chr10	128436985	128438728	loop3547	3	4
chr13	28442655	28444215	chr13	28527258	28529241	loop2763	10	4
chr6	39948247	39949577	chr6	40295749	40297215	loop2161	5	4
chr11	10426943	10429098	chr11	10756526	10758281	loop5524	7	4
chr14	74967299	74969587	chr14	75078524	75080150	loop702	6	4
chr6	3279150	3280838	chr6	3977812	3979568	loop709	3	4
chrX	99939939	99941836	chrX	100022959	100024739	loop6113	75	4
chr2	128081450	128083136	chr2	128210415	128212038	loop4272	5	4
chr11	5144669	5146246	chr11	5401292	5402971	loop4277	5	4
chr20	12905166	12906861	chr20	13242055	13243572	loop5470	3	4
chr1	203829391	203831922	chr1	204131004	204132704	loop1201	3	4
chr21	34293538	34294799	chr21	34498842	34500698	loop1339	6	4
chr12	54399036	54400985	chr12	54584663	54586328	loop5644	11	4
chr1	145426790	145428392	chr1	145542144	145543905	loop5853	4	4
chr14	76175086	76176417	chr14	76447434	76450239	loop1233	4	4
chr15	79631774	79633290	chr15	79887798	79889333	loop606	4	4
chr7	142937088	142938737	chr7	143113075	143115473	loop604	3	4
chr3	178732703	178734424	chr3	178864372	178867721	loop4209	7	4
chr1	21558000	21559441	chr1	21694160	21696245	loop928	11	4
chr1	120412979	120414496	chr1	120509954	120511660	loop2147	8	4
chr10	118555688	118557571	chr10	118927103	118928566	loop1240	4	4
chrX	108955591	108957286	chrX	109082738	109084027	loop5490	4	4
chr2	121715697	121717088	chr2	121827664	121829617	loop3940	3	4
chr9	91208207	91209737	chr9	91615071	91616939	loop5078	5	4
chr7	132078582	132079858	chr7	132264888	132266363	loop1060	4	4
chr8	23018941	23020187	chr8	23103195	23105329	loop161	3	4
chr11	124513718	124515386	chr11	124631521	124634061	loop1066	7	4
chr8	134508223	134509462	chr8	134653509	134655232	loop4678	6	4
chr2	85412943	85414191	chr2	85525281	85526728	loop4692	3	4
chr12	54399036	54400985	chr12	54607944	54609429	loop2420	7	4
chr2	85359321	85362758	chr2	85525281	85526728	loop7327	6	4
chr5	38550875	38552543	chr5	38808957	38810929	loop6508	3	4
chr12	14997590	14999509	chr12	15088687	15091358	loop2267	7	4
chr2	43054254	43058013	chr2	43450244	43458483	loop5063	3	4
chr20	2187251	2189237	chr20	2327326	2328566	loop2836	4	4
chr8	133887093	133888750	chr8	134214146	134216139	loop2464	12	4
chr21	34365976	34367707	chr21	34498842	34500698	loop3889	12	4
chr1	120428105	120429763	chr1	120509954	120511660	loop7673	14	4
chr4	3793216	3795455	chr4	3881035	3883369	loop2751	16	4
chr7	105292142	105293766	chr7	105682589	105684215	loop1452	3	4
chr5	129106419	129108038	chr5	129476887	129478220	loop2475	3	4
chr11	19280694	19282239	chr11	19574491	19576302	loop5726	6	4
chr17	29715788	29718161	chr17	29844156	29845403	loop633	4	4
chrX	43695117	43696644	chrX	43808497	43809669	loop3334	3	4
chr15	68842207	68843724	chr15	68942809	68944238	loop3194	3	4
chr2	42080223	42081819	chr2	42316013	42317548	loop5869	4	4
chr16	29910144	29912421	chr16	30031999	30033739	loop6362	4	4
chr5	169652325	169653922	chr5	169861427	169862889	loop2066	4	4
chr7	34021550	34022856	chr7	34127108	34128679	loop5593	7	4
chr22	45080036	45081973	chr22	45216003	45217338	loop5466	4	4
chr17	27292036	27293670	chr17	27438133	27439853	loop5604	7	4
chr17	4118131	4119626	chr17	4315742	4317393	loop311	6	4
chr2	85293300	85295115	chr2	85525281	85526728	loop1748	6	4
chr17	76861377	76862651	chr17	76966777	76968344	loop796	6	4
chr1	45300840	45302468	chr1	45479514	45481307	loop864	4	4
chr1	16937845	16945755	chr1	17200975	17202461	loop2987	3	4
chr12	5536945	5539844	chr12	5905074	5906526	loop4955	3	4
chr17	36010044	36011354	chr17	36130293	36131855	loop6004	7	4
chr9	116207935	116209616	chr9	116349307	116351002	loop7311	16	4
chr2	1594342	1596722	chr2	1820574	1822367	loop5927	5	4
chr5	174377650	174379095	chr5	174870347	174872514	loop6824	6	4
chr3	43679495	43681210	chr3	43810326	43811916	loop5634	3	4
chr15	31506829	31509371	chr15	31726730	31728583	loop1757	7	4
chr13	51699293	51700821	chr13	51859985	51861435	loop55	5	4
chr11	122981148	122983276	chr11	123117257	123119062	loop277	11	4
chr7	35748564	35750034	chr7	35945410	35946931	loop877	5	4
chr15	31506829	31509371	chr15	31779600	31783140	loop4727	11	4
chr14	70284815	70286625	chr14	70784074	70785560	loop7162	4	4
chr9	89950791	89954832	chr9	90277344	90278707	loop6164	5	4
chr11	133487977	133490710	chr11	133704433	133706225	loop6381	3	4
chr1	153793374	153794584	chr1	153918164	153919970	loop3068	3	4
chr9	137977407	137980105	chr9	138303946	138305344	loop3713	14	4
chr3	153813220	153814391	chr3	153970128	153971823	loop5623	3	4
chr1	68627467	68629464	chr1	68807799	68809337	loop1967	11	4
chr2	64977248	64979698	chr2	65057967	65059862	loop25	5	4
chrX	139222802	139224702	chrX	139588908	139591169	loop4403	5	4
chr22	31342752	31345441	chr22	31544260	31546017	loop7390	3	4
chr15	91845575	91847035	chr15	92619961	92621506	loop3720	4	4
chr5	172196837	172200196	chr5	172358838	172360445	loop2703	3	4
chr9	129709399	129710679	chr9	129960690	129962530	loop2527	4	4
chr1	68581672	68583411	chr1	68807799	68809337	loop1381	3	4
chr5	38420231	38421626	chr5	38808957	38810929	loop7102	3	4
chr2	57985921	57987941	chr2	58797870	58799213	loop3786	3	4
chr2	119638509	119641277	chr2	119975636	119977233	loop4387	4	4
chr1	36613954	36617864	chr1	36833915	36835605	loop4367	5	4
chr6	52027157	52028690	chr6	52127974	52129527	loop5787	7	4
chr19	13476924	13478155	chr19	13699387	13701019	loop3267	6	4
chr4	107971261	107972501	chr4	108103772	108105221	loop6037	4	4
chr1	155016816	155018413	chr1	155138316	155141172	loop2286	3	4
chr2	134875057	134879523	chr2	134964519	134966032	loop4778	16	4
chr11	128986892	128988697	chr11	129233359	129235121	loop4779	4	4
chr6	30881095	30884354	chr6	31010073	31011591	loop3736	4	4
chr4	85080468	85081740	chr4	85164708	85166367	loop7731	5	4
chr19	47358381	47360527	chr19	47534788	47536407	loop3182	4	4
chr6	105130373	105132219	chr6	105218507	105219919	loop3742	7	4
chr18	29851126	29852624	chr18	30128664	30130140	loop6469	5	4
chr6	797004	798614	chr6	1381393	1382971	loop340	4	4
chr4	114315394	114316884	chr4	114468074	114469639	loop1674	6	4
chr17	43354109	43355581	chr17	43462141	43463908	loop237	11	4
chr14	55038272	55040214	chr14	55157663	55159346	loop4519	11	4
chr6	24855261	24857361	chr6	24991200	24993059	loop6239	8	4
chr17	41653139	41657552	chr17	41770902	41772795	loop5326	8	4
chr3	56380946	56381884	chr3	56528218	56529556	loop3836	4	4
chr2	69386543	69388628	chr2	69532727	69535530	loop7121	16	4
chr14	66299045	66300474	chr14	66427191	66428669	loop4830	3	4
chr5	158121855	158123538	chr5	158532967	158534790	loop4405	3	4
chr1	87246049	87247437	chr1	87430227	87431945	loop1224	3	4
chr2	207845871	207847886	chr2	207938390	207940046	loop6053	4	4
chr1	16858100	16859822	chr1	17200975	17202461	loop2756	6	4
chr17	66772919	66774561	chr17	67230964	67232492	loop3932	5	4
chr11	74854849	74857871	chr11	74959110	74960815	loop5197	6	4
chr11	17251205	17252494	chr11	17404864	17406408	loop1507	4	4
chr2	26799012	26801669	chr2	26967329	26970172	loop1872	4	4
chr15	98854367	98855746	chr15	98964277	98965724	loop4494	7	4
chr17	66258709	66260444	chr17	66394265	66396191	loop7130	7	4
chr15	79742597	79743863	chr15	79887798	79889333	loop4625	6	4
chr11	49250181	49251563	chr11	49547349	49548643	loop4240	3	4
chr1	145420887	145422697	chr1	145542144	145543905	loop5699	5	4
chr3	156258372	156259840	chr3	156391036	156393973	loop5507	3	4
chr2	18930634	18932172	chr2	19561787	19563778	loop5325	3	4
chr15	31594833	31596148	chr15	31726730	31728583	loop5215	3	4
chr2	70567771	70569467	chr2	70844107	70845585	loop3902	7	4
chr1	233530080	233531540	chr1	234200956	234202491	loop891	4	4
chr2	42096308	42099242	chr2	42316013	42317548	loop1866	13	4
chr11	95824216	95825668	chr11	96075542	96077299	loop942	4	4
chr19	46783611	46784837	chr19	47016117	47017749	loop6674	4	4
chr16	83959721	83961329	chr16	84095746	84097346	loop3221	4	4
chr6	912638	914147	chr6	1381393	1382971	loop1519	3	4
chr11	95787243	95789005	chr11	96075542	96077299	loop6896	5	4
chr11	63604088	63607534	chr11	63712661	63714173	loop5689	3	4
chr1	203007836	203010303	chr1	203237440	203239037	loop5514	7	4
chr3	8458442	8459831	chr3	8663998	8665671	loop5511	6	4
chr1	68585233	68586839	chr1	68807799	68809337	loop2426	15	4
chr11	19972415	19974169	chr11	20131839	20133476	loop7448	7	4
chr11	47955210	47957245	chr11	48130246	48132425	loop4005	10	4
chr1	46501323	46505458	chr1	46644041	46646920	loop7681	33	4
chr2	127953932	127956376	chr2	128210415	128212038	loop7119	5	4
chr11	122981148	122983276	chr11	123131619	123133054	loop7067	5	4
chr11	126585888	126587211	chr11	126859509	126861175	loop6792	3	4
chr3	112452717	112454910	chr3	112697461	112699037	loop5830	6	4
chr10	71167090	71169539	chr10	71266676	71268460	loop6099	6	4
chr17	7815741	7817252	chr17	7943707	7945792	loop1446	3	4
chr19	8460774	8463965	chr19	8570264	8572008	loop1569	3	4
chr20	30923729	30925714	chr20	31043456	31046298	loop3572	5	4
chr11	87964595	87965896	chr11	88276875	88278412	loop386	3	4
chr11	74640329	74641619	chr11	74959110	74960815	loop2897	4	4
chr15	48003343	48004839	chr15	48376567	48378102	loop569	4	4
chr6	159429051	159430707	chr6	159524543	159526188	loop1843	5	4
chr1	147195505	147197094	chr1	147361546	147363369	loop6570	37	4
chr19	13387403	13389774	chr19	13699387	13701019	loop5384	8	4
chr22	46390107	46391772	chr22	46517687	46519334	loop6624	3	4
chr16	84787420	84788925	chr16	84957661	84959919	loop108	3	4
chr17	74552787	74555407	chr17	74676602	74678298	loop6572	3	4
chr2	69252512	69254044	chr2	69532727	69535530	loop1021	14	4
chr12	52557175	52559029	chr12	53272496	53274661	loop1268	3	4
chr1	233576133	233577775	chr1	234200956	234202491	loop4194	5	4
chr2	207853531	207855052	chr2	207938390	207940046	loop1152	5	4
chr8	38687433	38689249	chr8	38823279	38825013	loop5649	16	4
chr11	113863926	113866125	chr11	114131117	114132576	loop5786	9	4
chr2	113339422	113342683	chr2	113482034	113485203	loop4466	4	4
chr21	34571250	34573952	chr21	34732568	34735141	loop7083	12	4
chr6	41334908	41337648	chr6	41558616	41560863	loop3304	15	4
chr1	21596225	21597708	chr1	21694160	21696245	loop2793	6	4
chr16	82296624	82298169	chr16	82377342	82378547	loop6426	8	4
chr19	12674295	12675983	chr19	12767119	12768658	loop4076	6	4
chr17	36504457	36506076	chr17	36647674	36649067	loop903	5	4
chr1	26927954	26929923	chr1	27112965	27116776	loop3078	15	4
chr2	127285071	127286600	chr2	127391268	127392786	loop1933	3	4
chr20	55956216	55957834	chr20	56069698	56071211	loop7633	6	4
chr5	62696757	62698271	chr5	63254531	63255996	loop3626	4	4
chr20	35897512	35899012	chr20	36012204	36014076	loop813	9	4
chr7	93917699	93919245	chr7	94023456	94026124	loop7547	21	4
chr12	110034874	110036587	chr12	110177219	110178413	loop5028	3	4
chr2	69239434	69241411	chr2	69532727	69535530	loop2943	6	4
chr17	66053146	66054507	chr17	66201012	66202243	loop2122	3	4
chr1	67812664	67814574	chr1	67965519	67967176	loop3502	16	4
chr14	105441594	105443473	chr14	105552486	105555582	loop4463	4	3
chr16	5665441	5667166	chr16	6130721	6132224	loop7451	3	3
chr16	10349956	10351668	chr16	10602848	10604405	loop3985	9	3
chr7	151144845	151146621	chr7	151455940	151457528	loop4364	3	3
chr2	219893825	219895389	chr2	220019005	220020651	loop146	4	3
chr10	99673972	99675552	chr10	99805012	99806436	loop5488	5	3
chr6	53408358	53410512	chr6	53515390	53517517	loop374	10	3
chr3	194407155	194409825	chr3	194649433	194650890	loop4013	3	3
chr14	77412885	77414414	chr14	77518321	77520780	loop4078	5	3
chr3	184278239	184280433	chr3	184494802	184496554	loop1360	26	3
chr3	194407155	194409825	chr3	194722124	194723601	loop1245	3	3
chr17	76080508	76081956	chr17	76172025	76173623	loop3199	4	3
chr20	43766934	43768307	chr20	43918874	43920446	loop3420	7	3
chr19	33725352	33727333	chr19	33897072	33898755	loop4554	9	3
chr3	194402721	194404439	chr3	194649433	194650890	loop631	5	3
chr7	75806702	75808777	chr7	75891666	75893281	loop2529	16	3
chr22	31029766	31032270	chr22	31159305	31160724	loop6107	4	3
chr19	13989897	13991988	chr19	14182449	14186793	loop1704	16	3
chr16	67849813	67851356	chr16	68098113	68099431	loop4305	3	3
chr1	227978321	227983237	chr1	228089053	228090741	loop2187	12	3
chr2	44270772	44272303	chr2	44518183	44519704	loop926	3	3
chrX	152819730	152821187	chrX	152932710	152935527	loop6905	4	3
chr9	111954559	111956259	chr9	112163174	112164743	loop2166	3	3
chr19	2425028	2426084	chr19	2636323	2637961	loop3944	3	3
chr20	56171186	56173132	chr20	56784190	56785885	loop836	5	3
chr16	88508843	88510406	chr16	88626879	88629236	loop6042	9	3
chr17	4612501	4614454	chr17	4791725	4793271	loop6975	7	3
chr11	119536387	119538216	chr11	119977012	119979919	loop1596	5	3
chr3	141456095	141458706	chr3	141593552	141595753	loop2803	7	3
chr7	98061940	98063479	chr7	98438731	98440197	loop6483	7	3
chr7	139189770	139191213	chr7	139304967	139306615	loop6958	7	3
chr5	133374767	133376213	chr5	133624515	133626158	loop6451	3	3
chr22	19717525	19719309	chr22	19896885	19898480	loop4103	7	3
chr20	32898581	32902813	chr20	33060591	33062024	loop849	5	3
chr17	75326881	75328437	chr17	75490124	75492069	loop3490	7	3
chr1	7727090	7728734	chr1	7812089	7813837	loop4341	15	3
chr7	98061940	98063479	chr7	98374414	98376100	loop1908	11	3
chr20	31108752	31111901	chr20	31239982	31241791	loop3545	27	3
chr17	39642500	39643933	chr17	39803093	39805859	loop1991	4	3
chr19	2474032	2477118	chr19	2610354	2612370	loop7700	11	3
chr17	55934579	55936408	chr17	56076225	56077935	loop2081	6	3
chr16	82489711	82491166	chr16	83248555	83249941	loop4631	3	3
chr3	184135083	184136478	chr3	184260998	184262649	loop586	7	3
chr3	52037732	52039095	chr3	52156408	52158142	loop2167	6	3
chr17	41464236	41467620	chr17	41560146	41561984	loop2782	3	3
chr16	57808807	57810540	chr16	58028138	58029551	loop1562	3	3
chr5	131745632	131747787	chr5	131835481	131837823	loop4208	5	3
chr1	8034799	8036343	chr1	8373532	8376767	loop4221	8	3
chr20	35436434	35438009	chr20	35514945	35516630	loop6412	6	3
chr3	52034891	52036496	chr3	52156408	52158142	loop4539	7	3
chr1	111172773	111174321	chr1	111307926	111309535	loop5582	5	3
chr14	91525624	91528393	chr14	91638946	91640513	loop2673	3	3
chr13	36204181	36205790	chr13	36294165	36296071	loop2847	17	3
chr17	25981123	25982827	chr17	26083197	26084570	loop2586	13	3
chr7	42016201	42017587	chr7	42730048	42731550	loop6473	3	3
chr2	95896802	95898413	chr2	96054321	96055735	loop649	4	3
chr12	120241713	120242954	chr12	120375193	120376684	loop480	4	3
chr19	46416544	46417971	chr19	46512336	46513862	loop4426	10	3
chr1	202153224	202154729	chr1	202284061	202285649	loop7511	5	3
chr17	65372646	65376282	chr17	65505577	65507357	loop5855	4	3
chr4	58028999	58031488	chr4	58292356	58293887	loop3073	8	3
chr18	58989002	58990388	chr18	59169150	59170804	loop5375	5	3
chr11	1673273	1675239	chr11	1852992	1855080	loop5626	6	3
chr2	30430518	30432354	chr2	30933908	30935514	loop2769	7	3
chr1	85085911	85087541	chr1	85237395	85238959	loop5361	4	3
chr2	85617834	85619347	chr2	85778343	85780148	loop6523	8	3
chr3	127945033	127946739	chr3	128040390	128041793	loop2350	6	3
chr11	1713765	1716313	chr11	1852992	1855080	loop1896	18	3
chr9	132403821	132405499	chr9	132551833	132553518	loop4600	6	3
chr7	98049745	98051307	chr7	98438731	98440197	loop4351	5	3
chr10	72024330	72025760	chr10	72123675	72125178	loop7022	5	3
chr1	160966373	160968033	chr1	161065943	161068924	loop453	4	3
chr5	127210757	127212038	chr5	127536199	127537881	loop3244	4	3
chr2	121100372	121101989	chr2	121432494	121434042	loop5974	6	3
chr10	12823927	12825332	chr10	12943428	12945030	loop881	11	3
chr1	151688087	151690027	chr1	151808150	151810099	loop6660	3	3
chr3	38943034	38944357	chr3	39071666	39073225	loop2741	3	3
chr5	134792747	134794024	chr5	134895784	134897698	loop2341	4	3
chr9	94537193	94538691	chr9	94709889	94713597	loop1680	7	3
chr1	111161418	111163044	chr1	111307926	111309535	loop407	7	3
chr9	95765474	95767019	chr9	95870844	95872471	loop401	4	3
chr17	30333731	30335480	chr17	30465457	30466688	loop2823	4	3
chr14	90862696	90866964	chr14	90984166	90986159	loop574	5	3
chr11	130082189	130083989	chr11	130303748	130306117	loop4481	6	3
chr17	41955310	41956840	chr17	42071275	42073210	loop6798	6	3
chr9	71198782	71200553	chr9	71613952	71615426	loop348	4	3
chr11	69532351	69533943	chr11	69615525	69617484	loop1035	11	3
chr3	38943034	38944357	chr3	39040837	39042489	loop1032	5	3
chr11	69795519	69797257	chr11	70037041	70038634	loop2231	9	3
chr11	11049064	11050611	chr11	11287047	11288459	loop2236	3	3
chr10	134036082	134037443	chr10	134165728	134167062	loop561	10	3
chr11	60736811	60738794	chr11	60896584	60898303	loop2940	6	3
chr6	168770289	168771996	chr6	169283924	169285706	loop4270	7	3
chr8	27917905	27919569	chr8	28181009	28182863	loop6276	6	3
chr22	48972152	48973687	chr22	49058843	49059922	loop6995	5	3
chr11	63766228	63768806	chr11	63920065	63921369	loop3300	4	3
chr6	130685890	130688288	chr6	131018397	131019987	loop2140	3	3
chr1	15104881	15106800	chr1	15372511	15373781	loop7259	3	3
chr3	42701903	42703442	chr3	42785105	42786577	loop2689	11	3
chr11	60597642	60599680	chr11	60896584	60898303	loop2261	3	3
chr11	69532351	69533943	chr11	69702737	69704472	loop2839	4	3
chr7	23586007	23587633	chr7	23735956	23737658	loop6590	3	3
chr7	98049745	98051307	chr7	98374414	98376100	loop4147	3	3
chr18	77138357	77139952	chr18	77403448	77405011	loop5877	6	3
chr15	78930425	78931919	chr15	79032324	79033590	loop5586	5	3
chrX	152804307	152805832	chrX	152973261	152974697	loop2587	3	3
chr12	54607944	54609429	chr12	54761737	54765089	loop528	4	3
chr17	43717240	43718671	chr17	43908908	43910494	loop1576	5	3
chr15	99201800	99203351	chr15	99322095	99323848	loop920	3	3
chr12	122491538	122493390	chr12	122607032	122608735	loop1971	14	3
chr1	45479514	45481307	chr1	45695724	45697030	loop2876	3	3
chr18	47794138	47795707	chr18	47882782	47884600	loop2115	4	3
chr18	8696057	8697559	chr18	8987244	8989374	loop1373	5	3
chr17	55674545	55676151	chr17	55860120	55861533	loop6367	8	3
chr11	76309074	76311096	chr11	76391081	76392874	loop3515	10	3
chrX	45683432	45685004	chrX	46267354	46269151	loop6567	4	3
chr20	31043456	31046298	chr20	31239982	31241791	loop5592	3	3
chr7	48007511	48009757	chr7	48147093	48151940	loop6057	4	3
chr14	65005501	65008985	chr14	65102708	65104476	loop7515	6	3
chr5	173471811	173473476	chr5	173738010	173740016	loop7356	14	3
chr1	113682506	113684370	chr1	114219984	114221361	loop7195	6	3
chr12	41015494	41016945	chr12	41314942	41316163	loop5454	5	3
chr3	64015477	64017563	chr3	64151724	64153378	loop5455	18	3
chr1	27683033	27684927	chr1	27929809	27936278	loop3072	3	3
chr8	134220765	134222712	chr8	134467500	134468762	loop2816	6	3
chr6	32967370	32968691	chr6	33059220	33060518	loop7364	4	3
chr1	27626703	27628359	chr1	27721160	27722824	loop2628	3	3
chr1	157932800	157934752	chr1	158056366	158058327	loop6940	6	3
chr1	45483687	45485211	chr1	45695724	45697030	loop4395	4	3
chr2	1553846	1555454	chr2	1772896	1774532	loop846	3	3
chr22	42564392	42566165	chr22	42839736	42841272	loop3385	6	3
chr16	12667037	12668579	chr16	12912661	12914095	loop2629	5	3
chr1	201527812	201529841	chr1	201761493	201763078	loop2011	3	3
chr7	51255253	51256420	chr7	51434018	51435720	loop6748	3	3
chr15	51573088	51574597	chr15	51672719	51674434	loop1931	13	3
chr3	50229444	50231033	chr3	50309789	50313454	loop4176	4	3
chr3	42288355	42290039	chr3	42588346	42589921	loop7721	7	3
chr1	3407326	3408807	chr1	3534941	3536568	loop5951	4	3
chr12	127939701	127940963	chr12	128161318	128163083	loop2513	4	3
chr22	33055461	33057355	chr22	33218525	33219942	loop6858	5	3
chr3	49576405	49578769	chr3	49708423	49710186	loop4670	18	3
chr3	37492639	37494617	chr3	37820418	37821960	loop1649	6	3
chr1	3399778	3401518	chr1	3534941	3536568	loop7158	3	3
chr11	69499943	69501478	chr11	70037041	70038634	loop4824	4	3
chr14	69329367	69330902	chr14	69573358	69575197	loop2039	4	3
chr20	48805936	48809600	chr20	49076425	49078499	loop6467	5	3
chr16	50698575	50700113	chr16	50839576	50841359	loop184	5	3
chr11	126179742	126181328	chr11	126349952	126351529	loop989	6	3
chr1	24476207	24478170	chr1	24715952	24720111	loop1533	5	3
chr11	123171719	123173656	chr11	123277485	123279145	loop3110	6	3
chrX	152804307	152805832	chrX	152932710	152935527	loop4806	4	3
chr6	104728900	104730066	chr6	104973086	104974470	loop7595	3	3
chr3	77087001	77089724	chr3	77368464	77370589	loop2362	5	3
chr12	78117603	78119102	chr12	78318753	78320362	loop7172	12	3
chr5	152875915	152877240	chr5	153343903	153345527	loop2984	5	3
chr1	8823742	8824704	chr1	8908409	8910203	loop727	3	3
chr15	38855533	38857607	chr15	38975218	38976721	loop4250	5	3
chr1	33683796	33687414	chr1	33832700	33834321	loop5066	4	3
chr22	36590515	36591893	chr22	36673102	36674604	loop6071	5	3
chr1	10269293	10272163	chr1	10397649	10398916	loop3828	4	3
chr3	156391036	156393973	chr3	156798859	156800521	loop1172	4	3
chr5	134801032	134803989	chr5	134895784	134897698	loop1496	8	3
chr15	90282694	90284174	chr15	90431003	90432254	loop7522	3	3
chr13	110873985	110875260	chr13	111063773	111065759	loop2883	3	3
chr11	69499943	69501478	chr11	69702737	69704472	loop140	4	3
chr12	122491538	122493390	chr12	122621204	122622994	loop4794	3	3
chr11	74990617	74992223	chr11	75161792	75163457	loop971	3	3
chr17	40114485	40115915	chr17	40253006	40254416	loop4312	4	3
chr1	201527812	201529841	chr1	201671602	201674349	loop1716	31	3
chr2	74476697	74478314	chr2	74561252	74563038	loop5016	13	3
chr9	613146	614901	chr9	763412	765081	loop4121	15	3
chr9	613146	614901	chr9	757018	758403	loop7654	12	3
chr17	19264987	19267465	chr17	19548674	19550035	loop1330	3	3
chr12	132990100	132992437	chr12	133190832	133192455	loop5535	10	3
chr6	46816122	46817596	chr6	47014635	47016195	loop5221	5	3
chr2	129078818	129080895	chr2	129493510	129495399	loop1323	3	3
chr14	27199688	27201398	chr14	27453135	27454763	loop599	3	3
chr6	108495112	108497734	chr6	108847288	108848751	loop5376	3	3
chr16	58372905	58374148	chr16	58520917	58522686	loop1941	7	3
chr1	234634089	234636210	chr1	234733019	234738050	loop4317	11	3
chr2	85646634	85649158	chr2	85778343	85780148	loop6899	25	3
chr1	204131004	204132704	chr1	204331592	204333930	loop3477	8	3
chr2	206640101	206641905	chr2	206789792	206791531	loop6614	6	3
chr8	139739118	139740440	chr8	139947814	139949322	loop1782	4	3
chr9	96827044	96828763	chr9	96974962	96976844	loop87	17	3
chr1	204182590	204184272	chr1	204331592	204333930	loop6699	7	3
chr5	133519314	133520840	chr5	133624515	133626158	loop2660	12	3
chr1	16404883	16406358	chr1	16570228	16571843	loop2830	7	3
chr2	207256389	207257722	chr2	207420484	207421953	loop406	3	3
chr7	26415048	26417644	chr7	26706362	26708138	loop966	8	3
chr19	10044203	10045752	chr19	10137673	10139344	loop60	15	3
chr7	5279346	5280937	chr7	5525895	5528288	loop1218	3	3
chr11	44642007	44643750	chr11	44915127	44916653	loop3508	5	3
chr5	169497198	169498853	chr5	169610544	169611962	loop5583	3	3
chr15	92640267	92642895	chr15	92926166	92927640	loop5297	3	3
chr20	796037	797714	chr20	936167	938057	loop5616	19	3
chr21	35295637	35297720	chr21	35444743	35445994	loop5055	3	3
chr19	2647968	2649415	chr19	2748560	2750078	loop921	16	3
chr1	15454382	15456066	chr1	15598267	15600067	loop3097	7	3
chr17	73899929	73902918	chr17	74001024	74002567	loop6589	3	3
chr11	72192761	72194249	chr11	72394263	72396451	loop7618	6	3
chr1	161535599	161536663	chr1	161616878	161618071	loop2118	4	3
chr1	153504788	153506654	chr1	153589057	153591044	loop3608	5	3
chr4	81990318	81991674	chr4	82272177	82273782	loop6966	6	3
chr6	110848478	110850494	chr6	111002890	111004523	loop6811	4	3
chr2	30387254	30388873	chr2	30933908	30935514	loop1116	6	3
chr11	32073110	32074712	chr11	32197152	32198663	loop1114	4	3
chr15	84106602	84108522	chr15	84227403	84229127	loop6785	14	3
chr12	2165773	2167354	chr12	2691584	2693145	loop5125	4	3
chr12	131400066	131402117	chr12	131588103	131590130	loop1904	4	3
chr16	23812141	23813511	chr16	24047290	24048861	loop345	10	3
chr8	11268555	11269995	chr8	11410674	11412315	loop868	4	3
chr7	152889445	152891125	chr7	153066734	153068017	loop7285	8	3
chr19	11046805	11048174	chr19	11146099	11147505	loop7600	3	3
chr14	77379111	77382000	chr14	77518321	77520780	loop3290	7	3
chr15	74926914	74928614	chr15	75091682	75093579	loop6218	3	3
chr10	73143469	73144920	chr10	73329134	73330713	loop6955	6	3
chr2	65144143	65146353	chr2	65244342	65245323	loop2492	3	3
chr7	31821526	31822900	chr7	32243490	32244857	loop1809	3	3
chr1	67461146	67462922	chr1	67613914	67615872	loop7561	17	3
chr19	6165363	6166927	chr19	6299390	6300585	loop6761	5	3
chr11	68868199	68871045	chr11	69702737	69704472	loop7362	3	3
chr7	25298685	25300261	chr7	25604726	25606677	loop4891	7	3
chr15	92633852	92635248	chr15	92768631	92770224	loop7164	4	3
chr14	52509847	52511276	chr14	52597621	52599396	loop1358	5	3
chr1	23424441	23426409	chr1	23510406	23512210	loop885	25	3
chr1	49037597	49039403	chr1	49145600	49146874	loop3061	5	3
chr13	108025263	108026779	chr13	108301708	108303422	loop3064	4	3
chr11	124538404	124540077	chr11	124627672	124630648	loop3715	11	3
chr1	20848230	20849878	chr1	20965933	20967593	loop1135	9	3
chr16	5551747	5553494	chr16	5654309	5655570	loop1627	6	3
chr5	131572915	131574871	chr5	131835481	131837823	loop5712	3	3
chr9	17531140	17532444	chr9	17793838	17795035	loop5719	3	3
chr5	55564697	55567578	chr5	56133732	56135279	loop466	11	3
chr21	33237820	33239435	chr21	33630003	33631504	loop28	4	3
chr7	152590851	152592499	chr7	152889445	152891125	loop201	3	3
chr17	75396193	75397488	chr17	75490124	75492069	loop1961	6	3
chr9	33623295	33625025	chr9	33719213	33720885	loop4715	9	3
chr20	31057425	31059141	chr20	31239982	31241791	loop6628	4	3
chr11	130303748	130306117	chr11	130730739	130732858	loop7716	54	3
chr16	68623563	68625289	chr16	68737669	68739252	loop3499	6	3
chr3	52253918	52255359	chr3	52418754	52420049	loop5380	4	3
chr21	35295637	35297720	chr21	35719626	35721022	loop1387	6	3
chr11	3875379	3877884	chr11	4093177	4094895	loop5891	5	3
chr5	134797502	134798873	chr5	134895784	134897698	loop2120	5	3
chrX	48619658	48621107	chrX	48802514	48804075	loop1659	4	3
chrX	153625685	153628381	chrX	153762282	153764067	loop210	5	3
chr18	43860477	43862414	chr18	44060531	44062090	loop4145	6	3
chr1	38068151	38069777	chr1	38147469	38149016	loop7549	7	3
chr8	42546762	42549855	chr8	42658699	42661725	loop4565	35	3
chr13	25199142	25203385	chr13	25301433	25303125	loop3261	3	3
chr2	44313319	44316011	chr2	44518183	44519704	loop5952	3	3
chr4	82326345	82328175	chr4	82765166	82767080	loop1397	4	3
chr20	49836195	49837664	chr20	49921148	49925778	loop5081	11	3
chr15	51484214	51485817	chr15	51672719	51674434	loop5778	4	3
chr6	110025623	110027550	chr6	110374341	110375643	loop198	4	3
chr5	153451312	153452878	chr5	153800925	153802302	loop224	3	3
chr7	116569933	116571427	chr7	116852434	116853985	loop7413	3	3
chr12	107527958	107529167	chr12	108000697	108002223	loop3691	3	3
chr4	16027226	16028897	chr4	16206684	16208188	loop5962	3	3
chr20	48226642	48228687	chr20	48544703	48546154	loop5419	4	3
chr17	42996864	42998325	chr17	43096069	43097414	loop1677	3	3
chr21	40889680	40891368	chr21	41159721	41161190	loop5983	3	3
chr5	131720617	131724034	chr5	131835481	131837823	loop3926	15	3
chr12	3244098	3245621	chr12	3383977	3385538	loop183	5	3
chr2	45870253	45871992	chr2	46005135	46006732	loop16	6	3
chr11	113175912	113177456	chr11	113402824	113404416	loop4167	6	3
chr1	231557501	231559057	chr1	231685580	231687050	loop363	3	3
chrX	43418373	43419976	chrX	43608967	43610524	loop7631	15	3
chr7	47984151	47986096	chr7	48147093	48151940	loop6182	4	3
chr10	21366864	21368615	chr10	21558116	21560213	loop6296	16	3
chr3	158563094	158564499	chr3	158847516	158848807	loop3115	3	3
chr11	119351450	119353071	chr11	119977012	119979919	loop611	3	3
chr3	51427720	51429132	chr3	51671100	51673153	loop6040	3	3
chr22	37712218	37714084	chr22	37934257	37935888	loop6123	4	3
chr3	43879872	43881174	chr3	44155088	44156604	loop686	3	3
chr2	16734034	16735419	chr2	16937764	16939360	loop4883	4	3
chr1	210580033	210581484	chr1	210757163	210758693	loop7474	3	3
chr5	126899401	126900698	chr5	127536199	127537881	loop731	4	3
chr3	178786108	178787927	chr3	179038832	179041709	loop6665	5	3
chr14	104602817	104605214	chr14	105029837	105031292	loop3693	3	3
chr1	38967785	38969519	chr1	39282585	39285390	loop6409	6	3
chr17	55319686	55321715	chr17	55748590	55750229	loop2568	5	3
chr11	44307221	44308987	chr11	44559292	44560927	loop6317	18	3
chr2	74941492	74943481	chr2	75102469	75104443	loop4105	7	3
chr1	24527833	24529479	chr1	24715952	24720111	loop6064	37	3
chr1	15477744	15481684	chr1	15598267	15600067	loop729	5	3
chr5	139154191	139155516	chr5	139243036	139244614	loop549	3	3
chr20	48802117	48804687	chr20	49076425	49078499	loop1864	8	3
chr14	89491944	89494947	chr14	90381111	90382441	loop7103	3	3
chr16	58369979	58371525	chr16	58520917	58522686	loop943	16	3
chr15	26028193	26029559	chr15	26178363	26180148	loop2172	7	3
chr1	20300694	20302262	chr1	20538818	20540373	loop3410	5	3
chr10	125446824	125448111	chr10	125726358	125728306	loop6897	6	3
chr16	50408093	50409553	chr16	50839576	50841359	loop1197	3	3
chrX	37785412	37786913	chrX	38033542	38035279	loop1194	8	3
chr1	209421410	209423345	chr1	209686102	209687553	loop151	3	3
chr22	49700325	49702077	chr22	50025370	50027208	loop5342	5	3
chr18	24037202	24038878	chr18	24229202	24230510	loop576	3	3
chr6	110025623	110027550	chr6	110711277	110712875	loop3507	3	3
chr3	114810517	114812188	chr3	115410950	115412841	loop4642	7	3
chr11	61664203	61667666	chr11	61828366	61829867	loop6635	10	3
chr15	26424428	26426014	chr15	26504884	26506758	loop7066	9	3
chr1	153327506	153328863	chr1	153466719	153468353	loop3148	8	3
chr12	57462390	57464703	chr12	57576169	57577693	loop6422	4	3
chr9	116869510	116871257	chr9	117033611	117034823	loop2890	3	3
chr1	44843238	44844981	chr1	45060016	45061738	loop2942	10	3
chr6	166297771	166299276	chr6	166510576	166512314	loop4304	11	3
chr3	186331950	186333683	chr3	186538700	186540241	loop7300	4	3
chr20	57443368	57446400	chr20	57782324	57783599	loop1337	3	3
chr16	12548641	12550134	chr16	12912661	12914095	loop6328	5	3
chr13	113595681	113598457	chr13	113688648	113690223	loop2447	6	3
chr14	51749411	51751500	chr14	52246088	52248217	loop2448	6	3
chr19	4555519	4559269	chr19	4635582	4637232	loop3973	4	3
chr1	36033968	36035568	chr1	36191650	36193316	loop775	5	3
chr10	73143469	73144920	chr10	73455733	73457441	loop2089	5	3
chr3	123734787	123736183	chr3	123965363	123966656	loop595	3	3
chr10	71728011	71729747	chr10	71811699	71815289	loop4069	7	3
chr9	92217350	92220472	chr9	92863829	92865544	loop601	5	3
chr2	171217195	171218876	chr2	171671532	171673348	loop6990	5	3
chr20	56168509	56170329	chr20	56784190	56785885	loop5317	3	3
chr14	100448168	100449801	chr14	100573774	100575682	loop1491	5	3
chr18	43860477	43862414	chr18	43972748	43974038	loop6344	4	3
chr17	70552551	70553995	chr17	70721054	70725159	loop2848	7	3
chrX	102205384	102207408	chrX	102430602	102432184	loop6500	12	3
chr10	128075042	128076524	chr10	128192000	128193843	loop3176	3	3
chr3	184088649	184090358	chr3	184260998	184262649	loop7312	9	3
chr4	103220348	103221769	chr4	103351841	103353470	loop7127	3	3
chr2	85955439	85957252	chr2	86040500	86042210	loop2862	19	3
chr22	37712218	37714084	chr22	37851096	37854515	loop3529	36	3
chr18	48345203	48347392	chr18	48635738	48637791	loop7044	4	3
chr11	68868199	68871045	chr11	69455123	69459143	loop5070	15	3
chr10	65631640	65632836	chr10	65735842	65737902	loop5415	4	3
chr20	37274218	37275887	chr20	37676205	37677665	loop1164	3	3
chr20	4201312	4203366	chr20	4499655	4500996	loop3896	4	3
chr20	61299122	61300838	chr20	61439151	61440445	loop3899	5	3
chr2	89179302	89181123	chr2	89286083	89287232	loop341	3	3
chr12	52976157	52977725	chr12	53263553	53265127	loop6304	6	3
chr10	91019494	91021172	chr10	91128823	91130204	loop901	9	3
chr19	13075338	13077197	chr19	13203773	13205506	loop914	5	3
chr15	80859453	80861076	chr15	81068080	81069816	loop3532	6	3
chrX	68041944	68043517	chrX	68440730	68443169	loop1003	3	3
chr9	128189599	128191340	chr9	128392680	128395157	loop1174	3	3
chr3	168866613	168868130	chr3	169385792	169387770	loop5669	4	3
chr11	10813473	10815043	chr11	10954432	10956680	loop3881	5	3
chr1	27721160	27722824	chr1	27929809	27936278	loop1535	6	3
chr1	153504788	153506654	chr1	153598911	153600942	loop3613	4	3
chr11	3845438	3846792	chr11	4093177	4094895	loop1529	3	3
chr11	44307221	44308987	chr11	44448553	44449774	loop4223	4	3
chr1	228565519	228567411	chr1	228650890	228653001	loop1101	3	3
chrX	43817127	43818670	chrX	44102660	44104094	loop322	3	3
chr11	33563919	33565561	chr11	33708532	33710422	loop3986	9	3
chr1	7729036	7730486	chr1	7812089	7813837	loop75	14	3
chr2	9953298	9956758	chr2	10167829	10170568	loop3460	6	3
chr21	30461828	30463181	chr21	30744016	30745573	loop1593	7	3
chr9	35115448	35118170	chr9	35258191	35259933	loop6586	15	3
chr22	26759717	26761287	chr22	26856440	26858091	loop7613	4	3
chr18	60304938	60306617	chr18	60649280	60650821	loop3801	4	3
chr1	202181894	202183901	chr1	202284061	202285649	loop2114	8	3
chr2	158348190	158349643	chr2	158484629	158486422	loop2119	6	3
chr17	1811038	1813034	chr17	1944309	1946673	loop4844	5	3
chr8	114214110	114215326	chr8	114449227	114451631	loop6560	4	3
chr14	29484915	29486419	chr14	29990343	29991536	loop5596	3	3
chr15	84104636	84106301	chr15	84227403	84229127	loop6965	5	3
chr11	112160129	112161786	chr11	112454771	112456281	loop2242	6	3
chr5	131754659	131756302	chr5	131835481	131837823	loop1605	7	3
chrX	128770998	128772464	chrX	128888090	128889434	loop5737	3	3
chr11	70831173	70832344	chr11	71130954	71132322	loop4048	3	3
chr9	71300208	71301536	chr9	71613952	71615426	loop482	3	3
chr21	39530838	39532364	chr21	39727303	39728867	loop7358	4	3
chr18	42855041	42856366	chr18	42963834	42965332	loop44	4	3
chr1	176528412	176529881	chr1	176849581	176851031	loop266	3	3
chr1	110745071	110746745	chr1	110854417	110856311	loop4422	15	3
chr3	16089469	16091318	chr3	16218960	16220917	loop5261	18	3
chr10	72574847	72576983	chr10	72662251	72664054	loop6777	3	3
chr12	121989650	121992123	chr12	122105717	122107575	loop295	5	3
chr20	741046	742551	chr20	936167	938057	loop2103	5	3
chr1	153649531	153652913	chr1	153743958	153745176	loop2102	5	3
chr14	63640799	63642465	chr14	63742765	63744489	loop3452	8	3
chr2	122731971	122733692	chr2	122948435	122949857	loop3294	5	3
chr4	122821022	122822470	chr4	122923945	122925397	loop6394	6	3
chr16	86596449	86598694	chr16	87110384	87111750	loop3966	9	3
chr15	53072248	53073656	chr15	53489031	53490350	loop2651	4	3
chr8	12697623	12699121	chr8	12890705	12892400	loop5926	3	3
chr12	74415145	74416533	chr12	74710234	74711609	loop2253	4	3
chr16	86077363	86078634	chr16	86552939	86554626	loop5611	3	3
chr1	201499276	201500824	chr1	201671602	201674349	loop1128	5	3
chr10	127848950	127850663	chr10	128192000	128193843	loop5145	3	3
chr11	7592267	7594067	chr11	7709013	7710310	loop5146	5	3
chr21	33157607	33159177	chr21	33630003	33631504	loop1585	5	3
chr4	39976888	39980439	chr4	40056953	40060584	loop54	5	3
chr4	124693315	124694958	chr4	125032231	125034027	loop6765	8	3
chr5	139618940	139620355	chr5	139725123	139727136	loop6168	3	3
chr20	9448235	9449503	chr20	9589359	9591441	loop1532	8	3
chr10	125753344	125756312	chr10	126077213	126079047	loop1351	11	3
chr2	102636491	102638183	chr2	102856642	102858701	loop2394	16	3
chrX	68046846	68049655	chrX	68440730	68443169	loop6387	13	3
chr11	124960579	124962202	chr11	125215215	125216438	loop7014	3	3
chr15	46383558	46384904	chr15	46603760	46605194	loop5441	3	3
chr1	156766558	156767993	chr1	156859246	156860847	loop1136	4	3
chr14	91368772	91370413	chr14	91638946	91640513	loop5627	3	3
chr5	142382193	142383395	chr5	143203978	143205710	loop1623	3	3
chr18	44923627	44924946	chr18	45274753	45276579	loop3311	6	3
chr12	55386333	55388143	chr12	55536570	55538027	loop3718	9	3
chr13	27935528	27937379	chr13	28403296	28405189	loop6156	3	3
chr10	59098235	59099988	chr10	59415940	59418055	loop7719	7	3
chr19	41479975	41481403	chr19	41649693	41651252	loop5522	8	3
chr19	1605162	1606637	chr19	1766822	1769010	loop5540	7	3
chr12	67082099	67083663	chr12	67254365	67255788	loop5549	8	3
chr1	24525202	24526890	chr1	24715952	24720111	loop6215	36	3
chr11	122733835	122735499	chr11	122893117	122894959	loop5168	6	3
chr21	36117166	36118908	chr21	36257046	36264482	loop4412	6	3
chr18	58351358	58353135	chr18	59169150	59170804	loop5165	3	3
chr9	131396874	131399076	chr9	131494870	131496320	loop4700	4	3
chr15	65930205	65931981	chr15	66154510	66155883	loop3792	3	3
chr15	83916444	83918343	chr15	84227403	84229127	loop1822	5	3
chr9	96443776	96446005	chr9	96974962	96976844	loop5428	4	3
chr15	90685823	90687318	chr15	90775904	90777780	loop5425	5	3
chr16	24052861	24054209	chr16	24263833	24265514	loop7042	3	3
chr15	74418935	74421275	chr15	74614253	74615973	loop3568	5	3
chr9	74421196	74422689	chr9	74639219	74640832	loop5172	4	3
chr2	71088300	71089930	chr2	71173298	71176611	loop6085	7	3
chr11	86166467	86168352	chr11	86281877	86283556	loop1416	6	3
chr1	27742390	27743928	chr1	27929809	27936278	loop4776	4	3
chr11	11057434	11059622	chr11	11287047	11288459	loop1897	6	3
chr10	19700884	19702437	chr10	20076426	20077993	loop4822	7	3
chr1	225661958	225663837	chr1	226032780	226034543	loop6565	7	3
chr22	26298872	26299939	chr22	26726392	26727881	loop6282	4	3
chr18	45548378	45550849	chr18	45990982	45992591	loop1097	3	3
chr11	16841028	16842904	chr11	16966854	16968544	loop2727	3	3
chr1	8041919	8043434	chr1	8373532	8376767	loop6861	8	3
chr16	68880624	68882046	chr16	69157382	69158767	loop1070	4	3
chr3	64008543	64009943	chr3	64151724	64153378	loop1074	3	3
chr9	23122530	23123967	chr9	23491624	23492990	loop3471	4	3
chr3	58545938	58547368	chr3	58644545	58645866	loop181	3	3
chr17	55207594	55209082	chr17	55748590	55750229	loop4292	3	3
chr20	35420367	35421732	chr20	35514945	35516630	loop365	3	3
chr6	107667469	107668764	chr6	107975856	107977386	loop3921	3	3
chr5	142393008	142394764	chr5	142781649	142783975	loop4909	3	3
chr10	116063036	116065174	chr10	116147138	116148366	loop4583	9	3
chr12	53745546	53747562	chr12	53870012	53871456	loop7126	3	3
chr21	44594512	44599453	chr21	44921548	44924768	loop4839	6	3
chr5	156793220	156794715	chr5	156898148	156899611	loop6619	7	3
chr12	111369236	111370669	chr12	111736002	111737492	loop6183	3	3
chr7	41638983	41640337	chr7	41735475	41737084	loop6297	7	3
chr6	36590551	36592157	chr6	36726359	36727801	loop5970	8	3
chr17	39704296	39706747	chr17	39821657	39824204	loop1249	5	3
chr1	75237078	75238438	chr1	75668706	75670327	loop5979	12	3
chr17	1811038	1813034	chr17	1956401	1959028	loop1059	3	3
chr1	201968167	201969953	chr1	202086719	202089177	loop2199	17	3
chr7	34862726	34864243	chr7	34967052	34968506	loop6988	6	3
chr17	2731185	2732670	chr17	2832036	2834482	loop1669	8	3
chr20	34802187	34803412	chr20	35067289	35068790	loop5190	3	3
chrX	50434203	50435907	chrX	50731066	50732546	loop557	7	3
chr12	122500564	122503466	chr12	122607032	122608735	loop4022	3	3
chr17	17257566	17260551	chr17	17471518	17472973	loop1876	5	3
chr4	15806506	15808814	chr4	15963981	15966617	loop1256	5	3
chr2	45207401	45209856	chr2	45720932	45722804	loop4938	10	3
chr22	23520158	23521624	chr22	23623473	23624851	loop946	5	3
chr11	124960579	124962202	chr11	125218083	125219552	loop6066	5	3
chr9	92212391	92214236	chr9	92863829	92865544	loop7043	7	3
chr10	24931373	24932983	chr10	25369142	25370986	loop5418	5	3
chr3	127889178	127890655	chr3	128040390	128041793	loop1276	4	3
chr21	39046932	39048386	chr21	39727303	39728867	loop1272	5	3
chr12	64232547	64234059	chr12	64574956	64576303	loop1186	3	3
chr11	36585357	36586931	chr11	36765622	36766982	loop5690	4	3
chr1	202161396	202163402	chr1	202284061	202285649	loop2366	9	3
chr9	385212	386685	chr9	763412	765081	loop3904	3	3
chr11	36585357	36586931	chr11	36768041	36769553	loop2981	7	3
chr18	44576321	44577577	chr18	44730682	44732299	loop2980	4	3
chr2	98422674	98424242	chr2	98791844	98793056	loop2989	3	3
chr7	142704341	142706042	chr7	142911517	142913183	loop6909	29	3
chr11	130300576	130302150	chr11	130730739	130732858	loop723	11	3
chr3	14832281	14833793	chr3	14955220	14956541	loop7690	5	3
chr16	55977627	55979198	chr16	56351516	56353144	loop940	6	3
chr1	164642427	164643944	chr1	164755799	164757644	loop4811	6	3
chrX	106915673	106917159	chrX	107136603	107138198	loop7216	4	3
chr9	36406305	36408345	chr9	36554971	36556993	loop4254	5	3
chr1	116137856	116139412	chr1	116306582	116308130	loop6073	3	3
chr5	169526759	169528674	chr5	169610544	169611962	loop5340	16	3
chr18	72019847	72021381	chr18	72218502	72220112	loop2173	5	3
chr19	10041075	10042453	chr19	10137673	10139344	loop5516	12	3
chr1	165098338	165099604	chr1	165336054	165337581	loop3771	5	3
chr5	10452345	10454121	chr5	10689276	10690715	loop715	5	3
chr2	118979045	118980820	chr2	119621992	119623603	loop390	3	3
chr2	204348557	204349849	chr2	204679229	204680939	loop2881	5	3
chr4	156362991	156364393	chr4	156707696	156709119	loop370	3	3
chr9	138494123	138496599	chr9	138689011	138690367	loop1852	4	3
chr9	94520200	94521620	chr9	94709889	94713597	loop141	3	3
chr6	144905763	144907423	chr6	145099613	145101154	loop4484	3	3
chr15	38765894	38767201	chr15	38975218	38976721	loop3210	3	3
chr10	102321101	102323560	chr10	102637546	102639038	loop2176	8	3
chr6	133889432	133891384	chr6	134244463	134246128	loop2761	3	3
chr1	175120573	175122197	chr1	175288032	175289773	loop6420	8	3
chr2	223554765	223556365	chr2	223835801	223837607	loop3146	8	3
chr2	239693041	239694546	chr2	239783447	239784505	loop1321	3	3
chr5	171055882	171058055	chr5	171284743	171286332	loop2544	4	3
chr1	53950478	53952569	chr1	54058995	54060601	loop2541	17	3
chr1	184774162	184775776	chr1	185138694	185140484	loop369	4	3
chr2	16794250	16795837	chr2	16937764	16939360	loop4106	11	3
chr12	113485783	113487441	chr12	113590158	113591934	loop7476	8	3
chr5	94979519	94980874	chr5	95182059	95183687	loop4490	3	3
chr1	210023239	210024670	chr1	210483471	210485612	loop6654	4	3
chr5	140809410	140810982	chr5	140939183	140941433	loop109	4	3
chr22	43626491	43628111	chr22	43780988	43782594	loop7093	8	3
chr10	81133681	81135554	chr10	81261732	81263065	loop6253	11	3
chr17	39704296	39706747	chr17	39803093	39805859	loop3372	35	3
chr10	35528439	35529764	chr10	35851629	35853124	loop1205	3	3
chr11	56897883	56899802	chr11	57015633	57018274	loop2188	63	3
chr9	73899632	73900937	chr9	74218741	74220415	loop2154	3	3
chr15	79201708	79202925	chr15	79299019	79300274	loop2159	4	3
chr2	119128384	119130088	chr2	119612341	119614325	loop7408	5	3
chr5	151037856	151039885	chr5	151119161	151121331	loop2330	18	3
chr11	64215252	64218031	chr11	64320305	64322094	loop3794	4	3
chr3	124069905	124071715	chr3	124278115	124279539	loop6274	3	3
chr3	136110077	136111401	chr3	136470455	136473187	loop5000	3	3
chr22	43669419	43670813	chr22	43780988	43782594	loop3975	8	3
chr20	40584324	40586163	chr20	40669119	40670914	loop6093	12	3
chr8	29197046	29198965	chr8	29504349	29505879	loop5100	4	3
chr20	9388147	9389625	chr20	9589359	9591441	loop5372	10	3
chr19	41531413	41532666	chr19	41649693	41651252	loop6925	6	3
chr3	51535157	51537380	chr3	51671100	51673153	loop6756	20	3
chr4	40151022	40152644	chr4	40318445	40319945	loop288	3	3
chr7	28994968	28998765	chr7	29141540	29143048	loop7266	5	3
chr11	64215252	64218031	chr11	64455269	64457154	loop3096	3	3
chr8	57530139	57531456	chr8	58255257	58256895	loop6957	3	3
chr20	19185993	19187563	chr20	19642190	19644018	loop6357	5	3
chr1	204175253	204177218	chr1	204331592	204333930	loop2193	4	3
chr11	124513718	124515386	chr11	124627672	124630648	loop6226	6	3
chr16	23746050	23747481	chr16	24047290	24048861	loop4747	3	3
chr12	54613407	54614794	chr12	54761737	54765089	loop3892	8	3
chr1	120153560	120155275	chr1	120286068	120287683	loop167	4	3
chr20	22319127	22320820	chr20	22566686	22568445	loop168	6	3
chr12	103342126	103343679	chr12	103897162	103898555	loop1552	3	3
chrX	153028885	153030267	chrX	153218317	153219644	loop4066	3	3
chr9	133645707	133647409	chr9	133741179	133742838	loop900	5	3
chr15	83916444	83918343	chr15	84106602	84108522	loop7256	14	3
chr1	28184077	28186283	chr1	28285506	28287412	loop7444	3	3
chr2	220600429	220602698	chr2	220861431	220864367	loop7459	8	3
chr5	169526759	169528674	chr5	169765404	169766718	loop1123	3	3
chr14	34317818	34319380	chr14	34696405	34698660	loop281	3	3
chr7	8316600	8318024	chr7	8404490	8406023	loop7630	5	3
chr9	112006336	112007779	chr9	112163174	112164743	loop816	4	3
chr2	110273293	110274866	chr2	110493116	110494739	loop289	3	3
chr1	36029488	36031146	chr1	36191650	36193316	loop5808	4	3
chr11	75155736	75157545	chr11	75242711	75244411	loop1204	17	3
chr18	8653879	8655807	chr18	8987244	8989374	loop5803	10	3
chr2	121278482	121279612	chr2	121432494	121434042	loop2683	4	3
chr3	14832281	14833793	chr3	14962032	14963583	loop6341	14	3
chr19	1671337	1673390	chr19	1766822	1769010	loop7621	7	3
chr18	19494102	19495637	chr18	20142352	20144103	loop5242	3	3
chr1	165226486	165228273	chr1	165336054	165337581	loop4638	8	3
chr2	109743846	109745719	chr2	110266986	110268684	loop2463	10	3
chr16	68262731	68264217	chr16	68361704	68363424	loop150	4	3
chrX	117981133	117982513	chrX	118200368	118201912	loop1486	4	3
chr19	32166813	32167998	chr19	32532063	32533610	loop939	3	3
chr7	142699975	142701491	chr7	142911517	142913183	loop7401	8	3
chr3	131756601	131758027	chr3	131929003	131930424	loop1969	4	3
chr5	139623567	139625080	chr5	139725123	139727136	loop7245	5	3
chr12	54645056	54646309	chr12	54761737	54765089	loop1913	3	3
chr16	68561883	68564320	chr16	68737669	68739252	loop126	5	3
chr9	34759937	34761487	chr9	34899030	34900607	loop3750	4	3
chr2	178028651	178033652	chr2	178196423	178198212	loop3180	10	3
chr5	31824912	31826586	chr5	32092535	32094281	loop6114	4	3
chr2	173036453	173038403	chr2	173325820	173328472	loop2272	10	3
chr16	24056458	24058641	chr16	24263833	24265514	loop2279	10	3
chr20	20064032	20065363	chr20	20217435	20218935	loop5292	7	3
chr11	102260844	102262401	chr11	102483280	102484731	loop5122	4	3
chr19	57259379	57260571	chr19	57610000	57611515	loop1611	3	3
chr2	32997035	32998977	chr2	33170650	33173711	loop1617	4	3
chr9	85948632	85949996	chr9	86211336	86212709	loop5059	4	3
chr8	22144209	22145996	chr8	22223985	22226298	loop1572	6	3
chr11	12064928	12066810	chr11	12302612	12304320	loop326	5	3
chr5	147669624	147671051	chr5	147753711	147755237	loop1808	10	3
chr2	38542233	38544014	chr2	38734815	38736472	loop7437	6	3
chr18	43270676	43272082	chr18	43653114	43654613	loop1978	3	3
chr5	16488932	16490243	chr5	16584813	16586211	loop6404	3	3
chr3	4752494	4754679	chr3	5066955	5069392	loop2877	6	3
chr5	179719386	179721415	chr5	179897143	179898942	loop5351	9	3
chr6	36582325	36583924	chr6	36726359	36727801	loop7295	5	3
chr3	196950387	196951696	chr3	197236233	197237916	loop6580	3	3
chr2	42322424	42324074	chr2	42423137	42424690	loop6743	8	3
chr12	124516357	124517729	chr12	124804772	124806577	loop7619	3	3
chr9	5798540	5800069	chr9	5898803	5900224	loop4843	5	3
chr21	37875755	37877551	chr21	38002476	38003925	loop6101	6	3
chr6	150401267	150403143	chr6	150716036	150717422	loop3424	3	3
chr2	73219575	73221290	chr2	73390286	73391801	loop3609	3	3
chr14	61927832	61929368	chr14	62303776	62305224	loop6361	3	3
chr15	67065093	67067642	chr15	67154324	67156124	loop6968	6	3
chr7	26408477	26410344	chr7	26706362	26708138	loop5919	14	3
chr2	173457857	173459196	chr2	173538428	173540458	loop6818	9	3
chr1	113995049	113996376	chr1	114219984	114221361	loop1117	3	3
chr4	107186941	107188128	chr4	107289954	107291506	loop2488	6	3
chr5	33588263	33589835	chr5	33969328	33970783	loop5139	3	3
chr5	167695585	167698447	chr5	167912577	167914120	loop1608	4	3
chr6	41334908	41337648	chr6	41753331	41755920	loop1266	3	3
chr11	85373829	85376601	chr11	85565166	85567093	loop5738	3	3
chr17	49662402	49663768	chr17	49841166	49842724	loop138	4	3
chr15	55940048	55941475	chr15	56137862	56139247	loop6032	6	3
chr12	26586746	26588447	chr12	26677354	26678603	loop485	4	3
chr22	34810143	34811764	chr22	35419410	35420986	loop2428	10	3
chr19	13088111	13089716	chr19	13214866	13216200	loop1741	4	3
chr3	150003592	150005277	chr3	150212454	150214441	loop47	8	3
chr12	57233112	57234656	chr12	57394452	57396159	loop4892	3	3
chr11	124831417	124832716	chr11	125297992	125299914	loop4428	3	3
chr9	21326116	21327425	chr9	21454805	21456154	loop6528	5	3
chr2	74917176	74918746	chr2	75102469	75104443	loop7118	6	3
chr11	113242605	113243804	chr11	113402824	113404416	loop866	3	3
chr1	23302274	23304196	chr1	23424441	23426409	loop4085	5	3
chr14	77434220	77435891	chr14	77518321	77520780	loop4082	4	3
chr3	69169519	69170930	chr3	69354694	69356590	loop7351	9	3
chr1	8074335	8079624	chr1	8373532	8376767	loop4550	11	3
chr1	8090560	8092249	chr1	8373532	8376767	loop7192	11	3
chr1	9169666	9171772	chr1	9255668	9257407	loop2107	8	3
chr19	47358381	47360527	chr19	47493829	47495389	loop2108	5	3
chr9	96775847	96777360	chr9	96974962	96976844	loop5856	8	3
chr3	119962440	119964413	chr3	120277147	120279037	loop5854	8	3
chr13	78166723	78168139	chr13	78325159	78326905	loop2073	4	3
chr1	205322521	205324799	chr1	205492606	205494389	loop6002	4	3
chr14	61091426	61092978	chr14	61735740	61737190	loop6558	3	3
chr10	73245614	73247255	chr10	73329134	73330713	loop5925	9	3
chr8	28994235	28995738	chr8	29171598	29173914	loop5107	6	3
chr12	118312143	118314546	chr12	118471859	118473711	loop2498	13	3
chr18	44626060	44627585	chr18	44741355	44742798	loop5147	4	3
chr19	13088111	13089716	chr19	13192708	13194060	loop5143	4	3
chr2	232474947	232480679	chr2	232570319	232573666	loop616	7	3
chr12	124520261	124522503	chr12	124804772	124806577	loop5702	19	3
chr11	125792403	125793850	chr11	126063333	126064847	loop6545	14	3
chr1	231492968	231494650	chr1	231738942	231740545	loop1750	4	3
chr21	36173019	36175290	chr21	36257046	36264482	loop3988	11	3
chr14	104274165	104275754	chr14	104366767	104368241	loop2840	3	3
chr11	69059015	69062180	chr11	69455123	69459143	loop4437	7	3
chr6	30881095	30884354	chr6	31051279	31052528	loop1914	6	3
chr11	12064928	12066810	chr11	12256654	12259062	loop4090	3	3
chr9	37581971	37583507	chr9	37746559	37748132	loop4724	6	3
chr12	57150703	57152337	chr12	57394452	57396159	loop7165	8	3
chr8	27929639	27931206	chr8	28181009	28182863	loop3134	4	3
chr12	6021048	6023017	chr12	6146511	6150068	loop927	15	3
chr11	20669016	20670435	chr11	21532888	21534377	loop1357	3	3
chr3	4761582	4764660	chr3	5066955	5069392	loop5844	5	3
chr7	38971663	38973131	chr7	39503944	39505549	loop1979	3	3
chr15	100468478	100469507	chr15	100881640	100883041	loop6831	3	3
chr1	201972928	201982943	chr1	202086719	202089177	loop5156	44	3
chr9	137977407	137980105	chr9	138235120	138236737	loop4504	10	3
chr2	88889638	88891609	chr2	88968440	88970201	loop4060	21	3
chr21	39590698	39591845	chr21	39727303	39728867	loop171	5	3
chr3	38779670	38781192	chr3	39040837	39042489	loop4400	4	3
chr11	75607337	75608792	chr11	75862231	75865280	loop1434	7	3
chr10	73245614	73247255	chr10	73368404	73369912	loop4978	7	3
chr7	34359880	34361794	chr7	34635955	34637389	loop6713	7	3
chrX	67730553	67732190	chrX	67930032	67931779	loop7377	8	3
chr11	33383278	33384892	chr11	33708532	33710422	loop4572	10	3
chr16	58333160	58334590	chr16	58520917	58522686	loop4337	6	3
chr11	133796990	133799160	chr11	134008862	134010581	loop6306	4	3
chrX	37604084	37605584	chrX	38033542	38035279	loop7000	6	3
chr11	9036456	9038307	chr11	9141757	9143377	loop3726	3	3
chr1	204226788	204228562	chr1	204331592	204333930	loop2704	23	3
chr3	187035844	187038584	chr3	187333550	187335227	loop6841	7	3
chr12	110034874	110036587	chr12	110151697	110153097	loop5526	5	3
chr4	54774219	54775955	chr4	55083176	55084976	loop6848	7	3
chr5	54239639	54240909	chr5	54441689	54443374	loop5544	3	3
chr12	40158312	40159684	chr12	40383783	40385193	loop5899	6	3
chr8	3141242	3142955	chr8	3442137	3443214	loop1652	4	3
chr2	68690001	68691304	chr2	68935936	68937531	loop5094	5	3
chr1	210621272	210622563	chr1	210757163	210758693	loop671	5	3
chr11	29469553	29470906	chr11	30217671	30219095	loop1739	3	3
chr1	95319202	95321160	chr1	95508244	95509984	loop30	10	3
chr3	38562220	38564146	chr3	39040837	39042489	loop3333	3	3
chr12	124537865	124539565	chr12	124804772	124806577	loop4418	6	3
chr1	174738573	174740052	chr1	174951514	174953362	loop500	8	3
chr4	58056407	58057837	chr4	58292356	58293887	loop4966	4	3
chr1	227949141	227952733	chr1	228089053	228090741	loop6839	4	3
chr2	232091424	232093899	chr2	232315041	232318370	loop6709	3	3
chr2	158183479	158184864	chr2	158309951	158311103	loop6708	3	3
chr16	67294079	67295615	chr16	67426539	67428208	loop6706	3	3
chr10	101035951	101037639	chr10	101130169	101131548	loop7494	4	3
chr1	18923355	18924729	chr1	19210141	19211485	loop7144	3	3
chr3	36770490	36771826	chr3	36909683	36911328	loop3265	12	3
chr11	3861966	3863646	chr11	4093177	4094895	loop3485	3	3
chrX	49679755	49681135	chrX	49968377	49970194	loop6036	5	3
chr6	130643243	130644833	chr6	131018397	131019987	loop3581	3	3
chr5	76439597	76441405	chr5	76787466	76789177	loop6859	3	3
chr2	169817641	169819045	chr2	169965674	169967187	loop1394	3	3
chr18	43270676	43272082	chr18	43489909	43491281	loop199	4	3
chr18	44626060	44627585	chr18	44730682	44732299	loop906	10	3
chr16	7738633	7740272	chr16	7970883	7972213	loop445	3	3
chr17	53603181	53605796	chr17	53794994	53796393	loop5179	8	3
chr3	55468237	55469784	chr3	55931146	55932517	loop995	3	3
chr13	27558934	27560447	chr13	27932573	27934258	loop1954	7	3
chr15	25753018	25754578	chr15	26504884	26506758	loop533	3	3
chr8	80596255	80597932	chr8	80935141	80936714	loop6733	5	3
chr16	23814324	23815733	chr16	24047290	24048861	loop4596	7	3
chr2	173090360	173091981	chr2	173325820	173328472	loop4821	6	3
chr18	43751006	43755334	chr18	43860477	43862414	loop626	4	3
chr15	78910197	78913919	chr15	79032324	79033590	loop3362	3	3
chr12	63206368	63207897	chr12	63462056	63463555	loop6510	4	3
chr14	32403332	32405842	chr14	32542216	32543735	loop3046	3	3
chr11	122781014	122782406	chr11	122893117	122894959	loop6999	3	3
chr3	69210074	69212131	chr3	69354694	69356590	loop5414	15	3
chr8	102338345	102340452	chr8	102644180	102645725	loop6864	3	3
chr21	31416308	31417637	chr21	31629647	31630889	loop750	5	3
chrX	106902404	106903941	chrX	107136603	107138198	loop4764	3	3
chr5	145060701	145062047	chr5	145204775	145206087	loop6724	3	3
chrX	45660511	45661835	chrX	46267354	46269151	loop7732	3	3
chr19	6124857	6127381	chr19	6299390	6300585	loop4614	3	3
chr12	95975748	95977045	chr12	96242048	96243666	loop4152	3	3
chr1	23302274	23304196	chr1	23510406	23512210	loop4835	9	3
chr8	1840070	1841436	chr8	1971388	1973083	loop6618	3	3
chr1	231492968	231494650	chr1	231685580	231687050	loop4153	6	3
chr15	86272917	86274456	chr15	86374160	86375785	loop4502	9	3
chr5	147558313	147559982	chr5	147753711	147755237	loop6615	10	3
chr11	56608231	56609576	chr11	57015633	57018274	loop3243	6	3
chr8	27180229	27183633	chr8	27283089	27284690	loop2571	15	3
chr8	139779283	139780811	chr8	139947814	139949322	loop5573	7	3
chr10	23446328	23448298	chr10	23991219	23992713	loop425	6	3
chr11	56883444	56885211	chr11	57015633	57018274	loop2991	34	3
chr10	90594864	90596296	chr10	90691808	90693313	loop887	11	3
chr15	78599972	78601720	chr15	78714613	78716165	loop3623	8	3
chr11	10228949	10230521	chr11	10323813	10332064	loop86	6	3
chr12	78078430	78079876	chr12	78318753	78320362	loop6664	3	3
chr9	124496717	124500028	chr9	124750754	124752033	loop6667	3	3
chr12	105813869	105815566	chr12	106617351	106618819	loop3231	5	3
chr5	94999430	95000792	chr5	95182059	95183687	loop7222	3	3
chr1	213547060	213548532	chr1	214295966	214297463	loop819	3	3
chr14	37715032	37716504	chr14	38343229	38344806	loop3346	3	3
chr18	48187947	48189440	chr18	48310514	48312006	loop7049	9	3
chr6	2195621	2197302	chr6	2353468	2355145	loop6088	4	3
chr17	41987168	41988194	chr17	42071275	42073210	loop1279	3	3
chr2	133304130	133305577	chr2	133928438	133929863	loop2563	3	3
chr20	49603692	49605336	chr20	49921148	49925778	loop2566	7	3
chr18	60089793	60091172	chr18	60251021	60252470	loop1692	3	3
chr3	53408523	53409866	chr3	53743611	53745153	loop432	4	3
chr4	148081430	148083069	chr4	148787184	148788970	loop433	3	3
chr20	49631080	49632566	chr20	49921148	49925778	loop438	7	3
chr18	51918196	51919830	chr18	52313609	52315290	loop5033	4	3
chr17	46569053	46570897	chr17	46661653	46664145	loop3994	8	3
chr15	25753018	25754578	chr15	26178363	26180148	loop1468	5	3
chr2	232091424	232093899	chr2	232258678	232260750	loop6139	6	3
chr15	51454556	51456093	chr15	51672719	51674434	loop2963	3	3
chr6	87848469	87849934	chr6	88100487	88101944	loop2618	3	3
chrX	24856361	24857763	chrX	25037453	25040032	loop6670	5	3
chr2	173064855	173066056	chr2	173325820	173328472	loop7217	3	3
chr14	66299045	66300474	chr14	66536760	66538381	loop4258	3	3
chr5	147822946	147824415	chr5	148109852	148111543	loop4251	6	3
chr7	2960813	2962218	chr7	3104709	3106240	loop5088	5	3
chr2	171265006	171266612	chr2	171671532	171673348	loop80	5	3
chr4	54774219	54775955	chr4	55098554	55101613	loop7072	11	3
chr1	16408192	16409845	chr1	16570228	16571843	loop3355	3	3
chr6	55844906	55846373	chr6	56156817	56158336	loop3354	8	3
chr9	99203566	99205126	chr9	99428481	99430028	loop2771	8	3
chr6	29669688	29671309	chr6	29815383	29816907	loop799	3	3
chr2	16798587	16800054	chr2	16937764	16939360	loop2175	5	3
chr2	88359328	88360935	chr2	88458601	88460473	loop1190	21	3
chr1	66423863	66425571	chr1	66707720	66709331	loop5332	23	3
chr6	166303028	166304407	chr6	166510576	166512314	loop2421	4	3
chr8	28944493	28945846	chr8	29171598	29173914	loop1684	3	3
chr11	122981148	122983276	chr11	123277485	123279145	loop5206	3	3
chr20	57662213	57663906	chr20	57977517	57979726	loop145	4	3
chr1	152113945	152115402	chr1	152412792	152414192	loop3156	3	3
chr8	124834975	124836586	chr8	125451851	125453688	loop4138	3	3
chr1	18310455	18311927	chr1	18907362	18908743	loop2461	3	3
chr17	5490166	5491767	chr17	5609508	5611033	loop1857	7	3
chr10	91552757	91554527	chr10	92351934	92353570	loop6069	3	3
chr8	6697695	6699118	chr8	6785587	6786919	loop7202	5	3
chr14	38178137	38179378	chr14	38343229	38344806	loop4269	6	3
chr15	86407761	86409299	chr15	86774745	86776531	loop1217	3	3
chr18	2931621	2933242	chr18	3128573	3130266	loop2164	4	3
chr11	124284747	124285856	chr11	124455518	124456984	loop2784	5	3
chr14	70284815	70286625	chr14	70479565	70480822	loop5655	3	3
chr4	146154462	146156335	chr4	146478140	146479857	loop5523	8	3
chr8	41558380	41560484	chr8	41691442	41693216	loop6930	9	3
chr16	21199231	21201497	chr16	21311238	21314451	loop2335	15	3
chr9	9605861	9607751	chr9	9789732	9791195	loop985	7	3
chr5	158871006	158872437	chr5	159413685	159415303	loop2549	4	3
chr7	149321429	149323428	chr7	149438747	149440231	loop7359	4	3
chr20	55956216	55957834	chr20	56168509	56170329	loop5300	3	3
chr1	44682668	44684557	chr1	45060016	45061738	loop6447	4	3
chr4	153421393	153422879	chr4	153560700	153562647	loop5307	3	3
chr3	52968118	52969676	chr3	53105988	53107663	loop703	5	3
chr15	101167526	101168939	chr15	101412728	101414245	loop1090	4	3
chrX	102154414	102156413	chrX	102430602	102432184	loop2892	4	3
chr2	73219575	73221290	chr2	73383041	73384754	loop1845	3	3
chr10	91714071	91715422	chr10	92351934	92353570	loop6749	3	3
chr8	12723768	12725315	chr8	12890705	12892400	loop4781	14	3
chr5	59108965	59110923	chr5	59582474	59583938	loop4786	8	3
chr2	176554258	176555791	chr2	176975479	176976835	loop3204	3	3
chr1	210316316	210317990	chr1	210483471	210485612	loop4216	14	3
chr2	1594342	1596722	chr2	1772896	1774532	loop7092	10	3
chr11	8027267	8028928	chr11	8111653	8113193	loop7305	8	3
chr11	14811053	14812227	chr11	14925886	14927533	loop7656	3	3
chr10	72032115	72033291	chr10	72123675	72125178	loop7079	3	3
chr11	19972415	19974169	chr11	20148933	20151058	loop6072	4	3
chr20	57662213	57663906	chr20	57782324	57783599	loop876	9	3
chr5	172720306	172722331	chr5	172999476	173001095	loop4290	4	3
chr2	16789313	16791346	chr2	16937764	16939360	loop5792	3	3
chr9	116844150	116845773	chr9	117033611	117034823	loop1025	3	3
chr19	16357748	16359381	chr19	16528030	16529529	loop2181	3	3
chr10	15469400	15470711	chr10	15767214	15768431	loop6994	3	3
chr2	42080223	42081819	chr2	42423137	42424690	loop5479	3	3
chr4	121076670	121078284	chr4	121207483	121208873	loop3576	3	3
chr6	55886357	55887561	chr6	56156817	56158336	loop597	3	3
chr2	64556768	64559222	chr2	64714237	64716105	loop350	22	3
chr16	80559819	80562164	chr16	80885550	80887133	loop1834	10	3
chr7	51229769	51231390	chr7	51434018	51435720	loop919	6	3
chr6	53357200	53358904	chr6	53515390	53517517	loop4689	8	3
chr11	3869867	3871393	chr11	4093177	4094895	loop4680	8	3
chr2	110302983	110304804	chr2	110493116	110494739	loop4685	16	3
chr20	20840221	20841804	chr20	21028590	21030811	loop770	6	3
chr8	6697695	6699118	chr8	6892663	6894229	loop4207	3	3
chr9	89950791	89954832	chr9	90110480	90114703	loop4959	12	3
chr20	798950	800314	chr20	936167	938057	loop6555	6	3
chr11	112324079	112325760	chr11	112454771	112456281	loop3305	3	3
chr8	74205407	74208594	chr8	74415968	74417650	loop7318	3	3
chr5	65601440	65604531	chr5	65789837	65791099	loop4846	6	3
chr1	201971258	201972459	chr1	202086719	202089177	loop1230	4	3
chr10	30680814	30682439	chr10	30879473	30880991	loop2064	5	3
chr4	54795641	54797170	chr4	55083176	55084976	loop6684	6	3
chr15	41872656	41874255	chr15	42102674	42104569	loop1305	3	3
chr1	242059092	242060828	chr1	242161187	242162795	loop4399	5	3
chr11	20418317	20419614	chr11	20631062	20632600	loop1161	4	3
chr3	58809430	58810990	chr3	58979859	58981344	loop4512	3	3
chr17	61502206	61504288	chr17	61773482	61774528	loop761	5	3
chr1	205365482	205367446	chr1	205492606	205494389	loop166	8	3
chr14	53289412	53291704	chr14	53426870	53428816	loop92	9	3
chr2	85293300	85295115	chr2	85526832	85528252	loop294	5	3
chr11	35637016	35638848	chr11	35842755	35844624	loop99	4	3
chr6	161259618	161260859	chr6	161411832	161414695	loop6208	3	3
chr5	169652325	169653922	chr5	169765404	169766718	loop1488	5	3
chr8	105524378	105525630	chr8	105771239	105772764	loop3522	3	3
chr11	125033810	125035450	chr11	125218083	125219552	loop4214	3	3
chr17	41653139	41657552	chr17	41750454	41752372	loop1120	35	3
chr6	10954189	10955841	chr6	11043970	11045780	loop3314	5	3
chr20	20844528	20845852	chr20	21028590	21030811	loop6231	3	3
chr5	96332493	96333886	chr5	96477734	96479149	loop7320	7	3
chr6	17155552	17157515	chr6	17583721	17585599	loop3535	9	3
chr19	2661279	2662346	chr19	2748560	2750078	loop5639	3	3
chr5	81936562	81938274	chr5	82725525	82727147	loop3629	3	3
chr19	13088111	13089716	chr19	13203773	13205506	loop1312	13	3
chr20	35897512	35899012	chr20	36024111	36026189	loop4664	3	3
chr2	173036453	173038403	chr2	173329586	173331414	loop3865	15	3
chr1	213417400	213418941	chr1	214295966	214297463	loop2040	4	3
chrX	103214647	103216001	chrX	103380384	103382055	loop2050	6	3
chr1	101386045	101387664	chr1	101703720	101705474	loop6902	3	3
chr8	3141242	3142955	chr8	3393567	3394819	loop1005	3	3
chr15	77478277	77479864	chr15	77834765	77836840	loop3954	7	3
chr15	80145308	80146696	chr15	80284982	80286624	loop6579	3	3
chr18	51970055	51972019	chr18	52313609	52315290	loop2469	11	3
chr3	138417588	138418893	chr3	138633164	138636064	loop621	6	3
chr18	43728138	43729803	chr18	43860477	43862414	loop1818	4	3
chr3	126469091	126472700	chr3	126700694	126702353	loop7407	5	3
chr5	179755050	179756510	chr5	179897143	179898942	loop1631	5	3
chr15	67065093	67067642	chr15	67195535	67197014	loop7534	4	3
chr5	139452239	139453803	chr5	139536013	139537638	loop2757	10	3
chr3	124713854	124715105	chr3	124882132	124883464	loop3436	3	3
chr9	93676647	93678712	chr9	94443306	94445012	loop6479	3	3
chr14	52462250	52463899	chr14	52597621	52599396	loop5874	4	3
chr11	118529340	118531240	chr11	118826041	118828259	loop1666	6	2
chr12	561562	563542	chr12	655110	657182	loop333	26	2
chr22	24816701	24818395	chr22	24920781	24922782	loop356	13	2
chr12	121880550	121882585	chr12	122119367	122120834	loop5529	3	2
chr20	48594760	48596909	chr20	48701438	48702960	loop2265	3	2
chr9	101076897	101079284	chr9	101468873	101470403	loop2249	10	2
chr19	51924670	51925994	chr19	52163862	52165015	loop3804	4	2
chr3	184278239	184280433	chr3	184465817	184467109	loop6280	6	2
chr10	102430088	102431862	chr10	102576782	102578136	loop131	4	2
chr10	99673972	99675552	chr10	100068094	100070247	loop3352	3	2
chr10	99673972	99675552	chr10	99800516	99802069	loop6871	17	2
chr1	33357897	33359723	chr1	33551314	33552803	loop1214	3	2
chr19	8807962	8809353	chr19	9189214	9191945	loop5601	3	2
chr22	36696751	36698456	chr22	36865591	36867419	loop1745	5	2
chr12	123351637	123353204	chr12	123430682	123432384	loop1639	4	2
chr2	135761268	135763013	chr2	135925561	135926757	loop5153	4	2
chr2	121194190	121195727	chr2	121437225	121438769	loop1720	3	2
chr22	36696751	36698456	chr22	36843908	36845359	loop5432	5	2
chr6	149364087	149365664	chr6	149752456	149754146	loop212	3	2
chr3	62858822	62860748	chr3	63213649	63215252	loop5424	3	2
chr16	67580356	67581829	chr16	67677894	67679530	loop851	5	2
chr11	26352963	26354321	chr11	26670781	26672309	loop1851	3	2
chr11	118559829	118561948	chr11	118776937	118784239	loop7068	4	2
chr11	44948147	44949618	chr11	45124073	45125779	loop6945	4	2
chr1	31191217	31193236	chr1	31383438	31385490	loop6910	3	2
chr17	42287075	42288737	chr17	42408162	42409558	loop4413	3	2
chr7	73814323	73816531	chr7	73980530	73981918	loop2946	4	2
chr10	81903000	81904596	chr10	81982068	81983143	loop742	9	2
chr17	10230386	10231812	chr17	10517145	10518813	loop5279	8	2
chr17	48918584	48920292	chr17	49033401	49035256	loop6564	3	2
chr2	27183933	27185455	chr2	27502158	27503741	loop58	3	2
chr6	36996456	36997994	chr6	37135693	37141142	loop2351	5	2
chr1	9686445	9688218	chr1	9926768	9928569	loop5713	4	2
chr15	59452972	59454300	chr15	59793047	59794668	loop7007	5	2
chr17	55934579	55936408	chr17	56189761	56191351	loop506	5	2
chr12	127764726	127766096	chr12	127865008	127866509	loop4363	5	2
chr10	124038664	124040190	chr10	124194377	124195617	loop3260	6	2
chr1	54964591	54965933	chr1	55275517	55276996	loop5087	3	2
chr19	5047793	5049206	chr19	5153719	5155006	loop4601	5	2
chr7	155607521	155608835	chr7	156265580	156267045	loop4828	3	2
chr22	28415414	28417048	chr22	28989817	28991777	loop3746	9	2
chrX	22002865	22004398	chrX	22210055	22212055	loop3743	6	2
chr10	62642479	62643659	chr10	62723371	62724773	loop2614	5	2
chr1	206907418	206908786	chr1	207083927	207086759	loop2973	5	2
chr19	2474032	2477118	chr19	2612440	2614649	loop541	4	2
chr7	37025897	37027679	chr7	37220889	37222491	loop4133	9	2
chr20	46305807	46307646	chr20	47236203	47239646	loop4131	6	2
chr7	98061940	98063479	chr7	98433888	98435351	loop3633	10	2
chr22	25347488	25349265	chr22	25443965	25445903	loop3544	11	2
chr6	160523890	160525194	chr6	160876299	160877945	loop3787	5	2
chr6	36996456	36997994	chr6	37177536	37179195	loop4657	7	2
chr6	160523890	160525194	chr6	160954630	160956122	loop3978	3	2
chr10	104675499	104680557	chr10	105003749	105005448	loop6359	4	2
chr11	122499078	122500644	chr11	122724132	122725559	loop1580	3	2
chr3	184135083	184136478	chr3	184230756	184232573	loop2057	8	2
chr11	1673273	1675239	chr11	2018569	2026452	loop743	10	2
chr12	6861051	6863832	chr12	6944342	6945646	loop1597	4	2
chr5	37951763	37953001	chr5	38192384	38194131	loop2640	5	2
chr21	46711105	46713787	chr21	46858575	46860293	loop5285	15	2
chr12	50030300	50031469	chr12	50156263	50157654	loop4425	3	2
chr3	15308746	15310684	chr3	15446378	15447904	loop6829	12	2
chr12	123343642	123345803	chr12	123430682	123432384	loop5707	3	2
chr1	85085911	85087541	chr1	85218662	85220113	loop2813	5	2
chr17	72363789	72365472	chr17	72452861	72455065	loop4720	9	2
chr14	96026623	96028390	chr14	96517608	96518920	loop5536	4	2
chr3	118602855	118604795	chr3	118752567	118754706	loop2390	14	2
chr20	17660279	17664146	chr20	17878244	17880219	loop2392	4	2
chr19	46416544	46417971	chr19	46531621	46533058	loop1283	3	2
chr1	111161418	111163044	chr1	111322859	111324398	loop3546	9	2
chr3	118602855	118604795	chr3	118816718	118818462	loop27	14	2
chr3	128398934	128400875	chr3	128513046	128514837	loop4716	4	2
chr7	131373365	131374812	chr7	131543311	131544973	loop7398	4	2
chr9	133335905	133337611	chr9	133556517	133560250	loop5363	11	2
chr19	8210423	8211556	chr19	8317182	8318843	loop858	3	2
chr5	133746560	133748769	chr5	133858969	133864263	loop4613	3	2
chr9	132646419	132648981	chr9	132868791	132870449	loop3737	6	2
chr17	48928889	48930432	chr17	49033401	49035256	loop2285	12	2
chr11	60542336	60543847	chr11	60654462	60655959	loop3868	9	2
chr4	77100470	77101995	chr4	77298581	77300014	loop5378	4	2
chr1	111763736	111767437	chr1	111941806	111943539	loop5011	17	2
chr19	10379595	10382469	chr19	10498907	10502223	loop1481	16	2
chr11	65651479	65653204	chr11	65755860	65757506	loop4595	6	2
chr11	116706189	116707558	chr11	116976007	116977657	loop3364	3	2
chr11	69795519	69797257	chr11	70041672	70043116	loop6193	3	2
chr3	50472970	50474425	chr3	50586618	50589269	loop5967	8	2
chr17	47652146	47654481	chr17	47771144	47773811	loop1672	9	2
chr17	47646631	47648416	chr17	47771144	47773811	loop1075	20	2
chr11	63766228	63768806	chr11	63915565	63917017	loop988	5	2
chr4	56813987	56816169	chr4	57166946	57168567	loop4164	4	2
chr11	11049064	11050611	chr11	11177061	11179557	loop1888	3	2
chr17	7535299	7537143	chr17	7620000	7621563	loop4348	3	2
chr6	36733325	36734858	chr6	36985146	36987297	loop5407	5	2
chr10	86023759	86025359	chr10	86296121	86298338	loop2375	3	2
chr15	83517645	83519628	chr15	83668288	83670647	loop1069	11	2
chr10	12823927	12825332	chr10	13116199	13117744	loop2992	4	2
chr8	135490210	135491573	chr8	135697155	135698722	loop6281	7	2
chr9	136454062	136455313	chr9	136857026	136860910	loop1877	4	2
chr1	9326677	9328300	chr1	9514675	9516996	loop6886	9	2
chr11	130082189	130083989	chr11	130300576	130302150	loop1050	5	2
chr11	1713765	1716313	chr11	2018569	2026452	loop5031	15	2
chr19	46579400	46582551	chr19	46767734	46769432	loop1993	9	2
chr18	47036384	47038144	chr18	47293727	47295405	loop4743	9	2
chr5	135222556	135224021	chr5	135417560	135419075	loop1456	4	2
chr14	90862696	90866964	chr14	91224144	91225639	loop397	3	2
chr15	75320784	75323650	chr15	75496189	75498030	loop7684	30	2
chr2	227994009	227995593	chr2	228102280	228103984	loop7209	14	2
chr10	103361849	103363456	chr10	103508293	103510144	loop1859	3	2
chr3	112769434	112771202	chr3	113006070	113007876	loop938	15	2
chr17	77781985	77783402	chr17	77897627	77899084	loop1029	4	2
chr3	112769434	112771202	chr3	112974000	112975092	loop316	3	2
chr10	103361849	103363456	chr10	103768927	103770562	loop3509	3	2
chr7	20368896	20370652	chr7	20637457	20639263	loop596	3	2
chr1	112911656	112913222	chr1	113008000	113009838	loop285	3	2
chr8	123745182	123746746	chr8	124034128	124035608	loop4346	4	2
chr14	90862696	90866964	chr14	91163212	91164901	loop1167	5	2
chr5	135222556	135224021	chr5	135584813	135586474	loop5730	4	2
chr20	49988338	49989661	chr20	50240213	50241718	loop93	6	2
chr1	5569300	5570934	chr1	5680406	5681944	loop4419	6	2
chr16	55498342	55500399	chr16	55745545	55747181	loop7323	3	2
chr7	31232044	31233452	chr7	31412378	31413896	loop2132	5	2
chr15	68155044	68156967	chr15	68446695	68448211	loop5245	6	2
chr5	131398582	131401863	chr5	131650878	131652357	loop3434	3	2
chr8	22529914	22531468	chr8	22773122	22777089	loop6021	3	2
chr17	1967800	1969215	chr17	2147367	2148954	loop4752	3	2
chr7	1263840	1266334	chr7	1451786	1453325	loop4228	5	2
chr22	46750804	46752190	chr22	46937496	46939081	loop961	7	2
chr14	93417655	93419345	chr14	93643922	93645222	loop7750	3	2
chr7	97650337	97651925	chr7	97870210	97871510	loop2582	5	2
chr5	169861427	169862889	chr5	170050074	170051445	loop1102	6	2
chr5	173471811	173473476	chr5	173743476	173745167	loop745	16	2
chr15	90282694	90284174	chr15	90417578	90419194	loop5720	7	2
chr13	95841227	95842551	chr13	96055523	96057704	loop1800	8	2
chr10	54067447	54069031	chr10	54248260	54249429	loop7438	4	2
chr10	54067447	54069031	chr10	54326286	54327501	loop2658	5	2
chr1	160070127	160071809	chr1	160260510	160262114	loop7506	3	2
chr9	119498620	119500369	chr9	119604426	119605794	loop1595	5	2
chr3	10799796	10801209	chr3	10924786	10926072	loop7297	3	2
chr17	19264987	19267465	chr17	19416312	19418377	loop7612	5	2
chr11	17781403	17782808	chr11	17994044	17995470	loop7181	4	2
chr4	166413859	166415393	chr4	167012422	167014016	loop2113	4	2
chr17	33468421	33470109	chr17	33568842	33570559	loop2110	3	2
chr9	137670235	137671804	chr9	137874309	137875905	loop3605	8	2
chr1	157932800	157934752	chr1	158087150	158088875	loop1374	6	2
chr20	33732375	33736694	chr20	33894231	33895644	loop3041	3	2
chr2	198667194	198668558	chr2	198918427	198919869	loop5918	3	2
chr11	109816354	109817982	chr11	109962409	109965320	loop757	4	2
chr5	32231574	32233531	chr5	32329098	32330395	loop318	4	2
chr10	61624220	61625755	chr10	61791908	61793391	loop3412	3	2
chr4	129374948	129376496	chr4	129783976	129785637	loop657	3	2
[truncated: 3,128 more rows]
