# Supplementary material for: CTCF DNA-binding domain undergoes dynamic and selective protein–protein interactions
Source: iScience. 2022 Aug 24;25(9):105011. doi: 10.1016/j.isci.2022.105011 (PMC9474293; doi:10.1016/j.isci.2022.105011)
Supplement: Table S2. Summary of CTCF_DBD_Cosmic_missense mutations, related to Figure 4 [file mmc3.xlsx]

## Sheet: Sheet1
Gene name	Transcript name	Gene symbol	DBD	Primary Histology	Histology Subtype	Mutation Id	Mutation CDS	Mutation AA	Mutation Description	Mutation genome position	Mutation strand	AA position
ENSG00000102974	ENST00000264010	CTCF	C2H2 ZF	pancreas	carcinoma	COSM1158713	c.3G>T	p.M1I	Substitution - Missense	16:67644738-67644738	+	1
ENSG00000102974	ENST00000264010	CTCF	C2H2 ZF	pancreas	carcinoma	COSM1158713	c.3G>T	p.M1I	Substitution - Missense	16:67644738-67644738	+	1
ENSG00000102974	ENST00000264010	CTCF	C2H2 ZF	pancreas	carcinoma	COSM1158713	c.3G>T	p.M1I	Substitution - Missense	16:67644738-67644738	+	1
ENSG00000102974	ENST00000264010	CTCF	C2H2 ZF	pancreas	carcinoma	COSM1158713	c.3G>T	p.M1I	Substitution - Missense	16:67644738-67644738	+	1
ENSG00000102974	ENST00000264010	CTCF	C2H2 ZF	large_intestine	carcinoma	COSM1202568	c.1213A>G	p.K405E	Substitution - Missense	16:67655350-67655350	+	405
ENSG00000102974	ENST00000264010	CTCF	C2H2 ZF	large_intestine	carcinoma	COSM1202569	c.2077G>A	p.D693N	Substitution - Missense	16:67671668-67671668	+	693
ENSG00000102974	ENST00000264010	CTCF	C2H2 ZF	upper_aerodigestive_tract	carcinoma	COSM122403	c.1396G>A	p.G466S	Substitution - Missense	16:67660496-67660496	+	466
ENSG00000102974	ENST00000264010	CTCF	C2H2 ZF	cervix	carcinoma	COSM1241050	c.2155G>A	p.E719K	Substitution - Missense	16:67671746-67671746	+	719
ENSG00000102974	ENST00000264010	CTCF	C2H2 ZF	oesophagus	carcinoma	COSM1241050	c.2155G>A	p.E719K	Substitution - Missense	16:67671746-67671746	+	719
ENSG00000102974	ENST00000264010	CTCF	C2H2 ZF	stomach	carcinoma	COSM1249366	c.19G>A	p.E7K	Substitution - Missense	16:67644754-67644754	+	7
ENSG00000102974	ENST00000264010	CTCF	C2H2 ZF	large_intestine	carcinoma	COSM1249366	c.19G>A	p.E7K	Substitution - Missense	16:67644754-67644754	+	7
ENSG00000102974	ENST00000264010	CTCF	C2H2 ZF	penis	carcinoma	COSM1249366	c.19G>A	p.E7K	Substitution - Missense	16:67644754-67644754	+	7
ENSG00000102974	ENST00000264010	CTCF	C2H2 ZF	haematopoietic_and_lymphoid_tissue	haematopoietic_neoplasm	COSM1302132	c.1163G>A	p.S388N	Substitution - Missense	16:67654676-67654676	+	388
ENSG00000102974	ENST00000264010	CTCF	C2H2 ZF	urinary_tract	carcinoma	COSM1302132	c.1163G>A	p.S388N	Substitution - Missense	16:67654676-67654676	+	388
ENSG00000102974	ENST00000264010	CTCF	C2H2 ZF	pancreas	carcinoma	COSM1378949	c.872A>G	p.E291G	Substitution - Missense	16:67645944-67645944	+	291
ENSG00000102974	ENST00000264010	CTCF	C2H2 ZF	pancreas	carcinoma	COSM1378949	c.872A>G	p.E291G	Substitution - Missense	16:67645944-67645944	+	291
ENSG00000102974	ENST00000264010	CTCF	C2H2 ZF	pancreas	pancreatic_intraepithelial_neoplasia_(PanIN)	COSM1378949	c.872A>G	p.E291G	Substitution - Missense	16:67645944-67645944	+	291
ENSG00000102974	ENST00000264010	CTCF	C2H2 ZF	haematopoietic_and_lymphoid_tissue	haematopoietic_neoplasm	COSM1378950	c.1102C>T	p.R368C	Substitution - Missense	16:67654615-67654615	+	368
ENSG00000102974	ENST00000264010	CTCF	C2H2 ZF	large_intestine	carcinoma	COSM1378950	c.1102C>T	p.R368C	Substitution - Missense	16:67654615-67654615	+	368
ENSG00000102974	ENST00000264010	CTCF	C2H2 ZF	large_intestine	carcinoma	COSM1378950	c.1102C>T	p.R368C	Substitution - Missense	16:67654615-67654615	+	368
ENSG00000102974	ENST00000264010	CTCF	C2H2 ZF	large_intestine	carcinoma	COSM1378951	c.1390G>A	p.E464K	Substitution - Missense	16:67660490-67660490	+	464
ENSG00000102974	ENST00000264010	CTCF	C2H2 ZF	large_intestine	carcinoma	COSM1378952	c.1555G>A	p.G519R	Substitution - Missense	16:67662309-67662309	+	519
ENSG00000102974	ENST00000264010	CTCF	C2H2 ZF	haematopoietic_and_lymphoid_tissue	haematopoietic_neoplasm	COSM144805	c.877C>A	p.P293T	Substitution - Missense	16:67645949-67645949	+	293
ENSG00000102974	ENST00000264010	CTCF	C2H2 ZF	breast	carcinoma	COSM1478995	c.1A>G	p.M1V	Substitution - Missense	16:67644736-67644736	+	1
ENSG00000102974	ENST00000264010	CTCF	C2H2 ZF	breast	carcinoma	COSM1478997	c.677A>G	p.Y226C	Substitution - Missense	16:67645412-67645412	+	226
ENSG00000102974	ENST00000264010	CTCF	C2H2 ZF	breast	carcinoma	COSM1478997	c.677A>G	p.Y226C	Substitution - Missense	16:67645412-67645412	+	226
ENSG00000102974	ENST00000264010	CTCF	C2H2 ZF	breast	carcinoma	COSM1478997	c.677A>G	p.Y226C	Substitution - Missense	16:67645412-67645412	+	226
ENSG00000102974	ENST00000264010	CTCF	C2H2 ZF	breast	carcinoma	COSM1478997	c.677A>G	p.Y226C	Substitution - Missense	16:67645412-67645412	+	226
ENSG00000102974	ENST00000264010	CTCF	C2H2 ZF	breast	carcinoma	COSM1478998	c.683T>C	p.F228S	Substitution - Missense	16:67645418-67645418	+	228
ENSG00000102974	ENST00000264010	CTCF	C2H2 ZF	breast	carcinoma	COSM1478998	c.683T>C	p.F228S	Substitution - Missense	16:67645418-67645418	+	228
ENSG00000102974	ENST00000264010	CTCF	C2H2 ZF	breast	carcinoma	COSM1478999	c.862C>G	p.H288D	Substitution - Missense	16:67645934-67645934	+	288
ENSG00000102974	ENST00000264010	CTCF	C2H2 ZF	breast	carcinoma	COSM1478999	c.862C>G	p.H288D	Substitution - Missense	16:67645934-67645934	+	288
ENSG00000102974	ENST00000264010	CTCF	C2H2 ZF	kidney	carcinoma	COSM1493700	c.86G>A	p.R29Q	Substitution - Missense	16:67644821-67644821	+	29
ENSG00000102974	ENST00000264010	CTCF	C2H2 ZF	lung	carcinoma	COSM1493700	c.86G>A	p.R29Q	Substitution - Missense	16:67644821-67644821	+	29
ENSG00000102974	ENST00000264010	CTCF	C2H2 ZF	lung	carcinoma	COSM1519528	c.1630C>T	p.R544C	Substitution - Missense	16:67662384-67662384	+	544
ENSG00000102974	ENST00000264010	CTCF	C2H2 ZF	large_intestine	carcinoma	COSM1519528	c.1630C>T	p.R544C	Substitution - Missense	16:67662384-67662384	+	544
ENSG00000102974	ENST00000264010	CTCF	C2H2 ZF	large_intestine	carcinoma	COSM1519528	c.1630C>T	p.R544C	Substitution - Missense	16:67662384-67662384	+	544
ENSG00000102974	ENST00000264010	CTCF	C2H2 ZF	liver	carcinoma	COSM1609522	c.2145C>G	p.D715E	Substitution - Missense	16:67671736-67671736	+	715
ENSG00000102974	ENST00000264010	CTCF	C2H2 ZF	liver	carcinoma	COSM1609522	c.2145C>G	p.D715E	Substitution - Missense	16:67671736-67671736	+	715
ENSG00000102974	ENST00000264010	CTCF	C2H2 ZF	salivary_gland	carcinoma	COSM1644522	c.1979A>G	p.N660S	Substitution - Missense	16:67670734-67670734	+	660
ENSG00000102974	ENST00000264010	CTCF	C2H2 ZF	endometrium	carcinoma	COSM1716409	c.1118A>T	p.H373L	Substitution - Missense	16:67654631-67654631	+	373
ENSG00000102974	ENST00000264010	CTCF	C2H2 ZF	endometrium	endometriosis	COSM1716409	c.1118A>T	p.H373L	Substitution - Missense	16:67654631-67654631	+	373
ENSG00000102974	ENST00000264010	CTCF	C2H2 ZF	endometrium	carcinoma	COSM1716409	c.1118A>T	p.H373L	Substitution - Missense	16:67654631-67654631	+	373
ENSG00000102974	ENST00000264010	CTCF	C2H2 ZF	endometrium	carcinoma	COSM1716410	c.1248T>G	p.F416L	Substitution - Missense	16:67655385-67655385	+	416
ENSG00000102974	ENST00000264010	CTCF	C2H2 ZF	endometrium	carcinoma	COSM1716410	c.1248T>G	p.F416L	Substitution - Missense	16:67655385-67655385	+	416
ENSG00000102974	ENST00000264010	CTCF	C2H2 ZF	endometrium	carcinoma	COSM1716416	c.2081C>T	p.A694V	Substitution - Missense	16:67671672-67671672	+	694
ENSG00000102974	ENST00000264010	CTCF	C2H2 ZF	endometrium	carcinoma	COSM1716416	c.2081C>T	p.A694V	Substitution - Missense	16:67671672-67671672	+	694
ENSG00000102974	ENST00000264010	CTCF	C2H2 ZF	endometrium	carcinoma	COSM1716417	c.2164C>A	p.L722I	Substitution - Missense	16:67671755-67671755	+	722
ENSG00000102974	ENST00000264010	CTCF	C2H2 ZF	endometrium	carcinoma	COSM1716417	c.2164C>A	p.L722I	Substitution - Missense	16:67671755-67671755	+	722
ENSG00000102974	ENST00000264010	CTCF	C2H2 ZF	endometrium	carcinoma	COSM1716419	c.1056G>T	p.K352N	Substitution - Missense	16:67650751-67650751	+	352
ENSG00000102974	ENST00000264010	CTCF	C2H2 ZF	endometrium	carcinoma	COSM1716419	c.1056G>T	p.K352N	Substitution - Missense	16:67650751-67650751	+	352
ENSG00000102974	ENST00000264010	CTCF	C2H2 ZF	endometrium	carcinoma	COSM1716419	c.1056G>T	p.K352N	Substitution - Missense	16:67650751-67650751	+	352
ENSG00000102974	ENST00000264010	CTCF	C2H2 ZF	endometrium	carcinoma	COSM1716423	c.1025G>A	p.R342H	Substitution - Missense	16:67650720-67650720	+	342
ENSG00000102974	ENST00000264010	CTCF	C2H2 ZF	endometrium	carcinoma	COSM1716423	c.1025G>A	p.R342H	Substitution - Missense	16:67650720-67650720	+	342
ENSG00000102974	ENST00000264010	CTCF	C2H2 ZF	endometrium	carcinoma	COSM1716423	c.1025G>A	p.R342H	Substitution - Missense	16:67650720-67650720	+	342
ENSG00000102974	ENST00000264010	CTCF	C2H2 ZF	ovary	carcinoma	COSM1717102	c.136G>A	p.D46N	Substitution - Missense	16:67644871-67644871	+	46
ENSG00000102974	ENST00000264010	CTCF	C2H2 ZF	ovary	carcinoma	COSM1717115	c.1660G>T	p.A554S	Substitution - Missense	16:67662414-67662414	+	554
ENSG00000102974	ENST00000264010	CTCF	C2H2 ZF	urinary_tract	carcinoma	COSM1742484	c.1126G>A	p.E376K	Substitution - Missense	16:67654639-67654639	+	376
ENSG00000102974	ENST00000264010	CTCF	C2H2 ZF	breast	carcinoma	COSM1742484	c.1126G>A	p.E376K	Substitution - Missense	16:67654639-67654639	+	376
ENSG00000102974	ENST00000264010	CTCF	C2H2 ZF	urinary_tract	carcinoma	COSM1749705	c.1231A>G	p.I411V	Substitution - Missense	16:67655368-67655368	+	411
ENSG00000102974	ENST00000264010	CTCF	C2H2 ZF	urinary_tract	carcinoma	COSM1749705	c.1231A>G	p.I411V	Substitution - Missense	16:67655368-67655368	+	411
ENSG00000102974	ENST00000264010	CTCF	C2H2 ZF	haematopoietic_and_lymphoid_tissue	lymphoid_neoplasm	COSM194431	c.1024C>T	p.R342C	Substitution - Missense	16:67650719-67650719	+	342
ENSG00000102974	ENST00000264010	CTCF	C2H2 ZF	haematopoietic_and_lymphoid_tissue	lymphoid_neoplasm	COSM194431	c.1024C>T	p.R342C	Substitution - Missense	16:67650719-67650719	+	342
ENSG00000102974	ENST00000264010	CTCF	C2H2 ZF	urinary_tract	carcinoma	COSM194431	c.1024C>T	p.R342C	Substitution - Missense	16:67650719-67650719	+	342
ENSG00000102974	ENST00000264010	CTCF	C2H2 ZF	haematopoietic_and_lymphoid_tissue	haematopoietic_neoplasm	COSM194431	c.1024C>T	p.R342C	Substitution - Missense	16:67650719-67650719	+	342
ENSG00000102974	ENST00000264010	CTCF	C2H2 ZF	endometrium	carcinoma	COSM194431	c.1024C>T	p.R342C	Substitution - Missense	16:67650719-67650719	+	342
ENSG00000102974	ENST00000264010	CTCF	C2H2 ZF	haematopoietic_and_lymphoid_tissue	lymphoid_neoplasm	COSM194431	c.1024C>T	p.R342C	Substitution - Missense	16:67650719-67650719	+	342
ENSG00000102974	ENST00000264010	CTCF	C2H2 ZF	pancreas	carcinoma	COSM194437	c.1480C>T	p.R494C	Substitution - Missense	16:67660580-67660580	+	494
ENSG00000102974	ENST00000264010	CTCF	C2H2 ZF	haematopoietic_and_lymphoid_tissue	lymphoid_neoplasm	COSM194440	c.1807C>T	p.R603C	Substitution - Missense	16:67663406-67663406	+	603
ENSG00000102974	ENST00000264010	CTCF	C2H2 ZF	large_intestine	carcinoma	COSM194440	c.1807C>T	p.R603C	Substitution - Missense	16:67663406-67663406	+	603
ENSG00000102974	ENST00000264010	CTCF	C2H2 ZF	large_intestine	carcinoma	COSM194440	c.1807C>T	p.R603C	Substitution - Missense	16:67663406-67663406	+	603
ENSG00000102974	ENST00000264010	CTCF	C2H2 ZF	breast	carcinoma	COSM211878	c.148G>C	p.V50L	Substitution - Missense	16:67644883-67644883	+	50
ENSG00000102974	ENST00000264010	CTCF	C2H2 ZF	haematopoietic_and_lymphoid_tissue	lymphoid_neoplasm	COSM220312	c.773A>G	p.K258R	Substitution - Missense	16:67645508-67645508	+	258
ENSG00000102974	ENST00000264010	CTCF	C2H2 ZF	haematopoietic_and_lymphoid_tissue	lymphoid_neoplasm	COSM220525	c.1364A>G	p.H455R	Substitution - Missense	16:67660464-67660464	+	455
ENSG00000102974	ENST00000264010	CTCF	C2H2 ZF	ovary	carcinoma	COSM252457	c.1103G>A	p.R368H	Substitution - Missense	16:67654616-67654616	+	368
ENSG00000102974	ENST00000264010	CTCF	C2H2 ZF	breast	carcinoma	COSM252457	c.1103G>A	p.R368H	Substitution - Missense	16:67654616-67654616	+	368
ENSG00000102974	ENST00000264010	CTCF	C2H2 ZF	central_nervous_system	primitive_neuroectodermal_tumour-medulloblastoma	COSM255855	c.1253A>G	p.Q418R	Substitution - Missense	16:67655390-67655390	+	418
ENSG00000102974	ENST00000264010	CTCF	C2H2 ZF	central_nervous_system	primitive_neuroectodermal_tumour-medulloblastoma	COSM255855	c.1253A>G	p.Q418R	Substitution - Missense	16:67655390-67655390	+	418
ENSG00000102974	ENST00000264010	CTCF	C2H2 ZF	liver	carcinoma	COSM255855	c.1253A>G	p.Q418R	Substitution - Missense	16:67655390-67655390	+	418
ENSG00000102974	ENST00000264010	CTCF	C2H2 ZF	large_intestine	carcinoma	COSM265892	c.1507G>T	p.A503S	Substitution - Missense	16:67660607-67660607	+	503
ENSG00000102974	ENST00000264010	CTCF	C2H2 ZF	prostate	carcinoma	COSM280199	c.1034A>G	p.H345R	Substitution - Missense	16:67650729-67650729	+	345
ENSG00000102974	ENST00000264010	CTCF	C2H2 ZF	large_intestine	carcinoma	COSM280199	c.1034A>G	p.H345R	Substitution - Missense	16:67650729-67650729	+	345
ENSG00000102974	ENST00000264010	CTCF	C2H2 ZF	large_intestine	carcinoma	COSM290448	c.71C>G	p.T24S	Substitution - Missense	16:67644806-67644806	+	24
ENSG00000102974	ENST00000264010	CTCF	C2H2 ZF	large_intestine	carcinoma	COSM2995115	c.134C>T	p.T45M	Substitution - Missense	16:67644869-67644869	+	45
ENSG00000102974	ENST00000264010	CTCF	C2H2 ZF	endometrium	carcinoma	COSM2995115	c.134C>T	p.T45M	Substitution - Missense	16:67644869-67644869	+	45
ENSG00000102974	ENST00000264010	CTCF	C2H2 ZF	central_nervous_system	glioma	COSM2995122	c.397G>A	p.E133K	Substitution - Missense	16:67645132-67645132	+	133
ENSG00000102974	ENST00000264010	CTCF	C2H2 ZF	endometrium	carcinoma	COSM2995136	c.832C>T	p.R278C	Substitution - Missense	16:67645904-67645904	+	278
ENSG00000102974	ENST00000264010	CTCF	C2H2 ZF	endometrium	carcinoma	COSM2995137	c.848G>A	p.R283H	Substitution - Missense	16:67645920-67645920	+	283
ENSG00000102974	ENST00000264010	CTCF	C2H2 ZF	large_intestine	carcinoma	COSM2995140	c.958C>T	p.R320C	Substitution - Missense	16:67650653-67650653	+	320
ENSG00000102974	ENST00000264010	CTCF	C2H2 ZF	prostate	carcinoma	COSM2995140	c.958C>T	p.R320C	Substitution - Missense	16:67650653-67650653	+	320
ENSG00000102974	ENST00000264010	CTCF	C2H2 ZF	endometrium	carcinoma	COSM2995140	c.958C>T	p.R320C	Substitution - Missense	16:67650653-67650653	+	320
ENSG00000102974	ENST00000264010	CTCF	C2H2 ZF	haematopoietic_and_lymphoid_tissue	lymphoid_neoplasm	COSM2995144	c.1042G>A	p.E348K	Substitution - Missense	16:67650737-67650737	+	348
ENSG00000102974	ENST00000264010	CTCF	C2H2 ZF	large_intestine	carcinoma	COSM2995153	c.1408C>T	p.R470C	Substitution - Missense	16:67660508-67660508	+	470
ENSG00000102974	ENST00000264010	CTCF	C2H2 ZF	large_intestine	carcinoma	COSM2995153	c.1408C>T	p.R470C	Substitution - Missense	16:67660508-67660508	+	470
ENSG00000102974	ENST00000264010	CTCF	C2H2 ZF	large_intestine	carcinoma	COSM2995163	c.1886C>T	p.A629V	Substitution - Missense	16:67670641-67670641	+	629
ENSG00000102974	ENST00000264010	CTCF	C2H2 ZF	haematopoietic_and_lymphoid_tissue	lymphoid_neoplasm	COSM303879	c.1130G>A	p.R377H	Substitution - Missense	16:67654643-67654643	+	377
ENSG00000102974	ENST00000264010	CTCF	C2H2 ZF	stomach	carcinoma	COSM303879	c.1130G>A	p.R377H	Substitution - Missense	16:67654643-67654643	+	377
ENSG00000102974	ENST00000264010	CTCF	C2H2 ZF	endometrium	carcinoma	COSM303879	c.1130G>A	p.R377H	Substitution - Missense	16:67654643-67654643	+	377
ENSG00000102974	ENST00000264010	CTCF	C2H2 ZF	endometrium	carcinoma	COSM303879	c.1130G>A	p.R377H	Substitution - Missense	16:67654643-67654643	+	377
ENSG00000102974	ENST00000264010	CTCF	C2H2 ZF	haematopoietic_and_lymphoid_tissue	haematopoietic_neoplasm	COSM303879	c.1130G>A	p.R377H	Substitution - Missense	16:67654643-67654643	+	377
ENSG00000102974	ENST00000264010	CTCF	C2H2 ZF	breast	fibroepithelial_neoplasm	COSM303879	c.1130G>A	p.R377H	Substitution - Missense	16:67654643-67654643	+	377
ENSG00000102974	ENST00000264010	CTCF	C2H2 ZF	endometrium	carcinoma	COSM303879	c.1130G>A	p.R377H	Substitution - Missense	16:67654643-67654643	+	377
ENSG00000102974	ENST00000264010	CTCF	C2H2 ZF	endometrium	carcinoma	COSM303879	c.1130G>A	p.R377H	Substitution - Missense	16:67654643-67654643	+	377
ENSG00000102974	ENST00000264010	CTCF	C2H2 ZF	stomach	carcinoma	COSM303879	c.1130G>A	p.R377H	Substitution - Missense	16:67654643-67654643	+	377
ENSG00000102974	ENST00000264010	CTCF	C2H2 ZF	haematopoietic_and_lymphoid_tissue	haematopoietic_neoplasm	COSM303879	c.1130G>A	p.R377H	Substitution - Missense	16:67654643-67654643	+	377
ENSG00000102974	ENST00000264010	CTCF	C2H2 ZF	haematopoietic_and_lymphoid_tissue	haematopoietic_neoplasm	COSM303879	c.1130G>A	p.R377H	Substitution - Missense	16:67654643-67654643	+	377
ENSG00000102974	ENST00000264010	CTCF	C2H2 ZF	endometrium	carcinoma	COSM303879	c.1130G>A	p.R377H	Substitution - Missense	16:67654643-67654643	+	377
ENSG00000102974	ENST00000264010	CTCF	C2H2 ZF	endometrium	carcinoma	COSM303879	c.1130G>A	p.R377H	Substitution - Missense	16:67654643-67654643	+	377
ENSG00000102974	ENST00000264010	CTCF	C2H2 ZF	liver	carcinoma	COSM329033	c.189G>T	p.M63I	Substitution - Missense	16:67644924-67644924	+	63
ENSG00000102974	ENST00000264010	CTCF	C2H2 ZF	thyroid	carcinoma	COSM3370507	c.1741G>C	p.D581H	Substitution - Missense	16:67663340-67663340	+	581
ENSG00000102974	ENST00000264010	CTCF	C2H2 ZF	thyroid	carcinoma	COSM3370508	c.1779G>C	p.K593N	Substitution - Missense	16:67663378-67663378	+	593
ENSG00000102974	ENST00000264010	CTCF	C2H2 ZF	endometrium	carcinoma	COSM3421092	c.1112G>A	p.R371H	Substitution - Missense	16:67654625-67654625	+	371
ENSG00000102974	ENST00000264010	CTCF	C2H2 ZF	haematopoietic_and_lymphoid_tissue	haematopoietic_neoplasm	COSM3421092	c.1112G>A	p.R371H	Substitution - Missense	16:67654625-67654625	+	371
ENSG00000102974	ENST00000264010	CTCF	C2H2 ZF	large_intestine	carcinoma	COSM3421092	c.1112G>A	p.R371H	Substitution - Missense	16:67654625-67654625	+	371
ENSG00000102974	ENST00000264010	CTCF	C2H2 ZF	skin	malignant_melanoma	COSM3511049	c.1964C>T	p.P655L	Substitution - Missense	16:67670719-67670719	+	655
ENSG00000102974	ENST00000264010	CTCF	C2H2 ZF	lung	carcinoma	COSM356454	c.239G>T	p.G80V	Substitution - Missense	16:67644974-67644974	+	80
ENSG00000102974	ENST00000264010	CTCF	C2H2 ZF	pancreas	carcinoma	COSM3733792	c.1543C>T	p.R515C	Substitution - Missense	16:67662297-67662297	+	515
ENSG00000102974	ENST00000264010	CTCF	C2H2 ZF	urinary_tract	carcinoma	COSM3795005	c.1051T>C	p.F351L	Substitution - Missense	16:67650746-67650746	+	351
ENSG00000102974	ENST00000264010	CTCF	C2H2 ZF	oesophagus	carcinoma	COSM3937119	c.858A>C	p.K286N	Substitution - Missense	16:67645930-67645930	+	286
ENSG00000102974	ENST00000264010	CTCF	C2H2 ZF	lung	carcinoma	COSM3957719	c.1598G>T	p.R533L	Substitution - Missense	16:67662352-67662352	+	533
ENSG00000102974	ENST00000264010	CTCF	C2H2 ZF	endometrium	carcinoma	COSM3969648	c.1811C>G	p.S604C	Substitution - Missense	16:67663410-67663410	+	604
ENSG00000102974	ENST00000264010	CTCF	C2H2 ZF	central_nervous_system	glioma	COSM3969648	c.1811C>G	p.S604C	Substitution - Missense	16:67663410-67663410	+	604
ENSG00000102974	ENST00000264010	CTCF	C2H2 ZF	stomach	carcinoma	COSM4061901	c.838A>C	p.N280H	Substitution - Missense	16:67645910-67645910	+	280
ENSG00000102974	ENST00000264010	CTCF	C2H2 ZF	haematopoietic_and_lymphoid_tissue	haematopoietic_neoplasm	COSM4061903	c.1016G>A	p.R339Q	Substitution - Missense	16:67650711-67650711	+	339
ENSG00000102974	ENST00000264010	CTCF	C2H2 ZF	stomach	carcinoma	COSM4061903	c.1016G>A	p.R339Q	Substitution - Missense	16:67650711-67650711	+	339
ENSG00000102974	ENST00000264010	CTCF	C2H2 ZF	haematopoietic_and_lymphoid_tissue	lymphoid_neoplasm	COSM4061903	c.1016G>A	p.R339Q	Substitution - Missense	16:67650711-67650711	+	339
ENSG00000102974	ENST00000264010	CTCF	C2H2 ZF	stomach	carcinoma	COSM4061903	c.1016G>A	p.R339Q	Substitution - Missense	16:67650711-67650711	+	339
ENSG00000102974	ENST00000264010	CTCF	C2H2 ZF	stomach	carcinoma	COSM4061904	c.1181T>C	p.L394P	Substitution - Missense	16:67654694-67654694	+	394
ENSG00000102974	ENST00000264010	CTCF	C2H2 ZF	stomach	carcinoma	COSM4061906	c.1546A>G	p.T516A	Substitution - Missense	16:67662300-67662300	+	516
ENSG00000102974	ENST00000264010	CTCF	C2H2 ZF	stomach	carcinoma	COSM4061907	c.1655C>A	p.P552H	Substitution - Missense	16:67662409-67662409	+	552
ENSG00000102974	ENST00000264010	CTCF	C2H2 ZF	stomach	carcinoma	COSM4061908	c.1951C>T	p.R651W	Substitution - Missense	16:67670706-67670706	+	651
ENSG00000102974	ENST00000264010	CTCF	C2H2 ZF	lung	carcinoma	COSM4129212	c.40G>A	p.E14K	Substitution - Missense	16:67644775-67644775	+	14
ENSG00000102974	ENST00000264010	CTCF	C2H2 ZF	large_intestine	carcinoma	COSM4129212	c.40G>A	p.E14K	Substitution - Missense	16:67644775-67644775	+	14
ENSG00000102974	ENST00000264010	CTCF	C2H2 ZF	lung	carcinoma	COSM4129212	c.40G>A	p.E14K	Substitution - Missense	16:67644775-67644775	+	14
ENSG00000102974	ENST00000264010	CTCF	C2H2 ZF	large_intestine	carcinoma	COSM4129212	c.40G>A	p.E14K	Substitution - Missense	16:67644775-67644775	+	14
ENSG00000102974	ENST00000264010	CTCF	C2H2 ZF	thyroid	other	COSM4129212	c.40G>A	p.E14K	Substitution - Missense	16:67644775-67644775	+	14
ENSG00000102974	ENST00000264010	CTCF	C2H2 ZF	thyroid	other	COSM4129213	c.41A>G	p.E14G	Substitution - Missense	16:67644776-67644776	+	14
ENSG00000102974	ENST00000264010	CTCF	C2H2 ZF	thyroid	other	COSM4129214	c.43A>T	p.T15S	Substitution - Missense	16:67644778-67644778	+	15
ENSG00000102974	ENST00000264010	CTCF	C2H2 ZF	ovary	carcinoma	COSM4141845	c.629G>A	p.S210N	Substitution - Missense	16:67645364-67645364	+	210
ENSG00000102974	ENST00000264010	CTCF	C2H2 ZF	lung	carcinoma	COSM4169929	c.1927C>T	p.P643S	Substitution - Missense	16:67670682-67670682	+	643
ENSG00000102974	ENST00000264010	CTCF	C2H2 ZF	lung	carcinoma	COSM4169929	c.1927C>T	p.P643S	Substitution - Missense	16:67670682-67670682	+	643
ENSG00000102974	ENST00000264010	CTCF	C2H2 ZF	haematopoietic_and_lymphoid_tissue	lymphoid_neoplasm	COSM4169929	c.1927C>T	p.P643S	Substitution - Missense	16:67670682-67670682	+	643
ENSG00000102974	ENST00000264010	CTCF	C2H2 ZF	pleura	mesothelioma	COSM4169929	c.1927C>T	p.P643S	Substitution - Missense	16:67670682-67670682	+	643
ENSG00000102974	ENST00000264010	CTCF	C2H2 ZF	lung	carcinoma	COSM4169929	c.1927C>T	p.P643S	Substitution - Missense	16:67670682-67670682	+	643
ENSG00000102974	ENST00000264010	CTCF	C2H2 ZF	haematopoietic_and_lymphoid_tissue	lymphoid_neoplasm	COSM4169930	c.1041C>A	p.H347Q	Substitution - Missense	16:67650736-67650736	+	347
ENSG00000102974	ENST00000264010	CTCF	C2H2 ZF	breast	carcinoma	COSM435530	c.772A>G	p.K258E	Substitution - Missense	16:67645507-67645507	+	258
ENSG00000102974	ENST00000264010	CTCF	C2H2 ZF	breast	carcinoma	COSM435533	c.847C>T	p.R283C	Substitution - Missense	16:67645919-67645919	+	283
ENSG00000102974	ENST00000264010	CTCF	C2H2 ZF	haematopoietic_and_lymphoid_tissue	lymphoid_neoplasm	COSM435533	c.847C>T	p.R283C	Substitution - Missense	16:67645919-67645919	+	283
ENSG00000102974	ENST00000264010	CTCF	C2H2 ZF	breast	carcinoma	COSM435534	c.850C>T	p.H284Y	Substitution - Missense	16:67645922-67645922	+	284
ENSG00000102974	ENST00000264010	CTCF	C2H2 ZF	breast	carcinoma	COSM435534	c.850C>T	p.H284Y	Substitution - Missense	16:67645922-67645922	+	284
ENSG00000102974	ENST00000264010	CTCF	C2H2 ZF	breast	carcinoma	COSM435534	c.850C>T	p.H284Y	Substitution - Missense	16:67645922-67645922	+	284
ENSG00000102974	ENST00000264010	CTCF	C2H2 ZF	breast	carcinoma	COSM435534	c.850C>T	p.H284Y	Substitution - Missense	16:67645922-67645922	+	284
ENSG00000102974	ENST00000264010	CTCF	C2H2 ZF	breast	carcinoma	COSM435534	c.850C>T	p.H284Y	Substitution - Missense	16:67645922-67645922	+	284
ENSG00000102974	ENST00000264010	CTCF	C2H2 ZF	breast	carcinoma	COSM435534	c.850C>T	p.H284Y	Substitution - Missense	16:67645922-67645922	+	284
ENSG00000102974	ENST00000264010	CTCF	C2H2 ZF	breast	carcinoma	COSM435534	c.850C>T	p.H284Y	Substitution - Missense	16:67645922-67645922	+	284
ENSG00000102974	ENST00000264010	CTCF	C2H2 ZF	breast	carcinoma	COSM435534	c.850C>T	p.H284Y	Substitution - Missense	16:67645922-67645922	+	284
ENSG00000102974	ENST00000264010	CTCF	C2H2 ZF	breast	carcinoma	COSM435535	c.850C>A	p.H284N	Substitution - Missense	16:67645922-67645922	+	284
ENSG00000102974	ENST00000264010	CTCF	C2H2 ZF	breast	carcinoma	COSM435536	c.851A>C	p.H284P	Substitution - Missense	16:67645923-67645923	+	284
ENSG00000102974	ENST00000264010	CTCF	C2H2 ZF	breast	carcinoma	COSM435537	c.1132C>G	p.P378A	Substitution - Missense	16:67654645-67654645	+	378
ENSG00000102974	ENST00000264010	CTCF	C2H2 ZF	skin	carcinoma	COSM4473076	c.1826C>T	p.S609F	Substitution - Missense	16:67663425-67663425	+	609
ENSG00000102974	ENST00000264010	CTCF	C2H2 ZF	urinary_tract	carcinoma	COSM4473076	c.1826C>T	p.S609F	Substitution - Missense	16:67663425-67663425	+	609
ENSG00000102974	ENST00000264010	CTCF	C2H2 ZF	skin	carcinoma	COSM4473076	c.1826C>T	p.S609F	Substitution - Missense	16:67663425-67663425	+	609
ENSG00000102974	ENST00000264010	CTCF	C2H2 ZF	skin	carcinoma	COSM4477225	c.2135C>T	p.P712L	Substitution - Missense	16:67671726-67671726	+	712
ENSG00000102974	ENST00000264010	CTCF	C2H2 ZF	skin	carcinoma	COSM4515352	c.1061_1062CC>TT	p.S354F	Substitution - Missense	16:67650756-67650757	+	354
ENSG00000102974	ENST00000264010	CTCF	C2H2 ZF	upper_aerodigestive_tract	carcinoma	COSM4526985	c.1432G>A	p.E478K	Substitution - Missense	16:67660532-67660532	+	478
ENSG00000102974	ENST00000264010	CTCF	C2H2 ZF	skin	carcinoma	COSM4526985	c.1432G>A	p.E478K	Substitution - Missense	16:67660532-67660532	+	478
ENSG00000102974	ENST00000264010	CTCF	C2H2 ZF	liver	carcinoma	COSM4528684	c.1556G>A	p.G519E	Substitution - Missense	16:67662310-67662310	+	519
ENSG00000102974	ENST00000264010	CTCF	C2H2 ZF	skin	carcinoma	COSM4528684	c.1556G>A	p.G519E	Substitution - Missense	16:67662310-67662310	+	519
ENSG00000102974	ENST00000264010	CTCF	C2H2 ZF	bone	Ewings_sarcoma-peripheral_primitive_neuroectodermal_tumour	COSM4579172	c.1861G>A	p.D621N	Substitution - Missense	16:67670616-67670616	+	621
ENSG00000102974	ENST00000264010	CTCF	C2H2 ZF	large_intestine	carcinoma	COSM4617689	c.638G>A	p.R213H	Substitution - Missense	16:67645373-67645373	+	213
ENSG00000102974	ENST00000264010	CTCF	C2H2 ZF	large_intestine	carcinoma	COSM4617689	c.638G>A	p.R213H	Substitution - Missense	16:67645373-67645373	+	213
ENSG00000102974	ENST00000264010	CTCF	C2H2 ZF	large_intestine	carcinoma	COSM4675310	c.278C>T	p.T93I	Substitution - Missense	16:67645013-67645013	+	93
ENSG00000102974	ENST00000264010	CTCF	C2H2 ZF	large_intestine	carcinoma	COSM4675310	c.278C>T	p.T93I	Substitution - Missense	16:67645013-67645013	+	93
ENSG00000102974	ENST00000264010	CTCF	C2H2 ZF	large_intestine	carcinoma	COSM4675313	c.2055A>G	p.I685M	Substitution - Missense	16:67671646-67671646	+	685
ENSG00000102974	ENST00000264010	CTCF	C2H2 ZF	large_intestine	carcinoma	COSM4675313	c.2055A>G	p.I685M	Substitution - Missense	16:67671646-67671646	+	685
ENSG00000102974	ENST00000264010	CTCF	C2H2 ZF	kidney	carcinoma	COSM471947	c.1444C>A	p.L482I	Substitution - Missense	16:67660544-67660544	+	482
ENSG00000102974	ENST00000264010	CTCF	C2H2 ZF	stomach	carcinoma	COSM4756830	c.1066T>C	p.C356R	Substitution - Missense	16:67650761-67650761	+	356
ENSG00000102974	ENST00000264010	CTCF	C2H2 ZF	cervix	carcinoma	COSM4818694	c.836C>T	p.S279L	Substitution - Missense	16:67645908-67645908	+	279
ENSG00000102974	ENST00000264010	CTCF	C2H2 ZF	cervix	carcinoma	COSM4844132	c.1514G>C	p.R505T	Substitution - Missense	16:67660614-67660614	+	505
ENSG00000102974	ENST00000264010	CTCF	C2H2 ZF	upper_aerodigestive_tract	carcinoma	COSM4847736	c.1829C>T	p.S610F	Substitution - Missense	16:67663428-67663428	+	610
ENSG00000102974	ENST00000264010	CTCF	C2H2 ZF	cervix	carcinoma	COSM4847736	c.1829C>T	p.S610F	Substitution - Missense	16:67663428-67663428	+	610
ENSG00000102974	ENST00000264010	CTCF	C2H2 ZF	upper_aerodigestive_tract	carcinoma	COSM4888093	c.2180G>T	p.R727L	Substitution - Missense	16:67671771-67671771	+	727
ENSG00000102974	ENST00000264010	CTCF	C2H2 ZF	liver	carcinoma	COSM4912011	c.982G>T	p.D328Y	Substitution - Missense	16:67650677-67650677	+	328
ENSG00000102974	ENST00000264010	CTCF	C2H2 ZF	liver	carcinoma	COSM4916907	c.1620G>A	p.M540I	Substitution - Missense	16:67662374-67662374	+	540
ENSG00000102974	ENST00000264010	CTCF	C2H2 ZF	liver	carcinoma	COSM4919922	c.161T>C	p.V54A	Substitution - Missense	16:67644896-67644896	+	54
ENSG00000102974	ENST00000264010	CTCF	C2H2 ZF	central_nervous_system	glioma	COSM4969421	c.1952G>A	p.R651Q	Substitution - Missense	16:67670707-67670707	+	651
ENSG00000102974	ENST00000264010	CTCF	C2H2 ZF	breast	carcinoma	COSM5024986	c.803G>A	p.C268Y	Substitution - Missense	16:67645875-67645875	+	268
ENSG00000102974	ENST00000264010	CTCF	C2H2 ZF	breast	carcinoma	COSM5028152	c.874A>G	p.R292G	Substitution - Missense	16:67645946-67645946	+	292
ENSG00000102974	ENST00000264010	CTCF	C2H2 ZF	breast	carcinoma	COSM5028152	c.874A>G	p.R292G	Substitution - Missense	16:67645946-67645946	+	292
ENSG00000102974	ENST00000264010	CTCF	C2H2 ZF	liver	carcinoma	COSM5041869	c.1505A>T	p.Y502F	Substitution - Missense	16:67660605-67660605	+	502
ENSG00000102974	ENST00000264010	CTCF	C2H2 ZF	stomach	carcinoma	COSM5055001	c.1069G>A	p.D357N	Substitution - Missense	16:67650764-67650764	+	357
ENSG00000102974	ENST00000264010	CTCF	C2H2 ZF	stomach	carcinoma	COSM5055002	c.1570G>A	p.A524T	Substitution - Missense	16:67662324-67662324	+	524
ENSG00000102974	ENST00000264010	CTCF	C2H2 ZF	large_intestine	carcinoma	COSM5427737	c.1757A>G	p.E586G	Substitution - Missense	16:67663356-67663356	+	586
ENSG00000102974	ENST00000264010	CTCF	C2H2 ZF	haematopoietic_and_lymphoid_tissue	haematopoietic_neoplasm	COSM5427737	c.1757A>G	p.E586G	Substitution - Missense	16:67663356-67663356	+	586
ENSG00000102974	ENST00000264010	CTCF	C2H2 ZF	large_intestine	carcinoma	COSM5484042	c.829C>T	p.R277W	Substitution - Missense	16:67645901-67645901	+	277
ENSG00000102974	ENST00000264010	CTCF	C2H2 ZF	biliary_tract	carcinoma	COSM5498604	c.713C>T	p.S238L	Substitution - Missense	16:67645448-67645448	+	238
ENSG00000102974	ENST00000264010	CTCF	C2H2 ZF	NS	malignant_melanoma	COSM5529356	c.1382C>T	p.S461F	Substitution - Missense	16:67660482-67660482	+	461
ENSG00000102974	ENST00000264010	CTCF	C2H2 ZF	prostate	carcinoma	COSM5557462	c.2161A>T	p.I721F	Substitution - Missense	16:67671752-67671752	+	721
ENSG00000102974	ENST00000264010	CTCF	C2H2 ZF	prostate	carcinoma	COSM5565405	c.82C>T	p.R28C	Substitution - Missense	16:67644817-67644817	+	28
ENSG00000102974	ENST00000264010	CTCF	C2H2 ZF	central_nervous_system	glioma	COSM5565405	c.82C>T	p.R28C	Substitution - Missense	16:67644817-67644817	+	28
ENSG00000102974	ENST00000264010	CTCF	C2H2 ZF	prostate	carcinoma	COSM5571619	c.1651G>A	p.V551I	Substitution - Missense	16:67662405-67662405	+	551
ENSG00000102974	ENST00000264010	CTCF	C2H2 ZF	large_intestine	carcinoma	COSM5571619	c.1651G>A	p.V551I	Substitution - Missense	16:67662405-67662405	+	551
ENSG00000102974	ENST00000264010	CTCF	C2H2 ZF	skin	malignant_melanoma	COSM5596545	c.1850C>T	p.P617L	Substitution - Missense	16:67670605-67670605	+	617
ENSG00000102974	ENST00000264010	CTCF	C2H2 ZF	skin	malignant_melanoma	COSM5596546	c.1312C>T	p.H438Y	Substitution - Missense	16:67655449-67655449	+	438
ENSG00000102974	ENST00000264010	CTCF	C2H2 ZF	haematopoietic_and_lymphoid_tissue	lymphoid_neoplasm	COSM5656253	c.1651G>T	p.V551F	Substitution - Missense	16:67662405-67662405	+	551
ENSG00000102974	ENST00000264010	CTCF	C2H2 ZF	lung	carcinoma	COSM5687513	c.332G>C	p.G111A	Substitution - Missense	16:67645067-67645067	+	111
ENSG00000102974	ENST00000264010	CTCF	C2H2 ZF	breast	carcinoma	COSM5752710	c.852C>G	p.H284Q	Substitution - Missense	16:67645924-67645924	+	284
ENSG00000102974	ENST00000264010	CTCF	C2H2 ZF	breast	carcinoma	COSM5752710	c.852C>G	p.H284Q	Substitution - Missense	16:67645924-67645924	+	284
ENSG00000102974	ENST00000264010	CTCF	C2H2 ZF	haematopoietic_and_lymphoid_tissue	haematopoietic_neoplasm	COSM5762864	c.332G>A	p.G111E	Substitution - Missense	16:67645067-67645067	+	111
ENSG00000102974	ENST00000264010	CTCF	C2H2 ZF	central_nervous_system	glioma	COSM5762864	c.332G>A	p.G111E	Substitution - Missense	16:67645067-67645067	+	111
ENSG00000102974	ENST00000264010	CTCF	C2H2 ZF	breast	carcinoma	COSM5773452	c.1157A>G	p.Y386C	Substitution - Missense	16:67654670-67654670	+	386
ENSG00000102974	ENST00000264010	CTCF	C2H2 ZF	endometrium	carcinoma	COSM5785673	c.1160C>T	p.A387V	Substitution - Missense	16:67654673-67654673	+	387
ENSG00000102974	ENST00000264010	CTCF	C2H2 ZF	breast	carcinoma	COSM5785673	c.1160C>T	p.A387V	Substitution - Missense	16:67654673-67654673	+	387
ENSG00000102974	ENST00000264010	CTCF	C2H2 ZF	endometrium	carcinoma	COSM5785673	c.1160C>T	p.A387V	Substitution - Missense	16:67654673-67654673	+	387
ENSG00000102974	ENST00000264010	CTCF	C2H2 ZF	urinary_tract	carcinoma	COSM5789665	c.1053C>G	p.F351L	Substitution - Missense	16:67650748-67650748	+	351
ENSG00000102974	ENST00000264010	CTCF	C2H2 ZF	breast	carcinoma	COSM5789665	c.1053C>G	p.F351L	Substitution - Missense	16:67650748-67650748	+	351
ENSG00000102974	ENST00000264010	CTCF	C2H2 ZF	NS	malignant_melanoma	COSM5851241	c.233T>C	p.M78T	Substitution - Missense	16:67644968-67644968	+	78
ENSG00000102974	ENST00000264010	CTCF	C2H2 ZF	breast	carcinoma	COSM5882746	c.912A>T	p.R304S	Substitution - Missense	16:67645984-67645984	+	304
ENSG00000102974	ENST00000264010	CTCF	C2H2 ZF	skin	carcinoma	COSM5903094	c.508G>A	p.G170R	Substitution - Missense	16:67645243-67645243	+	170
ENSG00000102974	ENST00000264010	CTCF	C2H2 ZF	skin	carcinoma	COSM5916509	c.38C>T	p.S13F	Substitution - Missense	16:67644773-67644773	+	13
ENSG00000102974	ENST00000264010	CTCF	C2H2 ZF	haematopoietic_and_lymphoid_tissue	lymphoid_neoplasm	COSM5949929	c.1352A>T	p.D451V	Substitution - Missense	16:67655489-67655489	+	451
ENSG00000102974	ENST00000264010	CTCF	C2H2 ZF	upper_aerodigestive_tract	carcinoma	COSM5954856	c.934C>T	p.H312Y	Substitution - Missense	16:67646006-67646006	+	312
ENSG00000102974	ENST00000264010	CTCF	C2H2 ZF	large_intestine	carcinoma	COSM6035663	c.2140G>A	p.G714R	Substitution - Missense	16:67671731-67671731	+	714
ENSG00000102974	ENST00000264010	CTCF	C2H2 ZF	lung	carcinoma	COSM6079511	c.1998G>T	p.Q666H	Substitution - Missense	16:67670753-67670753	+	666
ENSG00000102974	ENST00000264010	CTCF	C2H2 ZF	lung	carcinoma	COSM6079514	c.1507G>A	p.A503T	Substitution - Missense	16:67660607-67660607	+	503
ENSG00000102974	ENST00000264010	CTCF	C2H2 ZF	lung	carcinoma	COSM6079515	c.1123G>A	p.G375R	Substitution - Missense	16:67654636-67654636	+	375
ENSG00000102974	ENST00000264010	CTCF	C2H2 ZF	lung	carcinoma	COSM6144946	c.139G>T	p.G47W	Substitution - Missense	16:67644874-67644874	+	47
ENSG00000102974	ENST00000264010	CTCF	C2H2 ZF	large_intestine	carcinoma	COSM6223042	c.1479G>T	p.K493N	Substitution - Missense	16:67660579-67660579	+	493
ENSG00000102974	ENST00000264010	CTCF	C2H2 ZF	liver	other	COSM6240121	c.1235G>T	p.C412F	Substitution - Missense	16:67655372-67655372	+	412
ENSG00000102974	ENST00000264010	CTCF	C2H2 ZF	liver	other	COSM6265857	c.1287G>T	p.K429N	Substitution - Missense	16:67655424-67655424	+	429
ENSG00000102974	ENST00000264010	CTCF	C2H2 ZF	liver	other	COSM6324919	c.1700G>A	p.R567Q	Substitution - Missense	16:67662454-67662454	+	567
ENSG00000102974	ENST00000264010	CTCF	C2H2 ZF	liver	other	COSM6330777	c.611C>A	p.T204K	Substitution - Missense	16:67645346-67645346	+	204
ENSG00000102974	ENST00000264010	CTCF	C2H2 ZF	liver	other	COSM6331786	c.1597C>T	p.R533C	Substitution - Missense	16:67662351-67662351	+	533
ENSG00000102974	ENST00000264010	CTCF	C2H2 ZF	breast	carcinoma	COSM6349358	c.2044G>A	p.E682K	Substitution - Missense	16:67671635-67671635	+	682
ENSG00000102974	ENST00000264010	CTCF	C2H2 ZF	thyroid	carcinoma	COSM6368020	c.1955G>A	p.R652K	Substitution - Missense	16:67670710-67670710	+	652
ENSG00000102974	ENST00000264010	CTCF	C2H2 ZF	thyroid	carcinoma	COSM6368020	c.1955G>A	p.R652K	Substitution - Missense	16:67670710-67670710	+	652
ENSG00000102974	ENST00000264010	CTCF	C2H2 ZF	thyroid	carcinoma	COSM6377934	c.2005G>A	p.A669T	Substitution - Missense	16:67671596-67671596	+	669
ENSG00000102974	ENST00000264010	CTCF	C2H2 ZF	thyroid	carcinoma	COSM6377934	c.2005G>A	p.A669T	Substitution - Missense	16:67671596-67671596	+	669
ENSG00000102974	ENST00000264010	CTCF	C2H2 ZF	thyroid	carcinoma	COSM6414086	c.1442C>T	p.A481V	Substitution - Missense	16:67660542-67660542	+	481
ENSG00000102974	ENST00000264010	CTCF	C2H2 ZF	thyroid	carcinoma	COSM6414086	c.1442C>T	p.A481V	Substitution - Missense	16:67660542-67660542	+	481
ENSG00000102974	ENST00000264010	CTCF	C2H2 ZF	thyroid	carcinoma	COSM6429317	c.2152C>G	p.P718A	Substitution - Missense	16:67671743-67671743	+	718
ENSG00000102974	ENST00000264010	CTCF	C2H2 ZF	thyroid	carcinoma	COSM6429317	c.2152C>G	p.P718A	Substitution - Missense	16:67671743-67671743	+	718
ENSG00000102974	ENST00000264010	CTCF	C2H2 ZF	skin	carcinoma	COSM6441368	c.1700_1701GG>AA	p.R567Q	Substitution - Missense	16:67662454-67662455	+	567
ENSG00000102974	ENST00000264010	CTCF	C2H2 ZF	upper_aerodigestive_tract	carcinoma	COSM6453223	c.1942G>A	p.A648T	Substitution - Missense	16:67670697-67670697	+	648
ENSG00000102974	ENST00000264010	CTCF	C2H2 ZF	breast	carcinoma	COSM6564547	c.1742A>G	p.D581G	Substitution - Missense	16:67663341-67663341	+	581
ENSG00000102974	ENST00000264010	CTCF	C2H2 ZF	breast	carcinoma	COSM6566910	c.317A>C	p.Q106P	Substitution - Missense	16:67645052-67645052	+	106
ENSG00000102974	ENST00000264010	CTCF	C2H2 ZF	breast	carcinoma	COSM6576791	c.934C>G	p.H312D	Substitution - Missense	16:67646006-67646006	+	312
ENSG00000102974	ENST00000264010	CTCF	C2H2 ZF	breast	carcinoma	COSM6576791	c.934C>G	p.H312D	Substitution - Missense	16:67646006-67646006	+	312
ENSG00000102974	ENST00000264010	CTCF	C2H2 ZF	large_intestine	carcinoma	COSM6637227	c.1370G>A	p.R457Q	Substitution - Missense	16:67660470-67660470	+	457
ENSG00000102974	ENST00000264010	CTCF	C2H2 ZF	large_intestine	carcinoma	COSM6637227	c.1370G>A	p.R457Q	Substitution - Missense	16:67660470-67660470	+	457
ENSG00000102974	ENST00000264010	CTCF	C2H2 ZF	large_intestine	carcinoma	COSM6637227	c.1370G>A	p.R457Q	Substitution - Missense	16:67660470-67660470	+	457
ENSG00000102974	ENST00000264010	CTCF	C2H2 ZF	large_intestine	carcinoma	COSM6637229	c.1058G>A	p.C353Y	Substitution - Missense	16:67650753-67650753	+	353
ENSG00000102974	ENST00000264010	CTCF	C2H2 ZF	large_intestine	carcinoma	COSM6637230	c.1658C>T	p.A553V	Substitution - Missense	16:67662412-67662412	+	553
ENSG00000102974	ENST00000264010	CTCF	C2H2 ZF	large_intestine	carcinoma	COSM6637232	c.959G>A	p.R320H	Substitution - Missense	16:67650654-67650654	+	320
ENSG00000102974	ENST00000264010	CTCF	C2H2 ZF	large_intestine	carcinoma	COSM6637233	c.1481G>A	p.R494H	Substitution - Missense	16:67660581-67660581	+	494
ENSG00000102974	ENST00000264010	CTCF	C2H2 ZF	large_intestine	carcinoma	COSM6637234	c.745A>G	p.M249V	Substitution - Missense	16:67645480-67645480	+	249
ENSG00000102974	ENST00000264010	CTCF	C2H2 ZF	large_intestine	carcinoma	COSM6637235	c.1231A>T	p.I411F	Substitution - Missense	16:67655368-67655368	+	411
ENSG00000102974	ENST00000264010	CTCF	C2H2 ZF	large_intestine	carcinoma	COSM6637236	c.1265T>C	p.M422T	Substitution - Missense	16:67655402-67655402	+	422
ENSG00000102974	ENST00000264010	CTCF	C2H2 ZF	ovary	carcinoma	COSM6637239	c.1075G>A	p.A359T	Substitution - Missense	16:67650770-67650770	+	359
ENSG00000102974	ENST00000264010	CTCF	C2H2 ZF	large_intestine	carcinoma	COSM6637239	c.1075G>A	p.A359T	Substitution - Missense	16:67650770-67650770	+	359
ENSG00000102974	ENST00000264010	CTCF	C2H2 ZF	large_intestine	carcinoma	COSM6637240	c.2149A>C	p.T717P	Substitution - Missense	16:67671740-67671740	+	717
ENSG00000102974	ENST00000264010	CTCF	C2H2 ZF	large_intestine	carcinoma	COSM6637242	c.982G>A	p.D328N	Substitution - Missense	16:67650677-67650677	+	328
ENSG00000102974	ENST00000264010	CTCF	C2H2 ZF	endometrium	carcinoma	COSM6637242	c.982G>A	p.D328N	Substitution - Missense	16:67650677-67650677	+	328
ENSG00000102974	ENST00000264010	CTCF	C2H2 ZF	large_intestine	carcinoma	COSM6637243	c.1021C>T	p.R341C	Substitution - Missense	16:67650716-67650716	+	341
ENSG00000102974	ENST00000264010	CTCF	C2H2 ZF	endometrium	carcinoma	COSM6845191	c.85C>T	p.R29W	Substitution - Missense	16:67644820-67644820	+	29
ENSG00000102974	ENST00000264010	CTCF	C2H2 ZF	endometrium	carcinoma	COSM6845191	c.85C>T	p.R29W	Substitution - Missense	16:67644820-67644820	+	29
ENSG00000102974	ENST00000264010	CTCF	C2H2 ZF	endometrium	carcinoma	COSM6845192	c.1124G>T	p.G375V	Substitution - Missense	16:67654637-67654637	+	375
ENSG00000102974	ENST00000264010	CTCF	C2H2 ZF	endometrium	carcinoma	COSM6845192	c.1124G>T	p.G375V	Substitution - Missense	16:67654637-67654637	+	375
ENSG00000102974	ENST00000264010	CTCF	C2H2 ZF	endometrium	carcinoma	COSM6845193	c.1033C>A	p.H345N	Substitution - Missense	16:67650728-67650728	+	345
ENSG00000102974	ENST00000264010	CTCF	C2H2 ZF	endometrium	carcinoma	COSM6845194	c.760C>T	p.P254S	Substitution - Missense	16:67645495-67645495	+	254
ENSG00000102974	ENST00000264010	CTCF	C2H2 ZF	endometrium	carcinoma	COSM6845195	c.766A>C	p.K256Q	Substitution - Missense	16:67645501-67645501	+	256
ENSG00000102974	ENST00000264010	CTCF	C2H2 ZF	endometrium	carcinoma	COSM6845196	c.1094A>T	p.K365I	Substitution - Missense	16:67654607-67654607	+	365
ENSG00000102974	ENST00000264010	CTCF	C2H2 ZF	endometrium	carcinoma	COSM6845197	c.925C>A	p.L309M	Substitution - Missense	16:67645997-67645997	+	309
ENSG00000102974	ENST00000264010	CTCF	C2H2 ZF	endometrium	carcinoma	COSM6845198	c.344T>G	p.L115R	Substitution - Missense	16:67645079-67645079	+	115
ENSG00000102974	ENST00000264010	CTCF	C2H2 ZF	endometrium	carcinoma	COSM6845199	c.1289A>G	p.H430R	Substitution - Missense	16:67655426-67655426	+	430
ENSG00000102974	ENST00000264010	CTCF	C2H2 ZF	endometrium	carcinoma	COSM6845200	c.495G>T	p.Q165H	Substitution - Missense	16:67645230-67645230	+	165
ENSG00000102974	ENST00000264010	CTCF	C2H2 ZF	endometrium	carcinoma	COSM6845201	c.439C>T	p.L147F	Substitution - Missense	16:67645174-67645174	+	147
ENSG00000102974	ENST00000264010	CTCF	C2H2 ZF	endometrium	carcinoma	COSM6845202	c.1901C>T	p.P634L	Substitution - Missense	16:67670656-67670656	+	634
ENSG00000102974	ENST00000264010	CTCF	C2H2 ZF	endometrium	carcinoma	COSM6845203	c.988G>T	p.A330S	Substitution - Missense	16:67650683-67650683	+	330
ENSG00000102974	ENST00000264010	CTCF	C2H2 ZF	endometrium	carcinoma	COSM6845204	c.1059T>G	p.C353W	Substitution - Missense	16:67650754-67650754	+	353
ENSG00000102974	ENST00000264010	CTCF	C2H2 ZF	breast	carcinoma	COSM6845205	c.781G>A	p.G261S	Substitution - Missense	16:67645516-67645516	+	261
ENSG00000102974	ENST00000264010	CTCF	C2H2 ZF	endometrium	carcinoma	COSM6845205	c.781G>A	p.G261S	Substitution - Missense	16:67645516-67645516	+	261
ENSG00000102974	ENST00000264010	CTCF	C2H2 ZF	breast	carcinoma	COSM6845205	c.781G>A	p.G261S	Substitution - Missense	16:67645516-67645516	+	261
ENSG00000102974	ENST00000264010	CTCF	C2H2 ZF	endometrium	carcinoma	COSM6845206	c.722A>G	p.N241S	Substitution - Missense	16:67645457-67645457	+	241
ENSG00000102974	ENST00000264010	CTCF	C2H2 ZF	endometrium	carcinoma	COSM6845207	c.1699C>T	p.R567W	Substitution - Missense	16:67662453-67662453	+	567
ENSG00000102974	ENST00000264010	CTCF	C2H2 ZF	endometrium	carcinoma	COSM6845207	c.1699C>T	p.R567W	Substitution - Missense	16:67662453-67662453	+	567
ENSG00000102974	ENST00000264010	CTCF	C2H2 ZF	endometrium	carcinoma	COSM6845208	c.1111C>T	p.R371C	Substitution - Missense	16:67654624-67654624	+	371
ENSG00000102974	ENST00000264010	CTCF	C2H2 ZF	urinary_tract	carcinoma	COSM6845208	c.1111C>T	p.R371C	Substitution - Missense	16:67654624-67654624	+	371
ENSG00000102974	ENST00000264010	CTCF	C2H2 ZF	pleura	mesothelioma	COSM6845525	c.801G>T	p.Q267H	Substitution - Missense	16:67645873-67645873	+	267
ENSG00000102974	ENST00000264010	CTCF	C2H2 ZF	breast	carcinoma	COSM6849562	c.310G>A	p.E104K	Substitution - Missense	16:67645045-67645045	+	104
ENSG00000102974	ENST00000264010	CTCF	C2H2 ZF	haematopoietic_and_lymphoid_tissue	haematopoietic_neoplasm	COSM6907345	c.1168G>A	p.D390N	Substitution - Missense	16:67654681-67654681	+	390
ENSG00000102974	ENST00000264010	CTCF	C2H2 ZF	haematopoietic_and_lymphoid_tissue	haematopoietic_neoplasm	COSM6907347	c.1136T>C	p.F379S	Substitution - Missense	16:67654649-67654649	+	379
ENSG00000102974	ENST00000264010	CTCF	C2H2 ZF	breast	carcinoma	COSM6908612	c.1030A>G	p.K344E	Substitution - Missense	16:67650725-67650725	+	344
ENSG00000102974	ENST00000264010	CTCF	C2H2 ZF	endometrium	carcinoma	COSM6908613	c.1015C>T	p.R339W	Substitution - Missense	16:67650710-67650710	+	339
ENSG00000102974	ENST00000264010	CTCF	C2H2 ZF	endometrium	carcinoma	COSM6908613	c.1015C>T	p.R339W	Substitution - Missense	16:67650710-67650710	+	339
ENSG00000102974	ENST00000264010	CTCF	C2H2 ZF	haematopoietic_and_lymphoid_tissue	lymphoid_neoplasm	COSM6908613	c.1015C>T	p.R339W	Substitution - Missense	16:67650710-67650710	+	339
ENSG00000102974	ENST00000264010	CTCF	C2H2 ZF	kidney	Wilms_tumour	COSM6908613	c.1015C>T	p.R339W	Substitution - Missense	16:67650710-67650710	+	339
ENSG00000102974	ENST00000264010	CTCF	C2H2 ZF	haematopoietic_and_lymphoid_tissue	lymphoid_neoplasm	COSM6908614	c.1343G>A	p.R448Q	Substitution - Missense	16:67655480-67655480	+	448
ENSG00000102974	ENST00000264010	CTCF	C2H2 ZF	kidney	Wilms_tumour	COSM6908614	c.1343G>A	p.R448Q	Substitution - Missense	16:67655480-67655480	+	448
ENSG00000102974	ENST00000264010	CTCF	C2H2 ZF	ovary	carcinoma	COSM6908970	c.1553C>G	p.T518S	Substitution - Missense	16:67662307-67662307	+	518
ENSG00000102974	ENST00000264010	CTCF	C2H2 ZF	ovary	carcinoma	COSM6908970	c.1553C>G	p.T518S	Substitution - Missense	16:67662307-67662307	+	518
ENSG00000102974	ENST00000264010	CTCF	C2H2 ZF	urinary_tract	carcinoma	COSM6909106	c.1799G>C	p.R600T	Substitution - Missense	16:67663398-67663398	+	600
ENSG00000102974	ENST00000264010	CTCF	C2H2 ZF	skin	adnexal_tumour	COSM6910946	c.475C>T	p.P159S	Substitution - Missense	16:67645210-67645210	+	159
ENSG00000102974	ENST00000264010	CTCF	C2H2 ZF	lung	carcinoma	COSM6912737	c.1700G>T	p.R567L	Substitution - Missense	16:67662454-67662454	+	567
ENSG00000102974	ENST00000264010	CTCF	C2H2 ZF	lung	carcinoma	COSM6913213	c.1616A>T	p.D539V	Substitution - Missense	16:67662370-67662370	+	539
ENSG00000102974	ENST00000264010	CTCF	C2H2 ZF	breast	carcinoma	COSM6913939	c.862C>T	p.H288Y	Substitution - Missense	16:67645934-67645934	+	288
ENSG00000102974	ENST00000264010	CTCF	C2H2 ZF	endometrium	carcinoma	COSM6914924	c.309G>A	p.M103I	Substitution - Missense	16:67645044-67645044	+	103
ENSG00000102974	ENST00000264010	CTCF	C2H2 ZF	large_intestine	carcinoma	COSM6915704	c.615G>T	p.K205N	Substitution - Missense	16:67645350-67645350	+	205
ENSG00000102974	ENST00000264010	CTCF	C2H2 ZF	large_intestine	carcinoma	COSM6915705	c.1478A>C	p.K493T	Substitution - Missense	16:67660578-67660578	+	493
ENSG00000102974	ENST00000264010	CTCF	C2H2 ZF	large_intestine	carcinoma	COSM6915706	c.1793G>T	p.R598I	Substitution - Missense	16:67663392-67663392	+	598
ENSG00000102974	ENST00000264010	CTCF	C2H2 ZF	large_intestine	carcinoma	COSM6916152	c.1543C>G	p.R515G	Substitution - Missense	16:67662297-67662297	+	515
ENSG00000102974	ENST00000264010	CTCF	C2H2 ZF	skin	malignant_melanoma	COSM6918419	c.383C>T	p.T128I	Substitution - Missense	16:67645118-67645118	+	128
ENSG00000102974	ENST00000264010	CTCF	C2H2 ZF	large_intestine	carcinoma	COSM6919328	c.1772C>T	p.T591M	Substitution - Missense	16:67663371-67663371	+	591
ENSG00000102974	ENST00000264010	CTCF	C2H2 ZF	lung	carcinoma	COSM6920163	c.1958G>T	p.G653V	Substitution - Missense	16:67670713-67670713	+	653
ENSG00000102974	ENST00000264010	CTCF	C2H2 ZF	central_nervous_system	glioma	COSM6920235	c.1246T>C	p.F416L	Substitution - Missense	16:67655383-67655383	+	416
ENSG00000102974	ENST00000264010	CTCF	C2H2 ZF	large_intestine	carcinoma	COSM6920553	c.680A>G	p.D227G	Substitution - Missense	16:67645415-67645415	+	227
ENSG00000102974	ENST00000264010	CTCF	C2H2 ZF	large_intestine	carcinoma	COSM6920554	c.769A>G	p.I257V	Substitution - Missense	16:67645504-67645504	+	257
ENSG00000102974	ENST00000264010	CTCF	C2H2 ZF	penis	carcinoma	COSM6921862	c.896G>A	p.C299Y	Substitution - Missense	16:67645968-67645968	+	299
ENSG00000102974	ENST00000264010	CTCF	C2H2 ZF	NS	malignant_melanoma	COSM6922867	c.551C>T	p.P184L	Substitution - Missense	16:67645286-67645286	+	184
ENSG00000102974	ENST00000264010	CTCF	C2H2 ZF	breast	carcinoma	COSM6923460	c.1436G>A	p.R479H	Substitution - Missense	16:67660536-67660536	+	479
ENSG00000102974	ENST00000264010	CTCF	C2H2 ZF	lung	carcinoma	COSM6925972	c.1763G>C	p.G588A	Substitution - Missense	16:67663362-67663362	+	588
ENSG00000102974	ENST00000264010	CTCF	C2H2 ZF	central_nervous_system	glioma	COSM6929044	c.428C>T	p.S143F	Substitution - Missense	16:67645163-67645163	+	143
ENSG00000102974	ENST00000264010	CTCF	C2H2 ZF	breast	carcinoma	COSM6930009	c.5A>T	p.E2V	Substitution - Missense	16:67644740-67644740	+	2
ENSG00000102974	ENST00000264010	CTCF	C2H2 ZF	large_intestine	carcinoma	COSM6930777	c.1243C>T	p.R415W	Substitution - Missense	16:67655380-67655380	+	415
ENSG00000102974	ENST00000264010	CTCF	C2H2 ZF	penis	carcinoma	COSM6930777	c.1243C>T	p.R415W	Substitution - Missense	16:67655380-67655380	+	415
ENSG00000102974	ENST00000264010	CTCF	C2H2 ZF	large_intestine	carcinoma	COSM6931043	c.1981C>G	p.Q661E	Substitution - Missense	16:67670736-67670736	+	661
ENSG00000102974	ENST00000264010	CTCF	C2H2 ZF	soft_tissue	malignant_fibrous_histiocytoma-pleomorphic_sarcoma	COSM6931171	c.1244G>A	p.R415Q	Substitution - Missense	16:67655381-67655381	+	415
ENSG00000102974	ENST00000264010	CTCF	C2H2 ZF	urinary_tract	carcinoma	COSM6934818	c.1549C>A	p.H517N	Substitution - Missense	16:67662303-67662303	+	517
ENSG00000102974	ENST00000264010	CTCF	C2H2 ZF	large_intestine	carcinoma	COSM6936751	c.1640A>G	p.D547G	Substitution - Missense	16:67662394-67662394	+	547
ENSG00000102974	ENST00000264010	CTCF	C2H2 ZF	urinary_tract	carcinoma	COSM6937944	c.1786C>T	p.R596C	Substitution - Missense	16:67663385-67663385	+	596
ENSG00000102974	ENST00000264010	CTCF	C2H2 ZF	lung	carcinoma	COSM6940180	c.553C>T	p.P185S	Substitution - Missense	16:67645288-67645288	+	185
ENSG00000102974	ENST00000264010	CTCF	C2H2 ZF	endometrium	carcinoma	COSM6942450	c.1999C>T	p.P667S	Substitution - Missense	16:67670754-67670754	+	667
ENSG00000102974	ENST00000264010	CTCF	C2H2 ZF	liver	carcinoma	COSM6942974	c.1328A>G	p.D443G	Substitution - Missense	16:67655465-67655465	+	443
ENSG00000102974	ENST00000264010	CTCF	C2H2 ZF	pancreas	carcinoid-endocrine_tumour	COSM6943624	c.1822G>T	p.D608Y	Substitution - Missense	16:67663421-67663421	+	608
ENSG00000102974	ENST00000264010	CTCF	C2H2 ZF	urinary_tract	carcinoma	COSM6944754	c.727G>A	p.E243K	Substitution - Missense	16:67645462-67645462	+	243
ENSG00000102974	ENST00000264010	CTCF	C2H2 ZF	urinary_tract	carcinoma	COSM6944754	c.727G>A	p.E243K	Substitution - Missense	16:67645462-67645462	+	243
ENSG00000102974	ENST00000264010	CTCF	C2H2 ZF	urinary_tract	carcinoma	COSM6953116	c.1585G>A	p.D529N	Substitution - Missense	16:67662339-67662339	+	529
ENSG00000102974	ENST00000264010	CTCF	C2H2 ZF	skin	malignant_melanoma	COSM6953347	c.1318C>T	p.P440S	Substitution - Missense	16:67655455-67655455	+	440
ENSG00000102974	ENST00000264010	CTCF	C2H2 ZF	lung	carcinoma	COSM6953775	c.422A>G	p.E141G	Substitution - Missense	16:67645157-67645157	+	141
ENSG00000102974	ENST00000264010	CTCF	C2H2 ZF	large_intestine	carcinoma	COSM6954497	c.1435C>T	p.R479C	Substitution - Missense	16:67660535-67660535	+	479
ENSG00000102974	ENST00000264010	CTCF	C2H2 ZF	large_intestine	carcinoma	COSM6955207	c.754C>A	p.P252T	Substitution - Missense	16:67645489-67645489	+	252
ENSG00000102974	ENST00000264010	CTCF	C2H2 ZF	large_intestine	carcinoma	COSM6956704	c.1964C>A	p.P655H	Substitution - Missense	16:67670719-67670719	+	655
ENSG00000102974	ENST00000264010	CTCF	C2H2 ZF	large_intestine	carcinoma	COSM6957093	c.1097T>C	p.L366S	Substitution - Missense	16:67654610-67654610	+	366
ENSG00000102974	ENST00000264010	CTCF	C2H2 ZF	penis	carcinoma	COSM6957567	c.777G>T	p.K259N	Substitution - Missense	16:67645512-67645512	+	259
ENSG00000102974	ENST00000264010	CTCF	C2H2 ZF	prostate	carcinoma	COSM6961272	c.297G>C	p.Q99H	Substitution - Missense	16:67645032-67645032	+	99
ENSG00000102974	ENST00000264010	CTCF	C2H2 ZF	large_intestine	carcinoma	COSM6961678	c.1696C>T	p.R566C	Substitution - Missense	16:67662450-67662450	+	566
ENSG00000102974	ENST00000264010	CTCF	C2H2 ZF	pancreas	carcinoid-endocrine_tumour	COSM6961978	c.1453C>T	p.H485Y	Substitution - Missense	16:67660553-67660553	+	485
ENSG00000102974	ENST00000264010	CTCF	C2H2 ZF	breast	carcinoma	COSM6962030	c.863A>G	p.H288R	Substitution - Missense	16:67645935-67645935	+	288
ENSG00000102974	ENST00000264010	CTCF	C2H2 ZF	prostate	carcinoma	COSM6962165	c.1667T>C	p.V556A	Substitution - Missense	16:67662421-67662421	+	556
ENSG00000102974	ENST00000264010	CTCF	C2H2 ZF	prostate	carcinoma	COSM6964237	c.1642C>A	p.P548T	Substitution - Missense	16:67662396-67662396	+	548
ENSG00000102974	ENST00000264010	CTCF	C2H2 ZF	lung	carcinoma	COSM6965309	c.156G>T	p.Q52H	Substitution - Missense	16:67644891-67644891	+	52
ENSG00000102974	ENST00000264010	CTCF	C2H2 ZF	upper_aerodigestive_tract	carcinoma	COSM6966601	c.1688C>T	p.T563I	Substitution - Missense	16:67662442-67662442	+	563
ENSG00000102974	ENST00000264010	CTCF	C2H2 ZF	biliary_tract	carcinoma	COSM6967314	c.1634A>G	p.Y545C	Substitution - Missense	16:67662388-67662388	+	545
ENSG00000102974	ENST00000264010	CTCF	C2H2 ZF	lung	carcinoma	COSM6968666	c.106G>A	p.D36N	Substitution - Missense	16:67644841-67644841	+	36
ENSG00000102974	ENST00000264010	CTCF	C2H2 ZF	lung	carcinoma	COSM6970006	c.297G>T	p.Q99H	Substitution - Missense	16:67645032-67645032	+	99
ENSG00000102974	ENST00000264010	CTCF	C2H2 ZF	skin	carcinoma	COSM6971873	c.1351G>C	p.D451H	Substitution - Missense	16:67655488-67655488	+	451
ENSG00000102974	ENST00000264010	CTCF	C2H2 ZF	lung	carcinoma	COSM6971983	c.439C>G	p.L147V	Substitution - Missense	16:67645174-67645174	+	147
ENSG00000102974	ENST00000264010	CTCF	C2H2 ZF	breast	carcinoma	COSM6972410	c.1205C>T	p.S402L	Substitution - Missense	16:67654718-67654718	+	402
ENSG00000102974	ENST00000264010	CTCF	C2H2 ZF	lung	carcinoma	COSM6972800	c.1700G>C	p.R567P	Substitution - Missense	16:67662454-67662454	+	567
ENSG00000102974	ENST00000264010	CTCF	C2H2 ZF	lung	carcinoma	COSM6972800	c.1700G>C	p.R567P	Substitution - Missense	16:67662454-67662454	+	567
ENSG00000102974	ENST00000264010	CTCF	C2H2 ZF	lung	carcinoma	COSM6973348	c.883A>C	p.K295Q	Substitution - Missense	16:67645955-67645955	+	295
ENSG00000102974	ENST00000264010	CTCF	C2H2 ZF	breast	carcinoma	COSM6975127	c.1034A>C	p.H345P	Substitution - Missense	16:67650729-67650729	+	345
ENSG00000102974	ENST00000264010	CTCF	C2H2 ZF	breast	carcinoma	COSM6977004	c.1750G>C	p.E584Q	Substitution - Missense	16:67663349-67663349	+	584
ENSG00000102974	ENST00000264010	CTCF	C2H2 ZF	breast	carcinoma	COSM6977443	c.1918C>T	p.P640S	Substitution - Missense	16:67670673-67670673	+	640
ENSG00000102974	ENST00000264010	CTCF	C2H2 ZF	breast	carcinoma	COSM6981814	c.1429C>T	p.H477Y	Substitution - Missense	16:67660529-67660529	+	477
ENSG00000102974	ENST00000264010	CTCF	C2H2 ZF	endometrium	carcinoma	COSM6981960	c.520G>A	p.E174K	Substitution - Missense	16:67645255-67645255	+	174
ENSG00000102974	ENST00000264010	CTCF	C2H2 ZF	large_intestine	carcinoma	COSM6984093	c.1485T>G	p.F495L	Substitution - Missense	16:67660585-67660585	+	495
ENSG00000102974	ENST00000264010	CTCF	C2H2 ZF	large_intestine	carcinoma	COSM6984962	c.1237C>T	p.H413Y	Substitution - Missense	16:67655374-67655374	+	413
ENSG00000102974	ENST00000264010	CTCF	C2H2 ZF	haematopoietic_and_lymphoid_tissue	lymphoid_neoplasm	COSM6987564	c.1282C>G	p.Q428E	Substitution - Missense	16:67655419-67655419	+	428
ENSG00000102974	ENST00000264010	CTCF	C2H2 ZF	haematopoietic_and_lymphoid_tissue	lymphoid_neoplasm	COSM6998669	c.1067G>T	p.C356F	Substitution - Missense	16:67650762-67650762	+	356
ENSG00000102974	ENST00000264010	CTCF	C2H2 ZF	haematopoietic_and_lymphoid_tissue	lymphoid_neoplasm	COSM6998671	c.1189C>T	p.H397Y	Substitution - Missense	16:67654702-67654702	+	397
ENSG00000102974	ENST00000264010	CTCF	C2H2 ZF	haematopoietic_and_lymphoid_tissue	haematopoietic_neoplasm	COSM7003882	c.1135T>A	p.F379I	Substitution - Missense	16:67654648-67654648	+	379
ENSG00000102974	ENST00000264010	CTCF	C2H2 ZF	skin	malignant_melanoma	COSM703850	c.1654C>T	p.P552S	Substitution - Missense	16:67662408-67662408	+	552
ENSG00000102974	ENST00000264010	CTCF	C2H2 ZF	lung	carcinoma	COSM703850	c.1654C>T	p.P552S	Substitution - Missense	16:67662408-67662408	+	552
ENSG00000102974	ENST00000264010	CTCF	C2H2 ZF	urinary_tract	carcinoma	COSM7085817	c.868G>A	p.D290N	Substitution - Missense	16:67645940-67645940	+	290
ENSG00000102974	ENST00000264010	CTCF	C2H2 ZF	urinary_tract	carcinoma	COSM7100129	c.433G>C	p.E145Q	Substitution - Missense	16:67645168-67645168	+	145
ENSG00000102974	ENST00000264010	CTCF	C2H2 ZF	urinary_tract	carcinoma	COSM7100130	c.792G>C	p.K264N	Substitution - Missense	16:67645864-67645864	+	264
ENSG00000102974	ENST00000264010	CTCF	C2H2 ZF	urinary_tract	carcinoma	COSM7103260	c.964C>T	p.H322Y	Substitution - Missense	16:67650659-67650659	+	322
ENSG00000102974	ENST00000264010	CTCF	C2H2 ZF	urinary_tract	carcinoma	COSM7110114	c.1124G>C	p.G375A	Substitution - Missense	16:67654637-67654637	+	375
ENSG00000102974	ENST00000264010	CTCF	C2H2 ZF	urinary_tract	carcinoma	COSM7127910	c.1061C>A	p.S354Y	Substitution - Missense	16:67650756-67650756	+	354
ENSG00000102974	ENST00000264010	CTCF	C2H2 ZF	urinary_tract	carcinoma	COSM7165773	c.1037C>A	p.T346N	Substitution - Missense	16:67650732-67650732	+	346
ENSG00000102974	ENST00000264010	CTCF	C2H2 ZF	liver	other	COSM7196507	c.1801A>G	p.K601E	Substitution - Missense	16:67663400-67663400	+	601
ENSG00000102974	ENST00000264010	CTCF	C2H2 ZF	large_intestine	carcinoma	COSM7261881	c.1711G>A	p.A571T	Substitution - Missense	16:67663310-67663310	+	571
ENSG00000102974	ENST00000264010	CTCF	C2H2 ZF	biliary_tract	carcinoma	COSM7318003	c.2059G>A	p.E687K	Substitution - Missense	16:67671650-67671650	+	687
ENSG00000102974	ENST00000264010	CTCF	C2H2 ZF	endometrium	endometriosis	COSM7335204	c.616A>G	p.K206E	Substitution - Missense	16:67645351-67645351	+	206
ENSG00000102974	ENST00000264010	CTCF	C2H2 ZF	breast	carcinoma	COSM7343943	c.59A>G	p.K20R	Substitution - Missense	16:67644794-67644794	+	20
ENSG00000102974	ENST00000264010	CTCF	C2H2 ZF	breast	carcinoma	COSM7343945	c.782G>C	p.G261A	Substitution - Missense	16:67645854-67645854	+	261
ENSG00000102974	ENST00000264010	CTCF	C2H2 ZF	breast	carcinoma	COSM7343946	c.827C>G	p.P276R	Substitution - Missense	16:67645899-67645899	+	276
ENSG00000102974	ENST00000264010	CTCF	C2H2 ZF	breast	carcinoma	COSM7343947	c.830G>C	p.R277P	Substitution - Missense	16:67645902-67645902	+	277
ENSG00000102974	ENST00000264010	CTCF	C2H2 ZF	breast	carcinoma	COSM7343949	c.1670G>C	p.C557S	Substitution - Missense	16:67662424-67662424	+	557
ENSG00000102974	ENST00000264010	CTCF	C2H2 ZF	breast	carcinoma	COSM7343950	c.130C>A	p.Q44K	Substitution - Missense	16:67644865-67644865	+	44
ENSG00000102974	ENST00000264010	CTCF	C2H2 ZF	breast	carcinoma	COSM7343952	c.694C>G	p.Q232E	Substitution - Missense	16:67645429-67645429	+	232
ENSG00000102974	ENST00000264010	CTCF	C2H2 ZF	breast	carcinoma	COSM7343953	c.702G>T	p.E234D	Substitution - Missense	16:67645437-67645437	+	234
ENSG00000102974	ENST00000264010	CTCF	C2H2 ZF	breast	carcinoma	COSM7343954	c.1167G>T	p.R389S	Substitution - Missense	16:67654680-67654680	+	389
ENSG00000102974	ENST00000264010	CTCF	C2H2 ZF	breast	carcinoma	COSM7343955	c.1888G>A	p.V630I	Substitution - Missense	16:67670643-67670643	+	630
ENSG00000102974	ENST00000264010	CTCF	C2H2 ZF	haematopoietic_and_lymphoid_tissue	lymphoid_neoplasm	COSM7350118	c.373C>T	p.P125S	Substitution - Missense	16:67645108-67645108	+	125
ENSG00000102974	ENST00000264010	CTCF	C2H2 ZF	haematopoietic_and_lymphoid_tissue	lymphoid_neoplasm	COSM7350578	c.610A>C	p.T204P	Substitution - Missense	16:67645345-67645345	+	204
ENSG00000102974	ENST00000264010	CTCF	C2H2 ZF	ovary	carcinoma	COSM74288	c.873G>C	p.E291D	Substitution - Missense	16:67645945-67645945	+	291
ENSG00000102974	ENST00000264010	CTCF	C2H2 ZF	endometrium	carcinoma	COSM972464	c.5A>G	p.E2G	Substitution - Missense	16:67644740-67644740	+	2
ENSG00000102974	ENST00000264010	CTCF	C2H2 ZF	endometrium	carcinoma	COSM972468	c.367A>G	p.T123A	Substitution - Missense	16:67645102-67645102	+	123
ENSG00000102974	ENST00000264010	CTCF	C2H2 ZF	endometrium	carcinoma	COSM972470	c.488G>A	p.G163E	Substitution - Missense	16:67645223-67645223	+	163
ENSG00000102974	ENST00000264010	CTCF	C2H2 ZF	endometrium	carcinoma	COSM972476	c.619A>C	p.T207P	Substitution - Missense	16:67645354-67645354	+	207
ENSG00000102974	ENST00000264010	CTCF	C2H2 ZF	endometrium	carcinoma	COSM972480	c.935A>G	p.H312R	Substitution - Missense	16:67646007-67646007	+	312
ENSG00000102974	ENST00000264010	CTCF	C2H2 ZF	endometrium	carcinoma	COSM972483	c.1027T>C	p.Y343H	Substitution - Missense	16:67650722-67650722	+	343
ENSG00000102974	ENST00000264010	CTCF	C2H2 ZF	endometrium	carcinoma	COSM972484	c.1061C>T	p.S354F	Substitution - Missense	16:67650756-67650756	+	354
ENSG00000102974	ENST00000264010	CTCF	C2H2 ZF	skin	malignant_melanoma	COSM972484	c.1061C>T	p.S354F	Substitution - Missense	16:67650756-67650756	+	354
ENSG00000102974	ENST00000264010	CTCF	C2H2 ZF	breast	carcinoma	COSM972484	c.1061C>T	p.S354F	Substitution - Missense	16:67650756-67650756	+	354
ENSG00000102974	ENST00000264010	CTCF	C2H2 ZF	endometrium	carcinoma	COSM972484	c.1061C>T	p.S354F	Substitution - Missense	16:67650756-67650756	+	354
ENSG00000102974	ENST00000264010	CTCF	C2H2 ZF	endometrium	carcinoma	COSM972484	c.1061C>T	p.S354F	Substitution - Missense	16:67650756-67650756	+	354
ENSG00000102974	ENST00000264010	CTCF	C2H2 ZF	skin	carcinoma	COSM972484	c.1061C>T	p.S354F	Substitution - Missense	16:67650756-67650756	+	354
ENSG00000102974	ENST00000264010	CTCF	C2H2 ZF	endometrium	carcinoma	COSM972484	c.1061C>T	p.S354F	Substitution - Missense	16:67650756-67650756	+	354
ENSG00000102974	ENST00000264010	CTCF	C2H2 ZF	urinary_tract	carcinoma	COSM972484	c.1061C>T	p.S354F	Substitution - Missense	16:67650756-67650756	+	354
ENSG00000102974	ENST00000264010	CTCF	C2H2 ZF	breast	carcinoma	COSM972484	c.1061C>T	p.S354F	Substitution - Missense	16:67650756-67650756	+	354
ENSG00000102974	ENST00000264010	CTCF	C2H2 ZF	urinary_tract	carcinoma	COSM972484	c.1061C>T	p.S354F	Substitution - Missense	16:67650756-67650756	+	354
ENSG00000102974	ENST00000264010	CTCF	C2H2 ZF	urinary_tract	carcinoma	COSM972484	c.1061C>T	p.S354F	Substitution - Missense	16:67650756-67650756	+	354
ENSG00000102974	ENST00000264010	CTCF	C2H2 ZF	endometrium	carcinoma	COSM972486	c.1094A>C	p.K365T	Substitution - Missense	16:67654607-67654607	+	365
ENSG00000102974	ENST00000264010	CTCF	C2H2 ZF	endometrium	carcinoma	COSM972486	c.1094A>C	p.K365T	Substitution - Missense	16:67654607-67654607	+	365
ENSG00000102974	ENST00000264010	CTCF	C2H2 ZF	endometrium	carcinoma	COSM972486	c.1094A>C	p.K365T	Substitution - Missense	16:67654607-67654607	+	365
ENSG00000102974	ENST00000264010	CTCF	C2H2 ZF	endometrium	carcinoma	COSM972486	c.1094A>C	p.K365T	Substitution - Missense	16:67654607-67654607	+	365
ENSG00000102974	ENST00000264010	CTCF	C2H2 ZF	skin	adnexal_tumour	COSM972487	c.1129C>T	p.R377C	Substitution - Missense	16:67654642-67654642	+	377
ENSG00000102974	ENST00000264010	CTCF	C2H2 ZF	endometrium	carcinoma	COSM972487	c.1129C>T	p.R377C	Substitution - Missense	16:67654642-67654642	+	377
ENSG00000102974	ENST00000264010	CTCF	C2H2 ZF	endometrium	carcinoma	COSM972487	c.1129C>T	p.R377C	Substitution - Missense	16:67654642-67654642	+	377
ENSG00000102974	ENST00000264010	CTCF	C2H2 ZF	endometrium	carcinoma	COSM972487	c.1129C>T	p.R377C	Substitution - Missense	16:67654642-67654642	+	377
ENSG00000102974	ENST00000264010	CTCF	C2H2 ZF	large_intestine	carcinoma	COSM972487	c.1129C>T	p.R377C	Substitution - Missense	16:67654642-67654642	+	377
ENSG00000102974	ENST00000264010	CTCF	C2H2 ZF	breast	carcinoma	COSM972487	c.1129C>T	p.R377C	Substitution - Missense	16:67654642-67654642	+	377
ENSG00000102974	ENST00000264010	CTCF	C2H2 ZF	large_intestine	carcinoma	COSM972487	c.1129C>T	p.R377C	Substitution - Missense	16:67654642-67654642	+	377
ENSG00000102974	ENST00000264010	CTCF	C2H2 ZF	breast	carcinoma	COSM972487	c.1129C>T	p.R377C	Substitution - Missense	16:67654642-67654642	+	377
ENSG00000102974	ENST00000264010	CTCF	C2H2 ZF	skin	carcinoma	COSM972487	c.1129C>T	p.R377C	Substitution - Missense	16:67654642-67654642	+	377
ENSG00000102974	ENST00000264010	CTCF	C2H2 ZF	endometrium	carcinoma	COSM972487	c.1129C>T	p.R377C	Substitution - Missense	16:67654642-67654642	+	377
ENSG00000102974	ENST00000264010	CTCF	C2H2 ZF	haematopoietic_and_lymphoid_tissue	lymphoid_neoplasm	COSM972487	c.1129C>T	p.R377C	Substitution - Missense	16:67654642-67654642	+	377
ENSG00000102974	ENST00000264010	CTCF	C2H2 ZF	endometrium	carcinoma	COSM972487	c.1129C>T	p.R377C	Substitution - Missense	16:67654642-67654642	+	377
ENSG00000102974	ENST00000264010	CTCF	C2H2 ZF	endometrium	carcinoma	COSM972487	c.1129C>T	p.R377C	Substitution - Missense	16:67654642-67654642	+	377
ENSG00000102974	ENST00000264010	CTCF	C2H2 ZF	endometrium	carcinoma	COSM972487	c.1129C>T	p.R377C	Substitution - Missense	16:67654642-67654642	+	377
ENSG00000102974	ENST00000264010	CTCF	C2H2 ZF	endometrium	carcinoma	COSM972488	c.1133C>T	p.P378L	Substitution - Missense	16:67654646-67654646	+	378
ENSG00000102974	ENST00000264010	CTCF	C2H2 ZF	haematopoietic_and_lymphoid_tissue	lymphoid_neoplasm	COSM972488	c.1133C>T	p.P378L	Substitution - Missense	16:67654646-67654646	+	378
ENSG00000102974	ENST00000264010	CTCF	C2H2 ZF	endometrium	carcinoma	COSM972488	c.1133C>T	p.P378L	Substitution - Missense	16:67654646-67654646	+	378
ENSG00000102974	ENST00000264010	CTCF	C2H2 ZF	endometrium	carcinoma	COSM972491	c.1454A>G	p.H485R	Substitution - Missense	16:67660554-67660554	+	485
ENSG00000102974	ENST00000264010	CTCF	C2H2 ZF	endometrium	carcinoma	COSM972494	c.1544G>A	p.R515H	Substitution - Missense	16:67662298-67662298	+	515
ENSG00000102974	ENST00000264010	CTCF	C2H2 ZF	endometrium	carcinoma	COSM972495	c.1549C>T	p.H517Y	Substitution - Missense	16:67662303-67662303	+	517
ENSG00000102974	ENST00000264010	CTCF	C2H2 ZF	large_intestine	carcinoma	COSM972498	c.1697G>A	p.R566H	Substitution - Missense	16:67662451-67662451	+	566
ENSG00000102974	ENST00000264010	CTCF	C2H2 ZF	endometrium	carcinoma	COSM972498	c.1697G>A	p.R566H	Substitution - Missense	16:67662451-67662451	+	566
ENSG00000102974	ENST00000264010	CTCF	C2H2 ZF	endometrium	carcinoma	COSM972500	c.1704T>A	p.N568K	Substitution - Missense	16:67663303-67663303	+	568
ENSG00000102974	ENST00000264010	CTCF	C2H2 ZF	endometrium	carcinoma	COSM972501	c.1738C>A	p.P580T	Substitution - Missense	16:67663337-67663337	+	580
ENSG00000102974	ENST00000264010	CTCF	C2H2 ZF	endometrium	carcinoma	COSM972509	c.1913C>T	p.P638L	Substitution - Missense	16:67670668-67670668	+	638
