# Supplementary material for: CTCF DNA-binding domain undergoes dynamic and selective protein–protein interactions
Source: iScience. 2022 Aug 24;25(9):105011. doi: 10.1016/j.isci.2022.105011 (PMC9474293; doi:10.1016/j.isci.2022.105011)
Supplement: Table S3. Summary of all TFs_Cosmic_missense mutations, related to Figure 6 [file mmc4.xlsx]

## Sheet: AllTF_cosmic_missense
Gene name	Transcript name	Gene symbol	DBD	Primary Histology	Histology Subtype	Mutation Id	Mutation CDS	Mutation AA	Mutation Description	Mutation genome position	Mutation strand	AA position
ENSG00000001167	ENST00000341376	NFYA	CBF/NF-Y	endometrium	carcinoma	COSM1079167	c.821G>A	p.R274H	Substitution - Missense	6:41060757-41060757	+	274
ENSG00000001167	ENST00000341376	NFYA	CBF/NF-Y	large_intestine	carcinoma	COSM1079167	c.821G>A	p.R274H	Substitution - Missense	6:41060757-41060757	+	274
ENSG00000001167	ENST00000341376	NFYA	CBF/NF-Y	endometrium	carcinoma	COSM1079169	c.882G>T	p.E294D	Substitution - Missense	6:41060818-41060818	+	294
ENSG00000001167	ENST00000341376	NFYA	CBF/NF-Y	endometrium	carcinoma	COSM1079170	c.928C>T	p.R310W	Substitution - Missense	6:41062174-41062174	+	310
ENSG00000001167	ENST00000341376	NFYA	CBF/NF-Y	endometrium	carcinoma	COSM1079171	c.934C>T	p.R312C	Substitution - Missense	6:41062180-41062180	+	312
ENSG00000001167	ENST00000341376	NFYA	CBF/NF-Y	endometrium	carcinoma	COSM1079172	c.950G>A	p.R317Q	Substitution - Missense	6:41062196-41062196	+	317
ENSG00000001167	ENST00000341376	NFYA	CBF/NF-Y	endometrium	carcinoma	COSM1079172	c.950G>A	p.R317Q	Substitution - Missense	6:41062196-41062196	+	317
ENSG00000001167	ENST00000341376	NFYA	CBF/NF-Y	endometrium	carcinoma	COSM1079173	c.1014A>C	p.E338D	Substitution - Missense	6:41065119-41065119	+	338
ENSG00000001167	ENST00000341376	NFYA	CBF/NF-Y	large_intestine	carcinoma	COSM1217256	c.820C>T	p.R274C	Substitution - Missense	6:41060756-41060756	+	274
ENSG00000001167	ENST00000341376	NFYA	CBF/NF-Y	large_intestine	carcinoma	COSM1217257	c.920C>A	p.A307D	Substitution - Missense	6:41062166-41062166	+	307
ENSG00000001167	ENST00000341376	NFYA	CBF/NF-Y	large_intestine	carcinoma	COSM1217258	c.292A>G	p.T98A	Substitution - Missense	6:41051914-41051914	+	98
ENSG00000001167	ENST00000341376	NFYA	CBF/NF-Y	urinary_tract	carcinoma	COSM1312189	c.215C>T	p.S72L	Substitution - Missense	6:41051837-41051837	+	72
ENSG00000001167	ENST00000341376	NFYA	CBF/NF-Y	large_intestine	carcinoma	COSM1444466	c.205C>A	p.L69I	Substitution - Missense	6:41051827-41051827	+	69
ENSG00000001167	ENST00000341376	NFYA	CBF/NF-Y	large_intestine	carcinoma	COSM1444467	c.722C>A	p.P241H	Substitution - Missense	6:41060658-41060658	+	241
ENSG00000001167	ENST00000341376	NFYA	CBF/NF-Y	large_intestine	carcinoma	COSM1672393	c.100C>A	p.Q34K	Substitution - Missense	6:41048574-41048574	+	34
ENSG00000001167	ENST00000341376	NFYA	CBF/NF-Y	large_intestine	carcinoma	COSM1672393	c.100C>A	p.Q34K	Substitution - Missense	6:41048574-41048574	+	34
ENSG00000001167	ENST00000341376	NFYA	CBF/NF-Y	skin	malignant_melanoma	COSM1697200	c.446_447AG>GA	p.Q149R	Substitution - Missense	6:41057947-41057948	+	149
ENSG00000001167	ENST00000341376	NFYA	CBF/NF-Y	bone	osteosarcoma	COSM1732440	c.287C>T	p.S96F	Substitution - Missense	6:41051909-41051909	+	96
ENSG00000001167	ENST00000341376	NFYA	CBF/NF-Y	large_intestine	carcinoma	COSM288889	c.635C>G	p.T212R	Substitution - Missense	6:41059354-41059354	+	212
ENSG00000001167	ENST00000341376	NFYA	CBF/NF-Y	large_intestine	carcinoma	COSM3078346	c.505G>A	p.V169I	Substitution - Missense	6:41058006-41058006	+	169
ENSG00000001167	ENST00000341376	NFYA	CBF/NF-Y	large_intestine	carcinoma	COSM3078355	c.1006G>A	p.D336N	Substitution - Missense	6:41065111-41065111	+	336
ENSG00000001167	ENST00000341376	NFYA	CBF/NF-Y	lung	carcinoma	COSM313220	c.938G>T	p.G313V	Substitution - Missense	6:41062184-41062184	+	313
ENSG00000001167	ENST00000341376	NFYA	CBF/NF-Y	lung	carcinoma	COSM313220	c.938G>T	p.G313V	Substitution - Missense	6:41062184-41062184	+	313
ENSG00000001167	ENST00000341376	NFYA	CBF/NF-Y	large_intestine	carcinoma	COSM3430655	c.925G>A	p.A309T	Substitution - Missense	6:41062171-41062171	+	309
ENSG00000001167	ENST00000341376	NFYA	CBF/NF-Y	large_intestine	carcinoma	COSM3430655	c.925G>A	p.A309T	Substitution - Missense	6:41062171-41062171	+	309
ENSG00000001167	ENST00000341376	NFYA	CBF/NF-Y	skin	malignant_melanoma	COSM3627159	c.167A>T	p.Q56L	Substitution - Missense	6:41051789-41051789	+	56
ENSG00000001167	ENST00000341376	NFYA	CBF/NF-Y	skin	malignant_melanoma	COSM3627160	c.712A>G	p.M238V	Substitution - Missense	6:41059431-41059431	+	238
ENSG00000001167	ENST00000341376	NFYA	CBF/NF-Y	lung	carcinoma	COSM368935	c.384G>T	p.Q128H	Substitution - Missense	6:41057392-41057392	+	128
ENSG00000001167	ENST00000341376	NFYA	CBF/NF-Y	stomach	carcinoma	COSM3873943	c.151A>G	p.T51A	Substitution - Missense	6:41048625-41048625	+	51
ENSG00000001167	ENST00000341376	NFYA	CBF/NF-Y	oesophagus	carcinoma	COSM3941747	c.526G>A	p.D176N	Substitution - Missense	6:41058027-41058027	+	176
ENSG00000001167	ENST00000341376	NFYA	CBF/NF-Y	kidney	carcinoma	COSM3994956	c.703G>A	p.G235R	Substitution - Missense	6:41059422-41059422	+	235
ENSG00000001167	ENST00000341376	NFYA	CBF/NF-Y	ovary	carcinoma	COSM4153378	c.757C>T	p.P253S	Substitution - Missense	6:41060693-41060693	+	253
ENSG00000001167	ENST00000341376	NFYA	CBF/NF-Y	skin	carcinoma	COSM4463391	c.128C>T	p.S43F	Substitution - Missense	6:41048602-41048602	+	43
ENSG00000001167	ENST00000341376	NFYA	CBF/NF-Y	bone	Ewings_sarcoma-peripheral_primitive_neuroectodermal_tumour	COSM4586748	c.695A>G	p.N232S	Substitution - Missense	6:41059414-41059414	+	232
ENSG00000001167	ENST00000341376	NFYA	CBF/NF-Y	cervix	carcinoma	COSM461770	c.772G>A	p.E258K	Substitution - Missense	6:41060708-41060708	+	258
ENSG00000001167	ENST00000341376	NFYA	CBF/NF-Y	large_intestine	carcinoma	COSM4641253	c.34A>C	p.T12P	Substitution - Missense	6:41046862-41046862	+	12
ENSG00000001167	ENST00000341376	NFYA	CBF/NF-Y	cervix	carcinoma	COSM4822781	c.1009G>A	p.E337K	Substitution - Missense	6:41065114-41065114	+	337
ENSG00000001167	ENST00000341376	NFYA	CBF/NF-Y	cervix	carcinoma	COSM4828926	c.831G>C	p.K277N	Substitution - Missense	6:41060767-41060767	+	277
ENSG00000001167	ENST00000341376	NFYA	CBF/NF-Y	liver	carcinoma	COSM4937925	c.210C>G	p.I70M	Substitution - Missense	6:41051832-41051832	+	70
ENSG00000001167	ENST00000341376	NFYA	CBF/NF-Y	pancreas	carcinoma	COSM4962946	c.1021A>T	p.T341S	Substitution - Missense	6:41065126-41065126	+	341
ENSG00000001167	ENST00000341376	NFYA	CBF/NF-Y	central_nervous_system	glioma	COSM4970806	c.745A>T	p.I249F	Substitution - Missense	6:41060681-41060681	+	249
ENSG00000001167	ENST00000341376	NFYA	CBF/NF-Y	prostate	carcinoma	COSM5549473	c.926C>G	p.A309G	Substitution - Missense	6:41062172-41062172	+	309
ENSG00000001167	ENST00000341376	NFYA	CBF/NF-Y	oesophagus	carcinoma	COSM5624628	c.119A>T	p.Q40L	Substitution - Missense	6:41048593-41048593	+	40
ENSG00000001167	ENST00000341376	NFYA	CBF/NF-Y	breast	carcinoma	COSM5784695	c.781G>C	p.E261Q	Substitution - Missense	6:41060717-41060717	+	261
ENSG00000001167	ENST00000341376	NFYA	CBF/NF-Y	liver	other	COSM5806343	c.731G>T	p.G244V	Substitution - Missense	6:41060667-41060667	+	244
ENSG00000001167	ENST00000341376	NFYA	CBF/NF-Y	NS	malignant_melanoma	COSM5870625	c.947G>A	p.G316E	Substitution - Missense	6:41062193-41062193	+	316
ENSG00000001167	ENST00000341376	NFYA	CBF/NF-Y	upper_aerodigestive_tract	carcinoma	COSM5983001	c.358G>A	p.V120M	Substitution - Missense	6:41057366-41057366	+	120
ENSG00000001167	ENST00000341376	NFYA	CBF/NF-Y	prostate	carcinoma	COSM5996760	c.864A>C	p.E288D	Substitution - Missense	6:41060800-41060800	+	288
ENSG00000001167	ENST00000341376	NFYA	CBF/NF-Y	lung	carcinoma	COSM6174020	c.543G>T	p.Q181H	Substitution - Missense	6:41058044-41058044	+	181
ENSG00000001167	ENST00000341376	NFYA	CBF/NF-Y	central_nervous_system	primitive_neuroectodermal_tumour-medulloblastoma	COSM6201685	c.234G>A	p.M78I	Substitution - Missense	6:41051856-41051856	+	78
ENSG00000001167	ENST00000341376	NFYA	CBF/NF-Y	liver	other	COSM6202881	c.430G>T	p.G144C	Substitution - Missense	6:41057438-41057438	+	144
ENSG00000001167	ENST00000341376	NFYA	CBF/NF-Y	liver	other	COSM6251312	c.553G>T	p.V185F	Substitution - Missense	6:41059272-41059272	+	185
ENSG00000001167	ENST00000341376	NFYA	CBF/NF-Y	liver	other	COSM6251313	c.935G>T	p.R312L	Substitution - Missense	6:41062181-41062181	+	312
ENSG00000001167	ENST00000341376	NFYA	CBF/NF-Y	prostate	carcinoma	COSM6358084	c.819C>G	p.H273Q	Substitution - Missense	6:41060755-41060755	+	273
ENSG00000001167	ENST00000341376	NFYA	CBF/NF-Y	upper_aerodigestive_tract	carcinoma	COSM6453639	c.961C>T	p.P321S	Substitution - Missense	6:41062207-41062207	+	321
ENSG00000001167	ENST00000341376	NFYA	CBF/NF-Y	lung	carcinoma	COSM6471198	c.122T>G	p.V41G	Substitution - Missense	6:41048596-41048596	+	41
ENSG00000001167	ENST00000341376	NFYA	CBF/NF-Y	large_intestine	carcinoma	COSM6725868	c.500C>T	p.T167I	Substitution - Missense	6:41058001-41058001	+	167
ENSG00000001167	ENST00000341376	NFYA	CBF/NF-Y	lung	carcinoma	COSM7224168	c.709G>C	p.V237L	Substitution - Missense	6:41059428-41059428	+	237
ENSG00000001167	ENST00000341376	NFYA	CBF/NF-Y	lung	carcinoma	COSM741947	c.370G>A	p.G124S	Substitution - Missense	6:41057378-41057378	+	124
ENSG00000004848	ENST00000379044	ARX	Homeodomain	endometrium	carcinoma	COSM1119560	c.1680G>T	p.E560D	Substitution - Missense	23:25022796-25022796	-	560
ENSG00000004848	ENST00000379044	ARX	Homeodomain	endometrium	carcinoma	COSM1119561	c.1601C>T	p.A534V	Substitution - Missense	23:25022875-25022875	-	534
ENSG00000004848	ENST00000379044	ARX	Homeodomain	large_intestine	carcinoma	COSM1183695	c.986G>A	p.R329K	Substitution - Missense	23:25031126-25031126	-	329
ENSG00000004848	ENST00000379044	ARX	Homeodomain	large_intestine	carcinoma	COSM1183696	c.1087A>G	p.M363V	Substitution - Missense	23:25028409-25028409	-	363
ENSG00000004848	ENST00000379044	ARX	Homeodomain	large_intestine	carcinoma	COSM1183697	c.1405G>A	p.A469T	Substitution - Missense	23:25025271-25025271	-	469
ENSG00000004848	ENST00000379044	ARX	Homeodomain	urinary_tract	carcinoma	COSM1315438	c.1090A>T	p.R364W	Substitution - Missense	23:25028406-25028406	-	364
ENSG00000004848	ENST00000379044	ARX	Homeodomain	large_intestine	carcinoma	COSM1467333	c.100G>C	p.G34R	Substitution - Missense	23:25033755-25033755	-	34
ENSG00000004848	ENST00000379044	ARX	Homeodomain	large_intestine	carcinoma	COSM1467334	c.71T>G	p.L24R	Substitution - Missense	23:25033784-25033784	-	24
ENSG00000004848	ENST00000379044	ARX	Homeodomain	large_intestine	carcinoma	COSM1682465	c.1012T>C	p.Y338H	Substitution - Missense	23:25031100-25031100	-	338
ENSG00000004848	ENST00000379044	ARX	Homeodomain	large_intestine	carcinoma	COSM1682465	c.1012T>C	p.Y338H	Substitution - Missense	23:25031100-25031100	-	338
ENSG00000004848	ENST00000379044	ARX	Homeodomain	skin	malignant_melanoma	COSM1714762	c.41C>T	p.P14L	Substitution - Missense	23:25033814-25033814	-	14
ENSG00000004848	ENST00000379044	ARX	Homeodomain	thyroid	carcinoma	COSM3372227	c.892C>A	p.H298N	Substitution - Missense	23:25031220-25031220	-	298
ENSG00000004848	ENST00000379044	ARX	Homeodomain	central_nervous_system	glioma	COSM3406250	c.857G>C	p.G286A	Substitution - Missense	23:25031255-25031255	-	286
ENSG00000004848	ENST00000379044	ARX	Homeodomain	large_intestine	carcinoma	COSM3424699	c.1093C>A	p.L365M	Substitution - Missense	23:25028403-25028403	-	365
ENSG00000004848	ENST00000379044	ARX	Homeodomain	skin	malignant_melanoma	COSM3560584	c.1024G>A	p.E342K	Substitution - Missense	23:25031088-25031088	-	342
ENSG00000004848	ENST00000379044	ARX	Homeodomain	skin	malignant_melanoma	COSM3560585	c.181G>A	p.E61K	Substitution - Missense	23:25033674-25033674	-	61
ENSG00000004848	ENST00000379044	ARX	Homeodomain	skin	malignant_melanoma	COSM3560586	c.104G>A	p.R35Q	Substitution - Missense	23:25033751-25033751	-	35
ENSG00000004848	ENST00000379044	ARX	Homeodomain	small_intestine	adenoma	COSM3560586	c.104G>A	p.R35Q	Substitution - Missense	23:25033751-25033751	-	35
ENSG00000004848	ENST00000379044	ARX	Homeodomain	liver	carcinoma	COSM3708571	c.794G>A	p.R265H	Substitution - Missense	23:25031318-25031318	-	265
ENSG00000004848	ENST00000379044	ARX	Homeodomain	breast	carcinoma	COSM3844399	c.1078G>C	p.E360Q	Substitution - Missense	23:25028418-25028418	-	360
ENSG00000004848	ENST00000379044	ARX	Homeodomain	stomach	carcinoma	COSM4108783	c.124C>T	p.R42W	Substitution - Missense	23:25033731-25033731	-	42
ENSG00000004848	ENST00000379044	ARX	Homeodomain	stomach	carcinoma	COSM4108784	c.77C>T	p.S26F	Substitution - Missense	23:25033778-25033778	-	26
ENSG00000004848	ENST00000379044	ARX	Homeodomain	thyroid	other	COSM4156781	c.719A>G	p.E240G	Substitution - Missense	23:25031393-25031393	-	240
ENSG00000004848	ENST00000379044	ARX	Homeodomain	thyroid	other	COSM4156782	c.698A>C	p.D233A	Substitution - Missense	23:25031414-25031414	-	233
ENSG00000004848	ENST00000379044	ARX	Homeodomain	skin	carcinoma	COSM4529550	c.1621G>A	p.E541K	Substitution - Missense	23:25022855-25022855	-	541
ENSG00000004848	ENST00000379044	ARX	Homeodomain	skin	carcinoma	COSM4556809	c.703G>A	p.E235K	Substitution - Missense	23:25031409-25031409	-	235
ENSG00000004848	ENST00000379044	ARX	Homeodomain	large_intestine	carcinoma	COSM4632516	c.161T>C	p.L54P	Substitution - Missense	23:25033694-25033694	-	54
ENSG00000004848	ENST00000379044	ARX	Homeodomain	large_intestine	carcinoma	COSM4649408	c.179C>T	p.P60L	Substitution - Missense	23:25033676-25033676	-	60
ENSG00000004848	ENST00000379044	ARX	Homeodomain	large_intestine	carcinoma	COSM4656745	c.925G>C	p.D309H	Substitution - Missense	23:25031187-25031187	-	309
ENSG00000004848	ENST00000379044	ARX	Homeodomain	kidney	carcinoma	COSM488275	c.1635G>T	p.Q545H	Substitution - Missense	23:25022841-25022841	-	545
ENSG00000004848	ENST00000379044	ARX	Homeodomain	liver	carcinoma	COSM4911398	c.29G>C	p.C10S	Substitution - Missense	23:25033826-25033826	-	10
ENSG00000004848	ENST00000379044	ARX	Homeodomain	soft_tissue	rhabdomyosarcoma	COSM4985266	c.1505G>A	p.R502K	Substitution - Missense	23:25022971-25022971	-	502
ENSG00000004848	ENST00000379044	ARX	Homeodomain	large_intestine	carcinoma	COSM5345972	c.1066T>A	p.F356I	Substitution - Missense	23:25031046-25031046	-	356
ENSG00000004848	ENST00000379044	ARX	Homeodomain	skin	malignant_melanoma	COSM5412488	c.1673G>A	p.G558D	Substitution - Missense	23:25022803-25022803	-	558
ENSG00000004848	ENST00000379044	ARX	Homeodomain	NS	malignant_melanoma	COSM5522150	c.784G>A	p.E262K	Substitution - Missense	23:25031328-25031328	-	262
ENSG00000004848	ENST00000379044	ARX	Homeodomain	haematopoietic_and_lymphoid_tissue	lymphoid_neoplasm	COSM5651855	c.172G>A	p.A58T	Substitution - Missense	23:25033683-25033683	-	58
ENSG00000004848	ENST00000379044	ARX	Homeodomain	lung	carcinoma	COSM5667864	c.1361C>T	p.P454L	Substitution - Missense	23:25025315-25025315	-	454
ENSG00000004848	ENST00000379044	ARX	Homeodomain	lung	carcinoma	COSM5691041	c.718G>A	p.E240K	Substitution - Missense	23:25031394-25031394	-	240
ENSG00000004848	ENST00000379044	ARX	Homeodomain	small_intestine	adenoma	COSM5742219	c.1630G>T	p.A544S	Substitution - Missense	23:25022846-25022846	-	544
ENSG00000004848	ENST00000379044	ARX	Homeodomain	NS	malignant_melanoma	COSM5877692	c.1201C>T	p.P401S	Substitution - Missense	23:25025475-25025475	-	401
ENSG00000004848	ENST00000379044	ARX	Homeodomain	breast	carcinoma	COSM6022067	c.1631C>T	p.A544V	Substitution - Missense	23:25022845-25022845	-	544
ENSG00000004848	ENST00000379044	ARX	Homeodomain	upper_aerodigestive_tract	carcinoma	COSM6055334	c.1417C>A	p.H473N	Substitution - Missense	23:25025259-25025259	-	473
ENSG00000004848	ENST00000379044	ARX	Homeodomain	upper_aerodigestive_tract	carcinoma	COSM6055334	c.1417C>A	p.H473N	Substitution - Missense	23:25025259-25025259	-	473
ENSG00000004848	ENST00000379044	ARX	Homeodomain	lung	carcinoma	COSM6186248	c.951C>A	p.S317R	Substitution - Missense	23:25031161-25031161	-	317
ENSG00000004848	ENST00000379044	ARX	Homeodomain	liver	other	COSM6318374	c.1172C>A	p.A391E	Substitution - Missense	23:25025504-25025504	-	391
ENSG00000004848	ENST00000379044	ARX	Homeodomain	thyroid	carcinoma	COSM6380319	c.1174C>A	p.Q392K	Substitution - Missense	23:25025502-25025502	-	392
ENSG00000004848	ENST00000379044	ARX	Homeodomain	thyroid	carcinoma	COSM6380319	c.1174C>A	p.Q392K	Substitution - Missense	23:25025502-25025502	-	392
ENSG00000004848	ENST00000379044	ARX	Homeodomain	thyroid	carcinoma	COSM6381228	c.944C>T	p.A315V	Substitution - Missense	23:25031168-25031168	-	315
ENSG00000004848	ENST00000379044	ARX	Homeodomain	thyroid	carcinoma	COSM6381228	c.944C>T	p.A315V	Substitution - Missense	23:25031168-25031168	-	315
ENSG00000004848	ENST00000379044	ARX	Homeodomain	thyroid	carcinoma	COSM6382952	c.1627G>T	p.A543S	Substitution - Missense	23:25022849-25022849	-	543
ENSG00000004848	ENST00000379044	ARX	Homeodomain	thyroid	carcinoma	COSM6382952	c.1627G>T	p.A543S	Substitution - Missense	23:25022849-25022849	-	543
ENSG00000004848	ENST00000379044	ARX	Homeodomain	thyroid	carcinoma	COSM6398939	c.186G>T	p.K62N	Substitution - Missense	23:25033669-25033669	-	62
ENSG00000004848	ENST00000379044	ARX	Homeodomain	thyroid	carcinoma	COSM6398939	c.186G>T	p.K62N	Substitution - Missense	23:25033669-25033669	-	62
ENSG00000004848	ENST00000379044	ARX	Homeodomain	thyroid	carcinoma	COSM6409782	c.1244A>G	p.D415G	Substitution - Missense	23:25025432-25025432	-	415
ENSG00000004848	ENST00000379044	ARX	Homeodomain	thyroid	carcinoma	COSM6409782	c.1244A>G	p.D415G	Substitution - Missense	23:25025432-25025432	-	415
ENSG00000004848	ENST00000379044	ARX	Homeodomain	thyroid	carcinoma	COSM6412544	c.723G>T	p.E241D	Substitution - Missense	23:25031389-25031389	-	241
ENSG00000004848	ENST00000379044	ARX	Homeodomain	thyroid	carcinoma	COSM6412544	c.723G>T	p.E241D	Substitution - Missense	23:25031389-25031389	-	241
ENSG00000004848	ENST00000379044	ARX	Homeodomain	thyroid	carcinoma	COSM6415021	c.1356C>A	p.S452R	Substitution - Missense	23:25025320-25025320	-	452
ENSG00000004848	ENST00000379044	ARX	Homeodomain	thyroid	carcinoma	COSM6415021	c.1356C>A	p.S452R	Substitution - Missense	23:25025320-25025320	-	452
ENSG00000004848	ENST00000379044	ARX	Homeodomain	thyroid	carcinoma	COSM6426625	c.1434C>A	p.S478R	Substitution - Missense	23:25025242-25025242	-	478
ENSG00000004848	ENST00000379044	ARX	Homeodomain	thyroid	carcinoma	COSM6426625	c.1434C>A	p.S478R	Substitution - Missense	23:25025242-25025242	-	478
ENSG00000004848	ENST00000379044	ARX	Homeodomain	thyroid	carcinoma	COSM6430947	c.88G>T	p.D30Y	Substitution - Missense	23:25033767-25033767	-	30
ENSG00000004848	ENST00000379044	ARX	Homeodomain	thyroid	carcinoma	COSM6430947	c.88G>T	p.D30Y	Substitution - Missense	23:25033767-25033767	-	30
ENSG00000004848	ENST00000379044	ARX	Homeodomain	thyroid	carcinoma	COSM6433099	c.1682T>A	p.V561E	Substitution - Missense	23:25022794-25022794	-	561
ENSG00000004848	ENST00000379044	ARX	Homeodomain	thyroid	carcinoma	COSM6433099	c.1682T>A	p.V561E	Substitution - Missense	23:25022794-25022794	-	561
ENSG00000004848	ENST00000379044	ARX	Homeodomain	lung	carcinoma	COSM6473811	c.44A>G	p.E15G	Substitution - Missense	23:25033811-25033811	-	15
ENSG00000004848	ENST00000379044	ARX	Homeodomain	breast	carcinoma	COSM6502950	c.734A>G	p.E245G	Substitution - Missense	23:25031378-25031378	-	245
ENSG00000004848	ENST00000379044	ARX	Homeodomain	lung	carcinoma	COSM6539711	c.757G>C	p.E253Q	Substitution - Missense	23:25031355-25031355	-	253
ENSG00000004848	ENST00000379044	ARX	Homeodomain	breast	carcinoma	COSM6580890	c.1369G>A	p.G457R	Substitution - Missense	23:25025307-25025307	-	457
ENSG00000004848	ENST00000379044	ARX	Homeodomain	large_intestine	carcinoma	COSM6605398	c.107G>T	p.R36M	Substitution - Missense	23:25033748-25033748	-	36
ENSG00000004848	ENST00000379044	ARX	Homeodomain	large_intestine	carcinoma	COSM6605399	c.1108G>T	p.A370S	Substitution - Missense	23:25028388-25028388	-	370
ENSG00000004848	ENST00000379044	ARX	Homeodomain	large_intestine	carcinoma	COSM6605403	c.1546G>A	p.A516T	Substitution - Missense	23:25022930-25022930	-	516
ENSG00000004848	ENST00000379044	ARX	Homeodomain	kidney	carcinoma	COSM6995534	c.1433G>C	p.S478T	Substitution - Missense	23:25025243-25025243	-	478
ENSG00000004848	ENST00000379044	ARX	Homeodomain	kidney	carcinoma	COSM6995534	c.1433G>C	p.S478T	Substitution - Missense	23:25025243-25025243	-	478
ENSG00000004848	ENST00000379044	ARX	Homeodomain	kidney	carcinoma	COSM6995534	c.1433G>C	p.S478T	Substitution - Missense	23:25025243-25025243	-	478
ENSG00000004848	ENST00000379044	ARX	Homeodomain	kidney	carcinoma	COSM6995534	c.1433G>C	p.S478T	Substitution - Missense	23:25025243-25025243	-	478
ENSG00000004848	ENST00000379044	ARX	Homeodomain	liver	other	COSM7199061	c.937C>T	p.L313F	Substitution - Missense	23:25031175-25031175	-	313
ENSG00000004848	ENST00000379044	ARX	Homeodomain	thyroid	carcinoma	COSM7256001	c.1414C>G	p.R472G	Substitution - Missense	23:25025262-25025262	-	472
ENSG00000004848	ENST00000379044	ARX	Homeodomain	lung	carcinoma	COSM7356526	c.112C>T	p.P38S	Substitution - Missense	23:25033743-25033743	-	38
ENSG00000005073	ENST00000006015	HOXA11	Homeodomain	endometrium	carcinoma	COSM1088883	c.698C>T	p.A233V	Substitution - Missense	7:27224066-27224066	-	233
ENSG00000005073	ENST00000006015	HOXA11	Homeodomain	endometrium	carcinoma	COSM1088885	c.378C>A	p.F126L	Substitution - Missense	7:27224386-27224386	-	126
ENSG00000005073	ENST00000006015	HOXA11	Homeodomain	endometrium	carcinoma	COSM1088886	c.122G>A	p.R41H	Substitution - Missense	7:27224642-27224642	-	41
ENSG00000005073	ENST00000006015	HOXA11	Homeodomain	endometrium	carcinoma	COSM1088887	c.64G>A	p.V22I	Substitution - Missense	7:27224700-27224700	-	22
ENSG00000005073	ENST00000006015	HOXA11	Homeodomain	ovary	carcinoma	COSM117146	c.421G>C	p.D141H	Substitution - Missense	7:27224343-27224343	-	141
ENSG00000005073	ENST00000006015	HOXA11	Homeodomain	autonomic_ganglia	neuroblastoma	COSM1285420	c.893A>C	p.K298T	Substitution - Missense	7:27222464-27222464	-	298
ENSG00000005073	ENST00000006015	HOXA11	Homeodomain	urinary_tract	carcinoma	COSM1313002	c.882G>A	p.M294I	Substitution - Missense	7:27222475-27222475	-	294
ENSG00000005073	ENST00000006015	HOXA11	Homeodomain	NS	NS	COSM161590	c.780C>G	p.F260L	Substitution - Missense	7:27222577-27222577	-	260
ENSG00000005073	ENST00000006015	HOXA11	Homeodomain	large_intestine	carcinoma	COSM1673077	c.882G>T	p.M294I	Substitution - Missense	7:27222475-27222475	-	294
ENSG00000005073	ENST00000006015	HOXA11	Homeodomain	large_intestine	carcinoma	COSM1673077	c.882G>T	p.M294I	Substitution - Missense	7:27222475-27222475	-	294
ENSG00000005073	ENST00000006015	HOXA11	Homeodomain	central_nervous_system	glioma	COSM2154647	c.109A>T	p.T37S	Substitution - Missense	7:27224655-27224655	-	37
ENSG00000005073	ENST00000006015	HOXA11	Homeodomain	skin	malignant_melanoma	COSM232500	c.937C>T	p.L313F	Substitution - Missense	7:27222420-27222420	-	313
ENSG00000005073	ENST00000006015	HOXA11	Homeodomain	large_intestine	carcinoma	COSM295806	c.739C>T	p.P247S	Substitution - Missense	7:27222618-27222618	-	247
ENSG00000005073	ENST00000006015	HOXA11	Homeodomain	lung	carcinoma	COSM3027376	c.454G>A	p.E152K	Substitution - Missense	7:27224310-27224310	-	152
ENSG00000005073	ENST00000006015	HOXA11	Homeodomain	haematopoietic_and_lymphoid_tissue	lymphoid_neoplasm	COSM3358120	c.836A>G	p.N279S	Substitution - Missense	7:27222521-27222521	-	279
ENSG00000005073	ENST00000006015	HOXA11	Homeodomain	skin	malignant_melanoma	COSM3637745	c.923C>T	p.S308L	Substitution - Missense	7:27222434-27222434	-	308
ENSG00000005073	ENST00000006015	HOXA11	Homeodomain	breast	carcinoma	COSM3832586	c.853G>T	p.V285F	Substitution - Missense	7:27222504-27222504	-	285
ENSG00000005073	ENST00000006015	HOXA11	Homeodomain	skin	carcinoma	COSM3880420	c.92C>T	p.P31L	Substitution - Missense	7:27224672-27224672	-	31
ENSG00000005073	ENST00000006015	HOXA11	Homeodomain	stomach	carcinoma	COSM3880420	c.92C>T	p.P31L	Substitution - Missense	7:27224672-27224672	-	31
ENSG00000005073	ENST00000006015	HOXA11	Homeodomain	large_intestine	carcinoma	COSM4361819	c.289C>G	p.P97A	Substitution - Missense	7:27224475-27224475	-	97
ENSG00000005073	ENST00000006015	HOXA11	Homeodomain	breast	carcinoma	COSM4391635	c.330C>A	p.S110R	Substitution - Missense	7:27224434-27224434	-	110
ENSG00000005073	ENST00000006015	HOXA11	Homeodomain	skin	carcinoma	COSM4496241	c.470C>T	p.S157F	Substitution - Missense	7:27224294-27224294	-	157
ENSG00000005073	ENST00000006015	HOXA11	Homeodomain	upper_aerodigestive_tract	carcinoma	COSM4591230	c.204G>C	p.E68D	Substitution - Missense	7:27224560-27224560	-	68
ENSG00000005073	ENST00000006015	HOXA11	Homeodomain	upper_aerodigestive_tract	carcinoma	COSM4591230	c.204G>C	p.E68D	Substitution - Missense	7:27224560-27224560	-	68
ENSG00000005073	ENST00000006015	HOXA11	Homeodomain	upper_aerodigestive_tract	carcinoma	COSM4591230	c.204G>C	p.E68D	Substitution - Missense	7:27224560-27224560	-	68
ENSG00000005073	ENST00000006015	HOXA11	Homeodomain	upper_aerodigestive_tract	carcinoma	COSM4591230	c.204G>C	p.E68D	Substitution - Missense	7:27224560-27224560	-	68
ENSG00000005073	ENST00000006015	HOXA11	Homeodomain	upper_aerodigestive_tract	carcinoma	COSM4591230	c.204G>C	p.E68D	Substitution - Missense	7:27224560-27224560	-	68
ENSG00000005073	ENST00000006015	HOXA11	Homeodomain	upper_aerodigestive_tract	carcinoma	COSM4591230	c.204G>C	p.E68D	Substitution - Missense	7:27224560-27224560	-	68
ENSG00000005073	ENST00000006015	HOXA11	Homeodomain	upper_aerodigestive_tract	carcinoma	COSM4591230	c.204G>C	p.E68D	Substitution - Missense	7:27224560-27224560	-	68
ENSG00000005073	ENST00000006015	HOXA11	Homeodomain	upper_aerodigestive_tract	carcinoma	COSM4591230	c.204G>C	p.E68D	Substitution - Missense	7:27224560-27224560	-	68
ENSG00000005073	ENST00000006015	HOXA11	Homeodomain	stomach	carcinoma	COSM4751624	c.116C>A	p.S39Y	Substitution - Missense	7:27224648-27224648	-	39
ENSG00000005073	ENST00000006015	HOXA11	Homeodomain	stomach	carcinoma	COSM4766347	c.253G>A	p.A85T	Substitution - Missense	7:27224511-27224511	-	85
ENSG00000005073	ENST00000006015	HOXA11	Homeodomain	cervix	carcinoma	COSM4840331	c.427T>A	p.F143I	Substitution - Missense	7:27224337-27224337	-	143
ENSG00000005073	ENST00000006015	HOXA11	Homeodomain	liver	carcinoma	COSM4921250	c.749A>G	p.K250R	Substitution - Missense	7:27222608-27222608	-	250
ENSG00000005073	ENST00000006015	HOXA11	Homeodomain	liver	carcinoma	COSM4955152	c.420C>A	p.F140L	Substitution - Missense	7:27224344-27224344	-	140
ENSG00000005073	ENST00000006015	HOXA11	Homeodomain	skin	malignant_melanoma	COSM5407288	c.167C>T	p.P56L	Substitution - Missense	7:27224597-27224597	-	56
ENSG00000005073	ENST00000006015	HOXA11	Homeodomain	oesophagus	carcinoma	COSM5442201	c.635G>T	p.R212L	Substitution - Missense	7:27224129-27224129	-	212
ENSG00000005073	ENST00000006015	HOXA11	Homeodomain	biliary_tract	carcinoma	COSM5497879	c.592G>T	p.G198C	Substitution - Missense	7:27224172-27224172	-	198
ENSG00000005073	ENST00000006015	HOXA11	Homeodomain	skin	malignant_melanoma	COSM5585433	c.674C>T	p.S225F	Substitution - Missense	7:27224090-27224090	-	225
ENSG00000005073	ENST00000006015	HOXA11	Homeodomain	haematopoietic_and_lymphoid_tissue	lymphoid_neoplasm	COSM5652809	c.53G>T	p.C18F	Substitution - Missense	7:27224711-27224711	-	18
ENSG00000005073	ENST00000006015	HOXA11	Homeodomain	lung	carcinoma	COSM5680922	c.850C>A	p.Q284K	Substitution - Missense	7:27222507-27222507	-	284
ENSG00000005073	ENST00000006015	HOXA11	Homeodomain	NS	malignant_melanoma	COSM5872548	c.772C>T	p.R258W	Substitution - Missense	7:27222585-27222585	-	258
ENSG00000005073	ENST00000006015	HOXA11	Homeodomain	thyroid	carcinoma	COSM5957820	c.294C>A	p.S98R	Substitution - Missense	7:27224470-27224470	-	98
ENSG00000005073	ENST00000006015	HOXA11	Homeodomain	small_intestine	carcinoma	COSM6005960	c.502G>T	p.G168W	Substitution - Missense	7:27224262-27224262	-	168
ENSG00000005073	ENST00000006015	HOXA11	Homeodomain	large_intestine	carcinoma	COSM6052488	c.733C>T	p.R245C	Substitution - Missense	7:27222624-27222624	-	245
ENSG00000005073	ENST00000006015	HOXA11	Homeodomain	lung	carcinoma	COSM6110125	c.898_899AA>CT	p.N300L	Substitution - Missense	7:27222458-27222459	-	300
ENSG00000005073	ENST00000006015	HOXA11	Homeodomain	prostate	carcinoma	COSM6217842	c.693C>G	p.D231E	Substitution - Missense	7:27224071-27224071	-	231
ENSG00000005073	ENST00000006015	HOXA11	Homeodomain	liver	other	COSM6254624	c.83C>A	p.S28Y	Substitution - Missense	7:27224681-27224681	-	28
ENSG00000005073	ENST00000006015	HOXA11	Homeodomain	liver	other	COSM6322878	c.339C>A	p.N113K	Substitution - Missense	7:27224425-27224425	-	113
ENSG00000005073	ENST00000006015	HOXA11	Homeodomain	thyroid	carcinoma	COSM6365429	c.506C>A	p.P169H	Substitution - Missense	7:27224258-27224258	-	169
ENSG00000005073	ENST00000006015	HOXA11	Homeodomain	thyroid	carcinoma	COSM6365429	c.506C>A	p.P169H	Substitution - Missense	7:27224258-27224258	-	169
ENSG00000005073	ENST00000006015	HOXA11	Homeodomain	thyroid	carcinoma	COSM6374287	c.685A>G	p.T229A	Substitution - Missense	7:27224079-27224079	-	229
ENSG00000005073	ENST00000006015	HOXA11	Homeodomain	thyroid	carcinoma	COSM6374287	c.685A>G	p.T229A	Substitution - Missense	7:27224079-27224079	-	229
ENSG00000005073	ENST00000006015	HOXA11	Homeodomain	thyroid	carcinoma	COSM6388330	c.689A>G	p.E230G	Substitution - Missense	7:27224075-27224075	-	230
ENSG00000005073	ENST00000006015	HOXA11	Homeodomain	thyroid	carcinoma	COSM6388330	c.689A>G	p.E230G	Substitution - Missense	7:27224075-27224075	-	230
ENSG00000005073	ENST00000006015	HOXA11	Homeodomain	thyroid	carcinoma	COSM6389878	c.278G>A	p.C93Y	Substitution - Missense	7:27224486-27224486	-	93
ENSG00000005073	ENST00000006015	HOXA11	Homeodomain	thyroid	carcinoma	COSM6389878	c.278G>A	p.C93Y	Substitution - Missense	7:27224486-27224486	-	93
ENSG00000005073	ENST00000006015	HOXA11	Homeodomain	thyroid	carcinoma	COSM6393849	c.719G>A	p.R240H	Substitution - Missense	7:27222638-27222638	-	240
ENSG00000005073	ENST00000006015	HOXA11	Homeodomain	thyroid	carcinoma	COSM6393849	c.719G>A	p.R240H	Substitution - Missense	7:27222638-27222638	-	240
ENSG00000005073	ENST00000006015	HOXA11	Homeodomain	thyroid	carcinoma	COSM6412067	c.640C>G	p.R214G	Substitution - Missense	7:27224124-27224124	-	214
ENSG00000005073	ENST00000006015	HOXA11	Homeodomain	thyroid	carcinoma	COSM6412067	c.640C>G	p.R214G	Substitution - Missense	7:27224124-27224124	-	214
ENSG00000005073	ENST00000006015	HOXA11	Homeodomain	lung	carcinoma	COSM6536191	c.721A>C	p.T241P	Substitution - Missense	7:27222636-27222636	-	241
ENSG00000005073	ENST00000006015	HOXA11	Homeodomain	large_intestine	carcinoma	COSM6681573	c.761G>A	p.R254Q	Substitution - Missense	7:27222596-27222596	-	254
ENSG00000005073	ENST00000006015	HOXA11	Homeodomain	large_intestine	carcinoma	COSM6681574	c.172C>T	p.R58C	Substitution - Missense	7:27224592-27224592	-	58
ENSG00000005073	ENST00000006015	HOXA11	Homeodomain	large_intestine	carcinoma	COSM6681575	c.146C>G	p.S49C	Substitution - Missense	7:27224618-27224618	-	49
ENSG00000005073	ENST00000006015	HOXA11	Homeodomain	large_intestine	carcinoma	COSM6681576	c.335C>T	p.A112V	Substitution - Missense	7:27224429-27224429	-	112
ENSG00000005073	ENST00000006015	HOXA11	Homeodomain	large_intestine	carcinoma	COSM6681577	c.205C>T	p.P69S	Substitution - Missense	7:27224559-27224559	-	69
ENSG00000005073	ENST00000006015	HOXA11	Homeodomain	large_intestine	carcinoma	COSM6681580	c.773G>A	p.R258Q	Substitution - Missense	7:27222584-27222584	-	258
ENSG00000005073	ENST00000006015	HOXA11	Homeodomain	large_intestine	carcinoma	COSM6681581	c.887A>G	p.E296G	Substitution - Missense	7:27222470-27222470	-	296
ENSG00000005073	ENST00000006015	HOXA11	Homeodomain	large_intestine	carcinoma	COSM6681582	c.388G>A	p.V130M	Substitution - Missense	7:27224376-27224376	-	130
ENSG00000005073	ENST00000006015	HOXA11	Homeodomain	urinary_tract	carcinoma	COSM7120634	c.332C>T	p.S111L	Substitution - Missense	7:27224432-27224432	-	111
ENSG00000005073	ENST00000006015	HOXA11	Homeodomain	urinary_tract	carcinoma	COSM7139021	c.378C>G	p.F126L	Substitution - Missense	7:27224386-27224386	-	126
ENSG00000005073	ENST00000006015	HOXA11	Homeodomain	urinary_tract	carcinoma	COSM7163772	c.798T>G	p.I266M	Substitution - Missense	7:27222559-27222559	-	266
ENSG00000005073	ENST00000006015	HOXA11	Homeodomain	liver	other	COSM7198310	c.340G>A	p.V114I	Substitution - Missense	7:27224424-27224424	-	114
ENSG00000005073	ENST00000006015	HOXA11	Homeodomain	lung	carcinoma	COSM7371416	c.602G>T	p.R201L	Substitution - Missense	7:27224162-27224162	-	201
ENSG00000005073	ENST00000006015	HOXA11	Homeodomain	lung	carcinoma	COSM94474	c.175G>C	p.E59Q	Substitution - Missense	7:27224589-27224589	-	59
ENSG00000005102	ENST00000318579	MEOX1	Homeodomain	lung	carcinoma	COSM1193137	c.101G>T	p.G34V	Substitution - Missense	17:41738802-41738802	-	34
ENSG00000005102	ENST00000318579	MEOX1	Homeodomain	lung	carcinoma	COSM1193137	c.101G>T	p.G34V	Substitution - Missense	17:41738802-41738802	-	34
ENSG00000005102	ENST00000318579	MEOX1	Homeodomain	large_intestine	carcinoma	COSM1214910	c.587T>C	p.L196P	Substitution - Missense	17:41720911-41720911	-	196
ENSG00000005102	ENST00000318579	MEOX1	Homeodomain	large_intestine	carcinoma	COSM1214911	c.13G>A	p.A5T	Substitution - Missense	17:41738890-41738890	-	5
ENSG00000005102	ENST00000318579	MEOX1	Homeodomain	large_intestine	carcinoma	COSM1383564	c.614C>T	p.A205V	Substitution - Missense	17:41720884-41720884	-	205
ENSG00000005102	ENST00000318579	MEOX1	Homeodomain	large_intestine	carcinoma	COSM1383564	c.614C>T	p.A205V	Substitution - Missense	17:41720884-41720884	-	205
ENSG00000005102	ENST00000318579	MEOX1	Homeodomain	large_intestine	carcinoma	COSM1383564	c.614C>T	p.A205V	Substitution - Missense	17:41720884-41720884	-	205
ENSG00000005102	ENST00000318579	MEOX1	Homeodomain	large_intestine	carcinoma	COSM1383565	c.451C>T	p.R151W	Substitution - Missense	17:41738452-41738452	-	151
ENSG00000005102	ENST00000318579	MEOX1	Homeodomain	large_intestine	carcinoma	COSM1383565	c.451C>T	p.R151W	Substitution - Missense	17:41738452-41738452	-	151
ENSG00000005102	ENST00000318579	MEOX1	Homeodomain	large_intestine	carcinoma	COSM1383566	c.122C>G	p.T41S	Substitution - Missense	17:41738781-41738781	-	41
ENSG00000005102	ENST00000318579	MEOX1	Homeodomain	liver	carcinoma	COSM1610306	c.343G>C	p.E115Q	Substitution - Missense	17:41738560-41738560	-	115
ENSG00000005102	ENST00000318579	MEOX1	Homeodomain	liver	carcinoma	COSM1610306	c.343G>C	p.E115Q	Substitution - Missense	17:41738560-41738560	-	115
ENSG00000005102	ENST00000318579	MEOX1	Homeodomain	skin	malignant_melanoma	COSM1710344	c.131C>T	p.S44F	Substitution - Missense	17:41738772-41738772	-	44
ENSG00000005102	ENST00000318579	MEOX1	Homeodomain	liver	carcinoma	COSM1728799	c.691G>A	p.G231R	Substitution - Missense	17:41719352-41719352	-	231
ENSG00000005102	ENST00000318579	MEOX1	Homeodomain	liver	other	COSM1728799	c.691G>A	p.G231R	Substitution - Missense	17:41719352-41719352	-	231
ENSG00000005102	ENST00000318579	MEOX1	Homeodomain	skin	malignant_melanoma	COSM227900	c.736G>A	p.D246N	Substitution - Missense	17:41719307-41719307	-	246
ENSG00000005102	ENST00000318579	MEOX1	Homeodomain	large_intestine	carcinoma	COSM293144	c.362T>C	p.L121P	Substitution - Missense	17:41738541-41738541	-	121
ENSG00000005102	ENST00000318579	MEOX1	Homeodomain	lung	carcinoma	COSM312834	c.551G>A	p.R184Q	Substitution - Missense	17:41720947-41720947	-	184
ENSG00000005102	ENST00000318579	MEOX1	Homeodomain	lung	carcinoma	COSM3190374	c.438G>C	p.K146N	Substitution - Missense	17:41738465-41738465	-	146
ENSG00000005102	ENST00000318579	MEOX1	Homeodomain	thyroid	carcinoma	COSM3190382	c.124C>T	p.P42S	Substitution - Missense	17:41738779-41738779	-	42
ENSG00000005102	ENST00000318579	MEOX1	Homeodomain	thyroid	carcinoma	COSM3190382	c.124C>T	p.P42S	Substitution - Missense	17:41738779-41738779	-	42
ENSG00000005102	ENST00000318579	MEOX1	Homeodomain	liver	other	COSM3190383	c.116C>T	p.P39L	Substitution - Missense	17:41738787-41738787	-	39
ENSG00000005102	ENST00000318579	MEOX1	Homeodomain	pancreas	carcinoma	COSM3387924	c.403G>A	p.G135R	Substitution - Missense	17:41738500-41738500	-	135
ENSG00000005102	ENST00000318579	MEOX1	Homeodomain	skin	malignant_melanoma	COSM3517936	c.706T>A	p.S236T	Substitution - Missense	17:41719337-41719337	-	236
ENSG00000005102	ENST00000318579	MEOX1	Homeodomain	skin	malignant_melanoma	COSM3517937	c.672G>A	p.M224I	Substitution - Missense	17:41719371-41719371	-	224
ENSG00000005102	ENST00000318579	MEOX1	Homeodomain	skin	malignant_melanoma	COSM3517938	c.519G>T	p.K173N	Substitution - Missense	17:41720979-41720979	-	173
ENSG00000005102	ENST00000318579	MEOX1	Homeodomain	skin	carcinoma	COSM3517940	c.446C>T	p.S149F	Substitution - Missense	17:41738457-41738457	-	149
ENSG00000005102	ENST00000318579	MEOX1	Homeodomain	skin	malignant_melanoma	COSM3517940	c.446C>T	p.S149F	Substitution - Missense	17:41738457-41738457	-	149
ENSG00000005102	ENST00000318579	MEOX1	Homeodomain	lung	carcinoma	COSM366236	c.167C>T	p.T56M	Substitution - Missense	17:41738736-41738736	-	56
ENSG00000005102	ENST00000318579	MEOX1	Homeodomain	large_intestine	carcinoma	COSM3691989	c.331G>T	p.G111W	Substitution - Missense	17:41738572-41738572	-	111
ENSG00000005102	ENST00000318579	MEOX1	Homeodomain	liver	carcinoma	COSM3701223	c.68G>A	p.R23Q	Substitution - Missense	17:41738835-41738835	-	23
ENSG00000005102	ENST00000318579	MEOX1	Homeodomain	lung	carcinoma	COSM371572	c.730G>T	p.D244Y	Substitution - Missense	17:41719313-41719313	-	244
ENSG00000005102	ENST00000318579	MEOX1	Homeodomain	urinary_tract	carcinoma	COSM3795657	c.672G>C	p.M224I	Substitution - Missense	17:41719371-41719371	-	224
ENSG00000005102	ENST00000318579	MEOX1	Homeodomain	ovary	carcinoma	COSM3983478	c.746C>T	p.A249V	Substitution - Missense	17:41719297-41719297	-	249
ENSG00000005102	ENST00000318579	MEOX1	Homeodomain	ovary	carcinoma	COSM3983478	c.746C>T	p.A249V	Substitution - Missense	17:41719297-41719297	-	249
ENSG00000005102	ENST00000318579	MEOX1	Homeodomain	stomach	carcinoma	COSM4066803	c.739T>G	p.S247A	Substitution - Missense	17:41719304-41719304	-	247
ENSG00000005102	ENST00000318579	MEOX1	Homeodomain	stomach	carcinoma	COSM4066804	c.739T>C	p.S247P	Substitution - Missense	17:41719304-41719304	-	247
ENSG00000005102	ENST00000318579	MEOX1	Homeodomain	stomach	carcinoma	COSM4066805	c.620A>G	p.N207S	Substitution - Missense	17:41720878-41720878	-	207
ENSG00000005102	ENST00000318579	MEOX1	Homeodomain	stomach	carcinoma	COSM4066806	c.592C>T	p.R198W	Substitution - Missense	17:41720906-41720906	-	198
ENSG00000005102	ENST00000318579	MEOX1	Homeodomain	breast	carcinoma	COSM436675	c.365G>A	p.G122D	Substitution - Missense	17:41738538-41738538	-	122
ENSG00000005102	ENST00000318579	MEOX1	Homeodomain	upper_aerodigestive_tract	carcinoma	COSM436676	c.80C>T	p.S27L	Substitution - Missense	17:41738823-41738823	-	27
ENSG00000005102	ENST00000318579	MEOX1	Homeodomain	breast	carcinoma	COSM436676	c.80C>T	p.S27L	Substitution - Missense	17:41738823-41738823	-	27
ENSG00000005102	ENST00000318579	MEOX1	Homeodomain	oesophagus	carcinoma	COSM4429602	c.593G>A	p.R198Q	Substitution - Missense	17:41720905-41720905	-	198
ENSG00000005102	ENST00000318579	MEOX1	Homeodomain	skin	carcinoma	COSM4565927	c.273_274CC>TT	p.P92S	Substitution - Missense	17:41738629-41738630	-	92
ENSG00000005102	ENST00000318579	MEOX1	Homeodomain	large_intestine	carcinoma	COSM4701746	c.27G>T	p.M9I	Substitution - Missense	17:41738876-41738876	-	9
ENSG00000005102	ENST00000318579	MEOX1	Homeodomain	large_intestine	carcinoma	COSM4701746	c.27G>T	p.M9I	Substitution - Missense	17:41738876-41738876	-	9
ENSG00000005102	ENST00000318579	MEOX1	Homeodomain	kidney	carcinoma	COSM472860	c.106C>A	p.P36T	Substitution - Missense	17:41738797-41738797	-	36
ENSG00000005102	ENST00000318579	MEOX1	Homeodomain	cervix	carcinoma	COSM4831781	c.394G>A	p.D132N	Substitution - Missense	17:41738509-41738509	-	132
ENSG00000005102	ENST00000318579	MEOX1	Homeodomain	liver	carcinoma	COSM4943055	c.95C>T	p.A32V	Substitution - Missense	17:41738808-41738808	-	32
ENSG00000005102	ENST00000318579	MEOX1	Homeodomain	large_intestine	carcinoma	COSM5138350	c.637C>T	p.R213C	Substitution - Missense	17:41720861-41720861	-	213
ENSG00000005102	ENST00000318579	MEOX1	Homeodomain	biliary_tract	carcinoma	COSM5138350	c.637C>T	p.R213C	Substitution - Missense	17:41720861-41720861	-	213
ENSG00000005102	ENST00000318579	MEOX1	Homeodomain	large_intestine	carcinoma	COSM5164159	c.11C>T	p.A4V	Substitution - Missense	17:41738892-41738892	-	4
ENSG00000005102	ENST00000318579	MEOX1	Homeodomain	prostate	carcinoma	COSM5164159	c.11C>T	p.A4V	Substitution - Missense	17:41738892-41738892	-	4
ENSG00000005102	ENST00000318579	MEOX1	Homeodomain	skin	malignant_melanoma	COSM5386434	c.455G>A	p.R152K	Substitution - Missense	17:41738448-41738448	-	152
ENSG00000005102	ENST00000318579	MEOX1	Homeodomain	skin	malignant_melanoma	COSM5386435	c.72C>G	p.N24K	Substitution - Missense	17:41738831-41738831	-	24
ENSG00000005102	ENST00000318579	MEOX1	Homeodomain	biliary_tract	carcinoma	COSM5513313	c.598C>T	p.R200C	Substitution - Missense	17:41720900-41720900	-	200
ENSG00000005102	ENST00000318579	MEOX1	Homeodomain	skin	malignant_melanoma	COSM5595896	c.707C>T	p.S236F	Substitution - Missense	17:41719336-41719336	-	236
ENSG00000005102	ENST00000318579	MEOX1	Homeodomain	thyroid	carcinoma	COSM561062	c.403G>T	p.G135W	Substitution - Missense	17:41738500-41738500	-	135
ENSG00000005102	ENST00000318579	MEOX1	Homeodomain	lung	carcinoma	COSM5661878	c.97T>A	p.S33T	Substitution - Missense	17:41738806-41738806	-	33
ENSG00000005102	ENST00000318579	MEOX1	Homeodomain	lung	carcinoma	COSM5671113	c.487G>T	p.G163W	Substitution - Missense	17:41721011-41721011	-	163
ENSG00000005102	ENST00000318579	MEOX1	Homeodomain	NS	malignant_melanoma	COSM5852624	c.694G>A	p.G232S	Substitution - Missense	17:41719349-41719349	-	232
ENSG00000005102	ENST00000318579	MEOX1	Homeodomain	NS	malignant_melanoma	COSM5852625	c.668G>A	p.R223K	Substitution - Missense	17:41719375-41719375	-	223
ENSG00000005102	ENST00000318579	MEOX1	Homeodomain	NS	malignant_melanoma	COSM5852625	c.668G>A	p.R223K	Substitution - Missense	17:41719375-41719375	-	223
ENSG00000005102	ENST00000318579	MEOX1	Homeodomain	skin	carcinoma	COSM5933606	c.274C>T	p.P92S	Substitution - Missense	17:41738629-41738629	-	92
ENSG00000005102	ENST00000318579	MEOX1	Homeodomain	breast	carcinoma	COSM5960913	c.341A>T	p.K114M	Substitution - Missense	17:41738562-41738562	-	114
ENSG00000005102	ENST00000318579	MEOX1	Homeodomain	breast	carcinoma	COSM5960913	c.341A>T	p.K114M	Substitution - Missense	17:41738562-41738562	-	114
ENSG00000005102	ENST00000318579	MEOX1	Homeodomain	prostate	carcinoma	COSM6002733	c.353C>G	p.T118S	Substitution - Missense	17:41738550-41738550	-	118
ENSG00000005102	ENST00000318579	MEOX1	Homeodomain	prostate	carcinoma	COSM6008274	c.660G>T	p.Q220H	Substitution - Missense	17:41719383-41719383	-	220
ENSG00000005102	ENST00000318579	MEOX1	Homeodomain	lung	carcinoma	COSM6081247	c.290C>T	p.P97L	Substitution - Missense	17:41738613-41738613	-	97
ENSG00000005102	ENST00000318579	MEOX1	Homeodomain	lung	carcinoma	COSM6147001	c.169G>T	p.A57S	Substitution - Missense	17:41738734-41738734	-	57
ENSG00000005102	ENST00000318579	MEOX1	Homeodomain	prostate	carcinoma	COSM6220643	c.646A>G	p.K216E	Substitution - Missense	17:41719397-41719397	-	216
ENSG00000005102	ENST00000318579	MEOX1	Homeodomain	skin	carcinoma	COSM6439067	c.665G>A	p.R222Q	Substitution - Missense	17:41719378-41719378	-	222
ENSG00000005102	ENST00000318579	MEOX1	Homeodomain	lung	carcinoma	COSM6464895	c.728A>G	p.E243G	Substitution - Missense	17:41719315-41719315	-	243
ENSG00000005102	ENST00000318579	MEOX1	Homeodomain	lung	carcinoma	COSM6464896	c.605A>T	p.Y202F	Substitution - Missense	17:41720893-41720893	-	202
ENSG00000005102	ENST00000318579	MEOX1	Homeodomain	lung	carcinoma	COSM6523568	c.677G>T	p.W226L	Substitution - Missense	17:41719366-41719366	-	226
ENSG00000005102	ENST00000318579	MEOX1	Homeodomain	large_intestine	carcinoma	COSM6711454	c.494C>T	p.P165L	Substitution - Missense	17:41721004-41721004	-	165
ENSG00000005102	ENST00000318579	MEOX1	Homeodomain	central_nervous_system	glioma	COSM6839422	c.98C>T	p.S33L	Substitution - Missense	17:41738805-41738805	-	33
ENSG00000005102	ENST00000318579	MEOX1	Homeodomain	urinary_tract	carcinoma	COSM7151604	c.145C>T	p.P49S	Substitution - Missense	17:41738758-41738758	-	49
ENSG00000005102	ENST00000318579	MEOX1	Homeodomain	lung	carcinoma	COSM7251166	c.302C>A	p.A101D	Substitution - Missense	17:41738601-41738601	-	101
ENSG00000005102	ENST00000318579	MEOX1	Homeodomain	lung	carcinoma	COSM7376924	c.186C>G	p.F62L	Substitution - Missense	17:41738717-41738717	-	62
ENSG00000005102	ENST00000318579	MEOX1	Homeodomain	lung	carcinoma	COSM7376925	c.425A>G	p.N142S	Substitution - Missense	17:41738478-41738478	-	142
ENSG00000005102	ENST00000318579	MEOX1	Homeodomain	endometrium	carcinoma	COSM979784	c.599G>A	p.R200H	Substitution - Missense	17:41720899-41720899	-	200
ENSG00000005102	ENST00000318579	MEOX1	Homeodomain	liver	carcinoma	COSM979784	c.599G>A	p.R200H	Substitution - Missense	17:41720899-41720899	-	200
ENSG00000005102	ENST00000318579	MEOX1	Homeodomain	endometrium	carcinoma	COSM979786	c.307C>T	p.R103C	Substitution - Missense	17:41738596-41738596	-	103
ENSG00000005102	ENST00000318579	MEOX1	Homeodomain	endometrium	carcinoma	COSM979789	c.164C>T	p.A55V	Substitution - Missense	17:41738739-41738739	-	55
ENSG00000005513	ENST00000293894	SOX8	HMG/Sox	large_intestine	carcinoma	COSM1227183	c.544G>A	p.G182S	Substitution - Missense	16:1033849-1033849	+	182
ENSG00000005513	ENST00000293894	SOX8	HMG/Sox	large_intestine	carcinoma	COSM1227184	c.835G>A	p.A279T	Substitution - Missense	16:1034880-1034880	+	279
ENSG00000005513	ENST00000293894	SOX8	HMG/Sox	large_intestine	carcinoma	COSM1227184	c.835G>A	p.A279T	Substitution - Missense	16:1034880-1034880	+	279
ENSG00000005513	ENST00000293894	SOX8	HMG/Sox	stomach	carcinoma	COSM1266513	c.1169G>T	p.S390I	Substitution - Missense	16:1035214-1035214	+	390
ENSG00000005513	ENST00000293894	SOX8	HMG/Sox	haematopoietic_and_lymphoid_tissue	lymphoid_neoplasm	COSM1290469	c.469C>T	p.R157C	Substitution - Missense	16:1033774-1033774	+	157
ENSG00000005513	ENST00000293894	SOX8	HMG/Sox	large_intestine	carcinoma	COSM1380647	c.568G>A	p.A190T	Substitution - Missense	16:1033873-1033873	+	190
ENSG00000005513	ENST00000293894	SOX8	HMG/Sox	large_intestine	carcinoma	COSM1380647	c.568G>A	p.A190T	Substitution - Missense	16:1033873-1033873	+	190
ENSG00000005513	ENST00000293894	SOX8	HMG/Sox	prostate	carcinoma	COSM1470860	c.505T>G	p.Y169D	Substitution - Missense	16:1033810-1033810	+	169
ENSG00000005513	ENST00000293894	SOX8	HMG/Sox	breast	carcinoma	COSM1740274	c.1246G>A	p.A416T	Substitution - Missense	16:1035291-1035291	+	416
ENSG00000005513	ENST00000293894	SOX8	HMG/Sox	peritoneum	mesothelioma	COSM1740274	c.1246G>A	p.A416T	Substitution - Missense	16:1035291-1035291	+	416
ENSG00000005513	ENST00000293894	SOX8	HMG/Sox	haematopoietic_and_lymphoid_tissue	lymphoid_neoplasm	COSM1740274	c.1246G>A	p.A416T	Substitution - Missense	16:1035291-1035291	+	416
ENSG00000005513	ENST00000293894	SOX8	HMG/Sox	lung	carcinoma	COSM2141708	c.454G>A	p.V152M	Substitution - Missense	16:1033759-1033759	+	152
ENSG00000005513	ENST00000293894	SOX8	HMG/Sox	lung	carcinoma	COSM2141708	c.454G>A	p.V152M	Substitution - Missense	16:1033759-1033759	+	152
ENSG00000005513	ENST00000293894	SOX8	HMG/Sox	lung	carcinoma	COSM2141708	c.454G>A	p.V152M	Substitution - Missense	16:1033759-1033759	+	152
ENSG00000005513	ENST00000293894	SOX8	HMG/Sox	lung	carcinoma	COSM2141715	c.718G>A	p.A240T	Substitution - Missense	16:1034763-1034763	+	240
ENSG00000005513	ENST00000293894	SOX8	HMG/Sox	prostate	carcinoma	COSM2141724	c.1277C>T	p.P426L	Substitution - Missense	16:1035322-1035322	+	426
ENSG00000005513	ENST00000293894	SOX8	HMG/Sox	haematopoietic_and_lymphoid_tissue	lymphoid_neoplasm	COSM3356800	c.1028C>T	p.P343L	Substitution - Missense	16:1035073-1035073	+	343
ENSG00000005513	ENST00000293894	SOX8	HMG/Sox	pancreas	carcinoma	COSM3377758	c.523C>T	p.R175C	Substitution - Missense	16:1033828-1033828	+	175
ENSG00000005513	ENST00000293894	SOX8	HMG/Sox	pancreas	carcinoma	COSM3387172	c.794A>G	p.D265G	Substitution - Missense	16:1034839-1034839	+	265
ENSG00000005513	ENST00000293894	SOX8	HMG/Sox	pancreas	carcinoma	COSM3387172	c.794A>G	p.D265G	Substitution - Missense	16:1034839-1034839	+	265
ENSG00000005513	ENST00000293894	SOX8	HMG/Sox	skin	malignant_melanoma	COSM3505687	c.470G>A	p.R157H	Substitution - Missense	16:1033775-1033775	+	157
ENSG00000005513	ENST00000293894	SOX8	HMG/Sox	skin	malignant_melanoma	COSM3505688	c.549C>A	p.H183Q	Substitution - Missense	16:1033854-1033854	+	183
ENSG00000005513	ENST00000293894	SOX8	HMG/Sox	skin	malignant_melanoma	COSM3505689	c.778G>A	p.D260N	Substitution - Missense	16:1034823-1034823	+	260
ENSG00000005513	ENST00000293894	SOX8	HMG/Sox	skin	malignant_melanoma	COSM3505690	c.965C>G	p.P322R	Substitution - Missense	16:1035010-1035010	+	322
ENSG00000005513	ENST00000293894	SOX8	HMG/Sox	skin	malignant_melanoma	COSM3505691	c.1106C>T	p.P369L	Substitution - Missense	16:1035151-1035151	+	369
ENSG00000005513	ENST00000293894	SOX8	HMG/Sox	large_intestine	carcinoma	COSM3690722	c.1276C>T	p.P426S	Substitution - Missense	16:1035321-1035321	+	426
ENSG00000005513	ENST00000293894	SOX8	HMG/Sox	upper_aerodigestive_tract	carcinoma	COSM3718496	c.1294A>C	p.T432P	Substitution - Missense	16:1035339-1035339	+	432
ENSG00000005513	ENST00000293894	SOX8	HMG/Sox	upper_aerodigestive_tract	carcinoma	COSM3718496	c.1294A>C	p.T432P	Substitution - Missense	16:1035339-1035339	+	432
ENSG00000005513	ENST00000293894	SOX8	HMG/Sox	pancreas	carcinoma	COSM3772122	c.977C>T	p.A326V	Substitution - Missense	16:1035022-1035022	+	326
ENSG00000005513	ENST00000293894	SOX8	HMG/Sox	urinary_tract	carcinoma	COSM3794553	c.1150G>A	p.G384S	Substitution - Missense	16:1035195-1035195	+	384
ENSG00000005513	ENST00000293894	SOX8	HMG/Sox	breast	carcinoma	COSM3817145	c.752C>T	p.P251L	Substitution - Missense	16:1034797-1034797	+	251
ENSG00000005513	ENST00000293894	SOX8	HMG/Sox	lung	carcinoma	COSM388296	c.953A>T	p.H318L	Substitution - Missense	16:1034998-1034998	+	318
ENSG00000005513	ENST00000293894	SOX8	HMG/Sox	oesophagus	carcinoma	COSM3936910	c.473T>A	p.L158H	Substitution - Missense	16:1033778-1033778	+	158
ENSG00000005513	ENST00000293894	SOX8	HMG/Sox	lung	carcinoma	COSM3957098	c.454G>C	p.V152L	Substitution - Missense	16:1033759-1033759	+	152
ENSG00000005513	ENST00000293894	SOX8	HMG/Sox	lung	carcinoma	COSM3957098	c.454G>C	p.V152L	Substitution - Missense	16:1033759-1033759	+	152
ENSG00000005513	ENST00000293894	SOX8	HMG/Sox	stomach	carcinoma	COSM4058122	c.851A>C	p.E284A	Substitution - Missense	16:1034896-1034896	+	284
ENSG00000005513	ENST00000293894	SOX8	HMG/Sox	stomach	carcinoma	COSM4058123	c.1058G>A	p.R353Q	Substitution - Missense	16:1035103-1035103	+	353
ENSG00000005513	ENST00000293894	SOX8	HMG/Sox	central_nervous_system	glioma	COSM40638	c.580C>T	p.P194S	Substitution - Missense	16:1033885-1033885	+	194
ENSG00000005513	ENST00000293894	SOX8	HMG/Sox	skin	carcinoma	COSM40638	c.580C>T	p.P194S	Substitution - Missense	16:1033885-1033885	+	194
ENSG00000005513	ENST00000293894	SOX8	HMG/Sox	large_intestine	carcinoma	COSM4255199	c.767G>A	p.R256H	Substitution - Missense	16:1034812-1034812	+	256
ENSG00000005513	ENST00000293894	SOX8	HMG/Sox	pancreas	carcinoma	COSM4389853	c.892G>A	p.E298K	Substitution - Missense	16:1034937-1034937	+	298
ENSG00000005513	ENST00000293894	SOX8	HMG/Sox	oesophagus	carcinoma	COSM4431835	c.980C>T	p.S327L	Substitution - Missense	16:1035025-1035025	+	327
ENSG00000005513	ENST00000293894	SOX8	HMG/Sox	skin	carcinoma	COSM4457907	c.1064C>T	p.S355L	Substitution - Missense	16:1035109-1035109	+	355
ENSG00000005513	ENST00000293894	SOX8	HMG/Sox	skin	carcinoma	COSM4510396	c.836C>T	p.A279V	Substitution - Missense	16:1034881-1034881	+	279
ENSG00000005513	ENST00000293894	SOX8	HMG/Sox	skin	carcinoma	COSM4513048	c.925C>T	p.H309Y	Substitution - Missense	16:1034970-1034970	+	309
ENSG00000005513	ENST00000293894	SOX8	HMG/Sox	skin	carcinoma	COSM4519660	c.1021G>A	p.E341K	Substitution - Missense	16:1035066-1035066	+	341
ENSG00000005513	ENST00000293894	SOX8	HMG/Sox	skin	carcinoma	COSM4554683	c.628G>A	p.D210N	Substitution - Missense	16:1033933-1033933	+	210
ENSG00000005513	ENST00000293894	SOX8	HMG/Sox	large_intestine	carcinoma	COSM4632106	c.816G>T	p.E272D	Substitution - Missense	16:1034861-1034861	+	272
ENSG00000005513	ENST00000293894	SOX8	HMG/Sox	large_intestine	carcinoma	COSM4632677	c.949G>A	p.A317T	Substitution - Missense	16:1034994-1034994	+	317
ENSG00000005513	ENST00000293894	SOX8	HMG/Sox	large_intestine	carcinoma	COSM4638931	c.1283C>T	p.A428V	Substitution - Missense	16:1035328-1035328	+	428
ENSG00000005513	ENST00000293894	SOX8	HMG/Sox	large_intestine	carcinoma	COSM4650357	c.1313C>T	p.P438L	Substitution - Missense	16:1035358-1035358	+	438
ENSG00000005513	ENST00000293894	SOX8	HMG/Sox	kidney	carcinoma	COSM471277	c.850G>A	p.E284K	Substitution - Missense	16:1034895-1034895	+	284
ENSG00000005513	ENST00000293894	SOX8	HMG/Sox	large_intestine	carcinoma	COSM4729204	c.794A>C	p.D265A	Substitution - Missense	16:1034839-1034839	+	265
ENSG00000005513	ENST00000293894	SOX8	HMG/Sox	large_intestine	carcinoma	COSM4729204	c.794A>C	p.D265A	Substitution - Missense	16:1034839-1034839	+	265
ENSG00000005513	ENST00000293894	SOX8	HMG/Sox	upper_aerodigestive_tract	carcinoma	COSM4883097	c.1311G>T	p.Q437H	Substitution - Missense	16:1035356-1035356	+	437
ENSG00000005513	ENST00000293894	SOX8	HMG/Sox	upper_aerodigestive_tract	carcinoma	COSM4884174	c.1128C>A	p.F376L	Substitution - Missense	16:1035173-1035173	+	376
ENSG00000005513	ENST00000293894	SOX8	HMG/Sox	liver	carcinoma	COSM4960334	c.644G>A	p.G215D	Substitution - Missense	16:1033949-1033949	+	215
ENSG00000005513	ENST00000293894	SOX8	HMG/Sox	large_intestine	carcinoma	COSM4989605	c.32C>T	p.P11L	Substitution - Missense	16:1031954-1031954	+	11
ENSG00000005513	ENST00000293894	SOX8	HMG/Sox	soft_tissue	rhabdomyosarcoma	COSM4989605	c.32C>T	p.P11L	Substitution - Missense	16:1031954-1031954	+	11
ENSG00000005513	ENST00000293894	SOX8	HMG/Sox	soft_tissue	rhabdomyosarcoma	COSM4989605	c.32C>T	p.P11L	Substitution - Missense	16:1031954-1031954	+	11
ENSG00000005513	ENST00000293894	SOX8	HMG/Sox	large_intestine	carcinoma	COSM5342675	c.790G>A	p.V264M	Substitution - Missense	16:1034835-1034835	+	264
ENSG00000005513	ENST00000293894	SOX8	HMG/Sox	large_intestine	carcinoma	COSM5342676	c.1019C>T	p.T340M	Substitution - Missense	16:1035064-1035064	+	340
ENSG00000005513	ENST00000293894	SOX8	HMG/Sox	large_intestine	carcinoma	COSM5363625	c.1154A>G	p.D385G	Substitution - Missense	16:1035199-1035199	+	385
ENSG00000005513	ENST00000293894	SOX8	HMG/Sox	large_intestine	carcinoma	COSM5483973	c.1153G>A	p.D385N	Substitution - Missense	16:1035198-1035198	+	385
ENSG00000005513	ENST00000293894	SOX8	HMG/Sox	large_intestine	carcinoma	COSM5483973	c.1153G>A	p.D385N	Substitution - Missense	16:1035198-1035198	+	385
ENSG00000005513	ENST00000293894	SOX8	HMG/Sox	biliary_tract	carcinoma	COSM5493361	c.844G>A	p.V282I	Substitution - Missense	16:1034889-1034889	+	282
ENSG00000005513	ENST00000293894	SOX8	HMG/Sox	oesophagus	carcinoma	COSM5638028	c.1117G>A	p.A373T	Substitution - Missense	16:1035162-1035162	+	373
ENSG00000005513	ENST00000293894	SOX8	HMG/Sox	lung	carcinoma	COSM5672625	c.916G>T	p.A306S	Substitution - Missense	16:1034961-1034961	+	306
ENSG00000005513	ENST00000293894	SOX8	HMG/Sox	haematopoietic_and_lymphoid_tissue	lymphoid_neoplasm	COSM5705999	c.877G>A	p.G293S	Substitution - Missense	16:1034922-1034922	+	293
ENSG00000005513	ENST00000293894	SOX8	HMG/Sox	breast	carcinoma	COSM5779341	c.766C>T	p.R256C	Substitution - Missense	16:1034811-1034811	+	256
ENSG00000005513	ENST00000293894	SOX8	HMG/Sox	breast	carcinoma	COSM5793638	c.110C>T	p.A37V	Substitution - Missense	16:1032032-1032032	+	37
ENSG00000005513	ENST00000293894	SOX8	HMG/Sox	haematopoietic_and_lymphoid_tissue	lymphoid_neoplasm	COSM5946784	c.1003C>T	p.R335W	Substitution - Missense	16:1035048-1035048	+	335
ENSG00000005513	ENST00000293894	SOX8	HMG/Sox	lung	carcinoma	COSM6143567	c.1133G>A	p.G378D	Substitution - Missense	16:1035178-1035178	+	378
ENSG00000005513	ENST00000293894	SOX8	HMG/Sox	lung	carcinoma	COSM6143569	c.940C>A	p.P314T	Substitution - Missense	16:1034985-1034985	+	314
ENSG00000005513	ENST00000293894	SOX8	HMG/Sox	lung	carcinoma	COSM6143570	c.595G>A	p.G199S	Substitution - Missense	16:1033900-1033900	+	199
ENSG00000005513	ENST00000293894	SOX8	HMG/Sox	breast	carcinoma	COSM6195079	c.1142G>C	p.G381A	Substitution - Missense	16:1035187-1035187	+	381
ENSG00000005513	ENST00000293894	SOX8	HMG/Sox	prostate	carcinoma	COSM6221644	c.31C>T	p.P11S	Substitution - Missense	16:1031953-1031953	+	11
ENSG00000005513	ENST00000293894	SOX8	HMG/Sox	liver	other	COSM6246899	c.1238G>T	p.R413L	Substitution - Missense	16:1035283-1035283	+	413
ENSG00000005513	ENST00000293894	SOX8	HMG/Sox	liver	other	COSM6276060	c.454G>T	p.V152L	Substitution - Missense	16:1033759-1033759	+	152
ENSG00000005513	ENST00000293894	SOX8	HMG/Sox	liver	other	COSM6300990	c.233G>A	p.G78D	Substitution - Missense	16:1032155-1032155	+	78
ENSG00000005513	ENST00000293894	SOX8	HMG/Sox	thyroid	carcinoma	COSM6397506	c.1324A>C	p.T442P	Substitution - Missense	16:1035369-1035369	+	442
ENSG00000005513	ENST00000293894	SOX8	HMG/Sox	thyroid	carcinoma	COSM6397506	c.1324A>C	p.T442P	Substitution - Missense	16:1035369-1035369	+	442
ENSG00000005513	ENST00000293894	SOX8	HMG/Sox	skin	carcinoma	COSM6440097	c.112_113GG>AA	p.G38N	Substitution - Missense	16:1032034-1032035	+	38
ENSG00000005513	ENST00000293894	SOX8	HMG/Sox	skin	carcinoma	COSM6440907	c.565G>A	p.G189S	Substitution - Missense	16:1033870-1033870	+	189
ENSG00000005513	ENST00000293894	SOX8	HMG/Sox	breast	carcinoma	COSM6500142	c.935C>T	p.A312V	Substitution - Missense	16:1034980-1034980	+	312
ENSG00000005513	ENST00000293894	SOX8	HMG/Sox	breast	carcinoma	COSM6502844	c.1282G>A	p.A428T	Substitution - Missense	16:1035327-1035327	+	428
ENSG00000005513	ENST00000293894	SOX8	HMG/Sox	lung	carcinoma	COSM6522451	c.698C>A	p.T233K	Substitution - Missense	16:1034743-1034743	+	233
ENSG00000005513	ENST00000293894	SOX8	HMG/Sox	lung	carcinoma	COSM6522452	c.1082G>A	p.C361Y	Substitution - Missense	16:1035127-1035127	+	361
ENSG00000005513	ENST00000293894	SOX8	HMG/Sox	lung	carcinoma	COSM6555290	c.626G>T	p.G209V	Substitution - Missense	16:1033931-1033931	+	209
ENSG00000005513	ENST00000293894	SOX8	HMG/Sox	lung	carcinoma	COSM6555291	c.667G>T	p.G223W	Substitution - Missense	16:1034712-1034712	+	223
ENSG00000005513	ENST00000293894	SOX8	HMG/Sox	breast	carcinoma	COSM6583560	c.573G>C	p.E191D	Substitution - Missense	16:1033878-1033878	+	191
ENSG00000005513	ENST00000293894	SOX8	HMG/Sox	large_intestine	carcinoma	COSM6787579	c.476G>A	p.R159H	Substitution - Missense	16:1033781-1033781	+	159
ENSG00000005513	ENST00000293894	SOX8	HMG/Sox	large_intestine	carcinoma	COSM6787584	c.856G>A	p.D286N	Substitution - Missense	16:1034901-1034901	+	286
ENSG00000005513	ENST00000293894	SOX8	HMG/Sox	oesophagus	carcinoma	COSM6787585	c.478G>A	p.V160M	Substitution - Missense	16:1033783-1033783	+	160
ENSG00000005513	ENST00000293894	SOX8	HMG/Sox	large_intestine	carcinoma	COSM6787585	c.478G>A	p.V160M	Substitution - Missense	16:1033783-1033783	+	160
ENSG00000005513	ENST00000293894	SOX8	HMG/Sox	large_intestine	carcinoma	COSM6787587	c.1049A>G	p.D350G	Substitution - Missense	16:1035094-1035094	+	350
ENSG00000005513	ENST00000293894	SOX8	HMG/Sox	peritoneum	carcinoma	COSM6855925	c.388G>A	p.A130T	Substitution - Missense	16:1032310-1032310	+	130
ENSG00000005513	ENST00000293894	SOX8	HMG/Sox	peritoneum	carcinoma	COSM6855926	c.1213T>C	p.Y405H	Substitution - Missense	16:1035258-1035258	+	405
ENSG00000005513	ENST00000293894	SOX8	HMG/Sox	skin	carcinoma	COSM6890186	c.492G>T	p.K164N	Substitution - Missense	16:1033797-1033797	+	164
ENSG00000005513	ENST00000293894	SOX8	HMG/Sox	oesophagus	carcinoma	COSM6994227	c.1045G>A	p.G349S	Substitution - Missense	16:1035090-1035090	+	349
ENSG00000005513	ENST00000293894	SOX8	HMG/Sox	lung	carcinoma	COSM702019	c.1262A>G	p.N421S	Substitution - Missense	16:1035307-1035307	+	421
ENSG00000005513	ENST00000293894	SOX8	HMG/Sox	lung	carcinoma	COSM702020	c.883G>A	p.A295T	Substitution - Missense	16:1034928-1034928	+	295
ENSG00000005513	ENST00000293894	SOX8	HMG/Sox	large_intestine	carcinoma	COSM702020	c.883G>A	p.A295T	Substitution - Missense	16:1034928-1034928	+	295
ENSG00000005513	ENST00000293894	SOX8	HMG/Sox	lung	carcinoma	COSM702022	c.766C>A	p.R256S	Substitution - Missense	16:1034811-1034811	+	256
ENSG00000005513	ENST00000293894	SOX8	HMG/Sox	urinary_tract	carcinoma	COSM7125853	c.475C>G	p.R159G	Substitution - Missense	16:1033780-1033780	+	159
ENSG00000005513	ENST00000293894	SOX8	HMG/Sox	urinary_tract	carcinoma	COSM7181643	c.446G>A	p.R149Q	Substitution - Missense	16:1033751-1033751	+	149
ENSG00000005513	ENST00000293894	SOX8	HMG/Sox	large_intestine	carcinoma	COSM7272270	c.199T>C	p.C67R	Substitution - Missense	16:1032121-1032121	+	67
ENSG00000005513	ENST00000293894	SOX8	HMG/Sox	lung	carcinoma	COSM7391482	c.642T>G	p.H214Q	Substitution - Missense	16:1033947-1033947	+	214
ENSG00000005889	ENST00000379188	ZFX	C2H2 ZF	endometrium	carcinoma	COSM1119438	c.77T>C	p.M26T	Substitution - Missense	23:24197318-24197318	+	26
ENSG00000005889	ENST00000379188	ZFX	C2H2 ZF	endometrium	carcinoma	COSM1119440	c.238G>T	p.D80Y	Substitution - Missense	23:24197479-24197479	+	80
ENSG00000005889	ENST00000379188	ZFX	C2H2 ZF	endometrium	carcinoma	COSM1119442	c.279T>G	p.I93M	Substitution - Missense	23:24197520-24197520	+	93
ENSG00000005889	ENST00000379188	ZFX	C2H2 ZF	endometrium	carcinoma	COSM1119444	c.1359G>T	p.K453N	Substitution - Missense	23:24228434-24228434	+	453
ENSG00000005889	ENST00000379188	ZFX	C2H2 ZF	endometrium	carcinoma	COSM1119446	c.1460C>T	p.A487V	Substitution - Missense	23:24228535-24228535	+	487
ENSG00000005889	ENST00000379188	ZFX	C2H2 ZF	endometrium	carcinoma	COSM1119450	c.1628G>A	p.S543N	Substitution - Missense	23:24228703-24228703	+	543
ENSG00000005889	ENST00000379188	ZFX	C2H2 ZF	endometrium	carcinoma	COSM1119454	c.1778C>T	p.T593M	Substitution - Missense	23:24228853-24228853	+	593
ENSG00000005889	ENST00000379188	ZFX	C2H2 ZF	endometrium	carcinoma	COSM1119460	c.2146G>A	p.D716N	Substitution - Missense	23:24229221-24229221	+	716
ENSG00000005889	ENST00000379188	ZFX	C2H2 ZF	NS	malignant_melanoma	COSM1119462	c.2357G>A	p.R786Q	Substitution - Missense	23:24229432-24229432	+	786
ENSG00000005889	ENST00000379188	ZFX	C2H2 ZF	endometrium	carcinoma	COSM1119462	c.2357G>A	p.R786Q	Substitution - Missense	23:24229432-24229432	+	786
ENSG00000005889	ENST00000379188	ZFX	C2H2 ZF	endometrium	carcinoma	COSM1119462	c.2357G>A	p.R786Q	Substitution - Missense	23:24229432-24229432	+	786
ENSG00000005889	ENST00000379188	ZFX	C2H2 ZF	endometrium	carcinoma	COSM1119462	c.2357G>A	p.R786Q	Substitution - Missense	23:24229432-24229432	+	786
ENSG00000005889	ENST00000379188	ZFX	C2H2 ZF	large_intestine	carcinoma	COSM1233441	c.1669T>C	p.F557L	Substitution - Missense	23:24228744-24228744	+	557
ENSG00000005889	ENST00000379188	ZFX	C2H2 ZF	oesophagus	carcinoma	COSM1270911	c.1831C>T	p.L611F	Substitution - Missense	23:24228906-24228906	+	611
ENSG00000005889	ENST00000379188	ZFX	C2H2 ZF	urinary_tract	carcinoma	COSM1315435	c.853C>A	p.L285I	Substitution - Missense	23:24225885-24225885	+	285
ENSG00000005889	ENST00000379188	ZFX	C2H2 ZF	large_intestine	carcinoma	COSM1467299	c.1120C>T	p.R374W	Substitution - Missense	23:24227043-24227043	+	374
ENSG00000005889	ENST00000379188	ZFX	C2H2 ZF	skin	malignant_melanoma	COSM1714754	c.1342C>T	p.P448S	Substitution - Missense	23:24228417-24228417	+	448
ENSG00000005889	ENST00000379188	ZFX	C2H2 ZF	skin	malignant_melanoma	COSM1714755	c.1624C>T	p.H542Y	Substitution - Missense	23:24228699-24228699	+	542
ENSG00000005889	ENST00000379188	ZFX	C2H2 ZF	skin	malignant_melanoma	COSM1714756	c.2278T>G	p.S760A	Substitution - Missense	23:24229353-24229353	+	760
ENSG00000005889	ENST00000379188	ZFX	C2H2 ZF	skin	malignant_melanoma	COSM1714756	c.2278T>G	p.S760A	Substitution - Missense	23:24229353-24229353	+	760
ENSG00000005889	ENST00000379188	ZFX	C2H2 ZF	skin	malignant_melanoma	COSM1721030	c.2362C>T	p.P788S	Substitution - Missense	23:24229437-24229437	+	788
ENSG00000005889	ENST00000379188	ZFX	C2H2 ZF	skin	malignant_melanoma	COSM1721030	c.2362C>T	p.P788S	Substitution - Missense	23:24229437-24229437	+	788
ENSG00000005889	ENST00000379188	ZFX	C2H2 ZF	pancreas	carcinoma	COSM1734025	c.2370A>C	p.E790D	Substitution - Missense	23:24229445-24229445	+	790
ENSG00000005889	ENST00000379188	ZFX	C2H2 ZF	urinary_tract	carcinoma	COSM1756510	c.419A>G	p.H140R	Substitution - Missense	23:24197660-24197660	+	140
ENSG00000005889	ENST00000379188	ZFX	C2H2 ZF	urinary_tract	carcinoma	COSM1756510	c.419A>G	p.H140R	Substitution - Missense	23:24197660-24197660	+	140
ENSG00000005889	ENST00000379188	ZFX	C2H2 ZF	large_intestine	carcinoma	COSM183643	c.1810C>T	p.P604S	Substitution - Missense	23:24228885-24228885	+	604
ENSG00000005889	ENST00000379188	ZFX	C2H2 ZF	liver	carcinoma	COSM217469	c.2300T>C	p.I767T	Substitution - Missense	23:24229375-24229375	+	767
ENSG00000005889	ENST00000379188	ZFX	C2H2 ZF	prostate	carcinoma	COSM248460	c.1054A>G	p.I352V	Substitution - Missense	23:24226448-24226448	+	352
ENSG00000005889	ENST00000379188	ZFX	C2H2 ZF	large_intestine	carcinoma	COSM286701	c.652G>A	p.D218N	Substitution - Missense	23:24225448-24225448	+	218
ENSG00000005889	ENST00000379188	ZFX	C2H2 ZF	large_intestine	carcinoma	COSM3037142	c.452G>A	p.G151E	Substitution - Missense	23:24197693-24197693	+	151
ENSG00000005889	ENST00000379188	ZFX	C2H2 ZF	large_intestine	carcinoma	COSM3037146	c.772G>C	p.A258P	Substitution - Missense	23:24225568-24225568	+	258
ENSG00000005889	ENST00000379188	ZFX	C2H2 ZF	large_intestine	carcinoma	COSM3037146	c.772G>C	p.A258P	Substitution - Missense	23:24225568-24225568	+	258
ENSG00000005889	ENST00000379188	ZFX	C2H2 ZF	lung	carcinoma	COSM3037150	c.1240A>G	p.I414V	Substitution - Missense	23:24228315-24228315	+	414
ENSG00000005889	ENST00000379188	ZFX	C2H2 ZF	large_intestine	carcinoma	COSM3037152	c.1607G>A	p.R536H	Substitution - Missense	23:24228682-24228682	+	536
ENSG00000005889	ENST00000379188	ZFX	C2H2 ZF	large_intestine	carcinoma	COSM3037153	c.1673G>A	p.R558H	Substitution - Missense	23:24228748-24228748	+	558
ENSG00000005889	ENST00000379188	ZFX	C2H2 ZF	lung	carcinoma	COSM326923	c.121G>T	p.V41F	Substitution - Missense	23:24197362-24197362	+	41
ENSG00000005889	ENST00000379188	ZFX	C2H2 ZF	pancreas	carcinoma	COSM3379600	c.1030G>A	p.E344K	Substitution - Missense	23:24226424-24226424	+	344
ENSG00000005889	ENST00000379188	ZFX	C2H2 ZF	pancreas	carcinoma	COSM3379600	c.1030G>A	p.E344K	Substitution - Missense	23:24226424-24226424	+	344
ENSG00000005889	ENST00000379188	ZFX	C2H2 ZF	central_nervous_system	glioma	COSM3406246	c.2081A>C	p.H694P	Substitution - Missense	23:24229156-24229156	+	694
ENSG00000005889	ENST00000379188	ZFX	C2H2 ZF	skin	malignant_melanoma	COSM3560525	c.1090T>C	p.Y364H	Substitution - Missense	23:24226484-24226484	+	364
ENSG00000005889	ENST00000379188	ZFX	C2H2 ZF	skin	malignant_melanoma	COSM3560528	c.1606C>T	p.R536C	Substitution - Missense	23:24228681-24228681	+	536
ENSG00000005889	ENST00000379188	ZFX	C2H2 ZF	skin	malignant_melanoma	COSM3560530	c.1928C>T	p.S643L	Substitution - Missense	23:24229003-24229003	+	643
ENSG00000005889	ENST00000379188	ZFX	C2H2 ZF	large_intestine	carcinoma	COSM3560530	c.1928C>T	p.S643L	Substitution - Missense	23:24229003-24229003	+	643
ENSG00000005889	ENST00000379188	ZFX	C2H2 ZF	skin	malignant_melanoma	COSM3560532	c.2261A>G	p.Y754C	Substitution - Missense	23:24229336-24229336	+	754
ENSG00000005889	ENST00000379188	ZFX	C2H2 ZF	skin	malignant_melanoma	COSM3560533	c.2312C>G	p.T771R	Substitution - Missense	23:24229387-24229387	+	771
ENSG00000005889	ENST00000379188	ZFX	C2H2 ZF	skin	malignant_melanoma	COSM3560535	c.2380C>T	p.H794Y	Substitution - Missense	23:24229455-24229455	+	794
ENSG00000005889	ENST00000379188	ZFX	C2H2 ZF	pancreas	pancreatic_intraepithelial_neoplasia_(PanIN)	COSM3734560	c.1647T>G	p.I549M	Substitution - Missense	23:24228722-24228722	+	549
ENSG00000005889	ENST00000379188	ZFX	C2H2 ZF	skin	malignant_melanoma	COSM3736575	c.1763C>T	p.S588F	Substitution - Missense	23:24228838-24228838	+	588
ENSG00000005889	ENST00000379188	ZFX	C2H2 ZF	large_intestine	carcinoma	COSM3749790	c.961G>A	p.E321K	Substitution - Missense	23:24226355-24226355	+	321
ENSG00000005889	ENST00000379188	ZFX	C2H2 ZF	large_intestine	carcinoma	COSM3749790	c.961G>A	p.E321K	Substitution - Missense	23:24226355-24226355	+	321
ENSG00000005889	ENST00000379188	ZFX	C2H2 ZF	thyroid	carcinoma	COSM3749790	c.961G>A	p.E321K	Substitution - Missense	23:24226355-24226355	+	321
ENSG00000005889	ENST00000379188	ZFX	C2H2 ZF	breast	carcinoma	COSM3844374	c.460G>A	p.E154K	Substitution - Missense	23:24197701-24197701	+	154
ENSG00000005889	ENST00000379188	ZFX	C2H2 ZF	breast	carcinoma	COSM3844376	c.829G>C	p.E277Q	Substitution - Missense	23:24225861-24225861	+	277
ENSG00000005889	ENST00000379188	ZFX	C2H2 ZF	breast	carcinoma	COSM3844377	c.1349A>C	p.H450P	Substitution - Missense	23:24228424-24228424	+	450
ENSG00000005889	ENST00000379188	ZFX	C2H2 ZF	NS	malignant_melanoma	COSM3913800	c.2303C>T	p.S768F	Substitution - Missense	23:24229378-24229378	+	768
ENSG00000005889	ENST00000379188	ZFX	C2H2 ZF	NS	malignant_melanoma	COSM3913800	c.2303C>T	p.S768F	Substitution - Missense	23:24229378-24229378	+	768
ENSG00000005889	ENST00000379188	ZFX	C2H2 ZF	skin	malignant_melanoma	COSM3913800	c.2303C>T	p.S768F	Substitution - Missense	23:24229378-24229378	+	768
ENSG00000005889	ENST00000379188	ZFX	C2H2 ZF	NS	malignant_melanoma	COSM3913800	c.2303C>T	p.S768F	Substitution - Missense	23:24229378-24229378	+	768
ENSG00000005889	ENST00000379188	ZFX	C2H2 ZF	skin	malignant_melanoma	COSM3913801	c.2363C>T	p.P788L	Substitution - Missense	23:24229438-24229438	+	788
ENSG00000005889	ENST00000379188	ZFX	C2H2 ZF	stomach	carcinoma	COSM4108738	c.955G>A	p.A319T	Substitution - Missense	23:24226349-24226349	+	319
ENSG00000005889	ENST00000379188	ZFX	C2H2 ZF	stomach	carcinoma	COSM4108744	c.2336A>G	p.E779G	Substitution - Missense	23:24229411-24229411	+	779
ENSG00000005889	ENST00000379188	ZFX	C2H2 ZF	ovary	carcinoma	COSM4137826	c.1180G>C	p.A394P	Substitution - Missense	23:24227103-24227103	+	394
ENSG00000005889	ENST00000379188	ZFX	C2H2 ZF	kidney	NS	COSM4154926	c.1226A>G	p.Y409C	Substitution - Missense	23:24227149-24227149	+	409
ENSG00000005889	ENST00000379188	ZFX	C2H2 ZF	skin	carcinoma	COSM4463120	c.1277C>T	p.P426L	Substitution - Missense	23:24228352-24228352	+	426
ENSG00000005889	ENST00000379188	ZFX	C2H2 ZF	skin	carcinoma	COSM4477438	c.2153C>T	p.P718L	Substitution - Missense	23:24229228-24229228	+	718
ENSG00000005889	ENST00000379188	ZFX	C2H2 ZF	adrenal_gland	adrenal_cortical_carcinoma	COSM4606946	c.673G>A	p.D225N	Substitution - Missense	23:24225469-24225469	+	225
ENSG00000005889	ENST00000379188	ZFX	C2H2 ZF	large_intestine	carcinoma	COSM4742707	c.881C>A	p.P294H	Substitution - Missense	23:24225913-24225913	+	294
ENSG00000005889	ENST00000379188	ZFX	C2H2 ZF	biliary_tract	carcinoma	COSM4768733	c.686G>C	p.G229A	Substitution - Missense	23:24225482-24225482	+	229
ENSG00000005889	ENST00000379188	ZFX	C2H2 ZF	adrenal_gland	pheochromocytoma	COSM4770393	c.2291G>A	p.R764Q	Substitution - Missense	23:24229366-24229366	+	764
ENSG00000005889	ENST00000379188	ZFX	C2H2 ZF	cervix	carcinoma	COSM4819177	c.934G>C	p.D312H	Substitution - Missense	23:24225966-24225966	+	312
ENSG00000005889	ENST00000379188	ZFX	C2H2 ZF	cervix	carcinoma	COSM4834229	c.493G>A	p.E165K	Substitution - Missense	23:24197734-24197734	+	165
ENSG00000005889	ENST00000379188	ZFX	C2H2 ZF	cervix	carcinoma	COSM4845321	c.2024C>T	p.S675L	Substitution - Missense	23:24229099-24229099	+	675
ENSG00000005889	ENST00000379188	ZFX	C2H2 ZF	cervix	carcinoma	COSM4846146	c.299C>T	p.S100L	Substitution - Missense	23:24197540-24197540	+	100
ENSG00000005889	ENST00000379188	ZFX	C2H2 ZF	cervix	carcinoma	COSM4849478	c.707C>T	p.S236L	Substitution - Missense	23:24225503-24225503	+	236
ENSG00000005889	ENST00000379188	ZFX	C2H2 ZF	kidney	carcinoma	COSM488269	c.550G>A	p.D184N	Substitution - Missense	23:24197791-24197791	+	184
ENSG00000005889	ENST00000379188	ZFX	C2H2 ZF	kidney	carcinoma	COSM488270	c.1579G>A	p.E527K	Substitution - Missense	23:24228654-24228654	+	527
ENSG00000005889	ENST00000379188	ZFX	C2H2 ZF	kidney	carcinoma	COSM488271	c.1829G>A	p.C610Y	Substitution - Missense	23:24228904-24228904	+	610
ENSG00000005889	ENST00000379188	ZFX	C2H2 ZF	upper_aerodigestive_tract	carcinoma	COSM4885293	c.829G>A	p.E277K	Substitution - Missense	23:24225861-24225861	+	277
ENSG00000005889	ENST00000379188	ZFX	C2H2 ZF	kidney	carcinoma	COSM4908383	c.386T>G	p.M129R	Substitution - Missense	23:24197627-24197627	+	129
ENSG00000005889	ENST00000379188	ZFX	C2H2 ZF	liver	carcinoma	COSM4929224	c.2303C>A	p.S768Y	Substitution - Missense	23:24229378-24229378	+	768
ENSG00000005889	ENST00000379188	ZFX	C2H2 ZF	haematopoietic_and_lymphoid_tissue	lymphoid_neoplasm	COSM4993953	c.2361A>T	p.R787S	Substitution - Missense	23:24229436-24229436	+	787
ENSG00000005889	ENST00000379188	ZFX	C2H2 ZF	stomach	carcinoma	COSM5064632	c.430G>A	p.V144I	Substitution - Missense	23:24197671-24197671	+	144
ENSG00000005889	ENST00000379188	ZFX	C2H2 ZF	liver	other	COSM5064632	c.430G>A	p.V144I	Substitution - Missense	23:24197671-24197671	+	144
ENSG00000005889	ENST00000379188	ZFX	C2H2 ZF	kidney	Wilms_tumour	COSM5352015	c.2272G>A	p.D758N	Substitution - Missense	23:24229347-24229347	+	758
ENSG00000005889	ENST00000379188	ZFX	C2H2 ZF	large_intestine	carcinoma	COSM5467872	c.975A>C	p.E325D	Substitution - Missense	23:24226369-24226369	+	325
ENSG00000005889	ENST00000379188	ZFX	C2H2 ZF	breast	carcinoma	COSM5618172	c.320C>T	p.S107F	Substitution - Missense	23:24197561-24197561	+	107
ENSG00000005889	ENST00000379188	ZFX	C2H2 ZF	haematopoietic_and_lymphoid_tissue	lymphoid_neoplasm	COSM5651630	c.2290C>T	p.R764W	Substitution - Missense	23:24229365-24229365	+	764
ENSG00000005889	ENST00000379188	ZFX	C2H2 ZF	haematopoietic_and_lymphoid_tissue	lymphoid_neoplasm	COSM5651630	c.2290C>T	p.R764W	Substitution - Missense	23:24229365-24229365	+	764
ENSG00000005889	ENST00000379188	ZFX	C2H2 ZF	lung	carcinoma	COSM5666876	c.2068C>T	p.H690Y	Substitution - Missense	23:24229143-24229143	+	690
ENSG00000005889	ENST00000379188	ZFX	C2H2 ZF	lung	carcinoma	COSM5679278	c.895G>T	p.V299F	Substitution - Missense	23:24225927-24225927	+	299
ENSG00000005889	ENST00000379188	ZFX	C2H2 ZF	skin	malignant_melanoma	COSM5723293	c.2323C>T	p.P775S	Substitution - Missense	23:24229398-24229398	+	775
ENSG00000005889	ENST00000379188	ZFX	C2H2 ZF	skin	malignant_melanoma	COSM5723293	c.2323C>T	p.P775S	Substitution - Missense	23:24229398-24229398	+	775
ENSG00000005889	ENST00000379188	ZFX	C2H2 ZF	skin	malignant_melanoma	COSM5723293	c.2323C>T	p.P775S	Substitution - Missense	23:24229398-24229398	+	775
ENSG00000005889	ENST00000379188	ZFX	C2H2 ZF	NS	malignant_melanoma	COSM5723293	c.2323C>T	p.P775S	Substitution - Missense	23:24229398-24229398	+	775
ENSG00000005889	ENST00000379188	ZFX	C2H2 ZF	skin	malignant_melanoma	COSM5723293	c.2323C>T	p.P775S	Substitution - Missense	23:24229398-24229398	+	775
ENSG00000005889	ENST00000379188	ZFX	C2H2 ZF	skin	malignant_melanoma	COSM5726148	c.697G>A	p.D233N	Substitution - Missense	23:24225493-24225493	+	233
ENSG00000005889	ENST00000379188	ZFX	C2H2 ZF	NS	malignant_melanoma	COSM5877670	c.1069C>T	p.P357S	Substitution - Missense	23:24226463-24226463	+	357
ENSG00000005889	ENST00000379188	ZFX	C2H2 ZF	NS	malignant_melanoma	COSM5877671	c.1963G>A	p.V655I	Substitution - Missense	23:24229038-24229038	+	655
ENSG00000005889	ENST00000379188	ZFX	C2H2 ZF	skin	carcinoma	COSM5910115	c.162T>G	p.F54L	Substitution - Missense	23:24197403-24197403	+	54
ENSG00000005889	ENST00000379188	ZFX	C2H2 ZF	haematopoietic_and_lymphoid_tissue	haematopoietic_neoplasm	COSM5989098	c.166C>G	p.P56A	Substitution - Missense	23:24197407-24197407	+	56
ENSG00000005889	ENST00000379188	ZFX	C2H2 ZF	lung	carcinoma	COSM6118266	c.1396A>G	p.N466D	Substitution - Missense	23:24228471-24228471	+	466
ENSG00000005889	ENST00000379188	ZFX	C2H2 ZF	lung	carcinoma	COSM6186279	c.387G>T	p.M129I	Substitution - Missense	23:24197628-24197628	+	129
ENSG00000005889	ENST00000379188	ZFX	C2H2 ZF	prostate	carcinoma	COSM6216447	c.2314A>G	p.K772E	Substitution - Missense	23:24229389-24229389	+	772
ENSG00000005889	ENST00000379188	ZFX	C2H2 ZF	large_intestine	carcinoma	COSM6225294	c.878T>C	p.V293A	Substitution - Missense	23:24225910-24225910	+	293
ENSG00000005889	ENST00000379188	ZFX	C2H2 ZF	liver	other	COSM6245163	c.734G>T	p.G245V	Substitution - Missense	23:24225530-24225530	+	245
ENSG00000005889	ENST00000379188	ZFX	C2H2 ZF	liver	other	COSM6286374	c.2123A>T	p.H708L	Substitution - Missense	23:24229198-24229198	+	708
ENSG00000005889	ENST00000379188	ZFX	C2H2 ZF	liver	other	COSM6332560	c.2008G>A	p.G670S	Substitution - Missense	23:24229083-24229083	+	670
ENSG00000005889	ENST00000379188	ZFX	C2H2 ZF	breast	carcinoma	COSM6353834	c.283G>A	p.E95K	Substitution - Missense	23:24197524-24197524	+	95
ENSG00000005889	ENST00000379188	ZFX	C2H2 ZF	upper_aerodigestive_tract	carcinoma	COSM6445207	c.2296G>A	p.V766I	Substitution - Missense	23:24229371-24229371	+	766
ENSG00000005889	ENST00000379188	ZFX	C2H2 ZF	lung	carcinoma	COSM6479873	c.703G>C	p.E235Q	Substitution - Missense	23:24225499-24225499	+	235
ENSG00000005889	ENST00000379188	ZFX	C2H2 ZF	cervix	carcinoma	COSM6506294	c.172G>A	p.D58N	Substitution - Missense	23:24197413-24197413	+	58
ENSG00000005889	ENST00000379188	ZFX	C2H2 ZF	cervix	carcinoma	COSM6506296	c.220G>A	p.E74K	Substitution - Missense	23:24197461-24197461	+	74
ENSG00000005889	ENST00000379188	ZFX	C2H2 ZF	cervix	carcinoma	COSM6506298	c.1033C>G	p.Q345E	Substitution - Missense	23:24226427-24226427	+	345
ENSG00000005889	ENST00000379188	ZFX	C2H2 ZF	large_intestine	carcinoma	COSM6826910	c.2276C>T	p.A759V	Substitution - Missense	23:24229351-24229351	+	759
ENSG00000005889	ENST00000379188	ZFX	C2H2 ZF	large_intestine	carcinoma	COSM6826915	c.1345G>A	p.E449K	Substitution - Missense	23:24228420-24228420	+	449
ENSG00000005889	ENST00000379188	ZFX	C2H2 ZF	large_intestine	carcinoma	COSM6826920	c.1442C>T	p.T481I	Substitution - Missense	23:24228517-24228517	+	481
ENSG00000005889	ENST00000379188	ZFX	C2H2 ZF	central_nervous_system	glioma	COSM6834966	c.2252A>G	p.Y751C	Substitution - Missense	23:24229327-24229327	+	751
ENSG00000005889	ENST00000379188	ZFX	C2H2 ZF	endometrium	carcinoma	COSM7003098	c.10G>A	p.D4N	Substitution - Missense	23:24190869-24190869	+	4
ENSG00000005889	ENST00000379188	ZFX	C2H2 ZF	urinary_tract	carcinoma	COSM7111954	c.49G>C	p.D17H	Substitution - Missense	23:24190908-24190908	+	17
ENSG00000005889	ENST00000379188	ZFX	C2H2 ZF	urinary_tract	carcinoma	COSM7149897	c.530C>T	p.S177L	Substitution - Missense	23:24197771-24197771	+	177
ENSG00000005889	ENST00000379188	ZFX	C2H2 ZF	urinary_tract	carcinoma	COSM7149899	c.2335G>C	p.E779Q	Substitution - Missense	23:24229410-24229410	+	779
ENSG00000005889	ENST00000379188	ZFX	C2H2 ZF	urinary_tract	carcinoma	COSM7164426	c.2114T>C	p.L705P	Substitution - Missense	23:24229189-24229189	+	705
ENSG00000005889	ENST00000379188	ZFX	C2H2 ZF	urinary_tract	carcinoma	COSM7164428	c.2117G>A	p.S706N	Substitution - Missense	23:24229192-24229192	+	706
ENSG00000005889	ENST00000379188	ZFX	C2H2 ZF	ovary	carcinoma	COSM77077	c.941A>G	p.N314S	Substitution - Missense	23:24226335-24226335	+	314
ENSG00000005889	ENST00000379188	ZFX	C2H2 ZF	ovary	carcinoma	COSM77078	c.982G>A	p.V328I	Substitution - Missense	23:24226376-24226376	+	328
ENSG00000006194	ENST00000219069	ZNF263	C2H2 ZF	skin	malignant_melanoma	COSM107433	c.164C>T	p.P55L	Substitution - Missense	16:3333982-3333982	+	55
ENSG00000006194	ENST00000219069	ZNF263	C2H2 ZF	skin	malignant_melanoma	COSM107698	c.1676C>T	p.T559I	Substitution - Missense	16:3340182-3340182	+	559
ENSG00000006194	ENST00000219069	ZNF263	C2H2 ZF	lung	carcinoma	COSM1189156	c.1022C>T	p.S341L	Substitution - Missense	16:3339528-3339528	+	341
ENSG00000006194	ENST00000219069	ZNF263	C2H2 ZF	large_intestine	carcinoma	COSM1233779	c.1211G>T	p.R404I	Substitution - Missense	16:3339717-3339717	+	404
ENSG00000006194	ENST00000219069	ZNF263	C2H2 ZF	large_intestine	carcinoma	COSM1233780	c.406G>A	p.G136R	Substitution - Missense	16:3335077-3335077	+	136
ENSG00000006194	ENST00000219069	ZNF263	C2H2 ZF	oesophagus	carcinoma	COSM1271203	c.1361G>A	p.R454H	Substitution - Missense	16:3339867-3339867	+	454
ENSG00000006194	ENST00000219069	ZNF263	C2H2 ZF	stomach	carcinoma	COSM1271204	c.1351C>T	p.R451C	Substitution - Missense	16:3339857-3339857	+	451
ENSG00000006194	ENST00000219069	ZNF263	C2H2 ZF	large_intestine	carcinoma	COSM1377708	c.224G>A	p.R75H	Substitution - Missense	16:3334042-3334042	+	75
ENSG00000006194	ENST00000219069	ZNF263	C2H2 ZF	skin	carcinoma	COSM140082	c.1942C>T	p.R648C	Substitution - Missense	16:3340448-3340448	+	648
ENSG00000006194	ENST00000219069	ZNF263	C2H2 ZF	breast	carcinoma	COSM1478857	c.1012C>T	p.H338Y	Substitution - Missense	16:3339518-3339518	+	338
ENSG00000006194	ENST00000219069	ZNF263	C2H2 ZF	kidney	carcinoma	COSM1665154	c.251T>C	p.L84P	Substitution - Missense	16:3334069-3334069	+	84
ENSG00000006194	ENST00000219069	ZNF263	C2H2 ZF	kidney	carcinoma	COSM1665155	c.1646C>A	p.S549Y	Substitution - Missense	16:3340152-3340152	+	549
ENSG00000006194	ENST00000219069	ZNF263	C2H2 ZF	liver	carcinoma	COSM170420	c.1754G>A	p.R585Q	Substitution - Missense	16:3340260-3340260	+	585
ENSG00000006194	ENST00000219069	ZNF263	C2H2 ZF	liver	carcinoma	COSM170420	c.1754G>A	p.R585Q	Substitution - Missense	16:3340260-3340260	+	585
ENSG00000006194	ENST00000219069	ZNF263	C2H2 ZF	endometrium	carcinoma	COSM170420	c.1754G>A	p.R585Q	Substitution - Missense	16:3340260-3340260	+	585
ENSG00000006194	ENST00000219069	ZNF263	C2H2 ZF	skin	malignant_melanoma	COSM1708676	c.598C>T	p.P200S	Substitution - Missense	16:3335710-3335710	+	200
ENSG00000006194	ENST00000219069	ZNF263	C2H2 ZF	skin	malignant_melanoma	COSM1708677	c.1300C>T	p.H434Y	Substitution - Missense	16:3339806-3339806	+	434
ENSG00000006194	ENST00000219069	ZNF263	C2H2 ZF	breast	carcinoma	COSM219581	c.1955C>T	p.T652M	Substitution - Missense	16:3340461-3340461	+	652
ENSG00000006194	ENST00000219069	ZNF263	C2H2 ZF	breast	carcinoma	COSM219581	c.1955C>T	p.T652M	Substitution - Missense	16:3340461-3340461	+	652
ENSG00000006194	ENST00000219069	ZNF263	C2H2 ZF	large_intestine	carcinoma	COSM264919	c.237G>T	p.Q79H	Substitution - Missense	16:3334055-3334055	+	79
ENSG00000006194	ENST00000219069	ZNF263	C2H2 ZF	endometrium	carcinoma	COSM264920	c.1529G>T	p.R510I	Substitution - Missense	16:3340035-3340035	+	510
ENSG00000006194	ENST00000219069	ZNF263	C2H2 ZF	endometrium	carcinoma	COSM264920	c.1529G>T	p.R510I	Substitution - Missense	16:3340035-3340035	+	510
ENSG00000006194	ENST00000219069	ZNF263	C2H2 ZF	endometrium	carcinoma	COSM264920	c.1529G>T	p.R510I	Substitution - Missense	16:3340035-3340035	+	510
ENSG00000006194	ENST00000219069	ZNF263	C2H2 ZF	large_intestine	carcinoma	COSM264920	c.1529G>T	p.R510I	Substitution - Missense	16:3340035-3340035	+	510
ENSG00000006194	ENST00000219069	ZNF263	C2H2 ZF	large_intestine	carcinoma	COSM264921	c.1609G>A	p.E537K	Substitution - Missense	16:3340115-3340115	+	537
ENSG00000006194	ENST00000219069	ZNF263	C2H2 ZF	upper_aerodigestive_tract	carcinoma	COSM2919085	c.399T>A	p.H133Q	Substitution - Missense	16:3335070-3335070	+	133
ENSG00000006194	ENST00000219069	ZNF263	C2H2 ZF	upper_aerodigestive_tract	carcinoma	COSM2919086	c.409A>G	p.T137A	Substitution - Missense	16:3335080-3335080	+	137
ENSG00000006194	ENST00000219069	ZNF263	C2H2 ZF	upper_aerodigestive_tract	carcinoma	COSM2919091	c.451C>G	p.R151G	Substitution - Missense	16:3335122-3335122	+	151
ENSG00000006194	ENST00000219069	ZNF263	C2H2 ZF	large_intestine	carcinoma	COSM2919092	c.527G>A	p.G176D	Substitution - Missense	16:3335198-3335198	+	176
ENSG00000006194	ENST00000219069	ZNF263	C2H2 ZF	upper_aerodigestive_tract	carcinoma	COSM2919092	c.527G>A	p.G176D	Substitution - Missense	16:3335198-3335198	+	176
ENSG00000006194	ENST00000219069	ZNF263	C2H2 ZF	upper_aerodigestive_tract	carcinoma	COSM2919092	c.527G>A	p.G176D	Substitution - Missense	16:3335198-3335198	+	176
ENSG00000006194	ENST00000219069	ZNF263	C2H2 ZF	upper_aerodigestive_tract	carcinoma	COSM2919094	c.547C>T	p.P183S	Substitution - Missense	16:3335218-3335218	+	183
ENSG00000006194	ENST00000219069	ZNF263	C2H2 ZF	large_intestine	carcinoma	COSM2919094	c.547C>T	p.P183S	Substitution - Missense	16:3335218-3335218	+	183
ENSG00000006194	ENST00000219069	ZNF263	C2H2 ZF	skin	carcinoma	COSM2919114	c.2009G>A	p.R670Q	Substitution - Missense	16:3340515-3340515	+	670
ENSG00000006194	ENST00000219069	ZNF263	C2H2 ZF	thyroid	carcinoma	COSM3370421	c.1106C>T	p.P369L	Substitution - Missense	16:3339612-3339612	+	369
ENSG00000006194	ENST00000219069	ZNF263	C2H2 ZF	central_nervous_system	glioma	COSM3402312	c.1188C>A	p.H396Q	Substitution - Missense	16:3339694-3339694	+	396
ENSG00000006194	ENST00000219069	ZNF263	C2H2 ZF	large_intestine	carcinoma	COSM3420968	c.592C>G	p.L198V	Substitution - Missense	16:3335704-3335704	+	198
ENSG00000006194	ENST00000219069	ZNF263	C2H2 ZF	large_intestine	carcinoma	COSM3420969	c.1868G>T	p.R623I	Substitution - Missense	16:3340374-3340374	+	623
ENSG00000006194	ENST00000219069	ZNF263	C2H2 ZF	large_intestine	carcinoma	COSM3420970	c.1937G>A	p.R646Q	Substitution - Missense	16:3340443-3340443	+	646
ENSG00000006194	ENST00000219069	ZNF263	C2H2 ZF	skin	malignant_melanoma	COSM3509409	c.1478C>T	p.P493L	Substitution - Missense	16:3339984-3339984	+	493
ENSG00000006194	ENST00000219069	ZNF263	C2H2 ZF	lung	carcinoma	COSM367145	c.1586G>T	p.R529L	Substitution - Missense	16:3340092-3340092	+	529
ENSG00000006194	ENST00000219069	ZNF263	C2H2 ZF	prostate	carcinoma	COSM3672247	c.317C>A	p.P106Q	Substitution - Missense	16:3334135-3334135	+	106
ENSG00000006194	ENST00000219069	ZNF263	C2H2 ZF	central_nervous_system	glioma	COSM3747998	c.1049A>G	p.E350G	Substitution - Missense	16:3339555-3339555	+	350
ENSG00000006194	ENST00000219069	ZNF263	C2H2 ZF	urinary_tract	carcinoma	COSM3794840	c.20C>T	p.S7F	Substitution - Missense	16:3333838-3333838	+	7
ENSG00000006194	ENST00000219069	ZNF263	C2H2 ZF	urinary_tract	carcinoma	COSM3794841	c.1583C>T	p.S528F	Substitution - Missense	16:3340089-3340089	+	528
ENSG00000006194	ENST00000219069	ZNF263	C2H2 ZF	lung	carcinoma	COSM380116	c.920C>T	p.P307L	Substitution - Missense	16:3339426-3339426	+	307
ENSG00000006194	ENST00000219069	ZNF263	C2H2 ZF	large_intestine	carcinoma	COSM380116	c.920C>T	p.P307L	Substitution - Missense	16:3339426-3339426	+	307
ENSG00000006194	ENST00000219069	ZNF263	C2H2 ZF	breast	carcinoma	COSM3817933	c.1193G>T	p.R398I	Substitution - Missense	16:3339699-3339699	+	398
ENSG00000006194	ENST00000219069	ZNF263	C2H2 ZF	breast	carcinoma	COSM3817934	c.1207G>A	p.E403K	Substitution - Missense	16:3339713-3339713	+	403
ENSG00000006194	ENST00000219069	ZNF263	C2H2 ZF	lung	carcinoma	COSM3957537	c.601C>T	p.P201S	Substitution - Missense	16:3335713-3335713	+	201
ENSG00000006194	ENST00000219069	ZNF263	C2H2 ZF	liver	other	COSM3969558	c.1259G>A	p.R420H	Substitution - Missense	16:3339765-3339765	+	420
ENSG00000006194	ENST00000219069	ZNF263	C2H2 ZF	central_nervous_system	glioma	COSM3969558	c.1259G>A	p.R420H	Substitution - Missense	16:3339765-3339765	+	420
ENSG00000006194	ENST00000219069	ZNF263	C2H2 ZF	stomach	carcinoma	COSM4060574	c.207G>T	p.W69C	Substitution - Missense	16:3334025-3334025	+	69
ENSG00000006194	ENST00000219069	ZNF263	C2H2 ZF	stomach	carcinoma	COSM4060576	c.1217G>A	p.C406Y	Substitution - Missense	16:3339723-3339723	+	406
ENSG00000006194	ENST00000219069	ZNF263	C2H2 ZF	stomach	carcinoma	COSM4060577	c.1753C>T	p.R585W	Substitution - Missense	16:3340259-3340259	+	585
ENSG00000006194	ENST00000219069	ZNF263	C2H2 ZF	thyroid	other	COSM4129044	c.1450C>A	p.H484N	Substitution - Missense	16:3339956-3339956	+	484
ENSG00000006194	ENST00000219069	ZNF263	C2H2 ZF	stomach	carcinoma	COSM417020	c.974G>A	p.R325Q	Substitution - Missense	16:3339480-3339480	+	325
ENSG00000006194	ENST00000219069	ZNF263	C2H2 ZF	urinary_tract	carcinoma	COSM417020	c.974G>A	p.R325Q	Substitution - Missense	16:3339480-3339480	+	325
ENSG00000006194	ENST00000219069	ZNF263	C2H2 ZF	breast	carcinoma	COSM435207	c.716G>C	p.R239T	Substitution - Missense	16:3336096-3336096	+	239
ENSG00000006194	ENST00000219069	ZNF263	C2H2 ZF	thyroid	carcinoma	COSM4440440	c.483G>A	p.M161I	Substitution - Missense	16:3335154-3335154	+	161
ENSG00000006194	ENST00000219069	ZNF263	C2H2 ZF	large_intestine	carcinoma	COSM4442760	c.1601T>G	p.V534G	Substitution - Missense	16:3340107-3340107	+	534
ENSG00000006194	ENST00000219069	ZNF263	C2H2 ZF	skin	carcinoma	COSM4498877	c.529C>T	p.P177S	Substitution - Missense	16:3335200-3335200	+	177
ENSG00000006194	ENST00000219069	ZNF263	C2H2 ZF	skin	carcinoma	COSM4527182	c.1445G>A	p.R482K	Substitution - Missense	16:3339951-3339951	+	482
ENSG00000006194	ENST00000219069	ZNF263	C2H2 ZF	skin	carcinoma	COSM4552467	c.55G>A	p.E19K	Substitution - Missense	16:3333873-3333873	+	19
ENSG00000006194	ENST00000219069	ZNF263	C2H2 ZF	bone	Ewings_sarcoma-peripheral_primitive_neuroectodermal_tumour	COSM4579017	c.1895C>A	p.T632N	Substitution - Missense	16:3340401-3340401	+	632
ENSG00000006194	ENST00000219069	ZNF263	C2H2 ZF	upper_aerodigestive_tract	carcinoma	COSM4596004	c.1289G>A	p.G430E	Substitution - Missense	16:3339795-3339795	+	430
ENSG00000006194	ENST00000219069	ZNF263	C2H2 ZF	large_intestine	carcinoma	COSM4619064	c.1333C>A	p.Q445K	Substitution - Missense	16:3339839-3339839	+	445
ENSG00000006194	ENST00000219069	ZNF263	C2H2 ZF	large_intestine	carcinoma	COSM4652730	c.143G>A	p.R48H	Substitution - Missense	16:3333961-3333961	+	48
ENSG00000006194	ENST00000219069	ZNF263	C2H2 ZF	large_intestine	carcinoma	COSM4743353	c.1150G>T	p.G384C	Substitution - Missense	16:3339656-3339656	+	384
ENSG00000006194	ENST00000219069	ZNF263	C2H2 ZF	skin	malignant_melanoma	COSM4895743	c.2008C>T	p.R670W	Substitution - Missense	16:3340514-3340514	+	670
ENSG00000006194	ENST00000219069	ZNF263	C2H2 ZF	liver	carcinoma	COSM4918048	c.575C>G	p.S192C	Substitution - Missense	16:3335687-3335687	+	192
ENSG00000006194	ENST00000219069	ZNF263	C2H2 ZF	liver	carcinoma	COSM4935942	c.573A>T	p.L191F	Substitution - Missense	16:3335685-3335685	+	191
ENSG00000006194	ENST00000219069	ZNF263	C2H2 ZF	liver	carcinoma	COSM4954241	c.1018C>T	p.R340W	Substitution - Missense	16:3339524-3339524	+	340
ENSG00000006194	ENST00000219069	ZNF263	C2H2 ZF	pancreas	carcinoma	COSM4997943	c.929G>C	p.C310S	Substitution - Missense	16:3339435-3339435	+	310
ENSG00000006194	ENST00000219069	ZNF263	C2H2 ZF	lung	carcinoma	COSM4997943	c.929G>C	p.C310S	Substitution - Missense	16:3339435-3339435	+	310
ENSG00000006194	ENST00000219069	ZNF263	C2H2 ZF	bone	osteosarcoma	COSM4997943	c.929G>C	p.C310S	Substitution - Missense	16:3339435-3339435	+	310
ENSG00000006194	ENST00000219069	ZNF263	C2H2 ZF	skin	carcinoma	COSM4997943	c.929G>C	p.C310S	Substitution - Missense	16:3339435-3339435	+	310
ENSG00000006194	ENST00000219069	ZNF263	C2H2 ZF	kidney	carcinoma	COSM5015349	c.1246G>A	p.G416S	Substitution - Missense	16:3339752-3339752	+	416
ENSG00000006194	ENST00000219069	ZNF263	C2H2 ZF	oesophagus	carcinoma	COSM5441257	c.1268C>T	p.S423L	Substitution - Missense	16:3339774-3339774	+	423
ENSG00000006194	ENST00000219069	ZNF263	C2H2 ZF	large_intestine	carcinoma	COSM5477020	c.894G>T	p.E298D	Substitution - Missense	16:3339400-3339400	+	298
ENSG00000006194	ENST00000219069	ZNF263	C2H2 ZF	large_intestine	carcinoma	COSM5484025	c.1370C>T	p.T457M	Substitution - Missense	16:3339876-3339876	+	457
ENSG00000006194	ENST00000219069	ZNF263	C2H2 ZF	biliary_tract	carcinoma	COSM5495181	c.67G>T	p.A23S	Substitution - Missense	16:3333885-3333885	+	23
ENSG00000006194	ENST00000219069	ZNF263	C2H2 ZF	biliary_tract	carcinoma	COSM5517466	c.1889C>G	p.P630R	Substitution - Missense	16:3340395-3340395	+	630
ENSG00000006194	ENST00000219069	ZNF263	C2H2 ZF	biliary_tract	carcinoma	COSM5520347	c.2017C>T	p.R673C	Substitution - Missense	16:3340523-3340523	+	673
ENSG00000006194	ENST00000219069	ZNF263	C2H2 ZF	NS	malignant_melanoma	COSM5542127	c.976G>C	p.G326R	Substitution - Missense	16:3339482-3339482	+	326
ENSG00000006194	ENST00000219069	ZNF263	C2H2 ZF	haematopoietic_and_lymphoid_tissue	lymphoid_neoplasm	COSM5622252	c.1887A>C	p.K629N	Substitution - Missense	16:3340393-3340393	+	629
ENSG00000006194	ENST00000219069	ZNF263	C2H2 ZF	pancreas	carcinoma	COSM5747695	c.1211G>A	p.R404K	Substitution - Missense	16:3339717-3339717	+	404
ENSG00000006194	ENST00000219069	ZNF263	C2H2 ZF	genital_tract	germ_cell_tumour	COSM5749562	c.919C>T	p.P307S	Substitution - Missense	16:3339425-3339425	+	307
ENSG00000006194	ENST00000219069	ZNF263	C2H2 ZF	breast	carcinoma	COSM5793686	c.1183A>G	p.R395G	Substitution - Missense	16:3339689-3339689	+	395
ENSG00000006194	ENST00000219069	ZNF263	C2H2 ZF	NS	malignant_melanoma	COSM5850857	c.1175A>G	p.N392S	Substitution - Missense	16:3339681-3339681	+	392
ENSG00000006194	ENST00000219069	ZNF263	C2H2 ZF	NS	malignant_melanoma	COSM5850857	c.1175A>G	p.N392S	Substitution - Missense	16:3339681-3339681	+	392
ENSG00000006194	ENST00000219069	ZNF263	C2H2 ZF	NS	malignant_melanoma	COSM5850858	c.1936C>T	p.R646W	Substitution - Missense	16:3340442-3340442	+	646
ENSG00000006194	ENST00000219069	ZNF263	C2H2 ZF	skin	carcinoma	COSM5893894	c.535C>T	p.P179S	Substitution - Missense	16:3335206-3335206	+	179
ENSG00000006194	ENST00000219069	ZNF263	C2H2 ZF	lung	carcinoma	COSM6144647	c.910G>A	p.E304K	Substitution - Missense	16:3339416-3339416	+	304
ENSG00000006194	ENST00000219069	ZNF263	C2H2 ZF	thyroid	carcinoma	COSM6370907	c.86C>A	p.P29H	Substitution - Missense	16:3333904-3333904	+	29
ENSG00000006194	ENST00000219069	ZNF263	C2H2 ZF	thyroid	carcinoma	COSM6370907	c.86C>A	p.P29H	Substitution - Missense	16:3333904-3333904	+	29
ENSG00000006194	ENST00000219069	ZNF263	C2H2 ZF	thyroid	carcinoma	COSM6373708	c.404G>A	p.R135Q	Substitution - Missense	16:3335075-3335075	+	135
ENSG00000006194	ENST00000219069	ZNF263	C2H2 ZF	thyroid	carcinoma	COSM6373708	c.404G>A	p.R135Q	Substitution - Missense	16:3335075-3335075	+	135
ENSG00000006194	ENST00000219069	ZNF263	C2H2 ZF	thyroid	carcinoma	COSM6376250	c.401G>T	p.G134V	Substitution - Missense	16:3335072-3335072	+	134
ENSG00000006194	ENST00000219069	ZNF263	C2H2 ZF	thyroid	carcinoma	COSM6376250	c.401G>T	p.G134V	Substitution - Missense	16:3335072-3335072	+	134
ENSG00000006194	ENST00000219069	ZNF263	C2H2 ZF	thyroid	carcinoma	COSM6432474	c.854A>G	p.K285R	Substitution - Missense	16:3338538-3338538	+	285
ENSG00000006194	ENST00000219069	ZNF263	C2H2 ZF	thyroid	carcinoma	COSM6432474	c.854A>G	p.K285R	Substitution - Missense	16:3338538-3338538	+	285
ENSG00000006194	ENST00000219069	ZNF263	C2H2 ZF	upper_aerodigestive_tract	carcinoma	COSM6450298	c.552G>T	p.Q184H	Substitution - Missense	16:3335223-3335223	+	184
ENSG00000006194	ENST00000219069	ZNF263	C2H2 ZF	lung	carcinoma	COSM6538434	c.488C>G	p.T163S	Substitution - Missense	16:3335159-3335159	+	163
ENSG00000006194	ENST00000219069	ZNF263	C2H2 ZF	lung	carcinoma	COSM6555376	c.923C>T	p.S308F	Substitution - Missense	16:3339429-3339429	+	308
ENSG00000006194	ENST00000219069	ZNF263	C2H2 ZF	breast	carcinoma	COSM6578236	c.1644C>G	p.F548L	Substitution - Missense	16:3340150-3340150	+	548
ENSG00000006194	ENST00000219069	ZNF263	C2H2 ZF	large_intestine	carcinoma	COSM6828917	c.1436G>T	p.R479M	Substitution - Missense	16:3339942-3339942	+	479
ENSG00000006194	ENST00000219069	ZNF263	C2H2 ZF	large_intestine	carcinoma	COSM6828919	c.1909G>A	p.G637R	Substitution - Missense	16:3340415-3340415	+	637
ENSG00000006194	ENST00000219069	ZNF263	C2H2 ZF	large_intestine	carcinoma	COSM6828920	c.896A>C	p.K299T	Substitution - Missense	16:3339402-3339402	+	299
ENSG00000006194	ENST00000219069	ZNF263	C2H2 ZF	large_intestine	carcinoma	COSM6828921	c.1527G>T	p.Q509H	Substitution - Missense	16:3340033-3340033	+	509
ENSG00000006194	ENST00000219069	ZNF263	C2H2 ZF	central_nervous_system	glioma	COSM6838950	c.649G>C	p.E217Q	Substitution - Missense	16:3336029-3336029	+	217
ENSG00000006194	ENST00000219069	ZNF263	C2H2 ZF	oesophagus	carcinoma	COSM6858479	c.1987G>A	p.E663K	Substitution - Missense	16:3340493-3340493	+	663
ENSG00000006194	ENST00000219069	ZNF263	C2H2 ZF	skin	carcinoma	COSM6869554	c.556G>T	p.V186L	Substitution - Missense	16:3335227-3335227	+	186
ENSG00000006194	ENST00000219069	ZNF263	C2H2 ZF	skin	carcinoma	COSM6888169	c.1415C>T	p.S472F	Substitution - Missense	16:3339921-3339921	+	472
ENSG00000006194	ENST00000219069	ZNF263	C2H2 ZF	oesophagus	carcinoma	COSM6988365	c.154G>T	p.A52S	Substitution - Missense	16:3333972-3333972	+	52
ENSG00000006194	ENST00000219069	ZNF263	C2H2 ZF	lung	carcinoma	COSM703088	c.1961C>T	p.T654M	Substitution - Missense	16:3340467-3340467	+	654
ENSG00000006194	ENST00000219069	ZNF263	C2H2 ZF	lung	carcinoma	COSM703089	c.1319G>T	p.G440V	Substitution - Missense	16:3339825-3339825	+	440
ENSG00000006194	ENST00000219069	ZNF263	C2H2 ZF	urinary_tract	carcinoma	COSM7076213	c.1484G>T	p.C495F	Substitution - Missense	16:3339990-3339990	+	495
ENSG00000006194	ENST00000219069	ZNF263	C2H2 ZF	urinary_tract	carcinoma	COSM7118511	c.1163C>G	p.S388C	Substitution - Missense	16:3339669-3339669	+	388
ENSG00000006194	ENST00000219069	ZNF263	C2H2 ZF	urinary_tract	carcinoma	COSM7175368	c.775C>G	p.H259D	Substitution - Missense	16:3338459-3338459	+	259
ENSG00000006194	ENST00000219069	ZNF263	C2H2 ZF	urinary_tract	carcinoma	COSM7180769	c.439C>G	p.L147V	Substitution - Missense	16:3335110-3335110	+	147
ENSG00000006194	ENST00000219069	ZNF263	C2H2 ZF	haematopoietic_and_lymphoid_tissue	haematopoietic_neoplasm	COSM7219184	c.136C>T	p.R46W	Substitution - Missense	16:3333954-3333954	+	46
ENSG00000006194	ENST00000219069	ZNF263	C2H2 ZF	lung	carcinoma	COSM7248353	c.766C>A	p.L256M	Substitution - Missense	16:3336146-3336146	+	256
ENSG00000006194	ENST00000219069	ZNF263	C2H2 ZF	large_intestine	carcinoma	COSM7271393	c.868C>A	p.P290T	Substitution - Missense	16:3338552-3338552	+	290
ENSG00000006194	ENST00000219069	ZNF263	C2H2 ZF	lung	carcinoma	COSM7398890	c.2025G>A	p.M675I	Substitution - Missense	16:3340531-3340531	+	675
ENSG00000006194	ENST00000219069	ZNF263	C2H2 ZF	endometrium	carcinoma	COSM970397	c.912A>C	p.E304D	Substitution - Missense	16:3339418-3339418	+	304
ENSG00000006194	ENST00000219069	ZNF263	C2H2 ZF	endometrium	carcinoma	COSM970398	c.1237G>A	p.E413K	Substitution - Missense	16:3339743-3339743	+	413
ENSG00000006194	ENST00000219069	ZNF263	C2H2 ZF	stomach	carcinoma	COSM970399	c.1613G>T	p.R538I	Substitution - Missense	16:3340119-3340119	+	538
ENSG00000006194	ENST00000219069	ZNF263	C2H2 ZF	endometrium	carcinoma	COSM970399	c.1613G>T	p.R538I	Substitution - Missense	16:3340119-3340119	+	538
ENSG00000006194	ENST00000219069	ZNF263	C2H2 ZF	endometrium	carcinoma	COSM970399	c.1613G>T	p.R538I	Substitution - Missense	16:3340119-3340119	+	538
ENSG00000006194	ENST00000219069	ZNF263	C2H2 ZF	endometrium	carcinoma	COSM970402	c.1631G>C	p.R544T	Substitution - Missense	16:3340137-3340137	+	544
ENSG00000006194	ENST00000219069	ZNF263	C2H2 ZF	endometrium	carcinoma	COSM970403	c.1970G>T	p.R657I	Substitution - Missense	16:3340476-3340476	+	657
ENSG00000006194	ENST00000219069	ZNF263	C2H2 ZF	endometrium	carcinoma	COSM970404	c.2036G>T	p.R679I	Substitution - Missense	16:3340542-3340542	+	679
ENSG00000006377	ENST00000007660	DLX6	Homeodomain	skin	malignant_melanoma	COSM1093398	c.511G>A	p.E171K	Substitution - Missense	7:96637108-96637108	+	171
ENSG00000006377	ENST00000007660	DLX6	Homeodomain	large_intestine	carcinoma	COSM1093398	c.511G>A	p.E171K	Substitution - Missense	7:96637108-96637108	+	171
ENSG00000006377	ENST00000007660	DLX6	Homeodomain	endometrium	carcinoma	COSM1093398	c.511G>A	p.E171K	Substitution - Missense	7:96637108-96637108	+	171
ENSG00000006377	ENST00000007660	DLX6	Homeodomain	oesophagus	carcinoma	COSM1250210	c.659C>T	p.S220L	Substitution - Missense	7:96639220-96639220	+	220
ENSG00000006377	ENST00000007660	DLX6	Homeodomain	breast	carcinoma	COSM1488807	c.307T>A	p.Y103N	Substitution - Missense	7:96635680-96635680	+	103
ENSG00000006377	ENST00000007660	DLX6	Homeodomain	breast	carcinoma	COSM1488809	c.710G>C	p.S237T	Substitution - Missense	7:96639271-96639271	+	237
ENSG00000006377	ENST00000007660	DLX6	Homeodomain	liver	carcinoma	COSM1623339	c.613C>T	p.H205Y	Substitution - Missense	7:96639174-96639174	+	205
ENSG00000006377	ENST00000007660	DLX6	Homeodomain	liver	carcinoma	COSM1623339	c.613C>T	p.H205Y	Substitution - Missense	7:96639174-96639174	+	205
ENSG00000006377	ENST00000007660	DLX6	Homeodomain	kidney	carcinoma	COSM1661470	c.396C>G	p.F132L	Substitution - Missense	7:96636993-96636993	+	132
ENSG00000006377	ENST00000007660	DLX6	Homeodomain	liver	carcinoma	COSM217421	c.634G>T	p.G212C	Substitution - Missense	7:96639195-96639195	+	212
ENSG00000006377	ENST00000007660	DLX6	Homeodomain	lung	carcinoma	COSM217421	c.634G>T	p.G212C	Substitution - Missense	7:96639195-96639195	+	212
ENSG00000006377	ENST00000007660	DLX6	Homeodomain	large_intestine	carcinoma	COSM2865785	c.418C>T	p.R140W	Substitution - Missense	7:96637015-96637015	+	140
ENSG00000006377	ENST00000007660	DLX6	Homeodomain	pancreas	carcinoma	COSM2865787	c.428G>A	p.R143Q	Substitution - Missense	7:96637025-96637025	+	143
ENSG00000006377	ENST00000007660	DLX6	Homeodomain	lung	carcinoma	COSM2865793	c.506G>T	p.R169I	Substitution - Missense	7:96637103-96637103	+	169
ENSG00000006377	ENST00000007660	DLX6	Homeodomain	lung	carcinoma	COSM2865801	c.618G>T	p.E206D	Substitution - Missense	7:96639179-96639179	+	206
ENSG00000006377	ENST00000007660	DLX6	Homeodomain	large_intestine	carcinoma	COSM2865811	c.692C>T	p.A231V	Substitution - Missense	7:96639253-96639253	+	231
ENSG00000006377	ENST00000007660	DLX6	Homeodomain	lung	carcinoma	COSM319914	c.605G>C	p.S202T	Substitution - Missense	7:96639166-96639166	+	202
ENSG00000006377	ENST00000007660	DLX6	Homeodomain	lung	carcinoma	COSM338378	c.567C>A	p.N189K	Substitution - Missense	7:96639128-96639128	+	189
ENSG00000006377	ENST00000007660	DLX6	Homeodomain	central_nervous_system	glioma	COSM3412522	c.514C>G	p.L172V	Substitution - Missense	7:96637111-96637111	+	172
ENSG00000006377	ENST00000007660	DLX6	Homeodomain	liver	carcinoma	COSM3669776	c.633G>T	p.Q211H	Substitution - Missense	7:96639194-96639194	+	211
ENSG00000006377	ENST00000007660	DLX6	Homeodomain	large_intestine	carcinoma	COSM3698617	c.656G>A	p.R219H	Substitution - Missense	7:96639217-96639217	+	219
ENSG00000006377	ENST00000007660	DLX6	Homeodomain	stomach	carcinoma	COSM3883593	c.571C>T	p.R191C	Substitution - Missense	7:96639132-96639132	+	191
ENSG00000006377	ENST00000007660	DLX6	Homeodomain	stomach	carcinoma	COSM3883595	c.609T>A	p.N203K	Substitution - Missense	7:96639170-96639170	+	203
ENSG00000006377	ENST00000007660	DLX6	Homeodomain	stomach	carcinoma	COSM3883600	c.650C>T	p.S217L	Substitution - Missense	7:96639211-96639211	+	217
ENSG00000006377	ENST00000007660	DLX6	Homeodomain	lung	carcinoma	COSM3951001	c.350C>A	p.T117K	Substitution - Missense	7:96635723-96635723	+	117
ENSG00000006377	ENST00000007660	DLX6	Homeodomain	lung	carcinoma	COSM3951003	c.390C>G	p.I130M	Substitution - Missense	7:96636987-96636987	+	130
ENSG00000006377	ENST00000007660	DLX6	Homeodomain	kidney	NS	COSM4153112	c.95G>C	p.S32T	Substitution - Missense	7:96635468-96635468	+	32
ENSG00000006377	ENST00000007660	DLX6	Homeodomain	urinary_tract	carcinoma	COSM421844	c.400G>A	p.G134R	Substitution - Missense	7:96636997-96636997	+	134
ENSG00000006377	ENST00000007660	DLX6	Homeodomain	oesophagus	carcinoma	COSM4435174	c.638C>T	p.S213L	Substitution - Missense	7:96639199-96639199	+	213
ENSG00000006377	ENST00000007660	DLX6	Homeodomain	breast	carcinoma	COSM453621	c.204C>A	p.H68Q	Substitution - Missense	7:96635577-96635577	+	68
ENSG00000006377	ENST00000007660	DLX6	Homeodomain	skin	carcinoma	COSM4549284	c.385G>A	p.E129K	Substitution - Missense	7:96636982-96636982	+	129
ENSG00000006377	ENST00000007660	DLX6	Homeodomain	upper_aerodigestive_tract	carcinoma	COSM4591778	c.214T>C	p.Y72H	Substitution - Missense	7:96635587-96635587	+	72
ENSG00000006377	ENST00000007660	DLX6	Homeodomain	upper_aerodigestive_tract	carcinoma	COSM4591778	c.214T>C	p.Y72H	Substitution - Missense	7:96635587-96635587	+	72
ENSG00000006377	ENST00000007660	DLX6	Homeodomain	upper_aerodigestive_tract	carcinoma	COSM4591778	c.214T>C	p.Y72H	Substitution - Missense	7:96635587-96635587	+	72
ENSG00000006377	ENST00000007660	DLX6	Homeodomain	upper_aerodigestive_tract	carcinoma	COSM4591778	c.214T>C	p.Y72H	Substitution - Missense	7:96635587-96635587	+	72
ENSG00000006377	ENST00000007660	DLX6	Homeodomain	upper_aerodigestive_tract	carcinoma	COSM4591778	c.214T>C	p.Y72H	Substitution - Missense	7:96635587-96635587	+	72
ENSG00000006377	ENST00000007660	DLX6	Homeodomain	upper_aerodigestive_tract	carcinoma	COSM4591778	c.214T>C	p.Y72H	Substitution - Missense	7:96635587-96635587	+	72
ENSG00000006377	ENST00000007660	DLX6	Homeodomain	upper_aerodigestive_tract	carcinoma	COSM4591778	c.214T>C	p.Y72H	Substitution - Missense	7:96635587-96635587	+	72
ENSG00000006377	ENST00000007660	DLX6	Homeodomain	upper_aerodigestive_tract	carcinoma	COSM4591778	c.214T>C	p.Y72H	Substitution - Missense	7:96635587-96635587	+	72
ENSG00000006377	ENST00000007660	DLX6	Homeodomain	upper_aerodigestive_tract	carcinoma	COSM4591778	c.214T>C	p.Y72H	Substitution - Missense	7:96635587-96635587	+	72
ENSG00000006377	ENST00000007660	DLX6	Homeodomain	upper_aerodigestive_tract	carcinoma	COSM4591778	c.214T>C	p.Y72H	Substitution - Missense	7:96635587-96635587	+	72
ENSG00000006377	ENST00000007660	DLX6	Homeodomain	upper_aerodigestive_tract	carcinoma	COSM4591778	c.214T>C	p.Y72H	Substitution - Missense	7:96635587-96635587	+	72
ENSG00000006377	ENST00000007660	DLX6	Homeodomain	upper_aerodigestive_tract	carcinoma	COSM4591778	c.214T>C	p.Y72H	Substitution - Missense	7:96635587-96635587	+	72
ENSG00000006377	ENST00000007660	DLX6	Homeodomain	upper_aerodigestive_tract	carcinoma	COSM4591778	c.214T>C	p.Y72H	Substitution - Missense	7:96635587-96635587	+	72
ENSG00000006377	ENST00000007660	DLX6	Homeodomain	upper_aerodigestive_tract	carcinoma	COSM4591778	c.214T>C	p.Y72H	Substitution - Missense	7:96635587-96635587	+	72
ENSG00000006377	ENST00000007660	DLX6	Homeodomain	upper_aerodigestive_tract	carcinoma	COSM4591778	c.214T>C	p.Y72H	Substitution - Missense	7:96635587-96635587	+	72
ENSG00000006377	ENST00000007660	DLX6	Homeodomain	upper_aerodigestive_tract	carcinoma	COSM4591778	c.214T>C	p.Y72H	Substitution - Missense	7:96635587-96635587	+	72
ENSG00000006377	ENST00000007660	DLX6	Homeodomain	upper_aerodigestive_tract	carcinoma	COSM4591778	c.214T>C	p.Y72H	Substitution - Missense	7:96635587-96635587	+	72
ENSG00000006377	ENST00000007660	DLX6	Homeodomain	upper_aerodigestive_tract	carcinoma	COSM4591778	c.214T>C	p.Y72H	Substitution - Missense	7:96635587-96635587	+	72
ENSG00000006377	ENST00000007660	DLX6	Homeodomain	upper_aerodigestive_tract	carcinoma	COSM4591778	c.214T>C	p.Y72H	Substitution - Missense	7:96635587-96635587	+	72
ENSG00000006377	ENST00000007660	DLX6	Homeodomain	upper_aerodigestive_tract	carcinoma	COSM4592100	c.232A>G	p.N78D	Substitution - Missense	7:96635605-96635605	+	78
ENSG00000006377	ENST00000007660	DLX6	Homeodomain	upper_aerodigestive_tract	carcinoma	COSM4592100	c.232A>G	p.N78D	Substitution - Missense	7:96635605-96635605	+	78
ENSG00000006377	ENST00000007660	DLX6	Homeodomain	upper_aerodigestive_tract	carcinoma	COSM4592100	c.232A>G	p.N78D	Substitution - Missense	7:96635605-96635605	+	78
ENSG00000006377	ENST00000007660	DLX6	Homeodomain	upper_aerodigestive_tract	carcinoma	COSM4592100	c.232A>G	p.N78D	Substitution - Missense	7:96635605-96635605	+	78
ENSG00000006377	ENST00000007660	DLX6	Homeodomain	upper_aerodigestive_tract	carcinoma	COSM4592100	c.232A>G	p.N78D	Substitution - Missense	7:96635605-96635605	+	78
ENSG00000006377	ENST00000007660	DLX6	Homeodomain	upper_aerodigestive_tract	carcinoma	COSM4592100	c.232A>G	p.N78D	Substitution - Missense	7:96635605-96635605	+	78
ENSG00000006377	ENST00000007660	DLX6	Homeodomain	upper_aerodigestive_tract	carcinoma	COSM4592100	c.232A>G	p.N78D	Substitution - Missense	7:96635605-96635605	+	78
ENSG00000006377	ENST00000007660	DLX6	Homeodomain	upper_aerodigestive_tract	carcinoma	COSM4592100	c.232A>G	p.N78D	Substitution - Missense	7:96635605-96635605	+	78
ENSG00000006377	ENST00000007660	DLX6	Homeodomain	upper_aerodigestive_tract	carcinoma	COSM4592100	c.232A>G	p.N78D	Substitution - Missense	7:96635605-96635605	+	78
ENSG00000006377	ENST00000007660	DLX6	Homeodomain	upper_aerodigestive_tract	carcinoma	COSM4592100	c.232A>G	p.N78D	Substitution - Missense	7:96635605-96635605	+	78
ENSG00000006377	ENST00000007660	DLX6	Homeodomain	large_intestine	carcinoma	COSM4628681	c.215A>G	p.Y72C	Substitution - Missense	7:96635588-96635588	+	72
ENSG00000006377	ENST00000007660	DLX6	Homeodomain	large_intestine	carcinoma	COSM4628681	c.215A>G	p.Y72C	Substitution - Missense	7:96635588-96635588	+	72
ENSG00000006377	ENST00000007660	DLX6	Homeodomain	large_intestine	carcinoma	COSM4639234	c.305C>T	p.S102F	Substitution - Missense	7:96635678-96635678	+	102
ENSG00000006377	ENST00000007660	DLX6	Homeodomain	large_intestine	carcinoma	COSM4677949	c.655C>T	p.R219C	Substitution - Missense	7:96639216-96639216	+	219
ENSG00000006377	ENST00000007660	DLX6	Homeodomain	large_intestine	carcinoma	COSM4677949	c.655C>T	p.R219C	Substitution - Missense	7:96639216-96639216	+	219
ENSG00000006377	ENST00000007660	DLX6	Homeodomain	large_intestine	carcinoma	COSM4677949	c.655C>T	p.R219C	Substitution - Missense	7:96639216-96639216	+	219
ENSG00000006377	ENST00000007660	DLX6	Homeodomain	kidney	carcinoma	COSM485771	c.641C>T	p.A214V	Substitution - Missense	7:96639202-96639202	+	214
ENSG00000006377	ENST00000007660	DLX6	Homeodomain	stomach	carcinoma	COSM485771	c.641C>T	p.A214V	Substitution - Missense	7:96639202-96639202	+	214
ENSG00000006377	ENST00000007660	DLX6	Homeodomain	liver	carcinoma	COSM4919164	c.565A>T	p.N189Y	Substitution - Missense	7:96639126-96639126	+	189
ENSG00000006377	ENST00000007660	DLX6	Homeodomain	prostate	carcinoma	COSM4966809	c.732G>A	p.M244I	Substitution - Missense	7:96639293-96639293	+	244
ENSG00000006377	ENST00000007660	DLX6	Homeodomain	oesophagus	carcinoma	COSM4984612	c.598C>A	p.Q200K	Substitution - Missense	7:96639159-96639159	+	200
ENSG00000006377	ENST00000007660	DLX6	Homeodomain	oesophagus	carcinoma	COSM4984612	c.598C>A	p.Q200K	Substitution - Missense	7:96639159-96639159	+	200
ENSG00000006377	ENST00000007660	DLX6	Homeodomain	oesophagus	carcinoma	COSM4984612	c.598C>A	p.Q200K	Substitution - Missense	7:96639159-96639159	+	200
ENSG00000006377	ENST00000007660	DLX6	Homeodomain	stomach	carcinoma	COSM5062689	c.382G>A	p.G128R	Substitution - Missense	7:96636979-96636979	+	128
ENSG00000006377	ENST00000007660	DLX6	Homeodomain	large_intestine	carcinoma	COSM5345428	c.346G>C	p.D116H	Substitution - Missense	7:96635719-96635719	+	116
ENSG00000006377	ENST00000007660	DLX6	Homeodomain	oesophagus	carcinoma	COSM5437268	c.175C>T	p.H59Y	Substitution - Missense	7:96635548-96635548	+	59
ENSG00000006377	ENST00000007660	DLX6	Homeodomain	NS	malignant_melanoma	COSM5472476	c.198C>G	p.H66Q	Substitution - Missense	7:96635571-96635571	+	66
ENSG00000006377	ENST00000007660	DLX6	Homeodomain	large_intestine	carcinoma	COSM5472476	c.198C>G	p.H66Q	Substitution - Missense	7:96635571-96635571	+	66
ENSG00000006377	ENST00000007660	DLX6	Homeodomain	lung	carcinoma	COSM5662065	c.724A>G	p.S242G	Substitution - Missense	7:96639285-96639285	+	242
ENSG00000006377	ENST00000007660	DLX6	Homeodomain	haematopoietic_and_lymphoid_tissue	lymphoid_neoplasm	COSM5710758	c.640G>A	p.A214T	Substitution - Missense	7:96639201-96639201	+	214
ENSG00000006377	ENST00000007660	DLX6	Homeodomain	breast	carcinoma	COSM5786618	c.777G>T	p.M259I	Substitution - Missense	7:96639338-96639338	+	259
ENSG00000006377	ENST00000007660	DLX6	Homeodomain	skin	carcinoma	COSM5908740	c.530G>A	p.G177E	Substitution - Missense	7:96637127-96637127	+	177
ENSG00000006377	ENST00000007660	DLX6	Homeodomain	breast	carcinoma	COSM5962820	c.50C>T	p.S17F	Substitution - Missense	7:96635339-96635339	+	17
ENSG00000006377	ENST00000007660	DLX6	Homeodomain	breast	carcinoma	COSM5962820	c.50C>T	p.S17F	Substitution - Missense	7:96635339-96635339	+	17
ENSG00000006377	ENST00000007660	DLX6	Homeodomain	skin	carcinoma	COSM6012788	c.704G>A	p.G235D	Substitution - Missense	7:96639265-96639265	+	235
ENSG00000006377	ENST00000007660	DLX6	Homeodomain	lung	carcinoma	COSM6178942	c.310C>G	p.H104D	Substitution - Missense	7:96635683-96635683	+	104
ENSG00000006377	ENST00000007660	DLX6	Homeodomain	prostate	carcinoma	COSM6219833	c.665C>T	p.A222V	Substitution - Missense	7:96639226-96639226	+	222
ENSG00000006377	ENST00000007660	DLX6	Homeodomain	thyroid	carcinoma	COSM6378156	c.157G>A	p.A53T	Substitution - Missense	7:96635530-96635530	+	53
ENSG00000006377	ENST00000007660	DLX6	Homeodomain	thyroid	carcinoma	COSM6378156	c.157G>A	p.A53T	Substitution - Missense	7:96635530-96635530	+	53
ENSG00000006377	ENST00000007660	DLX6	Homeodomain	thyroid	carcinoma	COSM6434360	c.152C>T	p.A51V	Substitution - Missense	7:96635525-96635525	+	51
ENSG00000006377	ENST00000007660	DLX6	Homeodomain	thyroid	carcinoma	COSM6434360	c.152C>T	p.A51V	Substitution - Missense	7:96635525-96635525	+	51
ENSG00000006377	ENST00000007660	DLX6	Homeodomain	lung	carcinoma	COSM6548498	c.205G>T	p.G69C	Substitution - Missense	7:96635578-96635578	+	69
ENSG00000006377	ENST00000007660	DLX6	Homeodomain	lung	carcinoma	COSM6548500	c.539A>T	p.Q180L	Substitution - Missense	7:96637136-96637136	+	180
ENSG00000006377	ENST00000007660	DLX6	Homeodomain	breast	carcinoma	COSM6572801	c.616G>A	p.E206K	Substitution - Missense	7:96639177-96639177	+	206
ENSG00000006377	ENST00000007660	DLX6	Homeodomain	large_intestine	carcinoma	COSM6645142	c.602G>T	p.G201V	Substitution - Missense	7:96639163-96639163	+	201
ENSG00000006377	ENST00000007660	DLX6	Homeodomain	haematopoietic_and_lymphoid_tissue	lymphoid_neoplasm	COSM6862394	c.247C>T	p.R83C	Substitution - Missense	7:96635620-96635620	+	83
ENSG00000006377	ENST00000007660	DLX6	Homeodomain	ovary	carcinoma	COSM70464	c.456G>T	p.Q152H	Substitution - Missense	7:96637053-96637053	+	152
ENSG00000006377	ENST00000007660	DLX6	Homeodomain	liver	other	COSM7191822	c.715C>A	p.P239T	Substitution - Missense	7:96639276-96639276	+	239
ENSG00000006377	ENST00000007660	DLX6	Homeodomain	haematopoietic_and_lymphoid_tissue	lymphoid_neoplasm	COSM7211266	c.488A>G	p.Y163C	Substitution - Missense	7:96637085-96637085	+	163
ENSG00000006377	ENST00000007660	DLX6	Homeodomain	kidney	carcinoma	COSM7348533	c.192G>T	p.Q64H	Substitution - Missense	7:96635565-96635565	+	64
ENSG00000006377	ENST00000007660	DLX6	Homeodomain	lung	carcinoma	COSM7364547	c.209C>G	p.S70W	Substitution - Missense	7:96635582-96635582	+	70
ENSG00000006377	ENST00000007660	DLX6	Homeodomain	lung	carcinoma	COSM7364547	c.209C>G	p.S70W	Substitution - Missense	7:96635582-96635582	+	70
ENSG00000006377	ENST00000007660	DLX6	Homeodomain	lung	carcinoma	COSM748398	c.695C>T	p.S232L	Substitution - Missense	7:96639256-96639256	+	232
ENSG00000006377	ENST00000007660	DLX6	Homeodomain	large_intestine	carcinoma	COSM748398	c.695C>T	p.S232L	Substitution - Missense	7:96639256-96639256	+	232
ENSG00000006377	ENST00000007660	DLX6	Homeodomain	large_intestine	carcinoma	COSM748398	c.695C>T	p.S232L	Substitution - Missense	7:96639256-96639256	+	232
ENSG00000006468	ENST00000430479	ETV1	Ets	endometrium	carcinoma	COSM1086151	c.1346C>A	p.P449H	Substitution - Missense	7:13935579-13935579	-	449
ENSG00000006468	ENST00000430479	ETV1	Ets	endometrium	carcinoma	COSM1086162	c.920T>A	p.V307D	Substitution - Missense	7:13949277-13949277	-	307
ENSG00000006468	ENST00000430479	ETV1	Ets	endometrium	carcinoma	COSM1086181	c.746G>A	p.S249N	Substitution - Missense	7:13971183-13971183	-	249
ENSG00000006468	ENST00000430479	ETV1	Ets	large_intestine	carcinoma	COSM1086182	c.734C>T	p.A245V	Substitution - Missense	7:13971195-13971195	-	245
ENSG00000006468	ENST00000430479	ETV1	Ets	endometrium	carcinoma	COSM1086182	c.734C>T	p.A245V	Substitution - Missense	7:13971195-13971195	-	245
ENSG00000006468	ENST00000430479	ETV1	Ets	endometrium	carcinoma	COSM1086183	c.605C>T	p.T202M	Substitution - Missense	7:13971324-13971324	-	202
ENSG00000006468	ENST00000430479	ETV1	Ets	large_intestine	carcinoma	COSM1086183	c.605C>T	p.T202M	Substitution - Missense	7:13971324-13971324	-	202
ENSG00000006468	ENST00000430479	ETV1	Ets	endometrium	carcinoma	COSM1086199	c.288T>G	p.C96W	Substitution - Missense	7:13978819-13978819	-	96
ENSG00000006468	ENST00000430479	ETV1	Ets	endometrium	carcinoma	COSM1086242	c.145G>T	p.D49Y	Substitution - Missense	7:14026299-14026299	-	49
ENSG00000006468	ENST00000430479	ETV1	Ets	endometrium	carcinoma	COSM1086246	c.72G>T	p.E24D	Substitution - Missense	7:14027772-14027772	-	24
ENSG00000006468	ENST00000430479	ETV1	Ets	endometrium	carcinoma	COSM1086249	c.29C>T	p.P10L	Substitution - Missense	7:14028649-14028649	-	10
ENSG00000006468	ENST00000430479	ETV1	Ets	lung	carcinoma	COSM1197423	c.399G>T	p.R133S	Substitution - Missense	7:13975488-13975488	-	133
ENSG00000006468	ENST00000430479	ETV1	Ets	lung	carcinoma	COSM1197423	c.399G>T	p.R133S	Substitution - Missense	7:13975488-13975488	-	133
ENSG00000006468	ENST00000430479	ETV1	Ets	lung	carcinoma	COSM1197423	c.399G>T	p.R133S	Substitution - Missense	7:13975488-13975488	-	133
ENSG00000006468	ENST00000430479	ETV1	Ets	large_intestine	carcinoma	COSM1205746	c.97A>C	p.K33Q	Substitution - Missense	7:14027747-14027747	-	33
ENSG00000006468	ENST00000430479	ETV1	Ets	upper_aerodigestive_tract	carcinoma	COSM122906	c.992G>C	p.R331P	Substitution - Missense	7:13946173-13946173	-	331
ENSG00000006468	ENST00000430479	ETV1	Ets	haematopoietic_and_lymphoid_tissue	lymphoid_neoplasm	COSM1235711	c.584A>G	p.N195S	Substitution - Missense	7:13971345-13971345	-	195
ENSG00000006468	ENST00000430479	ETV1	Ets	oesophagus	carcinoma	COSM1241134	c.740G>T	p.S247I	Substitution - Missense	7:13971189-13971189	-	247
ENSG00000006468	ENST00000430479	ETV1	Ets	oesophagus	carcinoma	COSM1251538	c.1388G>C	p.G463A	Substitution - Missense	7:13935537-13935537	-	463
ENSG00000006468	ENST00000430479	ETV1	Ets	stomach	carcinoma	COSM1251540	c.1426G>A	p.V476M	Substitution - Missense	7:13935499-13935499	-	476
ENSG00000006468	ENST00000430479	ETV1	Ets	thyroid	carcinoma	COSM1251540	c.1426G>A	p.V476M	Substitution - Missense	7:13935499-13935499	-	476
ENSG00000006468	ENST00000430479	ETV1	Ets	ovary	carcinoma	COSM1251540	c.1426G>A	p.V476M	Substitution - Missense	7:13935499-13935499	-	476
ENSG00000006468	ENST00000430479	ETV1	Ets	thyroid	carcinoma	COSM1251540	c.1426G>A	p.V476M	Substitution - Missense	7:13935499-13935499	-	476
ENSG00000006468	ENST00000430479	ETV1	Ets	haematopoietic_and_lymphoid_tissue	lymphoid_neoplasm	COSM1292442	c.1267T>C	p.S423P	Substitution - Missense	7:13935658-13935658	-	423
ENSG00000006468	ENST00000430479	ETV1	Ets	urinary_tract	carcinoma	COSM1312741	c.511C>G	p.P171A	Substitution - Missense	7:13975376-13975376	-	171
ENSG00000006468	ENST00000430479	ETV1	Ets	urinary_tract	carcinoma	COSM1312753	c.163G>C	p.E55Q	Substitution - Missense	7:14026281-14026281	-	55
ENSG00000006468	ENST00000430479	ETV1	Ets	haematopoietic_and_lymphoid_tissue	lymphoid_neoplasm	COSM1316303	c.710A>G	p.E237G	Substitution - Missense	7:13971219-13971219	-	237
ENSG00000006468	ENST00000430479	ETV1	Ets	large_intestine	carcinoma	COSM1448524	c.623G>A	p.R208H	Substitution - Missense	7:13971306-13971306	-	208
ENSG00000006468	ENST00000430479	ETV1	Ets	large_intestine	carcinoma	COSM1448524	c.623G>A	p.R208H	Substitution - Missense	7:13971306-13971306	-	208
ENSG00000006468	ENST00000430479	ETV1	Ets	kidney	carcinoma	COSM1496494	c.620G>T	p.G207V	Substitution - Missense	7:13971309-13971309	-	207
ENSG00000006468	ENST00000430479	ETV1	Ets	breast	carcinoma	COSM1582996	c.298A>G	p.S100G	Substitution - Missense	7:13978809-13978809	-	100
ENSG00000006468	ENST00000430479	ETV1	Ets	meninges	meningioma	COSM1582996	c.298A>G	p.S100G	Substitution - Missense	7:13978809-13978809	-	100
ENSG00000006468	ENST00000430479	ETV1	Ets	skin	malignant_melanoma	COSM1582996	c.298A>G	p.S100G	Substitution - Missense	7:13978809-13978809	-	100
ENSG00000006468	ENST00000430479	ETV1	Ets	haematopoietic_and_lymphoid_tissue	haematopoietic_neoplasm	COSM1582996	c.298A>G	p.S100G	Substitution - Missense	7:13978809-13978809	-	100
ENSG00000006468	ENST00000430479	ETV1	Ets	haematopoietic_and_lymphoid_tissue	haematopoietic_neoplasm	COSM1582996	c.298A>G	p.S100G	Substitution - Missense	7:13978809-13978809	-	100
ENSG00000006468	ENST00000430479	ETV1	Ets	large_intestine	carcinoma	COSM1582996	c.298A>G	p.S100G	Substitution - Missense	7:13978809-13978809	-	100
ENSG00000006468	ENST00000430479	ETV1	Ets	liver	carcinoma	COSM1727068	c.638G>T	p.R213L	Substitution - Missense	7:13971291-13971291	-	213
ENSG00000006468	ENST00000430479	ETV1	Ets	liver	other	COSM1727068	c.638G>T	p.R213L	Substitution - Missense	7:13971291-13971291	-	213
ENSG00000006468	ENST00000430479	ETV1	Ets	large_intestine	carcinoma	COSM181336	c.560G>A	p.R187H	Substitution - Missense	7:13971369-13971369	-	187
ENSG00000006468	ENST00000430479	ETV1	Ets	skin	malignant_melanoma	COSM222117	c.1417G>A	p.E473K	Substitution - Missense	7:13935508-13935508	-	473
ENSG00000006468	ENST00000430479	ETV1	Ets	NS	malignant_melanoma	COSM222117	c.1417G>A	p.E473K	Substitution - Missense	7:13935508-13935508	-	473
ENSG00000006468	ENST00000430479	ETV1	Ets	breast	carcinoma	COSM222117	c.1417G>A	p.E473K	Substitution - Missense	7:13935508-13935508	-	473
ENSG00000006468	ENST00000430479	ETV1	Ets	NS	malignant_melanoma	COSM222117	c.1417G>A	p.E473K	Substitution - Missense	7:13935508-13935508	-	473
ENSG00000006468	ENST00000430479	ETV1	Ets	skin	malignant_melanoma	COSM222117	c.1417G>A	p.E473K	Substitution - Missense	7:13935508-13935508	-	473
ENSG00000006468	ENST00000430479	ETV1	Ets	stomach	carcinoma	COSM260728	c.559C>T	p.R187C	Substitution - Missense	7:13971370-13971370	-	187
ENSG00000006468	ENST00000430479	ETV1	Ets	endometrium	carcinoma	COSM260728	c.559C>T	p.R187C	Substitution - Missense	7:13971370-13971370	-	187
ENSG00000006468	ENST00000430479	ETV1	Ets	large_intestine	carcinoma	COSM260728	c.559C>T	p.R187C	Substitution - Missense	7:13971370-13971370	-	187
ENSG00000006468	ENST00000430479	ETV1	Ets	breast	carcinoma	COSM260728	c.559C>T	p.R187C	Substitution - Missense	7:13971370-13971370	-	187
ENSG00000006468	ENST00000430479	ETV1	Ets	breast	carcinoma	COSM260728	c.559C>T	p.R187C	Substitution - Missense	7:13971370-13971370	-	187
ENSG00000006468	ENST00000430479	ETV1	Ets	skin	carcinoma	COSM260728	c.559C>T	p.R187C	Substitution - Missense	7:13971370-13971370	-	187
ENSG00000006468	ENST00000430479	ETV1	Ets	large_intestine	carcinoma	COSM269120	c.1148C>T	p.A383V	Substitution - Missense	7:13940427-13940427	-	383
ENSG00000006468	ENST00000430479	ETV1	Ets	lung	carcinoma	COSM27219	c.235T>A	p.L79M	Substitution - Missense	7:14017052-14017052	-	79
ENSG00000006468	ENST00000430479	ETV1	Ets	lung	carcinoma	COSM27219	c.235T>A	p.L79M	Substitution - Missense	7:14017052-14017052	-	79
ENSG00000006468	ENST00000430479	ETV1	Ets	large_intestine	carcinoma	COSM275010	c.937G>A	p.D313N	Substitution - Missense	7:13949260-13949260	-	313
ENSG00000006468	ENST00000430479	ETV1	Ets	large_intestine	carcinoma	COSM275011	c.241T>G	p.F81V	Substitution - Missense	7:13978866-13978866	-	81
ENSG00000006468	ENST00000430479	ETV1	Ets	urinary_tract	carcinoma	COSM280879	c.637C>T	p.R213C	Substitution - Missense	7:13971292-13971292	-	213
ENSG00000006468	ENST00000430479	ETV1	Ets	haematopoietic_and_lymphoid_tissue	lymphoid_neoplasm	COSM280879	c.637C>T	p.R213C	Substitution - Missense	7:13971292-13971292	-	213
ENSG00000006468	ENST00000430479	ETV1	Ets	large_intestine	carcinoma	COSM280879	c.637C>T	p.R213C	Substitution - Missense	7:13971292-13971292	-	213
ENSG00000006468	ENST00000430479	ETV1	Ets	oesophagus	carcinoma	COSM280879	c.637C>T	p.R213C	Substitution - Missense	7:13971292-13971292	-	213
ENSG00000006468	ENST00000430479	ETV1	Ets	stomach	carcinoma	COSM280879	c.637C>T	p.R213C	Substitution - Missense	7:13971292-13971292	-	213
ENSG00000006468	ENST00000430479	ETV1	Ets	stomach	carcinoma	COSM280879	c.637C>T	p.R213C	Substitution - Missense	7:13971292-13971292	-	213
ENSG00000006468	ENST00000430479	ETV1	Ets	skin	carcinoma	COSM2860827	c.1330G>A	p.E444K	Substitution - Missense	7:13935595-13935595	-	444
ENSG00000006468	ENST00000430479	ETV1	Ets	oesophagus	carcinoma	COSM2860911	c.970C>T	p.R324W	Substitution - Missense	7:13946195-13946195	-	324
ENSG00000006468	ENST00000430479	ETV1	Ets	lung	carcinoma	COSM2860911	c.970C>T	p.R324W	Substitution - Missense	7:13946195-13946195	-	324
ENSG00000006468	ENST00000430479	ETV1	Ets	oesophagus	carcinoma	COSM2861002	c.796G>C	p.D266H	Substitution - Missense	7:13971133-13971133	-	266
ENSG00000006468	ENST00000430479	ETV1	Ets	lung	carcinoma	COSM2861010	c.727G>T	p.G243C	Substitution - Missense	7:13971202-13971202	-	243
ENSG00000006468	ENST00000430479	ETV1	Ets	stomach	carcinoma	COSM2861022	c.620G>A	p.G207E	Substitution - Missense	7:13971309-13971309	-	207
ENSG00000006468	ENST00000430479	ETV1	Ets	large_intestine	carcinoma	COSM2861084	c.526C>T	p.P176S	Substitution - Missense	7:13975361-13975361	-	176
ENSG00000006468	ENST00000430479	ETV1	Ets	large_intestine	carcinoma	COSM2861093	c.412C>T	p.P138S	Substitution - Missense	7:13975475-13975475	-	138
ENSG00000006468	ENST00000430479	ETV1	Ets	upper_aerodigestive_tract	carcinoma	COSM2861323	c.154C>G	p.Q52E	Substitution - Missense	7:14026290-14026290	-	52
ENSG00000006468	ENST00000430479	ETV1	Ets	lung	carcinoma	COSM2861344	c.111A>T	p.R37S	Substitution - Missense	7:14027733-14027733	-	37
ENSG00000006468	ENST00000430479	ETV1	Ets	upper_aerodigestive_tract	carcinoma	COSM2861345	c.102C>G	p.F34L	Substitution - Missense	7:14027742-14027742	-	34
ENSG00000006468	ENST00000430479	ETV1	Ets	thyroid	carcinoma	COSM3374511	c.661C>G	p.P221A	Substitution - Missense	7:13971268-13971268	-	221
ENSG00000006468	ENST00000430479	ETV1	Ets	pancreas	carcinoma	COSM3381824	c.1424A>G	p.Y475C	Substitution - Missense	7:13935501-13935501	-	475
ENSG00000006468	ENST00000430479	ETV1	Ets	pancreas	carcinoma	COSM3381826	c.1171C>T	p.R391C	Substitution - Missense	7:13940404-13940404	-	391
ENSG00000006468	ENST00000430479	ETV1	Ets	pancreas	carcinoma	COSM3381826	c.1171C>T	p.R391C	Substitution - Missense	7:13940404-13940404	-	391
ENSG00000006468	ENST00000430479	ETV1	Ets	large_intestine	carcinoma	COSM3431313	c.59G>T	p.R20I	Substitution - Missense	7:14027785-14027785	-	20
ENSG00000006468	ENST00000430479	ETV1	Ets	skin	malignant_melanoma	COSM3634116	c.1384G>A	p.E462K	Substitution - Missense	7:13935541-13935541	-	462
ENSG00000006468	ENST00000430479	ETV1	Ets	skin	malignant_melanoma	COSM3634118	c.1294C>T	p.P432S	Substitution - Missense	7:13935631-13935631	-	432
ENSG00000006468	ENST00000430479	ETV1	Ets	skin	malignant_melanoma	COSM3634118	c.1294C>T	p.P432S	Substitution - Missense	7:13935631-13935631	-	432
ENSG00000006468	ENST00000430479	ETV1	Ets	skin	malignant_melanoma	COSM3634134	c.1073G>A	p.G358D	Substitution - Missense	7:13946092-13946092	-	358
ENSG00000006468	ENST00000430479	ETV1	Ets	skin	carcinoma	COSM3634134	c.1073G>A	p.G358D	Substitution - Missense	7:13946092-13946092	-	358
ENSG00000006468	ENST00000430479	ETV1	Ets	skin	malignant_melanoma	COSM3634163	c.694C>T	p.H232Y	Substitution - Missense	7:13971235-13971235	-	232
ENSG00000006468	ENST00000430479	ETV1	Ets	skin	malignant_melanoma	COSM3634165	c.595C>T	p.P199S	Substitution - Missense	7:13971334-13971334	-	199
ENSG00000006468	ENST00000430479	ETV1	Ets	skin	malignant_melanoma	COSM3634165	c.595C>T	p.P199S	Substitution - Missense	7:13971334-13971334	-	199
ENSG00000006468	ENST00000430479	ETV1	Ets	skin	malignant_melanoma	COSM3634167	c.574G>A	p.E192K	Substitution - Missense	7:13971355-13971355	-	192
ENSG00000006468	ENST00000430479	ETV1	Ets	skin	malignant_melanoma	COSM3634183	c.511C>T	p.P171S	Substitution - Missense	7:13975376-13975376	-	171
ENSG00000006468	ENST00000430479	ETV1	Ets	liver	carcinoma	COSM3662962	c.1118G>A	p.R373Q	Substitution - Missense	7:13940457-13940457	-	373
ENSG00000006468	ENST00000430479	ETV1	Ets	liver	carcinoma	COSM3662962	c.1118G>A	p.R373Q	Substitution - Missense	7:13940457-13940457	-	373
ENSG00000006468	ENST00000430479	ETV1	Ets	large_intestine	carcinoma	COSM3698213	c.1372G>A	p.A458T	Substitution - Missense	7:13935553-13935553	-	458
ENSG00000006468	ENST00000430479	ETV1	Ets	large_intestine	carcinoma	COSM3698215	c.985T>C	p.Y329H	Substitution - Missense	7:13946180-13946180	-	329
ENSG00000006468	ENST00000430479	ETV1	Ets	upper_aerodigestive_tract	carcinoma	COSM3721680	c.1415A>G	p.N472S	Substitution - Missense	7:13935510-13935510	-	472
ENSG00000006468	ENST00000430479	ETV1	Ets	liver	carcinoma	COSM3745560	c.305C>T	p.A102V	Substitution - Missense	7:13978802-13978802	-	102
ENSG00000006468	ENST00000430479	ETV1	Ets	urinary_tract	carcinoma	COSM3778156	c.574G>C	p.E192Q	Substitution - Missense	7:13971355-13971355	-	192
ENSG00000006468	ENST00000430479	ETV1	Ets	breast	carcinoma	COSM3832043	c.1172G>T	p.R391L	Substitution - Missense	7:13940403-13940403	-	391
ENSG00000006468	ENST00000430479	ETV1	Ets	stomach	carcinoma	COSM3878671	c.913A>C	p.T305P	Substitution - Missense	7:13949284-13949284	-	305
ENSG00000006468	ENST00000430479	ETV1	Ets	stomach	carcinoma	COSM3878683	c.771A>C	p.K257N	Substitution - Missense	7:13971158-13971158	-	257
ENSG00000006468	ENST00000430479	ETV1	Ets	stomach	carcinoma	COSM3878687	c.638G>A	p.R213H	Substitution - Missense	7:13971291-13971291	-	213
ENSG00000006468	ENST00000430479	ETV1	Ets	stomach	carcinoma	COSM3878736	c.115C>A	p.L39M	Substitution - Missense	7:14027729-14027729	-	39
ENSG00000006468	ENST00000430479	ETV1	Ets	oesophagus	carcinoma	COSM3942067	c.692A>T	p.Y231F	Substitution - Missense	7:13971237-13971237	-	231
ENSG00000006468	ENST00000430479	ETV1	Ets	oesophagus	carcinoma	COSM3942069	c.587C>G	p.S196C	Substitution - Missense	7:13971342-13971342	-	196
ENSG00000006468	ENST00000430479	ETV1	Ets	oesophagus	carcinoma	COSM3942071	c.348G>T	p.K116N	Substitution - Missense	7:13978759-13978759	-	116
ENSG00000006468	ENST00000430479	ETV1	Ets	central_nervous_system	glioma	COSM40063	c.666C>G	p.F222L	Substitution - Missense	7:13971263-13971263	-	222
ENSG00000006468	ENST00000430479	ETV1	Ets	breast	carcinoma	COSM452446	c.1198G>A	p.G400R	Substitution - Missense	7:13940377-13940377	-	400
ENSG00000006468	ENST00000430479	ETV1	Ets	breast	carcinoma	COSM452448	c.1105G>C	p.E369Q	Substitution - Missense	7:13946060-13946060	-	369
ENSG00000006468	ENST00000430479	ETV1	Ets	skin	carcinoma	COSM4531746	c.181G>A	p.A61T	Substitution - Missense	7:14026263-14026263	-	61
ENSG00000006468	ENST00000430479	ETV1	Ets	skin	carcinoma	COSM4537925	c.247G>A	p.G83S	Substitution - Missense	7:13978860-13978860	-	83
ENSG00000006468	ENST00000430479	ETV1	Ets	skin	carcinoma	COSM4561071	c.868G>A	p.E290K	Substitution - Missense	7:13950867-13950867	-	290
ENSG00000006468	ENST00000430479	ETV1	Ets	bone	Ewings_sarcoma-peripheral_primitive_neuroectodermal_tumour	COSM4587174	c.488G>A	p.R163Q	Substitution - Missense	7:13975399-13975399	-	163
ENSG00000006468	ENST00000430479	ETV1	Ets	lung	carcinoma	COSM4587174	c.488G>A	p.R163Q	Substitution - Missense	7:13975399-13975399	-	163
ENSG00000006468	ENST00000430479	ETV1	Ets	upper_aerodigestive_tract	carcinoma	COSM4600024	c.625C>G	p.P209A	Substitution - Missense	7:13971304-13971304	-	209
ENSG00000006468	ENST00000430479	ETV1	Ets	large_intestine	carcinoma	COSM4681836	c.784G>T	p.D262Y	Substitution - Missense	7:13971145-13971145	-	262
ENSG00000006468	ENST00000430479	ETV1	Ets	large_intestine	carcinoma	COSM4681836	c.784G>T	p.D262Y	Substitution - Missense	7:13971145-13971145	-	262
ENSG00000006468	ENST00000430479	ETV1	Ets	large_intestine	carcinoma	COSM4681841	c.392G>T	p.G131V	Substitution - Missense	7:13975495-13975495	-	131
ENSG00000006468	ENST00000430479	ETV1	Ets	large_intestine	carcinoma	COSM4681843	c.388G>A	p.V130M	Substitution - Missense	7:13975499-13975499	-	130
ENSG00000006468	ENST00000430479	ETV1	Ets	large_intestine	carcinoma	COSM4681843	c.388G>A	p.V130M	Substitution - Missense	7:13975499-13975499	-	130
ENSG00000006468	ENST00000430479	ETV1	Ets	stomach	carcinoma	COSM4750219	c.1421G>T	p.G474V	Substitution - Missense	7:13935504-13935504	-	474
ENSG00000006468	ENST00000430479	ETV1	Ets	stomach	carcinoma	COSM4750221	c.1282G>C	p.D428H	Substitution - Missense	7:13935643-13935643	-	428
ENSG00000006468	ENST00000430479	ETV1	Ets	stomach	carcinoma	COSM4750223	c.851C>A	p.A284D	Substitution - Missense	7:13950884-13950884	-	284
ENSG00000006468	ENST00000430479	ETV1	Ets	cervix	carcinoma	COSM4836062	c.782G>A	p.R261K	Substitution - Missense	7:13971147-13971147	-	261
ENSG00000006468	ENST00000430479	ETV1	Ets	kidney	carcinoma	COSM484934	c.437C>T	p.S146F	Substitution - Missense	7:13975450-13975450	-	146
ENSG00000006468	ENST00000430479	ETV1	Ets	prostate	carcinoma	COSM4878485	c.934T>A	p.F312I	Substitution - Missense	7:13949263-13949263	-	312
ENSG00000006468	ENST00000430479	ETV1	Ets	liver	carcinoma	COSM4945136	c.763A>G	p.M255V	Substitution - Missense	7:13971166-13971166	-	255
ENSG00000006468	ENST00000430479	ETV1	Ets	oesophagus	carcinoma	COSM4980188	c.797A>G	p.D266G	Substitution - Missense	7:13971132-13971132	-	266
ENSG00000006468	ENST00000430479	ETV1	Ets	oesophagus	carcinoma	COSM4980188	c.797A>G	p.D266G	Substitution - Missense	7:13971132-13971132	-	266
ENSG00000006468	ENST00000430479	ETV1	Ets	oesophagus	carcinoma	COSM4980188	c.797A>G	p.D266G	Substitution - Missense	7:13971132-13971132	-	266
ENSG00000006468	ENST00000430479	ETV1	Ets	skin	carcinoma	COSM4992898	c.1421G>A	p.G474D	Substitution - Missense	7:13935504-13935504	-	474
ENSG00000006468	ENST00000430479	ETV1	Ets	skin	carcinoma	COSM4992900	c.1061T>A	p.I354N	Substitution - Missense	7:13946104-13946104	-	354
ENSG00000006468	ENST00000430479	ETV1	Ets	skin	carcinoma	COSM4992902	c.541C>T	p.P181S	Substitution - Missense	7:13975346-13975346	-	181
ENSG00000006468	ENST00000430479	ETV1	Ets	haematopoietic_and_lymphoid_tissue	lymphoid_neoplasm	COSM5005951	c.106A>G	p.N36D	Substitution - Missense	7:14027738-14027738	-	36
ENSG00000006468	ENST00000430479	ETV1	Ets	soft_tissue	haemangioblastoma	COSM5020627	c.617A>T	p.E206V	Substitution - Missense	7:13971312-13971312	-	206
ENSG00000006468	ENST00000430479	ETV1	Ets	urinary_tract	carcinoma	COSM5026704	c.1172G>A	p.R391H	Substitution - Missense	7:13940403-13940403	-	391
ENSG00000006468	ENST00000430479	ETV1	Ets	breast	carcinoma	COSM5026704	c.1172G>A	p.R391H	Substitution - Missense	7:13940403-13940403	-	391
ENSG00000006468	ENST00000430479	ETV1	Ets	lung	carcinoma	COSM5351389	c.910G>C	p.D304H	Substitution - Missense	7:13949287-13949287	-	304
ENSG00000006468	ENST00000430479	ETV1	Ets	skin	malignant_melanoma	COSM5406661	c.521C>T	p.S174F	Substitution - Missense	7:13975366-13975366	-	174
ENSG00000006468	ENST00000430479	ETV1	Ets	skin	malignant_melanoma	COSM5406664	c.316G>A	p.E106K	Substitution - Missense	7:13978791-13978791	-	106
ENSG00000006468	ENST00000430479	ETV1	Ets	oesophagus	carcinoma	COSM5432919	c.1371G>A	p.M457I	Substitution - Missense	7:13935554-13935554	-	457
ENSG00000006468	ENST00000430479	ETV1	Ets	NS	malignant_melanoma	COSM5530638	c.751C>T	p.P251S	Substitution - Missense	7:13971178-13971178	-	251
ENSG00000006468	ENST00000430479	ETV1	Ets	prostate	carcinoma	COSM5556685	c.245A>G	p.H82R	Substitution - Missense	7:13978862-13978862	-	82
ENSG00000006468	ENST00000430479	ETV1	Ets	prostate	carcinoma	COSM5556685	c.245A>G	p.H82R	Substitution - Missense	7:13978862-13978862	-	82
ENSG00000006468	ENST00000430479	ETV1	Ets	oesophagus	carcinoma	COSM5634402	c.1180C>T	p.R394C	Substitution - Missense	7:13940395-13940395	-	394
ENSG00000006468	ENST00000430479	ETV1	Ets	oesophagus	carcinoma	COSM5639271	c.1159G>C	p.D387H	Substitution - Missense	7:13940416-13940416	-	387
ENSG00000006468	ENST00000430479	ETV1	Ets	oesophagus	carcinoma	COSM5639836	c.1166T>A	p.L389H	Substitution - Missense	7:13940409-13940409	-	389
ENSG00000006468	ENST00000430479	ETV1	Ets	oesophagus	carcinoma	COSM5647925	c.353T>C	p.L118P	Substitution - Missense	7:13978754-13978754	-	118
ENSG00000006468	ENST00000430479	ETV1	Ets	haematopoietic_and_lymphoid_tissue	lymphoid_neoplasm	COSM5655563	c.527C>A	p.P176Q	Substitution - Missense	7:13975360-13975360	-	176
ENSG00000006468	ENST00000430479	ETV1	Ets	haematopoietic_and_lymphoid_tissue	lymphoid_neoplasm	COSM5714264	c.473C>G	p.T158R	Substitution - Missense	7:13975414-13975414	-	158
ENSG00000006468	ENST00000430479	ETV1	Ets	large_intestine	carcinoma	COSM5756989	c.487C>T	p.R163W	Substitution - Missense	7:13975400-13975400	-	163
ENSG00000006468	ENST00000430479	ETV1	Ets	large_intestine	carcinoma	COSM5756989	c.487C>T	p.R163W	Substitution - Missense	7:13975400-13975400	-	163
ENSG00000006468	ENST00000430479	ETV1	Ets	central_nervous_system	glioma	COSM5776560	c.1220G>A	p.G407E	Substitution - Missense	7:13935705-13935705	-	407
ENSG00000006468	ENST00000430479	ETV1	Ets	breast	carcinoma	COSM5776560	c.1220G>A	p.G407E	Substitution - Missense	7:13935705-13935705	-	407
ENSG00000006468	ENST00000430479	ETV1	Ets	breast	carcinoma	COSM5799405	c.408C>G	p.N136K	Substitution - Missense	7:13975479-13975479	-	136
ENSG00000006468	ENST00000430479	ETV1	Ets	liver	other	COSM5819800	c.716A>G	p.N239S	Substitution - Missense	7:13971213-13971213	-	239
ENSG00000006468	ENST00000430479	ETV1	Ets	NS	malignant_melanoma	COSM5871980	c.775G>A	p.E259K	Substitution - Missense	7:13971154-13971154	-	259
ENSG00000006468	ENST00000430479	ETV1	Ets	NS	malignant_melanoma	COSM5871982	c.596C>T	p.P199L	Substitution - Missense	7:13971333-13971333	-	199
ENSG00000006468	ENST00000430479	ETV1	Ets	NS	malignant_melanoma	COSM5871982	c.596C>T	p.P199L	Substitution - Missense	7:13971333-13971333	-	199
ENSG00000006468	ENST00000430479	ETV1	Ets	NS	carcinoma	COSM5871982	c.596C>T	p.P199L	Substitution - Missense	7:13971333-13971333	-	199
ENSG00000006468	ENST00000430479	ETV1	Ets	skin	carcinoma	COSM5897637	c.401C>T	p.P134L	Substitution - Missense	7:13975486-13975486	-	134
ENSG00000006468	ENST00000430479	ETV1	Ets	skin	carcinoma	COSM5897639	c.400C>T	p.P134S	Substitution - Missense	7:13975487-13975487	-	134
ENSG00000006468	ENST00000430479	ETV1	Ets	skin	carcinoma	COSM5919296	c.323C>T	p.P108L	Substitution - Missense	7:13978784-13978784	-	108
ENSG00000006468	ENST00000430479	ETV1	Ets	skin	carcinoma	COSM5935267	c.1036G>A	p.D346N	Substitution - Missense	7:13946129-13946129	-	346
ENSG00000006468	ENST00000430479	ETV1	Ets	genital_tract	germ_cell_tumour	COSM5968064	c.1409C>A	p.P470H	Substitution - Missense	7:13935516-13935516	-	470
ENSG00000006468	ENST00000430479	ETV1	Ets	large_intestine	carcinoma	COSM6027368	c.562C>T	p.R188C	Substitution - Missense	7:13971367-13971367	-	188
ENSG00000006468	ENST00000430479	ETV1	Ets	large_intestine	carcinoma	COSM6027368	c.562C>T	p.R188C	Substitution - Missense	7:13971367-13971367	-	188
ENSG00000006468	ENST00000430479	ETV1	Ets	large_intestine	carcinoma	COSM6027368	c.562C>T	p.R188C	Substitution - Missense	7:13971367-13971367	-	188
ENSG00000006468	ENST00000430479	ETV1	Ets	lung	carcinoma	COSM6108921	c.695A>T	p.H232L	Substitution - Missense	7:13971234-13971234	-	232
ENSG00000006468	ENST00000430479	ETV1	Ets	lung	carcinoma	COSM6108936	c.1235A>G	p.Y412C	Substitution - Missense	7:13935690-13935690	-	412
ENSG00000006468	ENST00000430479	ETV1	Ets	liver	other	COSM6252621	c.700C>A	p.P234T	Substitution - Missense	7:13971229-13971229	-	234
ENSG00000006468	ENST00000430479	ETV1	Ets	liver	other	COSM6273855	c.945C>A	p.D315E	Substitution - Missense	7:13946220-13946220	-	315
ENSG00000006468	ENST00000430479	ETV1	Ets	liver	other	COSM6295420	c.577C>A	p.P193T	Substitution - Missense	7:13971352-13971352	-	193
ENSG00000006468	ENST00000430479	ETV1	Ets	thyroid	carcinoma	COSM6407688	c.641A>G	p.Q214R	Substitution - Missense	7:13971288-13971288	-	214
ENSG00000006468	ENST00000430479	ETV1	Ets	thyroid	carcinoma	COSM6407688	c.641A>G	p.Q214R	Substitution - Missense	7:13971288-13971288	-	214
ENSG00000006468	ENST00000430479	ETV1	Ets	thyroid	carcinoma	COSM6420114	c.1273G>A	p.A425T	Substitution - Missense	7:13935652-13935652	-	425
ENSG00000006468	ENST00000430479	ETV1	Ets	thyroid	carcinoma	COSM6420114	c.1273G>A	p.A425T	Substitution - Missense	7:13935652-13935652	-	425
ENSG00000006468	ENST00000430479	ETV1	Ets	skin	carcinoma	COSM6443329	c.616G>A	p.E206K	Substitution - Missense	7:13971313-13971313	-	206
ENSG00000006468	ENST00000430479	ETV1	Ets	upper_aerodigestive_tract	carcinoma	COSM6452459	c.476C>T	p.P159L	Substitution - Missense	7:13975411-13975411	-	159
ENSG00000006468	ENST00000430479	ETV1	Ets	lung	carcinoma	COSM6471681	c.1181G>A	p.R394H	Substitution - Missense	7:13940394-13940394	-	394
ENSG00000006468	ENST00000430479	ETV1	Ets	lung	carcinoma	COSM6471686	c.640C>A	p.Q214K	Substitution - Missense	7:13971289-13971289	-	214
ENSG00000006468	ENST00000430479	ETV1	Ets	lung	carcinoma	COSM6471693	c.34A>C	p.M12L	Substitution - Missense	7:14028644-14028644	-	12
ENSG00000006468	ENST00000430479	ETV1	Ets	lung	carcinoma	COSM6548007	c.709G>A	p.E237K	Substitution - Missense	7:13971220-13971220	-	237
ENSG00000006468	ENST00000430479	ETV1	Ets	large_intestine	carcinoma	COSM6656712	c.267G>T	p.K89N	Substitution - Missense	7:13978840-13978840	-	89
ENSG00000006468	ENST00000430479	ETV1	Ets	large_intestine	carcinoma	COSM6656718	c.1252C>G	p.P418A	Substitution - Missense	7:13935673-13935673	-	418
ENSG00000006468	ENST00000430479	ETV1	Ets	skin	carcinoma	COSM6876758	c.1222G>A	p.E408K	Substitution - Missense	7:13935703-13935703	-	408
ENSG00000006468	ENST00000430479	ETV1	Ets	lung	carcinoma	COSM6910169	c.164A>T	p.E55V	Substitution - Missense	7:14026280-14026280	-	55
ENSG00000006468	ENST00000430479	ETV1	Ets	central_nervous_system	glioma	COSM6910800	c.979C>T	p.P327S	Substitution - Missense	7:13946186-13946186	-	327
ENSG00000006468	ENST00000430479	ETV1	Ets	large_intestine	carcinoma	COSM6911914	c.160C>A	p.Q54K	Substitution - Missense	7:14026284-14026284	-	54
ENSG00000006468	ENST00000430479	ETV1	Ets	genital_tract	germ_cell_tumour	COSM6912724	c.893C>T	p.P298L	Substitution - Missense	7:13949304-13949304	-	298
ENSG00000006468	ENST00000430479	ETV1	Ets	urinary_tract	carcinoma	COSM6914076	c.1319G>A	p.R440H	Substitution - Missense	7:13935606-13935606	-	440
ENSG00000006468	ENST00000430479	ETV1	Ets	large_intestine	carcinoma	COSM6914076	c.1319G>A	p.R440H	Substitution - Missense	7:13935606-13935606	-	440
ENSG00000006468	ENST00000430479	ETV1	Ets	large_intestine	carcinoma	COSM6914076	c.1319G>A	p.R440H	Substitution - Missense	7:13935606-13935606	-	440
ENSG00000006468	ENST00000430479	ETV1	Ets	large_intestine	carcinoma	COSM6914076	c.1319G>A	p.R440H	Substitution - Missense	7:13935606-13935606	-	440
ENSG00000006468	ENST00000430479	ETV1	Ets	soft_tissue	leiomyosarcoma	COSM6914076	c.1319G>A	p.R440H	Substitution - Missense	7:13935606-13935606	-	440
ENSG00000006468	ENST00000430479	ETV1	Ets	urinary_tract	carcinoma	COSM6914600	c.264C>G	p.I88M	Substitution - Missense	7:13978843-13978843	-	88
ENSG00000006468	ENST00000430479	ETV1	Ets	lung	carcinoma	COSM6915111	c.563G>C	p.R188P	Substitution - Missense	7:13971366-13971366	-	188
ENSG00000006468	ENST00000430479	ETV1	Ets	skin	carcinoma	COSM6915828	c.1115C>T	p.A372V	Substitution - Missense	7:13940460-13940460	-	372
ENSG00000006468	ENST00000430479	ETV1	Ets	large_intestine	carcinoma	COSM6917332	c.1291C>T	p.R431C	Substitution - Missense	7:13935634-13935634	-	431
ENSG00000006468	ENST00000430479	ETV1	Ets	lung	carcinoma	COSM6917690	c.275C>T	p.P92L	Substitution - Missense	7:13978832-13978832	-	92
ENSG00000006468	ENST00000430479	ETV1	Ets	NS	carcinoma	COSM6917954	c.697G>T	p.D233Y	Substitution - Missense	7:13971232-13971232	-	233
ENSG00000006468	ENST00000430479	ETV1	Ets	large_intestine	carcinoma	COSM6918836	c.223C>G	p.Q75E	Substitution - Missense	7:14017064-14017064	-	75
ENSG00000006468	ENST00000430479	ETV1	Ets	thyroid	carcinoma	COSM6918836	c.223C>G	p.Q75E	Substitution - Missense	7:14017064-14017064	-	75
ENSG00000006468	ENST00000430479	ETV1	Ets	lung	carcinoma	COSM6920543	c.23A>C	p.Q8P	Substitution - Missense	7:14028655-14028655	-	8
ENSG00000006468	ENST00000430479	ETV1	Ets	small_intestine	carcinoma	COSM6920955	c.1292G>A	p.R431H	Substitution - Missense	7:13935633-13935633	-	431
ENSG00000006468	ENST00000430479	ETV1	Ets	large_intestine	carcinoma	COSM6922491	c.691T>C	p.Y231H	Substitution - Missense	7:13971238-13971238	-	231
ENSG00000006468	ENST00000430479	ETV1	Ets	lung	carcinoma	COSM6924880	c.796G>T	p.D266Y	Substitution - Missense	7:13971133-13971133	-	266
ENSG00000006468	ENST00000430479	ETV1	Ets	lung	carcinoma	COSM6927105	c.643A>G	p.M215V	Substitution - Missense	7:13971286-13971286	-	215
ENSG00000006468	ENST00000430479	ETV1	Ets	urinary_tract	carcinoma	COSM6927414	c.1388G>A	p.G463E	Substitution - Missense	7:13935537-13935537	-	463
ENSG00000006468	ENST00000430479	ETV1	Ets	central_nervous_system	glioma	COSM6927617	c.577C>T	p.P193S	Substitution - Missense	7:13971352-13971352	-	193
ENSG00000006468	ENST00000430479	ETV1	Ets	kidney	carcinoma	COSM6930707	c.1079G>A	p.G360D	Substitution - Missense	7:13946086-13946086	-	360
ENSG00000006468	ENST00000430479	ETV1	Ets	salivary_gland	carcinoma	COSM6935087	c.971G>T	p.R324L	Substitution - Missense	7:13946194-13946194	-	324
ENSG00000006468	ENST00000430479	ETV1	Ets	lung	carcinoma	COSM6936373	c.100T>A	p.F34I	Substitution - Missense	7:14027744-14027744	-	34
ENSG00000006468	ENST00000430479	ETV1	Ets	urinary_tract	carcinoma	COSM6938612	c.622C>A	p.R208S	Substitution - Missense	7:13971307-13971307	-	208
ENSG00000006468	ENST00000430479	ETV1	Ets	lung	carcinoma	COSM6939173	c.23A>T	p.Q8L	Substitution - Missense	7:14028655-14028655	-	8
ENSG00000006468	ENST00000430479	ETV1	Ets	lung	carcinoma	COSM6939173	c.23A>T	p.Q8L	Substitution - Missense	7:14028655-14028655	-	8
ENSG00000006468	ENST00000430479	ETV1	Ets	lung	carcinoma	COSM6939191	c.315A>C	p.Q105H	Substitution - Missense	7:13978792-13978792	-	105
ENSG00000006468	ENST00000430479	ETV1	Ets	skin	carcinoma	COSM6944904	c.1399A>C	p.N467H	Substitution - Missense	7:13935526-13935526	-	467
ENSG00000006468	ENST00000430479	ETV1	Ets	NS	malignant_melanoma	COSM6945490	c.382C>T	p.P128S	Substitution - Missense	7:13975505-13975505	-	128
ENSG00000006468	ENST00000430479	ETV1	Ets	lung	carcinoma	COSM6945542	c.1206G>C	p.M402I	Substitution - Missense	7:13940369-13940369	-	402
ENSG00000006468	ENST00000430479	ETV1	Ets	large_intestine	carcinoma	COSM6946219	c.148C>A	p.L50I	Substitution - Missense	7:14026296-14026296	-	50
ENSG00000006468	ENST00000430479	ETV1	Ets	skin	malignant_melanoma	COSM6948389	c.229G>A	p.E77K	Substitution - Missense	7:14017058-14017058	-	77
ENSG00000006468	ENST00000430479	ETV1	Ets	lung	carcinoma	COSM6948389	c.229G>A	p.E77K	Substitution - Missense	7:14017058-14017058	-	77
ENSG00000006468	ENST00000430479	ETV1	Ets	skin	malignant_melanoma	COSM6950127	c.392G>A	p.G131E	Substitution - Missense	7:13975495-13975495	-	131
ENSG00000006468	ENST00000430479	ETV1	Ets	skin	malignant_melanoma	COSM6950127	c.392G>A	p.G131E	Substitution - Missense	7:13975495-13975495	-	131
ENSG00000006468	ENST00000430479	ETV1	Ets	skin	malignant_melanoma	COSM6950127	c.392G>A	p.G131E	Substitution - Missense	7:13975495-13975495	-	131
ENSG00000006468	ENST00000430479	ETV1	Ets	skin	adnexal_tumour	COSM6951076	c.928G>A	p.E310K	Substitution - Missense	7:13949269-13949269	-	310
ENSG00000006468	ENST00000430479	ETV1	Ets	skin	adnexal_tumour	COSM6951078	c.754C>T	p.P252S	Substitution - Missense	7:13971175-13971175	-	252
ENSG00000006468	ENST00000430479	ETV1	Ets	large_intestine	carcinoma	COSM6952227	c.991C>T	p.R331W	Substitution - Missense	7:13946174-13946174	-	331
ENSG00000006468	ENST00000430479	ETV1	Ets	large_intestine	carcinoma	COSM6953128	c.1164A>T	p.K388N	Substitution - Missense	7:13940411-13940411	-	388
ENSG00000006468	ENST00000430479	ETV1	Ets	large_intestine	carcinoma	COSM6955053	c.1264T>C	p.F422L	Substitution - Missense	7:13935661-13935661	-	422
ENSG00000006468	ENST00000430479	ETV1	Ets	large_intestine	carcinoma	COSM6955055	c.943G>T	p.D315Y	Substitution - Missense	7:13946222-13946222	-	315
ENSG00000006468	ENST00000430479	ETV1	Ets	large_intestine	carcinoma	COSM6955923	c.667C>T	p.P223S	Substitution - Missense	7:13971262-13971262	-	223
ENSG00000006468	ENST00000430479	ETV1	Ets	large_intestine	carcinoma	COSM6956291	c.563G>A	p.R188H	Substitution - Missense	7:13971366-13971366	-	188
ENSG00000006468	ENST00000430479	ETV1	Ets	large_intestine	carcinoma	COSM6956496	c.748T>C	p.F250L	Substitution - Missense	7:13971181-13971181	-	250
ENSG00000006468	ENST00000430479	ETV1	Ets	upper_aerodigestive_tract	carcinoma	COSM6960306	c.755C>G	p.P252R	Substitution - Missense	7:13971174-13971174	-	252
ENSG00000006468	ENST00000430479	ETV1	Ets	skin	malignant_melanoma	COSM6960602	c.719C>T	p.T240I	Substitution - Missense	7:13971210-13971210	-	240
ENSG00000006468	ENST00000430479	ETV1	Ets	lung	carcinoma	COSM6962183	c.266A>G	p.K89R	Substitution - Missense	7:13978841-13978841	-	89
ENSG00000006468	ENST00000430479	ETV1	Ets	prostate	carcinoma	COSM6962832	c.1261C>A	p.L421I	Substitution - Missense	7:13935664-13935664	-	421
ENSG00000006468	ENST00000430479	ETV1	Ets	skin	carcinoma	COSM6963488	c.757C>T	p.P253S	Substitution - Missense	7:13971172-13971172	-	253
ENSG00000006468	ENST00000430479	ETV1	Ets	large_intestine	carcinoma	COSM6963627	c.1220G>T	p.G407V	Substitution - Missense	7:13935705-13935705	-	407
ENSG00000006468	ENST00000430479	ETV1	Ets	large_intestine	carcinoma	COSM6963628	c.178G>A	p.E60K	Substitution - Missense	7:14026266-14026266	-	60
ENSG00000006468	ENST00000430479	ETV1	Ets	NS	malignant_melanoma	COSM6966960	c.1314G>A	p.M438I	Substitution - Missense	7:13935611-13935611	-	438
ENSG00000006468	ENST00000430479	ETV1	Ets	soft_tissue	malignant_fibrous_histiocytoma-pleomorphic_sarcoma	COSM6970242	c.1144C>T	p.P382S	Substitution - Missense	7:13940431-13940431	-	382
ENSG00000006468	ENST00000430479	ETV1	Ets	thyroid	adenoma-nodule-goitre	COSM6970285	c.502C>T	p.H168Y	Substitution - Missense	7:13975385-13975385	-	168
ENSG00000006468	ENST00000430479	ETV1	Ets	lung	carcinoma	COSM6970889	c.955G>A	p.E319K	Substitution - Missense	7:13946210-13946210	-	319
ENSG00000006468	ENST00000430479	ETV1	Ets	pancreas	carcinoma	COSM6971603	c.723G>C	p.M241I	Substitution - Missense	7:13971206-13971206	-	241
ENSG00000006468	ENST00000430479	ETV1	Ets	NS	carcinoid-endocrine_tumour	COSM6973883	c.569T>A	p.L190H	Substitution - Missense	7:13971360-13971360	-	190
ENSG00000006468	ENST00000430479	ETV1	Ets	breast	carcinoma	COSM6975261	c.233G>A	p.S78N	Substitution - Missense	7:14017054-14017054	-	78
ENSG00000006468	ENST00000430479	ETV1	Ets	lung	carcinoma	COSM6976939	c.89G>T	p.R30M	Substitution - Missense	7:14027755-14027755	-	30
ENSG00000006468	ENST00000430479	ETV1	Ets	lung	carcinoma	COSM6976978	c.130G>A	p.E44K	Substitution - Missense	7:14027714-14027714	-	44
ENSG00000006468	ENST00000430479	ETV1	Ets	endometrium	carcinoma	COSM6979505	c.1369A>G	p.M457V	Substitution - Missense	7:13935556-13935556	-	457
ENSG00000006468	ENST00000430479	ETV1	Ets	pleura	mesothelioma	COSM6979701	c.1039G>A	p.D347N	Substitution - Missense	7:13946126-13946126	-	347
ENSG00000006468	ENST00000430479	ETV1	Ets	endometrium	carcinoma	COSM6985144	c.403T>C	p.S135P	Substitution - Missense	7:13975484-13975484	-	135
ENSG00000006468	ENST00000430479	ETV1	Ets	ovary	carcinoma	COSM70651	c.700C>T	p.P234S	Substitution - Missense	7:13971229-13971229	-	234
ENSG00000006468	ENST00000430479	ETV1	Ets	urinary_tract	carcinoma	COSM7115727	c.883G>C	p.E295Q	Substitution - Missense	7:13949314-13949314	-	295
ENSG00000006468	ENST00000430479	ETV1	Ets	urinary_tract	carcinoma	COSM7175522	c.383C>T	p.P128L	Substitution - Missense	7:13975504-13975504	-	128
ENSG00000006468	ENST00000430479	ETV1	Ets	urinary_tract	carcinoma	COSM7184537	c.297C>G	p.I99M	Substitution - Missense	7:13978810-13978810	-	99
ENSG00000006468	ENST00000430479	ETV1	Ets	lung	carcinoma	COSM7238538	c.662C>A	p.P221H	Substitution - Missense	7:13971267-13971267	-	221
ENSG00000006468	ENST00000430479	ETV1	Ets	large_intestine	carcinoma	COSM7273556	c.842G>T	p.G281V	Substitution - Missense	7:13950893-13950893	-	281
ENSG00000006468	ENST00000430479	ETV1	Ets	large_intestine	carcinoma	COSM7293953	c.622C>T	p.R208C	Substitution - Missense	7:13971307-13971307	-	208
ENSG00000006468	ENST00000430479	ETV1	Ets	large_intestine	carcinoma	COSM7304224	c.888G>T	p.K296N	Substitution - Missense	7:13949309-13949309	-	296
ENSG00000006468	ENST00000430479	ETV1	Ets	biliary_tract	carcinoma	COSM7319962	c.1318C>T	p.R440C	Substitution - Missense	7:13935607-13935607	-	440
ENSG00000006468	ENST00000430479	ETV1	Ets	lung	carcinoma	COSM7366687	c.488G>C	p.R163P	Substitution - Missense	7:13975399-13975399	-	163
ENSG00000006468	ENST00000430479	ETV1	Ets	lung	carcinoma	COSM745391	c.821C>T	p.S274F	Substitution - Missense	7:13950914-13950914	-	274
ENSG00000006468	ENST00000430479	ETV1	Ets	lung	carcinoma	COSM745392	c.859A>T	p.S287C	Substitution - Missense	7:13950876-13950876	-	287
ENSG00000006468	ENST00000430479	ETV1	Ets	lung	carcinoma	COSM745393	c.887A>G	p.K296R	Substitution - Missense	7:13949310-13949310	-	296
ENSG00000006468	ENST00000430479	ETV1	Ets	lung	carcinoma	COSM745395	c.1078G>T	p.G360C	Substitution - Missense	7:13946087-13946087	-	360
ENSG00000006468	ENST00000430479	ETV1	Ets	lung	carcinoma	COSM745397	c.1079G>T	p.G360V	Substitution - Missense	7:13946086-13946086	-	360
ENSG00000006468	ENST00000430479	ETV1	Ets	lung	carcinoma	COSM94255	c.422C>A	p.S141Y	Substitution - Missense	7:13975465-13975465	-	141
ENSG00000006468	ENST00000430479	ETV1	Ets	liver	other	COSM94255	c.422C>A	p.S141Y	Substitution - Missense	7:13975465-13975465	-	141
ENSG00000006704	ENST00000265755	GTF2IRD1	GTF2I-like	endometrium	carcinoma	COSM1091662	c.19C>T	p.R7C	Substitution - Missense	7:73922429-73922429	+	7
ENSG00000006704	ENST00000265755	GTF2IRD1	GTF2I-like	thyroid	carcinoma	COSM1091662	c.19C>T	p.R7C	Substitution - Missense	7:73922429-73922429	+	7
ENSG00000006704	ENST00000265755	GTF2IRD1	GTF2I-like	endometrium	carcinoma	COSM1091663	c.63C>A	p.N21K	Substitution - Missense	7:73922473-73922473	+	21
ENSG00000006704	ENST00000265755	GTF2IRD1	GTF2I-like	endometrium	carcinoma	COSM1091664	c.227C>T	p.A76V	Substitution - Missense	7:73927263-73927263	+	76
ENSG00000006704	ENST00000265755	GTF2IRD1	GTF2I-like	endometrium	carcinoma	COSM1091666	c.715G>A	p.V239M	Substitution - Missense	7:73933848-73933848	+	239
ENSG00000006704	ENST00000265755	GTF2IRD1	GTF2I-like	endometrium	carcinoma	COSM1091667	c.743C>T	p.A248V	Substitution - Missense	7:73933876-73933876	+	248
ENSG00000006704	ENST00000265755	GTF2IRD1	GTF2I-like	endometrium	carcinoma	COSM1091668	c.1333G>C	p.E445Q	Substitution - Missense	7:73950529-73950529	+	445
ENSG00000006704	ENST00000265755	GTF2IRD1	GTF2I-like	endometrium	carcinoma	COSM1091675	c.2710C>T	p.R904W	Substitution - Missense	7:74015406-74015406	+	904
ENSG00000006704	ENST00000265755	GTF2IRD1	GTF2I-like	ovary	carcinoma	COSM120076	c.2555C>A	p.P852H	Substitution - Missense	7:74005265-74005265	+	852
ENSG00000006704	ENST00000265755	GTF2IRD1	GTF2I-like	large_intestine	carcinoma	COSM1209165	c.157G>A	p.A53T	Substitution - Missense	7:73927193-73927193	+	53
ENSG00000006704	ENST00000265755	GTF2IRD1	GTF2I-like	large_intestine	carcinoma	COSM1209167	c.813G>T	p.K271N	Substitution - Missense	7:73933946-73933946	+	271
ENSG00000006704	ENST00000265755	GTF2IRD1	GTF2I-like	large_intestine	carcinoma	COSM1209169	c.1793C>T	p.P598L	Substitution - Missense	7:73961493-73961493	+	598
ENSG00000006704	ENST00000265755	GTF2IRD1	GTF2I-like	haematopoietic_and_lymphoid_tissue	haematopoietic_neoplasm	COSM1319794	c.626G>A	p.R209Q	Substitution - Missense	7:73933759-73933759	+	209
ENSG00000006704	ENST00000265755	GTF2IRD1	GTF2I-like	upper_aerodigestive_tract	carcinoma	COSM141201	c.2015G>A	p.R672K	Substitution - Missense	7:73969771-73969771	+	672
ENSG00000006704	ENST00000265755	GTF2IRD1	GTF2I-like	large_intestine	carcinoma	COSM1452034	c.1043T>A	p.I348N	Substitution - Missense	7:73938437-73938437	+	348
ENSG00000006704	ENST00000265755	GTF2IRD1	GTF2I-like	large_intestine	carcinoma	COSM1452035	c.1054C>T	p.R352W	Substitution - Missense	7:73938448-73938448	+	352
ENSG00000006704	ENST00000265755	GTF2IRD1	GTF2I-like	large_intestine	carcinoma	COSM1452037	c.1130A>G	p.Y377C	Substitution - Missense	7:73944103-73944103	+	377
ENSG00000006704	ENST00000265755	GTF2IRD1	GTF2I-like	large_intestine	carcinoma	COSM1452040	c.2458C>G	p.L820V	Substitution - Missense	7:74005168-74005168	+	820
ENSG00000006704	ENST00000265755	GTF2IRD1	GTF2I-like	large_intestine	carcinoma	COSM1452041	c.2537A>G	p.D846G	Substitution - Missense	7:74005247-74005247	+	846
ENSG00000006704	ENST00000265755	GTF2IRD1	GTF2I-like	lung	carcinoma	COSM1578160	c.1727G>T	p.R576L	Substitution - Missense	7:73960134-73960134	+	576
ENSG00000006704	ENST00000265755	GTF2IRD1	GTF2I-like	stomach	carcinoma	COSM1643377	c.1393C>G	p.L465V	Substitution - Missense	7:73950589-73950589	+	465
ENSG00000006704	ENST00000265755	GTF2IRD1	GTF2I-like	large_intestine	carcinoma	COSM1659868	c.584G>A	p.R195H	Substitution - Missense	7:73932631-73932631	+	195
ENSG00000006704	ENST00000265755	GTF2IRD1	GTF2I-like	large_intestine	carcinoma	COSM1659868	c.584G>A	p.R195H	Substitution - Missense	7:73932631-73932631	+	195
ENSG00000006704	ENST00000265755	GTF2IRD1	GTF2I-like	haematopoietic_and_lymphoid_tissue	lymphoid_neoplasm	COSM1659868	c.584G>A	p.R195H	Substitution - Missense	7:73932631-73932631	+	195
ENSG00000006704	ENST00000265755	GTF2IRD1	GTF2I-like	kidney	carcinoma	COSM1659868	c.584G>A	p.R195H	Substitution - Missense	7:73932631-73932631	+	195
ENSG00000006704	ENST00000265755	GTF2IRD1	GTF2I-like	kidney	carcinoma	COSM1660073	c.653A>G	p.N218S	Substitution - Missense	7:73933786-73933786	+	218
ENSG00000006704	ENST00000265755	GTF2IRD1	GTF2I-like	skin	malignant_melanoma	COSM1698762	c.2021C>T	p.S674F	Substitution - Missense	7:73969777-73969777	+	674
ENSG00000006704	ENST00000265755	GTF2IRD1	GTF2I-like	skin	carcinoma	COSM1698762	c.2021C>T	p.S674F	Substitution - Missense	7:73969777-73969777	+	674
ENSG00000006704	ENST00000265755	GTF2IRD1	GTF2I-like	skin	malignant_melanoma	COSM1698763	c.2279C>T	p.S760F	Substitution - Missense	7:73973317-73973317	+	760
ENSG00000006704	ENST00000265755	GTF2IRD1	GTF2I-like	liver	carcinoma	COSM1725537	c.980T>G	p.L327R	Substitution - Missense	7:73935601-73935601	+	327
ENSG00000006704	ENST00000265755	GTF2IRD1	GTF2I-like	liver	other	COSM1725537	c.980T>G	p.L327R	Substitution - Missense	7:73935601-73935601	+	327
ENSG00000006704	ENST00000265755	GTF2IRD1	GTF2I-like	central_nervous_system	glioma	COSM1736574	c.180G>C	p.E60D	Substitution - Missense	7:73927216-73927216	+	60
ENSG00000006704	ENST00000265755	GTF2IRD1	GTF2I-like	haematopoietic_and_lymphoid_tissue	lymphoid_neoplasm	COSM1739390	c.1933G>A	p.E645K	Substitution - Missense	7:73969520-73969520	+	645
ENSG00000006704	ENST00000265755	GTF2IRD1	GTF2I-like	skin	malignant_melanoma	COSM1739390	c.1933G>A	p.E645K	Substitution - Missense	7:73969520-73969520	+	645
ENSG00000006704	ENST00000265755	GTF2IRD1	GTF2I-like	biliary_tract	carcinoma	COSM1743464	c.1055G>A	p.R352Q	Substitution - Missense	7:73938449-73938449	+	352
ENSG00000006704	ENST00000265755	GTF2IRD1	GTF2I-like	urinary_tract	carcinoma	COSM1755355	c.946C>G	p.L316V	Substitution - Missense	7:73935567-73935567	+	316
ENSG00000006704	ENST00000265755	GTF2IRD1	GTF2I-like	urinary_tract	carcinoma	COSM1755355	c.946C>G	p.L316V	Substitution - Missense	7:73935567-73935567	+	316
ENSG00000006704	ENST00000265755	GTF2IRD1	GTF2I-like	skin	malignant_melanoma	COSM177067	c.796G>A	p.A266T	Substitution - Missense	7:73933929-73933929	+	266
ENSG00000006704	ENST00000265755	GTF2IRD1	GTF2I-like	stomach	carcinoma	COSM195918	c.1247G>A	p.R416H	Substitution - Missense	7:73944220-73944220	+	416
ENSG00000006704	ENST00000265755	GTF2IRD1	GTF2I-like	breast	carcinoma	COSM214238	c.979C>T	p.L327F	Substitution - Missense	7:73935600-73935600	+	327
ENSG00000006704	ENST00000265755	GTF2IRD1	GTF2I-like	haematopoietic_and_lymphoid_tissue	lymphoid_neoplasm	COSM221496	c.1409G>A	p.R470Q	Substitution - Missense	7:73950605-73950605	+	470
ENSG00000006704	ENST00000265755	GTF2IRD1	GTF2I-like	large_intestine	carcinoma	COSM267985	c.1211A>T	p.Y404F	Substitution - Missense	7:73944184-73944184	+	404
ENSG00000006704	ENST00000265755	GTF2IRD1	GTF2I-like	large_intestine	carcinoma	COSM268264	c.2092C>T	p.R698W	Substitution - Missense	7:73971992-73971992	+	698
ENSG00000006704	ENST00000265755	GTF2IRD1	GTF2I-like	large_intestine	carcinoma	COSM271847	c.1870C>T	p.R624W	Substitution - Missense	7:73961570-73961570	+	624
ENSG00000006704	ENST00000265755	GTF2IRD1	GTF2I-like	oesophagus	carcinoma	COSM272756	c.2566G>A	p.D856N	Substitution - Missense	7:74005276-74005276	+	856
ENSG00000006704	ENST00000265755	GTF2IRD1	GTF2I-like	large_intestine	carcinoma	COSM272756	c.2566G>A	p.D856N	Substitution - Missense	7:74005276-74005276	+	856
ENSG00000006704	ENST00000265755	GTF2IRD1	GTF2I-like	large_intestine	carcinoma	COSM296003	c.2663C>T	p.A888V	Substitution - Missense	7:74009367-74009367	+	888
ENSG00000006704	ENST00000265755	GTF2IRD1	GTF2I-like	lung	carcinoma	COSM3087768	c.43T>A	p.C15S	Substitution - Missense	7:73922453-73922453	+	15
ENSG00000006704	ENST00000265755	GTF2IRD1	GTF2I-like	large_intestine	carcinoma	COSM3087772	c.212G>A	p.R71K	Substitution - Missense	7:73927248-73927248	+	71
ENSG00000006704	ENST00000265755	GTF2IRD1	GTF2I-like	NS	malignant_melanoma	COSM3087786	c.823C>T	p.P275S	Substitution - Missense	7:73933956-73933956	+	275
ENSG00000006704	ENST00000265755	GTF2IRD1	GTF2I-like	large_intestine	carcinoma	COSM3087800	c.1289G>A	p.R430Q	Substitution - Missense	7:73949457-73949457	+	430
ENSG00000006704	ENST00000265755	GTF2IRD1	GTF2I-like	large_intestine	carcinoma	COSM3087803	c.1364C>T	p.A455V	Substitution - Missense	7:73950560-73950560	+	455
ENSG00000006704	ENST00000265755	GTF2IRD1	GTF2I-like	lung	carcinoma	COSM3087821	c.2059G>C	p.G687R	Substitution - Missense	7:73969815-73969815	+	687
ENSG00000006704	ENST00000265755	GTF2IRD1	GTF2I-like	lung	carcinoma	COSM311681	c.2566G>T	p.D856Y	Substitution - Missense	7:74005276-74005276	+	856
ENSG00000006704	ENST00000265755	GTF2IRD1	GTF2I-like	lung	carcinoma	COSM311681	c.2566G>T	p.D856Y	Substitution - Missense	7:74005276-74005276	+	856
ENSG00000006704	ENST00000265755	GTF2IRD1	GTF2I-like	lung	carcinoma	COSM320736	c.2262G>C	p.K754N	Substitution - Missense	7:73973300-73973300	+	754
ENSG00000006704	ENST00000265755	GTF2IRD1	GTF2I-like	lung	carcinoma	COSM325462	c.1745G>T	p.G582V	Substitution - Missense	7:73961445-73961445	+	582
ENSG00000006704	ENST00000265755	GTF2IRD1	GTF2I-like	lung	carcinoma	COSM331564	c.2699G>A	p.R900H	Substitution - Missense	7:74015395-74015395	+	900
ENSG00000006704	ENST00000265755	GTF2IRD1	GTF2I-like	haematopoietic_and_lymphoid_tissue	lymphoid_neoplasm	COSM3358163	c.1663G>A	p.E555K	Substitution - Missense	7:73959129-73959129	+	555
ENSG00000006704	ENST00000265755	GTF2IRD1	GTF2I-like	thyroid	carcinoma	COSM3374673	c.230G>A	p.R77Q	Substitution - Missense	7:73927266-73927266	+	77
ENSG00000006704	ENST00000265755	GTF2IRD1	GTF2I-like	large_intestine	carcinoma	COSM3374673	c.230G>A	p.R77Q	Substitution - Missense	7:73927266-73927266	+	77
ENSG00000006704	ENST00000265755	GTF2IRD1	GTF2I-like	pancreas	carcinoma	COSM3394884	c.208G>T	p.G70W	Substitution - Missense	7:73927244-73927244	+	70
ENSG00000006704	ENST00000265755	GTF2IRD1	GTF2I-like	central_nervous_system	glioma	COSM3412287	c.55C>T	p.R19C	Substitution - Missense	7:73922465-73922465	+	19
ENSG00000006704	ENST00000265755	GTF2IRD1	GTF2I-like	large_intestine	carcinoma	COSM3412287	c.55C>T	p.R19C	Substitution - Missense	7:73922465-73922465	+	19
ENSG00000006704	ENST00000265755	GTF2IRD1	GTF2I-like	large_intestine	carcinoma	COSM3431751	c.415C>A	p.L139I	Substitution - Missense	7:73929920-73929920	+	139
ENSG00000006704	ENST00000265755	GTF2IRD1	GTF2I-like	large_intestine	carcinoma	COSM3431753	c.2430C>A	p.F810L	Substitution - Missense	7:74004244-74004244	+	810
ENSG00000006704	ENST00000265755	GTF2IRD1	GTF2I-like	skin	malignant_melanoma	COSM3640505	c.503G>A	p.G168E	Substitution - Missense	7:73932550-73932550	+	168
ENSG00000006704	ENST00000265755	GTF2IRD1	GTF2I-like	skin	malignant_melanoma	COSM3640506	c.607C>T	p.P203S	Substitution - Missense	7:73933740-73933740	+	203
ENSG00000006704	ENST00000265755	GTF2IRD1	GTF2I-like	skin	malignant_melanoma	COSM3640511	c.1189C>T	p.P397S	Substitution - Missense	7:73944162-73944162	+	397
ENSG00000006704	ENST00000265755	GTF2IRD1	GTF2I-like	skin	malignant_melanoma	COSM3640513	c.1544C>T	p.S515F	Substitution - Missense	7:73954224-73954224	+	515
ENSG00000006704	ENST00000265755	GTF2IRD1	GTF2I-like	skin	malignant_melanoma	COSM3640515	c.1834C>T	p.L612F	Substitution - Missense	7:73961534-73961534	+	612
ENSG00000006704	ENST00000265755	GTF2IRD1	GTF2I-like	central_nervous_system	primitive_neuroectodermal_tumour-medulloblastoma	COSM3670378	c.2395A>C	p.K799Q	Substitution - Missense	7:74004209-74004209	+	799
ENSG00000006704	ENST00000265755	GTF2IRD1	GTF2I-like	prostate	carcinoma	COSM3674976	c.2774C>A	p.P925Q	Substitution - Missense	7:74015470-74015470	+	925
ENSG00000006704	ENST00000265755	GTF2IRD1	GTF2I-like	skin	malignant_melanoma	COSM3727427	c.1313C>A	p.T438N	Substitution - Missense	7:73950509-73950509	+	438
ENSG00000006704	ENST00000265755	GTF2IRD1	GTF2I-like	urinary_tract	carcinoma	COSM3778570	c.823C>G	p.P275A	Substitution - Missense	7:73933956-73933956	+	275
ENSG00000006704	ENST00000265755	GTF2IRD1	GTF2I-like	urinary_tract	carcinoma	COSM3778570	c.823C>G	p.P275A	Substitution - Missense	7:73933956-73933956	+	275
ENSG00000006704	ENST00000265755	GTF2IRD1	GTF2I-like	pancreas	carcinoma	COSM3788305	c.376T>C	p.Y126H	Substitution - Missense	7:73929881-73929881	+	126
ENSG00000006704	ENST00000265755	GTF2IRD1	GTF2I-like	stomach	carcinoma	COSM3882353	c.37A>G	p.N13D	Substitution - Missense	7:73922447-73922447	+	13
ENSG00000006704	ENST00000265755	GTF2IRD1	GTF2I-like	stomach	carcinoma	COSM3882356	c.697C>T	p.H233Y	Substitution - Missense	7:73933830-73933830	+	233
ENSG00000006704	ENST00000265755	GTF2IRD1	GTF2I-like	stomach	carcinoma	COSM3882357	c.797C>T	p.A266V	Substitution - Missense	7:73933930-73933930	+	266
ENSG00000006704	ENST00000265755	GTF2IRD1	GTF2I-like	stomach	carcinoma	COSM3882359	c.1331T>C	p.L444P	Substitution - Missense	7:73950527-73950527	+	444
ENSG00000006704	ENST00000265755	GTF2IRD1	GTF2I-like	stomach	carcinoma	COSM3882360	c.1616C>T	p.T539I	Substitution - Missense	7:73954296-73954296	+	539
ENSG00000006704	ENST00000265755	GTF2IRD1	GTF2I-like	stomach	carcinoma	COSM3882362	c.1759G>A	p.V587I	Substitution - Missense	7:73961459-73961459	+	587
ENSG00000006704	ENST00000265755	GTF2IRD1	GTF2I-like	stomach	carcinoma	COSM3882363	c.2246G>T	p.G749V	Substitution - Missense	7:73973284-73973284	+	749
ENSG00000006704	ENST00000265755	GTF2IRD1	GTF2I-like	stomach	carcinoma	COSM3882364	c.2269A>G	p.T757A	Substitution - Missense	7:73973307-73973307	+	757
ENSG00000006704	ENST00000265755	GTF2IRD1	GTF2I-like	stomach	carcinoma	COSM3882366	c.2548C>T	p.R850W	Substitution - Missense	7:74005258-74005258	+	850
ENSG00000006704	ENST00000265755	GTF2IRD1	GTF2I-like	stomach	carcinoma	COSM3882368	c.2789C>T	p.S930L	Substitution - Missense	7:74015485-74015485	+	930
ENSG00000006704	ENST00000265755	GTF2IRD1	GTF2I-like	oesophagus	carcinoma	COSM3882368	c.2789C>T	p.S930L	Substitution - Missense	7:74015485-74015485	+	930
ENSG00000006704	ENST00000265755	GTF2IRD1	GTF2I-like	oesophagus	carcinoma	COSM3882368	c.2789C>T	p.S930L	Substitution - Missense	7:74015485-74015485	+	930
ENSG00000006704	ENST00000265755	GTF2IRD1	GTF2I-like	oesophagus	carcinoma	COSM3882368	c.2789C>T	p.S930L	Substitution - Missense	7:74015485-74015485	+	930
ENSG00000006704	ENST00000265755	GTF2IRD1	GTF2I-like	lung	carcinoma	COSM390301	c.2703G>C	p.K901N	Substitution - Missense	7:74015399-74015399	+	901
ENSG00000006704	ENST00000265755	GTF2IRD1	GTF2I-like	central_nervous_system	glioma	COSM3929179	c.2840C>T	p.A947V	Substitution - Missense	7:74016720-74016720	+	947
ENSG00000006704	ENST00000265755	GTF2IRD1	GTF2I-like	urinary_tract	carcinoma	COSM3929179	c.2840C>T	p.A947V	Substitution - Missense	7:74016720-74016720	+	947
ENSG00000006704	ENST00000265755	GTF2IRD1	GTF2I-like	lung	carcinoma	COSM3950788	c.883G>T	p.A295S	Substitution - Missense	7:73934016-73934016	+	295
ENSG00000006704	ENST00000265755	GTF2IRD1	GTF2I-like	lung	carcinoma	COSM3950788	c.883G>T	p.A295S	Substitution - Missense	7:73934016-73934016	+	295
ENSG00000006704	ENST00000265755	GTF2IRD1	GTF2I-like	haematopoietic_and_lymphoid_tissue	lymphoid_neoplasm	COSM3953156	c.2731G>A	p.V911I	Substitution - Missense	7:74015427-74015427	+	911
ENSG00000006704	ENST00000265755	GTF2IRD1	GTF2I-like	urinary_tract	carcinoma	COSM3982264	c.1954A>G	p.M652V	Substitution - Missense	7:73969541-73969541	+	652
ENSG00000006704	ENST00000265755	GTF2IRD1	GTF2I-like	lung	carcinoma	COSM3982264	c.1954A>G	p.M652V	Substitution - Missense	7:73969541-73969541	+	652
ENSG00000006704	ENST00000265755	GTF2IRD1	GTF2I-like	haematopoietic_and_lymphoid_tissue	haematopoietic_neoplasm	COSM3982264	c.1954A>G	p.M652V	Substitution - Missense	7:73969541-73969541	+	652
ENSG00000006704	ENST00000265755	GTF2IRD1	GTF2I-like	urinary_tract	carcinoma	COSM3982264	c.1954A>G	p.M652V	Substitution - Missense	7:73969541-73969541	+	652
ENSG00000006704	ENST00000265755	GTF2IRD1	GTF2I-like	haematopoietic_and_lymphoid_tissue	haematopoietic_neoplasm	COSM3982264	c.1954A>G	p.M652V	Substitution - Missense	7:73969541-73969541	+	652
ENSG00000006704	ENST00000265755	GTF2IRD1	GTF2I-like	kidney	carcinoma	COSM3995691	c.502G>A	p.G168R	Substitution - Missense	7:73932549-73932549	+	168
ENSG00000006704	ENST00000265755	GTF2IRD1	GTF2I-like	lung	carcinoma	COSM402891	c.2631G>T	p.Q877H	Substitution - Missense	7:74005341-74005341	+	877
ENSG00000006704	ENST00000265755	GTF2IRD1	GTF2I-like	ovary	carcinoma	COSM4149340	c.253C>T	p.L85F	Substitution - Missense	7:73927289-73927289	+	85
ENSG00000006704	ENST00000265755	GTF2IRD1	GTF2I-like	ovary	carcinoma	COSM4149341	c.1249C>G	p.H417D	Substitution - Missense	7:73944222-73944222	+	417
ENSG00000006704	ENST00000265755	GTF2IRD1	GTF2I-like	kidney	NS	COSM4153069	c.2747C>T	p.S916L	Substitution - Missense	7:74015443-74015443	+	916
ENSG00000006704	ENST00000265755	GTF2IRD1	GTF2I-like	urinary_tract	carcinoma	COSM421884	c.805G>C	p.E269Q	Substitution - Missense	7:73933938-73933938	+	269
ENSG00000006704	ENST00000265755	GTF2IRD1	GTF2I-like	large_intestine	carcinoma	COSM4363226	c.77G>A	p.R26H	Substitution - Missense	7:73922487-73922487	+	26
ENSG00000006704	ENST00000265755	GTF2IRD1	GTF2I-like	oesophagus	carcinoma	COSM4410448	c.154G>A	p.V52M	Substitution - Missense	7:73927190-73927190	+	52
ENSG00000006704	ENST00000265755	GTF2IRD1	GTF2I-like	prostate	carcinoma	COSM4420912	c.2215G>A	p.G739S	Substitution - Missense	7:73973253-73973253	+	739
ENSG00000006704	ENST00000265755	GTF2IRD1	GTF2I-like	skin	carcinoma	COSM4472002	c.1658C>T	p.P553L	Substitution - Missense	7:73959124-73959124	+	553
ENSG00000006704	ENST00000265755	GTF2IRD1	GTF2I-like	skin	carcinoma	COSM4472002	c.1658C>T	p.P553L	Substitution - Missense	7:73959124-73959124	+	553
ENSG00000006704	ENST00000265755	GTF2IRD1	GTF2I-like	skin	carcinoma	COSM4472002	c.1658C>T	p.P553L	Substitution - Missense	7:73959124-73959124	+	553
ENSG00000006704	ENST00000265755	GTF2IRD1	GTF2I-like	skin	carcinoma	COSM4474542	c.1832C>T	p.S611F	Substitution - Missense	7:73961532-73961532	+	611
ENSG00000006704	ENST00000265755	GTF2IRD1	GTF2I-like	skin	carcinoma	COSM4484500	c.2765C>T	p.S922F	Substitution - Missense	7:74015461-74015461	+	922
ENSG00000006704	ENST00000265755	GTF2IRD1	GTF2I-like	skin	carcinoma	COSM4484510	c.2768C>T	p.S923F	Substitution - Missense	7:74015464-74015464	+	923
ENSG00000006704	ENST00000265755	GTF2IRD1	GTF2I-like	skin	carcinoma	COSM4510920	c.755C>T	p.S252F	Substitution - Missense	7:73933888-73933888	+	252
ENSG00000006704	ENST00000265755	GTF2IRD1	GTF2I-like	skin	carcinoma	COSM4516313	c.1686_1687CC>TT	p.R563W	Substitution - Missense	7:73960093-73960094	+	563
ENSG00000006704	ENST00000265755	GTF2IRD1	GTF2I-like	large_intestine	carcinoma	COSM4633030	c.1082G>T	p.S361I	Substitution - Missense	7:73938476-73938476	+	361
ENSG00000006704	ENST00000265755	GTF2IRD1	GTF2I-like	large_intestine	carcinoma	COSM4689167	c.160T>A	p.C54S	Substitution - Missense	7:73927196-73927196	+	54
ENSG00000006704	ENST00000265755	GTF2IRD1	GTF2I-like	large_intestine	carcinoma	COSM4689169	c.1790A>G	p.H597R	Substitution - Missense	7:73961490-73961490	+	597
ENSG00000006704	ENST00000265755	GTF2IRD1	GTF2I-like	large_intestine	carcinoma	COSM4689170	c.2080G>A	p.A694T	Substitution - Missense	7:73971980-73971980	+	694
ENSG00000006704	ENST00000265755	GTF2IRD1	GTF2I-like	large_intestine	carcinoma	COSM4689170	c.2080G>A	p.A694T	Substitution - Missense	7:73971980-73971980	+	694
ENSG00000006704	ENST00000265755	GTF2IRD1	GTF2I-like	liver	carcinoma	COSM4778308	c.2614A>G	p.M872V	Substitution - Missense	7:74005324-74005324	+	872
ENSG00000006704	ENST00000265755	GTF2IRD1	GTF2I-like	liver	carcinoma	COSM4803418	c.2547C>G	p.F849L	Substitution - Missense	7:74005257-74005257	+	849
ENSG00000006704	ENST00000265755	GTF2IRD1	GTF2I-like	liver	carcinoma	COSM4804189	c.1842G>T	p.R614S	Substitution - Missense	7:73961542-73961542	+	614
ENSG00000006704	ENST00000265755	GTF2IRD1	GTF2I-like	cervix	carcinoma	COSM4834115	c.2586G>T	p.K862N	Substitution - Missense	7:74005296-74005296	+	862
ENSG00000006704	ENST00000265755	GTF2IRD1	GTF2I-like	kidney	carcinoma	COSM485554	c.2236C>A	p.L746M	Substitution - Missense	7:73973274-73973274	+	746
ENSG00000006704	ENST00000265755	GTF2IRD1	GTF2I-like	upper_aerodigestive_tract	carcinoma	COSM4889726	c.2011G>C	p.E671Q	Substitution - Missense	7:73969767-73969767	+	671
ENSG00000006704	ENST00000265755	GTF2IRD1	GTF2I-like	skin	malignant_melanoma	COSM4896241	c.1120C>T	p.P374S	Substitution - Missense	7:73944093-73944093	+	374
ENSG00000006704	ENST00000265755	GTF2IRD1	GTF2I-like	large_intestine	carcinoma	COSM5007534	c.991G>A	p.V331I	Substitution - Missense	7:73935612-73935612	+	331
ENSG00000006704	ENST00000265755	GTF2IRD1	GTF2I-like	thymus	thymoma	COSM5095246	c.1126C>A	p.P376T	Substitution - Missense	7:73944099-73944099	+	376
ENSG00000006704	ENST00000265755	GTF2IRD1	GTF2I-like	large_intestine	carcinoma	COSM5358437	c.1738G>T	p.A580S	Substitution - Missense	7:73961438-73961438	+	580
ENSG00000006704	ENST00000265755	GTF2IRD1	GTF2I-like	skin	malignant_melanoma	COSM5407881	c.1789C>T	p.H597Y	Substitution - Missense	7:73961489-73961489	+	597
ENSG00000006704	ENST00000265755	GTF2IRD1	GTF2I-like	large_intestine	carcinoma	COSM5476776	c.658G>A	p.V220I	Substitution - Missense	7:73933791-73933791	+	220
ENSG00000006704	ENST00000265755	GTF2IRD1	GTF2I-like	biliary_tract	carcinoma	COSM5492238	c.683G>A	p.R228Q	Substitution - Missense	7:73933816-73933816	+	228
ENSG00000006704	ENST00000265755	GTF2IRD1	GTF2I-like	biliary_tract	carcinoma	COSM5518761	c.103G>A	p.V35M	Substitution - Missense	7:73922513-73922513	+	35
ENSG00000006704	ENST00000265755	GTF2IRD1	GTF2I-like	NS	malignant_melanoma	COSM5532104	c.2240C>T	p.P747L	Substitution - Missense	7:73973278-73973278	+	747
ENSG00000006704	ENST00000265755	GTF2IRD1	GTF2I-like	NS	malignant_melanoma	COSM5532105	c.2450C>T	p.A817V	Substitution - Missense	7:74005160-74005160	+	817
ENSG00000006704	ENST00000265755	GTF2IRD1	GTF2I-like	NS	malignant_melanoma	COSM5532106	c.419A>T	p.Y140F	Substitution - Missense	7:73929924-73929924	+	140
ENSG00000006704	ENST00000265755	GTF2IRD1	GTF2I-like	prostate	carcinoma	COSM5562931	c.2357C>T	p.P786L	Substitution - Missense	7:73973977-73973977	+	786
ENSG00000006704	ENST00000265755	GTF2IRD1	GTF2I-like	lung	carcinoma	COSM5672949	c.2371G>T	p.D791Y	Substitution - Missense	7:74004185-74004185	+	791
ENSG00000006704	ENST00000265755	GTF2IRD1	GTF2I-like	lung	carcinoma	COSM5698928	c.847G>T	p.D283Y	Substitution - Missense	7:73933980-73933980	+	283
ENSG00000006704	ENST00000265755	GTF2IRD1	GTF2I-like	lung	carcinoma	COSM5698929	c.1955T>G	p.M652R	Substitution - Missense	7:73969542-73969542	+	652
ENSG00000006704	ENST00000265755	GTF2IRD1	GTF2I-like	skin	malignant_melanoma	COSM5724822	c.2729C>T	p.S910F	Substitution - Missense	7:74015425-74015425	+	910
ENSG00000006704	ENST00000265755	GTF2IRD1	GTF2I-like	skin	carcinoma	COSM5724822	c.2729C>T	p.S910F	Substitution - Missense	7:74015425-74015425	+	910
ENSG00000006704	ENST00000265755	GTF2IRD1	GTF2I-like	skin	malignant_melanoma	COSM5724822	c.2729C>T	p.S910F	Substitution - Missense	7:74015425-74015425	+	910
ENSG00000006704	ENST00000265755	GTF2IRD1	GTF2I-like	skin	malignant_melanoma	COSM5724822	c.2729C>T	p.S910F	Substitution - Missense	7:74015425-74015425	+	910
ENSG00000006704	ENST00000265755	GTF2IRD1	GTF2I-like	breast	carcinoma	COSM5767521	c.2297T>G	p.I766S	Substitution - Missense	7:73973335-73973335	+	766
ENSG00000006704	ENST00000265755	GTF2IRD1	GTF2I-like	breast	carcinoma	COSM5779058	c.1198C>T	p.R400C	Substitution - Missense	7:73944171-73944171	+	400
ENSG00000006704	ENST00000265755	GTF2IRD1	GTF2I-like	breast	carcinoma	COSM5786321	c.2377G>A	p.A793T	Substitution - Missense	7:74004191-74004191	+	793
ENSG00000006704	ENST00000265755	GTF2IRD1	GTF2I-like	breast	carcinoma	COSM5789098	c.2011G>A	p.E671K	Substitution - Missense	7:73969767-73969767	+	671
ENSG00000006704	ENST00000265755	GTF2IRD1	GTF2I-like	breast	carcinoma	COSM5789098	c.2011G>A	p.E671K	Substitution - Missense	7:73969767-73969767	+	671
ENSG00000006704	ENST00000265755	GTF2IRD1	GTF2I-like	breast	carcinoma	COSM5789098	c.2011G>A	p.E671K	Substitution - Missense	7:73969767-73969767	+	671
ENSG00000006704	ENST00000265755	GTF2IRD1	GTF2I-like	liver	other	COSM5804517	c.962A>T	p.H321L	Substitution - Missense	7:73935583-73935583	+	321
ENSG00000006704	ENST00000265755	GTF2IRD1	GTF2I-like	liver	other	COSM5804719	c.2420A>T	p.K807M	Substitution - Missense	7:74004234-74004234	+	807
ENSG00000006704	ENST00000265755	GTF2IRD1	GTF2I-like	liver	other	COSM5811750	c.2333C>A	p.T778N	Substitution - Missense	7:73973371-73973371	+	778
ENSG00000006704	ENST00000265755	GTF2IRD1	GTF2I-like	liver	other	COSM5823944	c.2075A>G	p.Y692C	Substitution - Missense	7:73971975-73971975	+	692
ENSG00000006704	ENST00000265755	GTF2IRD1	GTF2I-like	NS	malignant_melanoma	COSM5873070	c.2212C>T	p.P738S	Substitution - Missense	7:73973250-73973250	+	738
ENSG00000006704	ENST00000265755	GTF2IRD1	GTF2I-like	skin	carcinoma	COSM5900902	c.835C>T	p.L279F	Substitution - Missense	7:73933968-73933968	+	279
ENSG00000006704	ENST00000265755	GTF2IRD1	GTF2I-like	skin	carcinoma	COSM5925357	c.1775C>T	p.S592F	Substitution - Missense	7:73961475-73961475	+	592
ENSG00000006704	ENST00000265755	GTF2IRD1	GTF2I-like	skin	carcinoma	COSM5935280	c.2251C>T	p.P751S	Substitution - Missense	7:73973289-73973289	+	751
ENSG00000006704	ENST00000265755	GTF2IRD1	GTF2I-like	skin	carcinoma	COSM5939699	c.833C>T	p.P278L	Substitution - Missense	7:73933966-73933966	+	278
ENSG00000006704	ENST00000265755	GTF2IRD1	GTF2I-like	upper_aerodigestive_tract	carcinoma	COSM5956059	c.1495G>C	p.E499Q	Substitution - Missense	7:73953057-73953057	+	499
ENSG00000006704	ENST00000265755	GTF2IRD1	GTF2I-like	thyroid	carcinoma	COSM5959247	c.1405G>T	p.A469S	Substitution - Missense	7:73950601-73950601	+	469
ENSG00000006704	ENST00000265755	GTF2IRD1	GTF2I-like	thyroid	carcinoma	COSM5959420	c.1406C>T	p.A469V	Substitution - Missense	7:73950602-73950602	+	469
ENSG00000006704	ENST00000265755	GTF2IRD1	GTF2I-like	breast	carcinoma	COSM5960648	c.346C>T	p.R116W	Substitution - Missense	7:73929851-73929851	+	116
ENSG00000006704	ENST00000265755	GTF2IRD1	GTF2I-like	breast	carcinoma	COSM5960648	c.346C>T	p.R116W	Substitution - Missense	7:73929851-73929851	+	116
ENSG00000006704	ENST00000265755	GTF2IRD1	GTF2I-like	breast	carcinoma	COSM5962233	c.140A>G	p.K47R	Substitution - Missense	7:73927176-73927176	+	47
ENSG00000006704	ENST00000265755	GTF2IRD1	GTF2I-like	breast	carcinoma	COSM5962233	c.140A>G	p.K47R	Substitution - Missense	7:73927176-73927176	+	47
ENSG00000006704	ENST00000265755	GTF2IRD1	GTF2I-like	prostate	carcinoma	COSM5997201	c.151G>A	p.E51K	Substitution - Missense	7:73927187-73927187	+	51
ENSG00000006704	ENST00000265755	GTF2IRD1	GTF2I-like	lung	carcinoma	COSM602063	c.2829G>T	p.M943I	Substitution - Missense	7:74016709-74016709	+	943
ENSG00000006704	ENST00000265755	GTF2IRD1	GTF2I-like	oesophagus	carcinoma	COSM602065	c.2230G>A	p.E744K	Substitution - Missense	7:73973268-73973268	+	744
ENSG00000006704	ENST00000265755	GTF2IRD1	GTF2I-like	skin	malignant_melanoma	COSM602065	c.2230G>A	p.E744K	Substitution - Missense	7:73973268-73973268	+	744
ENSG00000006704	ENST00000265755	GTF2IRD1	GTF2I-like	large_intestine	carcinoma	COSM602065	c.2230G>A	p.E744K	Substitution - Missense	7:73973268-73973268	+	744
ENSG00000006704	ENST00000265755	GTF2IRD1	GTF2I-like	lung	carcinoma	COSM602065	c.2230G>A	p.E744K	Substitution - Missense	7:73973268-73973268	+	744
ENSG00000006704	ENST00000265755	GTF2IRD1	GTF2I-like	large_intestine	carcinoma	COSM6034746	c.1957G>A	p.D653N	Substitution - Missense	7:73969544-73969544	+	653
ENSG00000006704	ENST00000265755	GTF2IRD1	GTF2I-like	lung	carcinoma	COSM6110671	c.1421G>C	p.G474A	Substitution - Missense	7:73952477-73952477	+	474
ENSG00000006704	ENST00000265755	GTF2IRD1	GTF2I-like	lung	carcinoma	COSM6110672	c.929C>G	p.T310S	Substitution - Missense	7:73935550-73935550	+	310
ENSG00000006704	ENST00000265755	GTF2IRD1	GTF2I-like	lung	carcinoma	COSM6178270	c.2163G>C	p.L721F	Substitution - Missense	7:73973201-73973201	+	721
ENSG00000006704	ENST00000265755	GTF2IRD1	GTF2I-like	liver	other	COSM6235656	c.68C>T	p.A23V	Substitution - Missense	7:73922478-73922478	+	23
ENSG00000006704	ENST00000265755	GTF2IRD1	GTF2I-like	liver	other	COSM6243524	c.1177C>T	p.P393S	Substitution - Missense	7:73944150-73944150	+	393
ENSG00000006704	ENST00000265755	GTF2IRD1	GTF2I-like	thyroid	carcinoma	COSM6371211	c.1580C>A	p.P527Q	Substitution - Missense	7:73954260-73954260	+	527
ENSG00000006704	ENST00000265755	GTF2IRD1	GTF2I-like	thyroid	carcinoma	COSM6371211	c.1580C>A	p.P527Q	Substitution - Missense	7:73954260-73954260	+	527
ENSG00000006704	ENST00000265755	GTF2IRD1	GTF2I-like	thyroid	carcinoma	COSM6379067	c.1594G>C	p.G532R	Substitution - Missense	7:73954274-73954274	+	532
ENSG00000006704	ENST00000265755	GTF2IRD1	GTF2I-like	thyroid	carcinoma	COSM6379067	c.1594G>C	p.G532R	Substitution - Missense	7:73954274-73954274	+	532
ENSG00000006704	ENST00000265755	GTF2IRD1	GTF2I-like	thyroid	carcinoma	COSM6379067	c.1594G>C	p.G532R	Substitution - Missense	7:73954274-73954274	+	532
ENSG00000006704	ENST00000265755	GTF2IRD1	GTF2I-like	thyroid	carcinoma	COSM6379067	c.1594G>C	p.G532R	Substitution - Missense	7:73954274-73954274	+	532
ENSG00000006704	ENST00000265755	GTF2IRD1	GTF2I-like	thyroid	carcinoma	COSM6380032	c.2574C>A	p.H858Q	Substitution - Missense	7:74005284-74005284	+	858
ENSG00000006704	ENST00000265755	GTF2IRD1	GTF2I-like	thyroid	carcinoma	COSM6380032	c.2574C>A	p.H858Q	Substitution - Missense	7:74005284-74005284	+	858
ENSG00000006704	ENST00000265755	GTF2IRD1	GTF2I-like	thyroid	carcinoma	COSM6393850	c.1924C>A	p.L642M	Substitution - Missense	7:73969511-73969511	+	642
ENSG00000006704	ENST00000265755	GTF2IRD1	GTF2I-like	thyroid	carcinoma	COSM6393850	c.1924C>A	p.L642M	Substitution - Missense	7:73969511-73969511	+	642
ENSG00000006704	ENST00000265755	GTF2IRD1	GTF2I-like	thyroid	carcinoma	COSM6394422	c.430C>A	p.L144M	Substitution - Missense	7:73932477-73932477	+	144
ENSG00000006704	ENST00000265755	GTF2IRD1	GTF2I-like	thyroid	carcinoma	COSM6394422	c.430C>A	p.L144M	Substitution - Missense	7:73932477-73932477	+	144
ENSG00000006704	ENST00000265755	GTF2IRD1	GTF2I-like	thyroid	carcinoma	COSM6396507	c.2365G>A	p.D789N	Substitution - Missense	7:73973985-73973985	+	789
ENSG00000006704	ENST00000265755	GTF2IRD1	GTF2I-like	thyroid	carcinoma	COSM6396507	c.2365G>A	p.D789N	Substitution - Missense	7:73973985-73973985	+	789
ENSG00000006704	ENST00000265755	GTF2IRD1	GTF2I-like	thyroid	carcinoma	COSM6400839	c.2551A>G	p.N851D	Substitution - Missense	7:74005261-74005261	+	851
ENSG00000006704	ENST00000265755	GTF2IRD1	GTF2I-like	thyroid	carcinoma	COSM6400839	c.2551A>G	p.N851D	Substitution - Missense	7:74005261-74005261	+	851
ENSG00000006704	ENST00000265755	GTF2IRD1	GTF2I-like	thyroid	carcinoma	COSM6402485	c.1538C>A	p.P513Q	Substitution - Missense	7:73954218-73954218	+	513
ENSG00000006704	ENST00000265755	GTF2IRD1	GTF2I-like	thyroid	carcinoma	COSM6402485	c.1538C>A	p.P513Q	Substitution - Missense	7:73954218-73954218	+	513
ENSG00000006704	ENST00000265755	GTF2IRD1	GTF2I-like	thyroid	carcinoma	COSM6408272	c.1919C>T	p.P640L	Substitution - Missense	7:73969506-73969506	+	640
ENSG00000006704	ENST00000265755	GTF2IRD1	GTF2I-like	thyroid	carcinoma	COSM6408272	c.1919C>T	p.P640L	Substitution - Missense	7:73969506-73969506	+	640
ENSG00000006704	ENST00000265755	GTF2IRD1	GTF2I-like	thyroid	carcinoma	COSM6413307	c.2003T>C	p.L668P	Substitution - Missense	7:73969759-73969759	+	668
ENSG00000006704	ENST00000265755	GTF2IRD1	GTF2I-like	thyroid	carcinoma	COSM6413307	c.2003T>C	p.L668P	Substitution - Missense	7:73969759-73969759	+	668
ENSG00000006704	ENST00000265755	GTF2IRD1	GTF2I-like	large_intestine	carcinoma	COSM6496196	c.655G>A	p.G219S	Substitution - Missense	7:73933788-73933788	+	219
ENSG00000006704	ENST00000265755	GTF2IRD1	GTF2I-like	oesophagus	carcinoma	COSM6496196	c.655G>A	p.G219S	Substitution - Missense	7:73933788-73933788	+	219
ENSG00000006704	ENST00000265755	GTF2IRD1	GTF2I-like	oesophagus	carcinoma	COSM6496196	c.655G>A	p.G219S	Substitution - Missense	7:73933788-73933788	+	219
ENSG00000006704	ENST00000265755	GTF2IRD1	GTF2I-like	oesophagus	carcinoma	COSM6496196	c.655G>A	p.G219S	Substitution - Missense	7:73933788-73933788	+	219
ENSG00000006704	ENST00000265755	GTF2IRD1	GTF2I-like	oesophagus	carcinoma	COSM6496196	c.655G>A	p.G219S	Substitution - Missense	7:73933788-73933788	+	219
ENSG00000006704	ENST00000265755	GTF2IRD1	GTF2I-like	oesophagus	carcinoma	COSM6497952	c.515G>T	p.G172V	Substitution - Missense	7:73932562-73932562	+	172
ENSG00000006704	ENST00000265755	GTF2IRD1	GTF2I-like	oesophagus	carcinoma	COSM6497952	c.515G>T	p.G172V	Substitution - Missense	7:73932562-73932562	+	172
ENSG00000006704	ENST00000265755	GTF2IRD1	GTF2I-like	oesophagus	carcinoma	COSM6497952	c.515G>T	p.G172V	Substitution - Missense	7:73932562-73932562	+	172
ENSG00000006704	ENST00000265755	GTF2IRD1	GTF2I-like	oesophagus	carcinoma	COSM6497952	c.515G>T	p.G172V	Substitution - Missense	7:73932562-73932562	+	172
ENSG00000006704	ENST00000265755	GTF2IRD1	GTF2I-like	lung	carcinoma	COSM6548360	c.184G>T	p.A62S	Substitution - Missense	7:73927220-73927220	+	62
ENSG00000006704	ENST00000265755	GTF2IRD1	GTF2I-like	lung	carcinoma	COSM6548361	c.334C>T	p.R112C	Substitution - Missense	7:73929839-73929839	+	112
ENSG00000006704	ENST00000265755	GTF2IRD1	GTF2I-like	lung	carcinoma	COSM6548362	c.1086A>T	p.R362S	Substitution - Missense	7:73938480-73938480	+	362
ENSG00000006704	ENST00000265755	GTF2IRD1	GTF2I-like	breast	carcinoma	COSM6566440	c.1814G>T	p.G605V	Substitution - Missense	7:73961514-73961514	+	605
ENSG00000006704	ENST00000265755	GTF2IRD1	GTF2I-like	large_intestine	carcinoma	COSM6676743	c.1016A>G	p.D339G	Substitution - Missense	7:73938410-73938410	+	339
ENSG00000006704	ENST00000265755	GTF2IRD1	GTF2I-like	large_intestine	carcinoma	COSM6676744	c.742G>A	p.A248T	Substitution - Missense	7:73933875-73933875	+	248
ENSG00000006704	ENST00000265755	GTF2IRD1	GTF2I-like	haematopoietic_and_lymphoid_tissue	lymphoid_neoplasm	COSM6676744	c.742G>A	p.A248T	Substitution - Missense	7:73933875-73933875	+	248
ENSG00000006704	ENST00000265755	GTF2IRD1	GTF2I-like	large_intestine	carcinoma	COSM6676747	c.2575C>T	p.R859W	Substitution - Missense	7:74005285-74005285	+	859
ENSG00000006704	ENST00000265755	GTF2IRD1	GTF2I-like	large_intestine	carcinoma	COSM6676748	c.2612G>T	p.R871L	Substitution - Missense	7:74005322-74005322	+	871
ENSG00000006704	ENST00000265755	GTF2IRD1	GTF2I-like	large_intestine	carcinoma	COSM6676750	c.2667G>T	p.K889N	Substitution - Missense	7:74009371-74009371	+	889
ENSG00000006704	ENST00000265755	GTF2IRD1	GTF2I-like	large_intestine	carcinoma	COSM6676752	c.1732G>A	p.A578T	Substitution - Missense	7:73960139-73960139	+	578
ENSG00000006704	ENST00000265755	GTF2IRD1	GTF2I-like	large_intestine	carcinoma	COSM6676755	c.1018G>A	p.A340T	Substitution - Missense	7:73938412-73938412	+	340
ENSG00000006704	ENST00000265755	GTF2IRD1	GTF2I-like	large_intestine	carcinoma	COSM6676756	c.862C>T	p.R288W	Substitution - Missense	7:73933995-73933995	+	288
ENSG00000006704	ENST00000265755	GTF2IRD1	GTF2I-like	large_intestine	carcinoma	COSM6676758	c.1504G>A	p.D502N	Substitution - Missense	7:73953066-73953066	+	502
ENSG00000006704	ENST00000265755	GTF2IRD1	GTF2I-like	large_intestine	carcinoma	COSM6676759	c.889G>A	p.G297S	Substitution - Missense	7:73934022-73934022	+	297
ENSG00000006704	ENST00000265755	GTF2IRD1	GTF2I-like	oesophagus	carcinoma	COSM6858033	c.1168G>A	p.V390M	Substitution - Missense	7:73944141-73944141	+	390
ENSG00000006704	ENST00000265755	GTF2IRD1	GTF2I-like	haematopoietic_and_lymphoid_tissue	lymphoid_neoplasm	COSM6861787	c.1642C>T	p.R548W	Substitution - Missense	7:73959108-73959108	+	548
ENSG00000006704	ENST00000265755	GTF2IRD1	GTF2I-like	urinary_tract	carcinoma	COSM7081824	c.2408G>T	p.R803L	Substitution - Missense	7:74004222-74004222	+	803
ENSG00000006704	ENST00000265755	GTF2IRD1	GTF2I-like	urinary_tract	carcinoma	COSM7089486	c.2861C>A	p.P954Q	Substitution - Missense	7:74016741-74016741	+	954
ENSG00000006704	ENST00000265755	GTF2IRD1	GTF2I-like	urinary_tract	carcinoma	COSM7119643	c.602A>G	p.K201R	Substitution - Missense	7:73932649-73932649	+	201
ENSG00000006704	ENST00000265755	GTF2IRD1	GTF2I-like	urinary_tract	carcinoma	COSM7120644	c.1546G>C	p.E516Q	Substitution - Missense	7:73954226-73954226	+	516
ENSG00000006704	ENST00000265755	GTF2IRD1	GTF2I-like	urinary_tract	carcinoma	COSM7127735	c.2368G>A	p.E790K	Substitution - Missense	7:74004182-74004182	+	790
ENSG00000006704	ENST00000265755	GTF2IRD1	GTF2I-like	urinary_tract	carcinoma	COSM7171286	c.415C>G	p.L139V	Substitution - Missense	7:73929920-73929920	+	139
ENSG00000006704	ENST00000265755	GTF2IRD1	GTF2I-like	liver	other	COSM7197864	c.2689A>G	p.I897V	Substitution - Missense	7:74015385-74015385	+	897
ENSG00000006704	ENST00000265755	GTF2IRD1	GTF2I-like	lung	carcinoma	COSM7221782	c.1039G>C	p.D347H	Substitution - Missense	7:73938433-73938433	+	347
ENSG00000006704	ENST00000265755	GTF2IRD1	GTF2I-like	large_intestine	carcinoma	COSM7259981	c.1102G>T	p.G368C	Substitution - Missense	7:73944075-73944075	+	368
ENSG00000006704	ENST00000265755	GTF2IRD1	GTF2I-like	large_intestine	carcinoma	COSM7261688	c.203A>C	p.E68A	Substitution - Missense	7:73927239-73927239	+	68
ENSG00000006704	ENST00000265755	GTF2IRD1	GTF2I-like	large_intestine	carcinoma	COSM7265759	c.973C>T	p.R325C	Substitution - Missense	7:73935594-73935594	+	325
ENSG00000006704	ENST00000265755	GTF2IRD1	GTF2I-like	lung	carcinoma	COSM7370498	c.2376C>A	p.D792E	Substitution - Missense	7:74004190-74004190	+	792
ENSG00000006704	ENST00000265755	GTF2IRD1	GTF2I-like	lung	carcinoma	COSM7370499	c.1640C>T	p.A547V	Substitution - Missense	7:73959106-73959106	+	547
ENSG00000006704	ENST00000265755	GTF2IRD1	GTF2I-like	lung	carcinoma	COSM7370499	c.1640C>T	p.A547V	Substitution - Missense	7:73959106-73959106	+	547
ENSG00000006704	ENST00000265755	GTF2IRD1	GTF2I-like	lung	carcinoma	COSM7370500	c.803G>A	p.R268Q	Substitution - Missense	7:73933936-73933936	+	268
ENSG00000006704	ENST00000265755	GTF2IRD1	GTF2I-like	lung	carcinoma	COSM747130	c.2153G>A	p.G718E	Substitution - Missense	7:73973191-73973191	+	718
ENSG00000006704	ENST00000265755	GTF2IRD1	GTF2I-like	lung	carcinoma	COSM747135	c.1199G>A	p.R400H	Substitution - Missense	7:73944172-73944172	+	400
ENSG00000006704	ENST00000265755	GTF2IRD1	GTF2I-like	lung	carcinoma	COSM747137	c.385C>T	p.R129W	Substitution - Missense	7:73929890-73929890	+	129
ENSG00000006704	ENST00000265755	GTF2IRD1	GTF2I-like	ovary	carcinoma	COSM74850	c.1123G>A	p.V375M	Substitution - Missense	7:73944096-73944096	+	375
ENSG00000006704	ENST00000265755	GTF2IRD1	GTF2I-like	liver	carcinoma	COSM77823	c.1132C>T	p.R378W	Substitution - Missense	7:73944105-73944105	+	378
ENSG00000006704	ENST00000265755	GTF2IRD1	GTF2I-like	ovary	carcinoma	COSM77823	c.1132C>T	p.R378W	Substitution - Missense	7:73944105-73944105	+	378
ENSG00000007372	ENST00000419022	PAX6	Homeodomain; Paired box	skin	malignant_melanoma	COSM106480	c.583G>A	p.E195K	Substitution - Missense	11:31816319-31816319	-	195
ENSG00000007372	ENST00000419022	PAX6	Homeodomain; Paired box	large_intestine	carcinoma	COSM1219378	c.457G>A	p.A153T	Substitution - Missense	11:31822347-31822347	-	153
ENSG00000007372	ENST00000419022	PAX6	Homeodomain; Paired box	autonomic_ganglia	neuroblastoma	COSM1286980	c.421C>A	p.L141I	Substitution - Missense	11:31822383-31822383	-	141
ENSG00000007372	ENST00000419022	PAX6	Homeodomain; Paired box	large_intestine	carcinoma	COSM1353467	c.1089C>G	p.S363R	Substitution - Missense	11:31812394-31812394	-	363
ENSG00000007372	ENST00000419022	PAX6	Homeodomain; Paired box	large_intestine	carcinoma	COSM1353468	c.1057A>G	p.N353D	Substitution - Missense	11:31815003-31815003	-	353
ENSG00000007372	ENST00000419022	PAX6	Homeodomain; Paired box	large_intestine	carcinoma	COSM1353469	c.1022G>A	p.S341N	Substitution - Missense	11:31815038-31815038	-	341
ENSG00000007372	ENST00000419022	PAX6	Homeodomain; Paired box	large_intestine	carcinoma	COSM1353469	c.1022G>A	p.S341N	Substitution - Missense	11:31815038-31815038	-	341
ENSG00000007372	ENST00000419022	PAX6	Homeodomain; Paired box	large_intestine	carcinoma	COSM1353473	c.416G>T	p.R139I	Substitution - Missense	11:31822388-31822388	-	139
ENSG00000007372	ENST00000419022	PAX6	Homeodomain; Paired box	large_intestine	carcinoma	COSM1353474	c.286G>A	p.E96K	Substitution - Missense	11:31823222-31823222	-	96
ENSG00000007372	ENST00000419022	PAX6	Homeodomain; Paired box	liver	carcinoma	COSM1627940	c.123C>A	p.D41E	Substitution - Missense	11:31824270-31824270	-	41
ENSG00000007372	ENST00000419022	PAX6	Homeodomain; Paired box	ovary	carcinoma	COSM1675922	c.635A>T	p.D212V	Substitution - Missense	11:31816267-31816267	-	212
ENSG00000007372	ENST00000419022	PAX6	Homeodomain; Paired box	lung	carcinoma	COSM2114444	c.1159A>T	p.T387S	Substitution - Missense	11:31812324-31812324	-	387
ENSG00000007372	ENST00000419022	PAX6	Homeodomain; Paired box	NS	malignant_melanoma	COSM2114461	c.542C>T	p.S181L	Substitution - Missense	11:31822262-31822262	-	181
ENSG00000007372	ENST00000419022	PAX6	Homeodomain; Paired box	stomach	carcinoma	COSM2114462	c.518G>A	p.R173H	Substitution - Missense	11:31822286-31822286	-	173
ENSG00000007372	ENST00000419022	PAX6	Homeodomain; Paired box	stomach	carcinoma	COSM2114462	c.518G>A	p.R173H	Substitution - Missense	11:31822286-31822286	-	173
ENSG00000007372	ENST00000419022	PAX6	Homeodomain; Paired box	lung	carcinoma	COSM2114465	c.437G>T	p.S146I	Substitution - Missense	11:31822367-31822367	-	146
ENSG00000007372	ENST00000419022	PAX6	Homeodomain; Paired box	large_intestine	carcinoma	COSM2114468	c.329C>T	p.S110F	Substitution - Missense	11:31823179-31823179	-	110
ENSG00000007372	ENST00000419022	PAX6	Homeodomain; Paired box	large_intestine	carcinoma	COSM2114470	c.278C>T	p.A93V	Substitution - Missense	11:31823230-31823230	-	93
ENSG00000007372	ENST00000419022	PAX6	Homeodomain; Paired box	large_intestine	carcinoma	COSM2114474	c.187T>C	p.S63P	Substitution - Missense	11:31823321-31823321	-	63
ENSG00000007372	ENST00000419022	PAX6	Homeodomain; Paired box	large_intestine	carcinoma	COSM2114474	c.187T>C	p.S63P	Substitution - Missense	11:31823321-31823321	-	63
ENSG00000007372	ENST00000419022	PAX6	Homeodomain; Paired box	lung	carcinoma	COSM2114478	c.143C>A	p.T48N	Substitution - Missense	11:31823459-31823459	-	48
ENSG00000007372	ENST00000419022	PAX6	Homeodomain; Paired box	lung	carcinoma	COSM2114480	c.116C>G	p.P39R	Substitution - Missense	11:31824277-31824277	-	39
ENSG00000007372	ENST00000419022	PAX6	Homeodomain; Paired box	lung	carcinoma	COSM2114481	c.115C>G	p.P39A	Substitution - Missense	11:31824278-31824278	-	39
ENSG00000007372	ENST00000419022	PAX6	Homeodomain; Paired box	skin	malignant_melanoma	COSM223449	c.242G>A	p.R81K	Substitution - Missense	11:31823266-31823266	-	81
ENSG00000007372	ENST00000419022	PAX6	Homeodomain; Paired box	prostate	carcinoma	COSM246389	c.1033C>T	p.P345S	Substitution - Missense	11:31815027-31815027	-	345
ENSG00000007372	ENST00000419022	PAX6	Homeodomain; Paired box	lung	carcinoma	COSM335330	c.242G>T	p.R81I	Substitution - Missense	11:31823266-31823266	-	81
ENSG00000007372	ENST00000419022	PAX6	Homeodomain; Paired box	central_nervous_system	glioma	COSM3397635	c.56G>T	p.R19L	Substitution - Missense	11:31824337-31824337	-	19
ENSG00000007372	ENST00000419022	PAX6	Homeodomain; Paired box	large_intestine	carcinoma	COSM3415804	c.749A>C	p.D250A	Substitution - Missense	11:31815638-31815638	-	250
ENSG00000007372	ENST00000419022	PAX6	Homeodomain; Paired box	large_intestine	carcinoma	COSM3415805	c.288A>C	p.E96D	Substitution - Missense	11:31823220-31823220	-	96
ENSG00000007372	ENST00000419022	PAX6	Homeodomain; Paired box	large_intestine	carcinoma	COSM3415806	c.34G>A	p.G12S	Substitution - Missense	11:31824359-31824359	-	12
ENSG00000007372	ENST00000419022	PAX6	Homeodomain; Paired box	skin	malignant_melanoma	COSM3446756	c.994A>G	p.T332A	Substitution - Missense	11:31815066-31815066	-	332
ENSG00000007372	ENST00000419022	PAX6	Homeodomain; Paired box	skin	malignant_melanoma	COSM3446757	c.965C>T	p.S322F	Substitution - Missense	11:31815095-31815095	-	322
ENSG00000007372	ENST00000419022	PAX6	Homeodomain; Paired box	skin	malignant_melanoma	COSM3446758	c.793G>A	p.E265K	Substitution - Missense	11:31815594-31815594	-	265
ENSG00000007372	ENST00000419022	PAX6	Homeodomain; Paired box	skin	malignant_melanoma	COSM3446759	c.736A>G	p.T246A	Substitution - Missense	11:31815651-31815651	-	246
ENSG00000007372	ENST00000419022	PAX6	Homeodomain; Paired box	skin	malignant_melanoma	COSM3446760	c.593G>A	p.G198E	Substitution - Missense	11:31816309-31816309	-	198
ENSG00000007372	ENST00000419022	PAX6	Homeodomain; Paired box	skin	malignant_melanoma	COSM3446761	c.580C>A	p.Q194K	Substitution - Missense	11:31816322-31816322	-	194
ENSG00000007372	ENST00000419022	PAX6	Homeodomain; Paired box	skin	malignant_melanoma	COSM3446762	c.343G>A	p.E115K	Substitution - Missense	11:31823165-31823165	-	115
ENSG00000007372	ENST00000419022	PAX6	Homeodomain; Paired box	skin	malignant_melanoma	COSM3446762	c.343G>A	p.E115K	Substitution - Missense	11:31823165-31823165	-	115
ENSG00000007372	ENST00000419022	PAX6	Homeodomain; Paired box	lung	carcinoma	COSM358519	c.520C>T	p.P174S	Substitution - Missense	11:31822284-31822284	-	174
ENSG00000007372	ENST00000419022	PAX6	Homeodomain; Paired box	liver	carcinoma	COSM3700050	c.410T>C	p.I137T	Substitution - Missense	11:31822394-31822394	-	137
ENSG00000007372	ENST00000419022	PAX6	Homeodomain; Paired box	breast	carcinoma	COSM3809082	c.734G>T	p.R245I	Substitution - Missense	11:31815653-31815653	-	245
ENSG00000007372	ENST00000419022	PAX6	Homeodomain; Paired box	central_nervous_system	glioma	COSM3967468	c.817T>C	p.S273P	Substitution - Missense	11:31815341-31815341	-	273
ENSG00000007372	ENST00000419022	PAX6	Homeodomain; Paired box	lung	carcinoma	COSM3979571	c.649C>G	p.R217G	Substitution - Missense	11:31816253-31816253	-	217
ENSG00000007372	ENST00000419022	PAX6	Homeodomain; Paired box	lung	carcinoma	COSM3979571	c.649C>G	p.R217G	Substitution - Missense	11:31816253-31816253	-	217
ENSG00000007372	ENST00000419022	PAX6	Homeodomain; Paired box	stomach	carcinoma	COSM4032360	c.595G>C	p.E199Q	Substitution - Missense	11:31816307-31816307	-	199
ENSG00000007372	ENST00000419022	PAX6	Homeodomain; Paired box	cervix	carcinoma	COSM4032360	c.595G>C	p.E199Q	Substitution - Missense	11:31816307-31816307	-	199
ENSG00000007372	ENST00000419022	PAX6	Homeodomain; Paired box	stomach	carcinoma	COSM4032361	c.536G>T	p.G179V	Substitution - Missense	11:31822268-31822268	-	179
ENSG00000007372	ENST00000419022	PAX6	Homeodomain; Paired box	stomach	carcinoma	COSM4032362	c.502G>A	p.G168R	Substitution - Missense	11:31822302-31822302	-	168
ENSG00000007372	ENST00000419022	PAX6	Homeodomain; Paired box	stomach	carcinoma	COSM4032363	c.469T>C	p.Y157H	Substitution - Missense	11:31822335-31822335	-	157
ENSG00000007372	ENST00000419022	PAX6	Homeodomain; Paired box	stomach	carcinoma	COSM4032365	c.128C>T	p.S43F	Substitution - Missense	11:31824265-31824265	-	43
ENSG00000007372	ENST00000419022	PAX6	Homeodomain; Paired box	stomach	carcinoma	COSM4032366	c.122A>T	p.D41V	Substitution - Missense	11:31824271-31824271	-	41
ENSG00000007372	ENST00000419022	PAX6	Homeodomain; Paired box	stomach	carcinoma	COSM4032368	c.95T>C	p.L32P	Substitution - Missense	11:31824298-31824298	-	32
ENSG00000007372	ENST00000419022	PAX6	Homeodomain; Paired box	kidney	NS	COSM4165766	c.600T>A	p.N200K	Substitution - Missense	11:31816302-31816302	-	200
ENSG00000007372	ENST00000419022	PAX6	Homeodomain; Paired box	oesophagus	carcinoma	COSM4432436	c.1208C>T	p.S403L	Substitution - Missense	11:31812275-31812275	-	403
ENSG00000007372	ENST00000419022	PAX6	Homeodomain; Paired box	large_intestine	carcinoma	COSM4442324	c.650G>A	p.R217Q	Substitution - Missense	11:31816252-31816252	-	217
ENSG00000007372	ENST00000419022	PAX6	Homeodomain; Paired box	skin	carcinoma	COSM4545131	c.370G>A	p.G124R	Substitution - Missense	11:31823138-31823138	-	124
ENSG00000007372	ENST00000419022	PAX6	Homeodomain; Paired box	large_intestine	carcinoma	COSM4711360	c.116C>T	p.P39L	Substitution - Missense	11:31824277-31824277	-	39
ENSG00000007372	ENST00000419022	PAX6	Homeodomain; Paired box	large_intestine	carcinoma	COSM4711360	c.116C>T	p.P39L	Substitution - Missense	11:31824277-31824277	-	39
ENSG00000007372	ENST00000419022	PAX6	Homeodomain; Paired box	large_intestine	carcinoma	COSM4711361	c.17G>T	p.S6I	Substitution - Missense	11:31824376-31824376	-	6
ENSG00000007372	ENST00000419022	PAX6	Homeodomain; Paired box	large_intestine	carcinoma	COSM4711361	c.17G>T	p.S6I	Substitution - Missense	11:31824376-31824376	-	6
ENSG00000007372	ENST00000419022	PAX6	Homeodomain; Paired box	stomach	carcinoma	COSM4752173	c.1142G>A	p.R381Q	Substitution - Missense	11:31812341-31812341	-	381
ENSG00000007372	ENST00000419022	PAX6	Homeodomain; Paired box	liver	carcinoma	COSM4919074	c.869G>T	p.R290I	Substitution - Missense	11:31815289-31815289	-	290
ENSG00000007372	ENST00000419022	PAX6	Homeodomain; Paired box	liver	carcinoma	COSM4954502	c.248G>C	p.R83T	Substitution - Missense	11:31823260-31823260	-	83
ENSG00000007372	ENST00000419022	PAX6	Homeodomain; Paired box	prostate	carcinoma	COSM5144305	c.824G>A	p.R275Q	Substitution - Missense	11:31815334-31815334	-	275
ENSG00000007372	ENST00000419022	PAX6	Homeodomain; Paired box	skin	malignant_melanoma	COSM5372345	c.419T>A	p.V140D	Substitution - Missense	11:31822385-31822385	-	140
ENSG00000007372	ENST00000419022	PAX6	Homeodomain; Paired box	endometrium	carcinoma	COSM542197	c.463G>A	p.G155S	Substitution - Missense	11:31822341-31822341	-	155
ENSG00000007372	ENST00000419022	PAX6	Homeodomain; Paired box	large_intestine	carcinoma	COSM5480322	c.917G>A	p.S306N	Substitution - Missense	11:31815241-31815241	-	306
ENSG00000007372	ENST00000419022	PAX6	Homeodomain; Paired box	NS	malignant_melanoma	COSM5536505	c.992G>A	p.R331Q	Substitution - Missense	11:31815068-31815068	-	331
ENSG00000007372	ENST00000419022	PAX6	Homeodomain; Paired box	prostate	carcinoma	COSM5560301	c.466A>G	p.M156V	Substitution - Missense	11:31822338-31822338	-	156
ENSG00000007372	ENST00000419022	PAX6	Homeodomain; Paired box	prostate	carcinoma	COSM5565040	c.665G>A	p.R222Q	Substitution - Missense	11:31816237-31816237	-	222
ENSG00000007372	ENST00000419022	PAX6	Homeodomain; Paired box	skin	malignant_melanoma	COSM5582049	c.958G>A	p.V320I	Substitution - Missense	11:31815200-31815200	-	320
ENSG00000007372	ENST00000419022	PAX6	Homeodomain; Paired box	oesophagus	carcinoma	COSM5643666	c.84G>C	p.K28N	Substitution - Missense	11:31824309-31824309	-	28
ENSG00000007372	ENST00000419022	PAX6	Homeodomain; Paired box	haematopoietic_and_lymphoid_tissue	lymphoid_neoplasm	COSM5653314	c.385G>A	p.D129N	Substitution - Missense	11:31823123-31823123	-	129
ENSG00000007372	ENST00000419022	PAX6	Homeodomain; Paired box	haematopoietic_and_lymphoid_tissue	lymphoid_neoplasm	COSM5703983	c.481A>T	p.R161W	Substitution - Missense	11:31822323-31822323	-	161
ENSG00000007372	ENST00000419022	PAX6	Homeodomain; Paired box	haematopoietic_and_lymphoid_tissue	lymphoid_neoplasm	COSM5714937	c.19G>A	p.G7R	Substitution - Missense	11:31824374-31824374	-	7
ENSG00000007372	ENST00000419022	PAX6	Homeodomain; Paired box	liver	other	COSM5812572	c.636T>A	p.D212E	Substitution - Missense	11:31816266-31816266	-	212
ENSG00000007372	ENST00000419022	PAX6	Homeodomain; Paired box	large_intestine	other	COSM5882058	c.835T>G	p.W279G	Substitution - Missense	11:31815323-31815323	-	279
ENSG00000007372	ENST00000419022	PAX6	Homeodomain; Paired box	skin	carcinoma	COSM5897030	c.899C>T	p.P300L	Substitution - Missense	11:31815259-31815259	-	300
ENSG00000007372	ENST00000419022	PAX6	Homeodomain; Paired box	upper_aerodigestive_tract	carcinoma	COSM5955468	c.383A>G	p.N128S	Substitution - Missense	11:31823125-31823125	-	128
ENSG00000007372	ENST00000419022	PAX6	Homeodomain; Paired box	breast	carcinoma	COSM5963691	c.508T>A	p.W170R	Substitution - Missense	11:31822296-31822296	-	170
ENSG00000007372	ENST00000419022	PAX6	Homeodomain; Paired box	salivary_gland	carcinoma	COSM5986843	c.600T>G	p.N200K	Substitution - Missense	11:31816302-31816302	-	200
ENSG00000007372	ENST00000419022	PAX6	Homeodomain; Paired box	prostate	carcinoma	COSM5999974	c.317G>A	p.R106Q	Substitution - Missense	11:31823191-31823191	-	106
ENSG00000007372	ENST00000419022	PAX6	Homeodomain; Paired box	prostate	carcinoma	COSM5999974	c.317G>A	p.R106Q	Substitution - Missense	11:31823191-31823191	-	106
ENSG00000007372	ENST00000419022	PAX6	Homeodomain; Paired box	prostate	carcinoma	COSM5999974	c.317G>A	p.R106Q	Substitution - Missense	11:31823191-31823191	-	106
ENSG00000007372	ENST00000419022	PAX6	Homeodomain; Paired box	prostate	carcinoma	COSM6007711	c.215G>A	p.G72D	Substitution - Missense	11:31823293-31823293	-	72
ENSG00000007372	ENST00000419022	PAX6	Homeodomain; Paired box	lung	carcinoma	COSM6132528	c.53G>T	p.G18V	Substitution - Missense	11:31824340-31824340	-	18
ENSG00000007372	ENST00000419022	PAX6	Homeodomain; Paired box	lung	carcinoma	COSM6132529	c.356G>T	p.R119I	Substitution - Missense	11:31823152-31823152	-	119
ENSG00000007372	ENST00000419022	PAX6	Homeodomain; Paired box	lung	carcinoma	COSM6132530	c.950C>T	p.T317I	Substitution - Missense	11:31815208-31815208	-	317
ENSG00000007372	ENST00000419022	PAX6	Homeodomain; Paired box	lung	carcinoma	COSM6132532	c.1111A>T	p.M371L	Substitution - Missense	11:31812372-31812372	-	371
ENSG00000007372	ENST00000419022	PAX6	Homeodomain; Paired box	liver	other	COSM6268384	c.931C>A	p.Q311K	Substitution - Missense	11:31815227-31815227	-	311
ENSG00000007372	ENST00000419022	PAX6	Homeodomain; Paired box	liver	other	COSM6283800	c.11G>T	p.S4I	Substitution - Missense	11:31824382-31824382	-	4
ENSG00000007372	ENST00000419022	PAX6	Homeodomain; Paired box	upper_aerodigestive_tract	carcinoma	COSM6451221	c.775G>A	p.A259T	Substitution - Missense	11:31815612-31815612	-	259
ENSG00000007372	ENST00000419022	PAX6	Homeodomain; Paired box	lung	carcinoma	COSM6477449	c.914T>G	p.F305C	Substitution - Missense	11:31815244-31815244	-	305
ENSG00000007372	ENST00000419022	PAX6	Homeodomain; Paired box	lung	carcinoma	COSM6518823	c.997G>T	p.D333Y	Substitution - Missense	11:31815063-31815063	-	333
ENSG00000007372	ENST00000419022	PAX6	Homeodomain; Paired box	lung	carcinoma	COSM6518824	c.248G>T	p.R83M	Substitution - Missense	11:31823260-31823260	-	83
ENSG00000007372	ENST00000419022	PAX6	Homeodomain; Paired box	lung	carcinoma	COSM6551883	c.1281T>A	p.D427E	Substitution - Missense	11:31811512-31811512	-	427
ENSG00000007372	ENST00000419022	PAX6	Homeodomain; Paired box	lung	carcinoma	COSM6551884	c.892C>A	p.H298N	Substitution - Missense	11:31815266-31815266	-	298
ENSG00000007372	ENST00000419022	PAX6	Homeodomain; Paired box	large_intestine	carcinoma	COSM6738251	c.1267G>A	p.G423R	Substitution - Missense	11:31811526-31811526	-	423
ENSG00000007372	ENST00000419022	PAX6	Homeodomain; Paired box	large_intestine	carcinoma	COSM6738254	c.854T>C	p.L285P	Substitution - Missense	11:31815304-31815304	-	285
ENSG00000007372	ENST00000419022	PAX6	Homeodomain; Paired box	large_intestine	carcinoma	COSM6738256	c.1110C>G	p.C370W	Substitution - Missense	11:31812373-31812373	-	370
ENSG00000007372	ENST00000419022	PAX6	Homeodomain; Paired box	large_intestine	carcinoma	COSM6738257	c.1037T>C	p.M346T	Substitution - Missense	11:31815023-31815023	-	346
ENSG00000007372	ENST00000419022	PAX6	Homeodomain; Paired box	prostate	carcinoma	COSM6864917	c.683G>A	p.R228K	Substitution - Missense	11:31816219-31816219	-	228
ENSG00000007372	ENST00000419022	PAX6	Homeodomain; Paired box	lung	carcinoma	COSM687534	c.560C>T	p.T187M	Substitution - Missense	11:31822244-31822244	-	187
ENSG00000007372	ENST00000419022	PAX6	Homeodomain; Paired box	liver	other	COSM7189130	c.1141C>T	p.R381W	Substitution - Missense	11:31812342-31812342	-	381
ENSG00000007372	ENST00000419022	PAX6	Homeodomain; Paired box	ovary	carcinoma	COSM72081	c.569G>T	p.G190V	Substitution - Missense	11:31816333-31816333	-	190
ENSG00000007372	ENST00000419022	PAX6	Homeodomain; Paired box	pancreas	carcinoma	COSM7212165	c.226G>A	p.E76K	Substitution - Missense	11:31823282-31823282	-	76
ENSG00000007372	ENST00000419022	PAX6	Homeodomain; Paired box	lung	carcinoma	COSM7231499	c.259G>T	p.G87C	Substitution - Missense	11:31823249-31823249	-	87
ENSG00000007372	ENST00000419022	PAX6	Homeodomain; Paired box	ovary	carcinoma	COSM78269	c.445C>G	p.Q149E	Substitution - Missense	11:31822359-31822359	-	149
ENSG00000007372	ENST00000419022	PAX6	Homeodomain; Paired box	central_nervous_system	primitive_neuroectodermal_tumour-medulloblastoma	COSM87955	c.415A>G	p.R139G	Substitution - Missense	11:31822389-31822389	-	139
ENSG00000007372	ENST00000419022	PAX6	Homeodomain; Paired box	endometrium	carcinoma	COSM926342	c.701A>G	p.E234G	Substitution - Missense	11:31816201-31816201	-	234
ENSG00000007372	ENST00000419022	PAX6	Homeodomain; Paired box	endometrium	carcinoma	COSM926343	c.625G>A	p.E209K	Substitution - Missense	11:31816277-31816277	-	209
ENSG00000007372	ENST00000419022	PAX6	Homeodomain; Paired box	endometrium	carcinoma	COSM926345	c.439G>A	p.E147K	Substitution - Missense	11:31822365-31822365	-	147
ENSG00000007372	ENST00000419022	PAX6	Homeodomain; Paired box	endometrium	carcinoma	COSM926346	c.433G>A	p.A145T	Substitution - Missense	11:31822371-31822371	-	145
ENSG00000007372	ENST00000419022	PAX6	Homeodomain; Paired box	endometrium	carcinoma	COSM926347	c.323G>A	p.C108Y	Substitution - Missense	11:31823185-31823185	-	108
ENSG00000007372	ENST00000419022	PAX6	Homeodomain; Paired box	endometrium	carcinoma	COSM926349	c.236C>A	p.S79Y	Substitution - Missense	11:31823272-31823272	-	79
ENSG00000007372	ENST00000419022	PAX6	Homeodomain; Paired box	lung	carcinoma	COSM94939	c.492C>A	p.N164K	Substitution - Missense	11:31822312-31822312	-	164
ENSG00000007866	ENST00000357281	TEAD3	TEA	endometrium	carcinoma	COSM1078368	c.1084G>A	p.D362N	Substitution - Missense	6:35443411-35443411	-	362
ENSG00000007866	ENST00000357281	TEAD3	TEA	endometrium	carcinoma	COSM1078370	c.1008C>A	p.F336L	Substitution - Missense	6:35443699-35443699	-	336
ENSG00000007866	ENST00000357281	TEAD3	TEA	endometrium	carcinoma	COSM1078372	c.916C>T	p.R306C	Substitution - Missense	6:35443791-35443791	-	306
ENSG00000007866	ENST00000357281	TEAD3	TEA	endometrium	carcinoma	COSM1078374	c.763C>T	p.R255C	Substitution - Missense	6:35444153-35444153	-	255
ENSG00000007866	ENST00000357281	TEAD3	TEA	prostate	carcinoma	COSM1131890	c.722C>T	p.P241L	Substitution - Missense	6:35444194-35444194	-	241
ENSG00000007866	ENST00000357281	TEAD3	TEA	large_intestine	carcinoma	COSM1131890	c.722C>T	p.P241L	Substitution - Missense	6:35444194-35444194	-	241
ENSG00000007866	ENST00000357281	TEAD3	TEA	lung	carcinoma	COSM1187019	c.544A>T	p.S182C	Substitution - Missense	6:35446258-35446258	-	182
ENSG00000007866	ENST00000357281	TEAD3	TEA	lung	carcinoma	COSM1194620	c.271C>A	p.R91S	Substitution - Missense	6:35452381-35452381	-	91
ENSG00000007866	ENST00000357281	TEAD3	TEA	liver	other	COSM1194620	c.271C>A	p.R91S	Substitution - Missense	6:35452381-35452381	-	91
ENSG00000007866	ENST00000357281	TEAD3	TEA	large_intestine	carcinoma	COSM1228847	c.254G>A	p.R85Q	Substitution - Missense	6:35452398-35452398	-	85
ENSG00000007866	ENST00000357281	TEAD3	TEA	large_intestine	carcinoma	COSM1228849	c.1193G>A	p.R398H	Substitution - Missense	6:35443225-35443225	-	398
ENSG00000007866	ENST00000357281	TEAD3	TEA	large_intestine	carcinoma	COSM1228851	c.1360G>A	p.E454K	Substitution - Missense	6:35442880-35442880	-	454
ENSG00000007866	ENST00000357281	TEAD3	TEA	large_intestine	carcinoma	COSM1444016	c.355C>T	p.R119W	Substitution - Missense	6:35448112-35448112	-	119
ENSG00000007866	ENST00000357281	TEAD3	TEA	large_intestine	carcinoma	COSM1444018	c.173G>A	p.S58N	Substitution - Missense	6:35454315-35454315	-	58
ENSG00000007866	ENST00000357281	TEAD3	TEA	central_nervous_system	glioma	COSM1737417	c.56C>A	p.S19Y	Substitution - Missense	6:35454432-35454432	-	19
ENSG00000007866	ENST00000357281	TEAD3	TEA	large_intestine	carcinoma	COSM273336	c.182A>T	p.E61V	Substitution - Missense	6:35454306-35454306	-	61
ENSG00000007866	ENST00000357281	TEAD3	TEA	lung	carcinoma	COSM3075511	c.1094C>G	p.T365S	Substitution - Missense	6:35443401-35443401	-	365
ENSG00000007866	ENST00000357281	TEAD3	TEA	large_intestine	carcinoma	COSM3075517	c.1048G>A	p.A350T	Substitution - Missense	6:35443447-35443447	-	350
ENSG00000007866	ENST00000357281	TEAD3	TEA	large_intestine	carcinoma	COSM3075539	c.589C>T	p.R197W	Substitution - Missense	6:35446213-35446213	-	197
ENSG00000007866	ENST00000357281	TEAD3	TEA	large_intestine	carcinoma	COSM3075549	c.271C>T	p.R91C	Substitution - Missense	6:35452381-35452381	-	91
ENSG00000007866	ENST00000357281	TEAD3	TEA	skin	malignant_melanoma	COSM3626010	c.640G>C	p.D214H	Substitution - Missense	6:35446053-35446053	-	214
ENSG00000007866	ENST00000357281	TEAD3	TEA	large_intestine	carcinoma	COSM3697812	c.1244T>C	p.L415P	Substitution - Missense	6:35443174-35443174	-	415
ENSG00000007866	ENST00000357281	TEAD3	TEA	central_nervous_system	glioma	COSM3928422	c.590G>A	p.R197Q	Substitution - Missense	6:35446212-35446212	-	197
ENSG00000007866	ENST00000357281	TEAD3	TEA	ovary	carcinoma	COSM4153321	c.631C>T	p.P211S	Substitution - Missense	6:35446062-35446062	-	211
ENSG00000007866	ENST00000357281	TEAD3	TEA	ovary	carcinoma	COSM4153323	c.49A>G	p.I17V	Substitution - Missense	6:35454439-35454439	-	17
ENSG00000007866	ENST00000357281	TEAD3	TEA	ovary	carcinoma	COSM4153323	c.49A>G	p.I17V	Substitution - Missense	6:35454439-35454439	-	17
ENSG00000007866	ENST00000357281	TEAD3	TEA	ovary	carcinoma	COSM4153323	c.49A>G	p.I17V	Substitution - Missense	6:35454439-35454439	-	17
ENSG00000007866	ENST00000357281	TEAD3	TEA	thyroid	other	COSM4161108	c.1017C>A	p.D339E	Substitution - Missense	6:35443478-35443478	-	339
ENSG00000007866	ENST00000357281	TEAD3	TEA	urinary_tract	carcinoma	COSM421351	c.235G>C	p.E79Q	Substitution - Missense	6:35454253-35454253	-	79
ENSG00000007866	ENST00000357281	TEAD3	TEA	biliary_tract	carcinoma	COSM4333125	c.1222A>C	p.M408L	Substitution - Missense	6:35443196-35443196	-	408
ENSG00000007866	ENST00000357281	TEAD3	TEA	biliary_tract	carcinoma	COSM4333127	c.202C>T	p.P68S	Substitution - Missense	6:35454286-35454286	-	68
ENSG00000007866	ENST00000357281	TEAD3	TEA	breast	carcinoma	COSM4390597	c.1408G>A	p.V470I	Substitution - Missense	6:35442832-35442832	-	470
ENSG00000007866	ENST00000357281	TEAD3	TEA	skin	carcinoma	COSM4482181	c.305C>T	p.T102M	Substitution - Missense	6:35452347-35452347	-	102
ENSG00000007866	ENST00000357281	TEAD3	TEA	skin	carcinoma	COSM4502348	c.721C>T	p.P241S	Substitution - Missense	6:35444195-35444195	-	241
ENSG00000007866	ENST00000357281	TEAD3	TEA	large_intestine	carcinoma	COSM4732941	c.764G>A	p.R255H	Substitution - Missense	6:35444152-35444152	-	255
ENSG00000007866	ENST00000357281	TEAD3	TEA	large_intestine	carcinoma	COSM4732941	c.764G>A	p.R255H	Substitution - Missense	6:35444152-35444152	-	255
ENSG00000007866	ENST00000357281	TEAD3	TEA	stomach	carcinoma	COSM4752669	c.880G>A	p.A294T	Substitution - Missense	6:35443827-35443827	-	294
ENSG00000007866	ENST00000357281	TEAD3	TEA	skin	malignant_melanoma	COSM4901962	c.443C>T	p.A148V	Substitution - Missense	6:35447092-35447092	-	148
ENSG00000007866	ENST00000357281	TEAD3	TEA	oesophagus	carcinoma	COSM4984603	c.1057G>A	p.G353R	Substitution - Missense	6:35443438-35443438	-	353
ENSG00000007866	ENST00000357281	TEAD3	TEA	oesophagus	carcinoma	COSM4984603	c.1057G>A	p.G353R	Substitution - Missense	6:35443438-35443438	-	353
ENSG00000007866	ENST00000357281	TEAD3	TEA	oesophagus	carcinoma	COSM4984603	c.1057G>A	p.G353R	Substitution - Missense	6:35443438-35443438	-	353
ENSG00000007866	ENST00000357281	TEAD3	TEA	stomach	carcinoma	COSM5061734	c.877C>T	p.P293S	Substitution - Missense	6:35443830-35443830	-	293
ENSG00000007866	ENST00000357281	TEAD3	TEA	large_intestine	carcinoma	COSM5357809	c.1027A>G	p.T343A	Substitution - Missense	6:35443468-35443468	-	343
ENSG00000007866	ENST00000357281	TEAD3	TEA	biliary_tract	carcinoma	COSM5512248	c.1321G>A	p.D441N	Substitution - Missense	6:35442919-35442919	-	441
ENSG00000007866	ENST00000357281	TEAD3	TEA	biliary_tract	carcinoma	COSM5512250	c.1313C>T	p.T438M	Substitution - Missense	6:35442927-35442927	-	438
ENSG00000007866	ENST00000357281	TEAD3	TEA	prostate	carcinoma	COSM5554618	c.85G>A	p.G29R	Substitution - Missense	6:35454403-35454403	-	29
ENSG00000007866	ENST00000357281	TEAD3	TEA	lung	carcinoma	COSM5686204	c.254G>T	p.R85L	Substitution - Missense	6:35452398-35452398	-	85
ENSG00000007866	ENST00000357281	TEAD3	TEA	breast	carcinoma	COSM5788295	c.778T>G	p.S260A	Substitution - Missense	6:35444138-35444138	-	260
ENSG00000007866	ENST00000357281	TEAD3	TEA	NS	malignant_melanoma	COSM5870475	c.199C>T	p.P67S	Substitution - Missense	6:35454289-35454289	-	67
ENSG00000007866	ENST00000357281	TEAD3	TEA	breast	carcinoma	COSM5963543	c.1091T>A	p.M364K	Substitution - Missense	6:35443404-35443404	-	364
ENSG00000007866	ENST00000357281	TEAD3	TEA	upper_aerodigestive_tract	carcinoma	COSM5975953	c.641A>G	p.D214G	Substitution - Missense	6:35446052-35446052	-	214
ENSG00000007866	ENST00000357281	TEAD3	TEA	upper_aerodigestive_tract	carcinoma	COSM5979182	c.538A>G	p.K180E	Substitution - Missense	6:35446264-35446264	-	180
ENSG00000007866	ENST00000357281	TEAD3	TEA	skin	carcinoma	COSM6012250	c.870G>C	p.Q290H	Substitution - Missense	6:35443837-35443837	-	290
ENSG00000007866	ENST00000357281	TEAD3	TEA	skin	carcinoma	COSM6012252	c.550C>T	p.P184S	Substitution - Missense	6:35446252-35446252	-	184
ENSG00000007866	ENST00000357281	TEAD3	TEA	lung	carcinoma	COSM6174206	c.788G>A	p.R263Q	Substitution - Missense	6:35444128-35444128	-	263
ENSG00000007866	ENST00000357281	TEAD3	TEA	lung	carcinoma	COSM6174208	c.817G>A	p.V273M	Substitution - Missense	6:35444099-35444099	-	273
ENSG00000007866	ENST00000357281	TEAD3	TEA	liver	other	COSM6338040	c.290C>T	p.T97M	Substitution - Missense	6:35452362-35452362	-	97
ENSG00000007866	ENST00000357281	TEAD3	TEA	liver	other	COSM6345949	c.140C>A	p.A47E	Substitution - Missense	6:35454348-35454348	-	47
ENSG00000007866	ENST00000357281	TEAD3	TEA	thyroid	carcinoma	COSM6362339	c.1288A>G	p.N430D	Substitution - Missense	6:35443130-35443130	-	430
ENSG00000007866	ENST00000357281	TEAD3	TEA	thyroid	carcinoma	COSM6362339	c.1288A>G	p.N430D	Substitution - Missense	6:35443130-35443130	-	430
ENSG00000007866	ENST00000357281	TEAD3	TEA	thyroid	carcinoma	COSM6398021	c.787C>T	p.R263W	Substitution - Missense	6:35444129-35444129	-	263
ENSG00000007866	ENST00000357281	TEAD3	TEA	thyroid	carcinoma	COSM6398021	c.787C>T	p.R263W	Substitution - Missense	6:35444129-35444129	-	263
ENSG00000007866	ENST00000357281	TEAD3	TEA	lung	carcinoma	COSM6513875	c.155G>T	p.S52I	Substitution - Missense	6:35454333-35454333	-	52
ENSG00000007866	ENST00000357281	TEAD3	TEA	large_intestine	carcinoma	COSM6799177	c.302G>A	p.R101Q	Substitution - Missense	6:35452350-35452350	-	101
ENSG00000007866	ENST00000357281	TEAD3	TEA	large_intestine	carcinoma	COSM6799181	c.1294A>G	p.T432A	Substitution - Missense	6:35443124-35443124	-	432
ENSG00000007866	ENST00000357281	TEAD3	TEA	skin	carcinoma	COSM6869160	c.878C>A	p.P293H	Substitution - Missense	6:35443829-35443829	-	293
ENSG00000007866	ENST00000357281	TEAD3	TEA	urinary_tract	carcinoma	COSM7120328	c.171G>C	p.Q57H	Substitution - Missense	6:35454317-35454317	-	57
ENSG00000007866	ENST00000357281	TEAD3	TEA	urinary_tract	carcinoma	COSM7130735	c.910G>A	p.D304N	Substitution - Missense	6:35443797-35443797	-	304
ENSG00000007866	ENST00000357281	TEAD3	TEA	urinary_tract	carcinoma	COSM7159236	c.142G>C	p.E48Q	Substitution - Missense	6:35454346-35454346	-	48
ENSG00000007866	ENST00000357281	TEAD3	TEA	liver	other	COSM7189293	c.1133A>G	p.Q378R	Substitution - Missense	6:35443362-35443362	-	378
ENSG00000007866	ENST00000357281	TEAD3	TEA	large_intestine	carcinoma	COSM7275561	c.40A>G	p.T14A	Substitution - Missense	6:35454448-35454448	-	14
ENSG00000007866	ENST00000357281	TEAD3	TEA	large_intestine	carcinoma	COSM7281186	c.1180C>T	p.R394C	Substitution - Missense	6:35443238-35443238	-	394
ENSG00000007866	ENST00000357281	TEAD3	TEA	ovary	carcinoma	COSM86327	c.138T>G	p.D46E	Substitution - Missense	6:35454350-35454350	-	46
ENSG00000007968	ENST00000361729	E2F2	E2F	lung	carcinoma	COSM1197099	c.1006A>T	p.S336C	Substitution - Missense	1:23842866-23842866	-	336
ENSG00000007968	ENST00000361729	E2F2	E2F	lung	carcinoma	COSM1197099	c.1006A>T	p.S336C	Substitution - Missense	1:23842866-23842866	-	336
ENSG00000007968	ENST00000361729	E2F2	E2F	ovary	carcinoma	COSM1320337	c.1121T>A	p.L374Q	Substitution - Missense	1:23836565-23836565	-	374
ENSG00000007968	ENST00000361729	E2F2	E2F	large_intestine	carcinoma	COSM1667256	c.314C>A	p.P105H	Substitution - Missense	1:23850919-23850919	-	105
ENSG00000007968	ENST00000361729	E2F2	E2F	large_intestine	carcinoma	COSM1667256	c.314C>A	p.P105H	Substitution - Missense	1:23850919-23850919	-	105
ENSG00000007968	ENST00000361729	E2F2	E2F	large_intestine	carcinoma	COSM2049175	c.1058C>T	p.A353V	Substitution - Missense	1:23836628-23836628	-	353
ENSG00000007968	ENST00000361729	E2F2	E2F	NS	malignant_melanoma	COSM2049182	c.548G>A	p.R183H	Substitution - Missense	1:23848359-23848359	-	183
ENSG00000007968	ENST00000361729	E2F2	E2F	large_intestine	carcinoma	COSM2049190	c.366A>C	p.K122N	Substitution - Missense	1:23848541-23848541	-	122
ENSG00000007968	ENST00000361729	E2F2	E2F	skin	malignant_melanoma	COSM27207	c.1105G>A	p.E369K	Substitution - Missense	1:23836581-23836581	-	369
ENSG00000007968	ENST00000361729	E2F2	E2F	skin	malignant_melanoma	COSM27209	c.359C>T	p.T120I	Substitution - Missense	1:23848548-23848548	-	120
ENSG00000007968	ENST00000361729	E2F2	E2F	large_intestine	carcinoma	COSM280700	c.1270G>A	p.D424N	Substitution - Missense	1:23836416-23836416	-	424
ENSG00000007968	ENST00000361729	E2F2	E2F	lung	carcinoma	COSM320055	c.814C>T	p.P272S	Substitution - Missense	1:23845546-23845546	-	272
ENSG00000007968	ENST00000361729	E2F2	E2F	skin	malignant_melanoma	COSM3485911	c.1078C>T	p.P360S	Substitution - Missense	1:23836608-23836608	-	360
ENSG00000007968	ENST00000361729	E2F2	E2F	skin	malignant_melanoma	COSM3485911	c.1078C>T	p.P360S	Substitution - Missense	1:23836608-23836608	-	360
ENSG00000007968	ENST00000361729	E2F2	E2F	skin	malignant_melanoma	COSM3485912	c.938C>T	p.P313L	Substitution - Missense	1:23842934-23842934	-	313
ENSG00000007968	ENST00000361729	E2F2	E2F	skin	malignant_melanoma	COSM3485914	c.346C>T	p.P116S	Substitution - Missense	1:23850887-23850887	-	116
ENSG00000007968	ENST00000361729	E2F2	E2F	large_intestine	carcinoma	COSM368400	c.503G>A	p.R168H	Substitution - Missense	1:23848404-23848404	-	168
ENSG00000007968	ENST00000361729	E2F2	E2F	large_intestine	carcinoma	COSM368400	c.503G>A	p.R168H	Substitution - Missense	1:23848404-23848404	-	168
ENSG00000007968	ENST00000361729	E2F2	E2F	haematopoietic_and_lymphoid_tissue	lymphoid_neoplasm	COSM368400	c.503G>A	p.R168H	Substitution - Missense	1:23848404-23848404	-	168
ENSG00000007968	ENST00000361729	E2F2	E2F	large_intestine	carcinoma	COSM368400	c.503G>A	p.R168H	Substitution - Missense	1:23848404-23848404	-	168
ENSG00000007968	ENST00000361729	E2F2	E2F	lung	carcinoma	COSM368400	c.503G>A	p.R168H	Substitution - Missense	1:23848404-23848404	-	168
ENSG00000007968	ENST00000361729	E2F2	E2F	upper_aerodigestive_tract	carcinoma	COSM3711285	c.1278C>A	p.F426L	Substitution - Missense	1:23836408-23836408	-	426
ENSG00000007968	ENST00000361729	E2F2	E2F	upper_aerodigestive_tract	carcinoma	COSM3711285	c.1278C>A	p.F426L	Substitution - Missense	1:23836408-23836408	-	426
ENSG00000007968	ENST00000361729	E2F2	E2F	liver	carcinoma	COSM3746872	c.678G>T	p.Q226H	Substitution - Missense	1:23847464-23847464	-	226
ENSG00000007968	ENST00000361729	E2F2	E2F	haematopoietic_and_lymphoid_tissue	haematopoietic_neoplasm	COSM3746872	c.678G>T	p.Q226H	Substitution - Missense	1:23847464-23847464	-	226
ENSG00000007968	ENST00000361729	E2F2	E2F	lung	carcinoma	COSM395839	c.1152G>T	p.Q384H	Substitution - Missense	1:23836534-23836534	-	384
ENSG00000007968	ENST00000361729	E2F2	E2F	kidney	carcinoma	COSM3984876	c.570C>G	p.I190M	Substitution - Missense	1:23848337-23848337	-	190
ENSG00000007968	ENST00000361729	E2F2	E2F	lung	carcinoma	COSM400772	c.307C>T	p.P103S	Substitution - Missense	1:23850926-23850926	-	103
ENSG00000007968	ENST00000361729	E2F2	E2F	stomach	carcinoma	COSM4030062	c.952C>T	p.L318F	Substitution - Missense	1:23842920-23842920	-	318
ENSG00000007968	ENST00000361729	E2F2	E2F	stomach	carcinoma	COSM4030063	c.835G>A	p.V279M	Substitution - Missense	1:23845525-23845525	-	279
ENSG00000007968	ENST00000361729	E2F2	E2F	stomach	carcinoma	COSM4030064	c.815C>A	p.P272H	Substitution - Missense	1:23845545-23845545	-	272
ENSG00000007968	ENST00000361729	E2F2	E2F	stomach	carcinoma	COSM4030065	c.808A>G	p.K270E	Substitution - Missense	1:23845552-23845552	-	270
ENSG00000007968	ENST00000361729	E2F2	E2F	urinary_tract	carcinoma	COSM414551	c.565A>G	p.N189D	Substitution - Missense	1:23848342-23848342	-	189
ENSG00000007968	ENST00000361729	E2F2	E2F	kidney	NS	COSM4165097	c.772G>T	p.V258F	Substitution - Missense	1:23845588-23845588	-	258
ENSG00000007968	ENST00000361729	E2F2	E2F	kidney	carcinoma	COSM4186875	c.502C>T	p.R168C	Substitution - Missense	1:23848405-23848405	-	168
ENSG00000007968	ENST00000361729	E2F2	E2F	NS	malignant_melanoma	COSM4186875	c.502C>T	p.R168C	Substitution - Missense	1:23848405-23848405	-	168
ENSG00000007968	ENST00000361729	E2F2	E2F	central_nervous_system	glioma	COSM4423041	c.191A>G	p.D64G	Substitution - Missense	1:23857095-23857095	-	64
ENSG00000007968	ENST00000361729	E2F2	E2F	skin	carcinoma	COSM4513425	c.938C>A	p.P313H	Substitution - Missense	1:23842934-23842934	-	313
ENSG00000007968	ENST00000361729	E2F2	E2F	large_intestine	carcinoma	COSM4679961	c.1082C>T	p.P361L	Substitution - Missense	1:23836604-23836604	-	361
ENSG00000007968	ENST00000361729	E2F2	E2F	large_intestine	carcinoma	COSM4679961	c.1082C>T	p.P361L	Substitution - Missense	1:23836604-23836604	-	361
ENSG00000007968	ENST00000361729	E2F2	E2F	large_intestine	carcinoma	COSM4679962	c.959C>T	p.S320F	Substitution - Missense	1:23842913-23842913	-	320
ENSG00000007968	ENST00000361729	E2F2	E2F	large_intestine	carcinoma	COSM4679962	c.959C>T	p.S320F	Substitution - Missense	1:23842913-23842913	-	320
ENSG00000007968	ENST00000361729	E2F2	E2F	large_intestine	carcinoma	COSM4679963	c.726G>T	p.K242N	Substitution - Missense	1:23847416-23847416	-	242
ENSG00000007968	ENST00000361729	E2F2	E2F	stomach	carcinoma	COSM4751263	c.475G>A	p.A159T	Substitution - Missense	1:23848432-23848432	-	159
ENSG00000007968	ENST00000361729	E2F2	E2F	stomach	carcinoma	COSM4751265	c.98G>A	p.S33N	Substitution - Missense	1:23857188-23857188	-	33
ENSG00000007968	ENST00000361729	E2F2	E2F	liver	carcinoma	COSM4789698	c.383C>G	p.T128S	Substitution - Missense	1:23848524-23848524	-	128
ENSG00000007968	ENST00000361729	E2F2	E2F	cervix	carcinoma	COSM4819438	c.460G>A	p.D154N	Substitution - Missense	1:23848447-23848447	-	154
ENSG00000007968	ENST00000361729	E2F2	E2F	liver	carcinoma	COSM4952068	c.1225C>A	p.Q409K	Substitution - Missense	1:23836461-23836461	-	409
ENSG00000007968	ENST00000361729	E2F2	E2F	large_intestine	carcinoma	COSM5108316	c.1057G>A	p.A353T	Substitution - Missense	1:23836629-23836629	-	353
ENSG00000007968	ENST00000361729	E2F2	E2F	large_intestine	carcinoma	COSM5353199	c.1208T>G	p.F403C	Substitution - Missense	1:23836478-23836478	-	403
ENSG00000007968	ENST00000361729	E2F2	E2F	large_intestine	carcinoma	COSM5353199	c.1208T>G	p.F403C	Substitution - Missense	1:23836478-23836478	-	403
ENSG00000007968	ENST00000361729	E2F2	E2F	large_intestine	carcinoma	COSM5353199	c.1208T>G	p.F403C	Substitution - Missense	1:23836478-23836478	-	403
ENSG00000007968	ENST00000361729	E2F2	E2F	large_intestine	carcinoma	COSM5353199	c.1208T>G	p.F403C	Substitution - Missense	1:23836478-23836478	-	403
ENSG00000007968	ENST00000361729	E2F2	E2F	skin	malignant_melanoma	COSM5380218	c.1178C>T	p.T393I	Substitution - Missense	1:23836508-23836508	-	393
ENSG00000007968	ENST00000361729	E2F2	E2F	biliary_tract	carcinoma	COSM5491052	c.1076C>T	p.A359V	Substitution - Missense	1:23836610-23836610	-	359
ENSG00000007968	ENST00000361729	E2F2	E2F	NS	malignant_melanoma	COSM5845972	c.1104G>C	p.L368F	Substitution - Missense	1:23836582-23836582	-	368
ENSG00000007968	ENST00000361729	E2F2	E2F	NS	malignant_melanoma	COSM5845973	c.404G>A	p.G135E	Substitution - Missense	1:23848503-23848503	-	135
ENSG00000007968	ENST00000361729	E2F2	E2F	adrenal_gland	adrenal_cortical_adenoma	COSM5966667	c.155C>T	p.T52M	Substitution - Missense	1:23857131-23857131	-	52
ENSG00000007968	ENST00000361729	E2F2	E2F	thyroid	carcinoma	COSM6369629	c.932A>G	p.D311G	Substitution - Missense	1:23842940-23842940	-	311
ENSG00000007968	ENST00000361729	E2F2	E2F	thyroid	carcinoma	COSM6369629	c.932A>G	p.D311G	Substitution - Missense	1:23842940-23842940	-	311
ENSG00000007968	ENST00000361729	E2F2	E2F	thyroid	carcinoma	COSM6400726	c.995A>G	p.Q332R	Substitution - Missense	1:23842877-23842877	-	332
ENSG00000007968	ENST00000361729	E2F2	E2F	thyroid	carcinoma	COSM6400726	c.995A>G	p.Q332R	Substitution - Missense	1:23842877-23842877	-	332
ENSG00000007968	ENST00000361729	E2F2	E2F	thyroid	carcinoma	COSM6409807	c.1028A>C	p.E343A	Substitution - Missense	1:23842844-23842844	-	343
ENSG00000007968	ENST00000361729	E2F2	E2F	thyroid	carcinoma	COSM6409807	c.1028A>C	p.E343A	Substitution - Missense	1:23842844-23842844	-	343
ENSG00000007968	ENST00000361729	E2F2	E2F	thyroid	carcinoma	COSM6434710	c.1045G>T	p.V349L	Substitution - Missense	1:23842827-23842827	-	349
ENSG00000007968	ENST00000361729	E2F2	E2F	thyroid	carcinoma	COSM6434710	c.1045G>T	p.V349L	Substitution - Missense	1:23842827-23842827	-	349
ENSG00000007968	ENST00000361729	E2F2	E2F	thyroid	carcinoma	COSM6436245	c.532G>T	p.G178C	Substitution - Missense	1:23848375-23848375	-	178
ENSG00000007968	ENST00000361729	E2F2	E2F	thyroid	carcinoma	COSM6436245	c.532G>T	p.G178C	Substitution - Missense	1:23848375-23848375	-	178
ENSG00000007968	ENST00000361729	E2F2	E2F	lung	carcinoma	COSM6483247	c.448G>A	p.D150N	Substitution - Missense	1:23848459-23848459	-	150
ENSG00000007968	ENST00000361729	E2F2	E2F	large_intestine	carcinoma	COSM6651012	c.1090T>C	p.S364P	Substitution - Missense	1:23836596-23836596	-	364
ENSG00000007968	ENST00000361729	E2F2	E2F	large_intestine	carcinoma	COSM6651013	c.710A>G	p.H237R	Substitution - Missense	1:23847432-23847432	-	237
ENSG00000007968	ENST00000361729	E2F2	E2F	large_intestine	carcinoma	COSM6651015	c.666G>T	p.Q222H	Substitution - Missense	1:23847476-23847476	-	222
ENSG00000007968	ENST00000361729	E2F2	E2F	large_intestine	carcinoma	COSM6651016	c.797T>C	p.V266A	Substitution - Missense	1:23845563-23845563	-	266
ENSG00000007968	ENST00000361729	E2F2	E2F	central_nervous_system	glioma	COSM6835057	c.556G>A	p.A186T	Substitution - Missense	1:23848351-23848351	-	186
ENSG00000007968	ENST00000361729	E2F2	E2F	skin	carcinoma	COSM6895130	c.595G>A	p.E199K	Substitution - Missense	1:23847547-23847547	-	199
ENSG00000007968	ENST00000361729	E2F2	E2F	ovary	carcinoma	COSM70561	c.523G>A	p.V175M	Substitution - Missense	1:23848384-23848384	-	175
ENSG00000007968	ENST00000361729	E2F2	E2F	haematopoietic_and_lymphoid_tissue	lymphoid_neoplasm	COSM70561	c.523G>A	p.V175M	Substitution - Missense	1:23848384-23848384	-	175
ENSG00000007968	ENST00000361729	E2F2	E2F	biliary_tract	carcinoma	COSM7324247	c.499C>T	p.R167W	Substitution - Missense	1:23848408-23848408	-	167
ENSG00000007968	ENST00000361729	E2F2	E2F	upper_aerodigestive_tract	carcinoma	COSM7329001	c.890C>T	p.P297L	Substitution - Missense	1:23842982-23842982	-	297
ENSG00000007968	ENST00000361729	E2F2	E2F	lung	carcinoma	COSM7365771	c.850G>C	p.E284Q	Substitution - Missense	1:23845510-23845510	-	284
ENSG00000007968	ENST00000361729	E2F2	E2F	endometrium	carcinoma	COSM906301	c.1156G>A	p.E386K	Substitution - Missense	1:23836530-23836530	-	386
ENSG00000007968	ENST00000361729	E2F2	E2F	endometrium	carcinoma	COSM906302	c.824C>T	p.T275M	Substitution - Missense	1:23845536-23845536	-	275
ENSG00000007968	ENST00000361729	E2F2	E2F	large_intestine	carcinoma	COSM906303	c.659C>T	p.T220M	Substitution - Missense	1:23847483-23847483	-	220
ENSG00000007968	ENST00000361729	E2F2	E2F	endometrium	carcinoma	COSM906303	c.659C>T	p.T220M	Substitution - Missense	1:23847483-23847483	-	220
ENSG00000008196	ENST00000393655	TFAP2B	AP-2	endometrium	carcinoma	COSM1080127	c.54G>T	p.E18D	Substitution - Missense	6:50786658-50786658	+	18
ENSG00000008196	ENST00000393655	TFAP2B	AP-2	endometrium	carcinoma	COSM1080129	c.320G>A	p.G107E	Substitution - Missense	6:50791358-50791358	+	107
ENSG00000008196	ENST00000393655	TFAP2B	AP-2	endometrium	carcinoma	COSM1080130	c.332G>A	p.R111Q	Substitution - Missense	6:50791370-50791370	+	111
ENSG00000008196	ENST00000393655	TFAP2B	AP-2	skin	carcinoma	COSM1080131	c.347C>T	p.S116L	Substitution - Missense	6:50791385-50791385	+	116
ENSG00000008196	ENST00000393655	TFAP2B	AP-2	large_intestine	carcinoma	COSM1080131	c.347C>T	p.S116L	Substitution - Missense	6:50791385-50791385	+	116
ENSG00000008196	ENST00000393655	TFAP2B	AP-2	endometrium	carcinoma	COSM1080131	c.347C>T	p.S116L	Substitution - Missense	6:50791385-50791385	+	116
ENSG00000008196	ENST00000393655	TFAP2B	AP-2	endometrium	carcinoma	COSM1080133	c.797C>A	p.S266Y	Substitution - Missense	6:50803969-50803969	+	266
ENSG00000008196	ENST00000393655	TFAP2B	AP-2	endometrium	carcinoma	COSM1080135	c.982G>A	p.E328K	Substitution - Missense	6:50807910-50807910	+	328
ENSG00000008196	ENST00000393655	TFAP2B	AP-2	endometrium	carcinoma	COSM1080136	c.986C>T	p.T329M	Substitution - Missense	6:50807914-50807914	+	329
ENSG00000008196	ENST00000393655	TFAP2B	AP-2	large_intestine	carcinoma	COSM1080136	c.986C>T	p.T329M	Substitution - Missense	6:50807914-50807914	+	329
ENSG00000008196	ENST00000393655	TFAP2B	AP-2	large_intestine	carcinoma	COSM1080136	c.986C>T	p.T329M	Substitution - Missense	6:50807914-50807914	+	329
ENSG00000008196	ENST00000393655	TFAP2B	AP-2	endometrium	carcinoma	COSM1080138	c.1069C>A	p.L357M	Substitution - Missense	6:50807997-50807997	+	357
ENSG00000008196	ENST00000393655	TFAP2B	AP-2	endometrium	carcinoma	COSM1080139	c.1187C>T	p.T396M	Substitution - Missense	6:50810909-50810909	+	396
ENSG00000008196	ENST00000393655	TFAP2B	AP-2	endometrium	carcinoma	COSM1080140	c.1211G>A	p.G404D	Substitution - Missense	6:50810933-50810933	+	404
ENSG00000008196	ENST00000393655	TFAP2B	AP-2	oesophagus	carcinoma	COSM1080143	c.1237G>A	p.A413T	Substitution - Missense	6:50810959-50810959	+	413
ENSG00000008196	ENST00000393655	TFAP2B	AP-2	endometrium	carcinoma	COSM1080143	c.1237G>A	p.A413T	Substitution - Missense	6:50810959-50810959	+	413
ENSG00000008196	ENST00000393655	TFAP2B	AP-2	haematopoietic_and_lymphoid_tissue	lymphoid_neoplasm	COSM1080143	c.1237G>A	p.A413T	Substitution - Missense	6:50810959-50810959	+	413
ENSG00000008196	ENST00000393655	TFAP2B	AP-2	large_intestine	carcinoma	COSM1229028	c.1115C>T	p.A372V	Substitution - Missense	6:50810837-50810837	+	372
ENSG00000008196	ENST00000393655	TFAP2B	AP-2	prostate	carcinoma	COSM1229028	c.1115C>T	p.A372V	Substitution - Missense	6:50810837-50810837	+	372
ENSG00000008196	ENST00000393655	TFAP2B	AP-2	large_intestine	carcinoma	COSM1229029	c.620C>T	p.S207L	Substitution - Missense	6:50803792-50803792	+	207
ENSG00000008196	ENST00000393655	TFAP2B	AP-2	large_intestine	carcinoma	COSM1229030	c.811G>T	p.V271F	Substitution - Missense	6:50803983-50803983	+	271
ENSG00000008196	ENST00000393655	TFAP2B	AP-2	oesophagus	carcinoma	COSM1267667	c.215C>A	p.P72H	Substitution - Missense	6:50791253-50791253	+	72
ENSG00000008196	ENST00000393655	TFAP2B	AP-2	upper_aerodigestive_tract	carcinoma	COSM129675	c.134C>T	p.S45L	Substitution - Missense	6:50791172-50791172	+	45
ENSG00000008196	ENST00000393655	TFAP2B	AP-2	ovary	carcinoma	COSM1329636	c.1376G>A	p.R459K	Substitution - Missense	6:50811098-50811098	+	459
ENSG00000008196	ENST00000393655	TFAP2B	AP-2	ovary	carcinoma	COSM1329637	c.1103C>T	p.T368M	Substitution - Missense	6:50810825-50810825	+	368
ENSG00000008196	ENST00000393655	TFAP2B	AP-2	large_intestine	carcinoma	COSM1329637	c.1103C>T	p.T368M	Substitution - Missense	6:50810825-50810825	+	368
ENSG00000008196	ENST00000393655	TFAP2B	AP-2	pancreas	carcinoma	COSM1445048	c.91G>A	p.D31N	Substitution - Missense	6:50791129-50791129	+	31
ENSG00000008196	ENST00000393655	TFAP2B	AP-2	large_intestine	carcinoma	COSM1445048	c.91G>A	p.D31N	Substitution - Missense	6:50791129-50791129	+	31
ENSG00000008196	ENST00000393655	TFAP2B	AP-2	large_intestine	carcinoma	COSM1445049	c.160G>A	p.A54T	Substitution - Missense	6:50791198-50791198	+	54
ENSG00000008196	ENST00000393655	TFAP2B	AP-2	kidney	carcinoma	COSM1445049	c.160G>A	p.A54T	Substitution - Missense	6:50791198-50791198	+	54
ENSG00000008196	ENST00000393655	TFAP2B	AP-2	large_intestine	carcinoma	COSM1445052	c.640A>G	p.N214D	Substitution - Missense	6:50803812-50803812	+	214
ENSG00000008196	ENST00000393655	TFAP2B	AP-2	large_intestine	carcinoma	COSM1445057	c.1271C>T	p.A424V	Substitution - Missense	6:50810993-50810993	+	424
ENSG00000008196	ENST00000393655	TFAP2B	AP-2	liver	carcinoma	COSM1634838	c.1317C>A	p.N439K	Substitution - Missense	6:50811039-50811039	+	439
ENSG00000008196	ENST00000393655	TFAP2B	AP-2	liver	carcinoma	COSM1634839	c.1352C>T	p.T451I	Substitution - Missense	6:50811074-50811074	+	451
ENSG00000008196	ENST00000393655	TFAP2B	AP-2	liver	carcinoma	COSM1634839	c.1352C>T	p.T451I	Substitution - Missense	6:50811074-50811074	+	451
ENSG00000008196	ENST00000393655	TFAP2B	AP-2	large_intestine	carcinoma	COSM1672494	c.910A>C	p.N304H	Substitution - Missense	6:50805776-50805776	+	304
ENSG00000008196	ENST00000393655	TFAP2B	AP-2	large_intestine	carcinoma	COSM1672494	c.910A>C	p.N304H	Substitution - Missense	6:50805776-50805776	+	304
ENSG00000008196	ENST00000393655	TFAP2B	AP-2	liver	other	COSM1730670	c.592A>T	p.I198F	Substitution - Missense	6:50796383-50796383	+	198
ENSG00000008196	ENST00000393655	TFAP2B	AP-2	liver	carcinoma	COSM1730670	c.592A>T	p.I198F	Substitution - Missense	6:50796383-50796383	+	198
ENSG00000008196	ENST00000393655	TFAP2B	AP-2	skin	carcinoma	COSM190950	c.937G>A	p.E313K	Substitution - Missense	6:50805803-50805803	+	313
ENSG00000008196	ENST00000393655	TFAP2B	AP-2	skin	malignant_melanoma	COSM225581	c.626C>T	p.T209I	Substitution - Missense	6:50803798-50803798	+	209
ENSG00000008196	ENST00000393655	TFAP2B	AP-2	prostate	carcinoma	COSM247791	c.1094A>G	p.K365R	Substitution - Missense	6:50810816-50810816	+	365
ENSG00000008196	ENST00000393655	TFAP2B	AP-2	prostate	carcinoma	COSM247792	c.226C>A	p.P76T	Substitution - Missense	6:50791264-50791264	+	76
ENSG00000008196	ENST00000393655	TFAP2B	AP-2	large_intestine	carcinoma	COSM264014	c.428C>T	p.S143L	Substitution - Missense	6:50791466-50791466	+	143
ENSG00000008196	ENST00000393655	TFAP2B	AP-2	endometrium	carcinoma	COSM264014	c.428C>T	p.S143L	Substitution - Missense	6:50791466-50791466	+	143
ENSG00000008196	ENST00000393655	TFAP2B	AP-2	endometrium	carcinoma	COSM264015	c.731C>T	p.S244L	Substitution - Missense	6:50803903-50803903	+	244
ENSG00000008196	ENST00000393655	TFAP2B	AP-2	large_intestine	carcinoma	COSM264015	c.731C>T	p.S244L	Substitution - Missense	6:50803903-50803903	+	244
ENSG00000008196	ENST00000393655	TFAP2B	AP-2	endometrium	carcinoma	COSM264015	c.731C>T	p.S244L	Substitution - Missense	6:50803903-50803903	+	244
ENSG00000008196	ENST00000393655	TFAP2B	AP-2	large_intestine	carcinoma	COSM270330	c.899G>A	p.R300H	Substitution - Missense	6:50805765-50805765	+	300
ENSG00000008196	ENST00000393655	TFAP2B	AP-2	lung	carcinoma	COSM270330	c.899G>A	p.R300H	Substitution - Missense	6:50805765-50805765	+	300
ENSG00000008196	ENST00000393655	TFAP2B	AP-2	large_intestine	carcinoma	COSM294880	c.601G>T	p.V201F	Substitution - Missense	6:50796392-50796392	+	201
ENSG00000008196	ENST00000393655	TFAP2B	AP-2	large_intestine	carcinoma	COSM298820	c.1062G>T	p.K354N	Substitution - Missense	6:50807990-50807990	+	354
ENSG00000008196	ENST00000393655	TFAP2B	AP-2	lung	carcinoma	COSM323793	c.793G>A	p.A265T	Substitution - Missense	6:50803965-50803965	+	265
ENSG00000008196	ENST00000393655	TFAP2B	AP-2	lung	carcinoma	COSM3354333	c.1145G>T	p.R382L	Substitution - Missense	6:50810867-50810867	+	382
ENSG00000008196	ENST00000393655	TFAP2B	AP-2	lung	carcinoma	COSM3354333	c.1145G>T	p.R382L	Substitution - Missense	6:50810867-50810867	+	382
ENSG00000008196	ENST00000393655	TFAP2B	AP-2	large_intestine	carcinoma	COSM3354336	c.1219G>A	p.A407T	Substitution - Missense	6:50810941-50810941	+	407
ENSG00000008196	ENST00000393655	TFAP2B	AP-2	stomach	carcinoma	COSM3354339	c.1310C>T	p.T437I	Substitution - Missense	6:50811032-50811032	+	437
ENSG00000008196	ENST00000393655	TFAP2B	AP-2	large_intestine	carcinoma	COSM3354342	c.1367A>T	p.E456V	Substitution - Missense	6:50811089-50811089	+	456
ENSG00000008196	ENST00000393655	TFAP2B	AP-2	large_intestine	carcinoma	COSM3354342	c.1367A>T	p.E456V	Substitution - Missense	6:50811089-50811089	+	456
ENSG00000008196	ENST00000393655	TFAP2B	AP-2	NS	malignant_melanoma	COSM3374324	c.566G>A	p.G189D	Substitution - Missense	6:50796357-50796357	+	189
ENSG00000008196	ENST00000393655	TFAP2B	AP-2	thyroid	carcinoma	COSM3374324	c.566G>A	p.G189D	Substitution - Missense	6:50796357-50796357	+	189
ENSG00000008196	ENST00000393655	TFAP2B	AP-2	oesophagus	carcinoma	COSM3374324	c.566G>A	p.G189D	Substitution - Missense	6:50796357-50796357	+	189
ENSG00000008196	ENST00000393655	TFAP2B	AP-2	oesophagus	carcinoma	COSM3374324	c.566G>A	p.G189D	Substitution - Missense	6:50796357-50796357	+	189
ENSG00000008196	ENST00000393655	TFAP2B	AP-2	oesophagus	carcinoma	COSM3374324	c.566G>A	p.G189D	Substitution - Missense	6:50796357-50796357	+	189
ENSG00000008196	ENST00000393655	TFAP2B	AP-2	central_nervous_system	glioma	COSM3411171	c.253C>T	p.P85S	Substitution - Missense	6:50791291-50791291	+	85
ENSG00000008196	ENST00000393655	TFAP2B	AP-2	large_intestine	carcinoma	COSM3430739	c.458C>T	p.S153L	Substitution - Missense	6:50791496-50791496	+	153
ENSG00000008196	ENST00000393655	TFAP2B	AP-2	lung	carcinoma	COSM360995	c.196C>A	p.Q66K	Substitution - Missense	6:50791234-50791234	+	66
ENSG00000008196	ENST00000393655	TFAP2B	AP-2	skin	malignant_melanoma	COSM3628370	c.218C>T	p.P73L	Substitution - Missense	6:50791256-50791256	+	73
ENSG00000008196	ENST00000393655	TFAP2B	AP-2	skin	malignant_melanoma	COSM3628371	c.368C>T	p.P123L	Substitution - Missense	6:50791406-50791406	+	123
ENSG00000008196	ENST00000393655	TFAP2B	AP-2	skin	malignant_melanoma	COSM3628372	c.604C>T	p.P202S	Substitution - Missense	6:50803776-50803776	+	202
ENSG00000008196	ENST00000393655	TFAP2B	AP-2	skin	malignant_melanoma	COSM3628375	c.854G>A	p.R285Q	Substitution - Missense	6:50805720-50805720	+	285
ENSG00000008196	ENST00000393655	TFAP2B	AP-2	skin	malignant_melanoma	COSM3628376	c.929C>T	p.S310F	Substitution - Missense	6:50805795-50805795	+	310
ENSG00000008196	ENST00000393655	TFAP2B	AP-2	skin	carcinoma	COSM3628376	c.929C>T	p.S310F	Substitution - Missense	6:50805795-50805795	+	310
ENSG00000008196	ENST00000393655	TFAP2B	AP-2	skin	malignant_melanoma	COSM3628377	c.995C>T	p.P332L	Substitution - Missense	6:50807923-50807923	+	332
ENSG00000008196	ENST00000393655	TFAP2B	AP-2	skin	carcinoma	COSM3628377	c.995C>T	p.P332L	Substitution - Missense	6:50807923-50807923	+	332
ENSG00000008196	ENST00000393655	TFAP2B	AP-2	lung	carcinoma	COSM362981	c.1145G>A	p.R382Q	Substitution - Missense	6:50810867-50810867	+	382
ENSG00000008196	ENST00000393655	TFAP2B	AP-2	lung	carcinoma	COSM368939	c.1178G>A	p.S393N	Substitution - Missense	6:50810900-50810900	+	393
ENSG00000008196	ENST00000393655	TFAP2B	AP-2	haematopoietic_and_lymphoid_tissue	haematopoietic_neoplasm	COSM3720452	c.602T>C	p.V201A	Substitution - Missense	6:50803774-50803774	+	201
ENSG00000008196	ENST00000393655	TFAP2B	AP-2	liver	carcinoma	COSM3745282	c.68A>G	p.E23G	Substitution - Missense	6:50786672-50786672	+	23
ENSG00000008196	ENST00000393655	TFAP2B	AP-2	liver	carcinoma	COSM3745283	c.604C>G	p.P202A	Substitution - Missense	6:50803776-50803776	+	202
ENSG00000008196	ENST00000393655	TFAP2B	AP-2	breast	carcinoma	COSM3830727	c.839G>A	p.G280E	Substitution - Missense	6:50805705-50805705	+	280
ENSG00000008196	ENST00000393655	TFAP2B	AP-2	breast	carcinoma	COSM3830729	c.1078A>C	p.T360P	Substitution - Missense	6:50808006-50808006	+	360
ENSG00000008196	ENST00000393655	TFAP2B	AP-2	stomach	carcinoma	COSM3874668	c.377G>A	p.R126Q	Substitution - Missense	6:50791415-50791415	+	126
ENSG00000008196	ENST00000393655	TFAP2B	AP-2	stomach	carcinoma	COSM3874669	c.549A>C	p.E183D	Substitution - Missense	6:50796340-50796340	+	183
ENSG00000008196	ENST00000393655	TFAP2B	AP-2	stomach	carcinoma	COSM3874670	c.569T>C	p.M190T	Substitution - Missense	6:50796360-50796360	+	190
ENSG00000008196	ENST00000393655	TFAP2B	AP-2	stomach	carcinoma	COSM3874671	c.573T>A	p.N191K	Substitution - Missense	6:50796364-50796364	+	191
ENSG00000008196	ENST00000393655	TFAP2B	AP-2	stomach	carcinoma	COSM3874674	c.1061A>C	p.K354T	Substitution - Missense	6:50807989-50807989	+	354
ENSG00000008196	ENST00000393655	TFAP2B	AP-2	central_nervous_system	glioma	COSM3928523	c.1034C>A	p.T345K	Substitution - Missense	6:50807962-50807962	+	345
ENSG00000008196	ENST00000393655	TFAP2B	AP-2	lung	carcinoma	COSM3949312	c.215C>G	p.P72R	Substitution - Missense	6:50791253-50791253	+	72
ENSG00000008196	ENST00000393655	TFAP2B	AP-2	lung	carcinoma	COSM3949312	c.215C>G	p.P72R	Substitution - Missense	6:50791253-50791253	+	72
ENSG00000008196	ENST00000393655	TFAP2B	AP-2	pancreas	carcinoid-endocrine_tumour	COSM4139296	c.812T>C	p.V271A	Substitution - Missense	6:50803984-50803984	+	271
ENSG00000008196	ENST00000393655	TFAP2B	AP-2	ovary	carcinoma	COSM4153520	c.656T>G	p.L219R	Substitution - Missense	6:50803828-50803828	+	219
ENSG00000008196	ENST00000393655	TFAP2B	AP-2	ovary	carcinoma	COSM4153520	c.656T>G	p.L219R	Substitution - Missense	6:50803828-50803828	+	219
ENSG00000008196	ENST00000393655	TFAP2B	AP-2	large_intestine	carcinoma	COSM4383198	c.293T>C	p.L98P	Substitution - Missense	6:50791331-50791331	+	98
ENSG00000008196	ENST00000393655	TFAP2B	AP-2	prostate	carcinoma	COSM4421013	c.1090T>G	p.C364G	Substitution - Missense	6:50810812-50810812	+	364
ENSG00000008196	ENST00000393655	TFAP2B	AP-2	liver	carcinoma	COSM451617	c.629C>T	p.S210F	Substitution - Missense	6:50803801-50803801	+	210
ENSG00000008196	ENST00000393655	TFAP2B	AP-2	liver	carcinoma	COSM451617	c.629C>T	p.S210F	Substitution - Missense	6:50803801-50803801	+	210
ENSG00000008196	ENST00000393655	TFAP2B	AP-2	large_intestine	carcinoma	COSM451617	c.629C>T	p.S210F	Substitution - Missense	6:50803801-50803801	+	210
ENSG00000008196	ENST00000393655	TFAP2B	AP-2	breast	carcinoma	COSM451618	c.1375A>G	p.R459G	Substitution - Missense	6:50811097-50811097	+	459
ENSG00000008196	ENST00000393655	TFAP2B	AP-2	skin	carcinoma	COSM4521669	c.1124G>A	p.R375Q	Substitution - Missense	6:50810846-50810846	+	375
ENSG00000008196	ENST00000393655	TFAP2B	AP-2	skin	carcinoma	COSM4522577	c.1169G>A	p.G390E	Substitution - Missense	6:50810891-50810891	+	390
ENSG00000008196	ENST00000393655	TFAP2B	AP-2	skin	carcinoma	COSM4552796	c.570G>A	p.M190I	Substitution - Missense	6:50796361-50796361	+	190
ENSG00000008196	ENST00000393655	TFAP2B	AP-2	skin	carcinoma	COSM4561549	c.889G>A	p.A297T	Substitution - Missense	6:50805755-50805755	+	297
ENSG00000008196	ENST00000393655	TFAP2B	AP-2	large_intestine	carcinoma	COSM4618624	c.499T>C	p.S167P	Substitution - Missense	6:50791537-50791537	+	167
ENSG00000008196	ENST00000393655	TFAP2B	AP-2	large_intestine	carcinoma	COSM4620490	c.433C>T	p.R145C	Substitution - Missense	6:50791471-50791471	+	145
ENSG00000008196	ENST00000393655	TFAP2B	AP-2	oesophagus	carcinoma	COSM4620490	c.433C>T	p.R145C	Substitution - Missense	6:50791471-50791471	+	145
ENSG00000008196	ENST00000393655	TFAP2B	AP-2	large_intestine	carcinoma	COSM4638364	c.101C>T	p.P34L	Substitution - Missense	6:50791139-50791139	+	34
ENSG00000008196	ENST00000393655	TFAP2B	AP-2	stomach	carcinoma	COSM4755066	c.116G>A	p.R39Q	Substitution - Missense	6:50791154-50791154	+	39
ENSG00000008196	ENST00000393655	TFAP2B	AP-2	stomach	carcinoma	COSM4755067	c.151T>G	p.Y51D	Substitution - Missense	6:50791189-50791189	+	51
ENSG00000008196	ENST00000393655	TFAP2B	AP-2	large_intestine	carcinoma	COSM4790943	c.1238C>T	p.A413V	Substitution - Missense	6:50810960-50810960	+	413
ENSG00000008196	ENST00000393655	TFAP2B	AP-2	liver	carcinoma	COSM4790943	c.1238C>T	p.A413V	Substitution - Missense	6:50810960-50810960	+	413
ENSG00000008196	ENST00000393655	TFAP2B	AP-2	kidney	carcinoma	COSM484186	c.995C>A	p.P332H	Substitution - Missense	6:50807923-50807923	+	332
ENSG00000008196	ENST00000393655	TFAP2B	AP-2	prostate	carcinoma	COSM4879090	c.200C>T	p.P67L	Substitution - Missense	6:50791238-50791238	+	67
ENSG00000008196	ENST00000393655	TFAP2B	AP-2	upper_aerodigestive_tract	carcinoma	COSM4888178	c.773C>T	p.S258L	Substitution - Missense	6:50803945-50803945	+	258
ENSG00000008196	ENST00000393655	TFAP2B	AP-2	skin	malignant_melanoma	COSM4900946	c.994C>T	p.P332S	Substitution - Missense	6:50807922-50807922	+	332
ENSG00000008196	ENST00000393655	TFAP2B	AP-2	liver	carcinoma	COSM4916448	c.208T>G	p.F70V	Substitution - Missense	6:50791246-50791246	+	70
ENSG00000008196	ENST00000393655	TFAP2B	AP-2	liver	carcinoma	COSM4949869	c.92A>T	p.D31V	Substitution - Missense	6:50791130-50791130	+	31
ENSG00000008196	ENST00000393655	TFAP2B	AP-2	oesophagus	carcinoma	COSM5037287	c.426C>A	p.H142Q	Substitution - Missense	6:50791464-50791464	+	142
ENSG00000008196	ENST00000393655	TFAP2B	AP-2	liver	carcinoma	COSM5040674	c.40T>A	p.W14R	Substitution - Missense	6:50786644-50786644	+	14
ENSG00000008196	ENST00000393655	TFAP2B	AP-2	oesophagus	carcinoma	COSM5048928	c.766C>T	p.R256W	Substitution - Missense	6:50803938-50803938	+	256
ENSG00000008196	ENST00000393655	TFAP2B	AP-2	stomach	carcinoma	COSM5061856	c.890C>T	p.A297V	Substitution - Missense	6:50805756-50805756	+	297
ENSG00000008196	ENST00000393655	TFAP2B	AP-2	oesophagus	carcinoma	COSM5436720	c.265G>A	p.V89I	Substitution - Missense	6:50791303-50791303	+	89
ENSG00000008196	ENST00000393655	TFAP2B	AP-2	large_intestine	carcinoma	COSM5457272	c.1024C>T	p.R342W	Substitution - Missense	6:50807952-50807952	+	342
ENSG00000008196	ENST00000393655	TFAP2B	AP-2	large_intestine	carcinoma	COSM5484857	c.227C>T	p.P76L	Substitution - Missense	6:50791265-50791265	+	76
ENSG00000008196	ENST00000393655	TFAP2B	AP-2	biliary_tract	carcinoma	COSM5497835	c.4C>T	p.H2Y	Substitution - Missense	6:50786608-50786608	+	2
ENSG00000008196	ENST00000393655	TFAP2B	AP-2	prostate	carcinoma	COSM5552145	c.1121A>G	p.D374G	Substitution - Missense	6:50810843-50810843	+	374
ENSG00000008196	ENST00000393655	TFAP2B	AP-2	lung	carcinoma	COSM5615705	c.67G>C	p.E23Q	Substitution - Missense	6:50786671-50786671	+	23
ENSG00000008196	ENST00000393655	TFAP2B	AP-2	central_nervous_system	glioma	COSM5712379	c.1247C>T	p.A416V	Substitution - Missense	6:50810969-50810969	+	416
ENSG00000008196	ENST00000393655	TFAP2B	AP-2	pancreas	carcinoma	COSM5732289	c.1285G>T	p.D429Y	Substitution - Missense	6:50811007-50811007	+	429
ENSG00000008196	ENST00000393655	TFAP2B	AP-2	liver	other	COSM5814634	c.1241T>A	p.L414H	Substitution - Missense	6:50810963-50810963	+	414
ENSG00000008196	ENST00000393655	TFAP2B	AP-2	liver	other	COSM5820796	c.31A>G	p.I11V	Substitution - Missense	6:50786635-50786635	+	11
ENSG00000008196	ENST00000393655	TFAP2B	AP-2	NS	malignant_melanoma	COSM5870875	c.551A>G	p.D184G	Substitution - Missense	6:50796342-50796342	+	184
ENSG00000008196	ENST00000393655	TFAP2B	AP-2	upper_aerodigestive_tract	carcinoma	COSM5953988	c.1140C>A	p.N380K	Substitution - Missense	6:50810862-50810862	+	380
ENSG00000008196	ENST00000393655	TFAP2B	AP-2	prostate	carcinoma	COSM5996861	c.794C>G	p.A265G	Substitution - Missense	6:50803966-50803966	+	265
ENSG00000008196	ENST00000393655	TFAP2B	AP-2	prostate	carcinoma	COSM5996861	c.794C>G	p.A265G	Substitution - Missense	6:50803966-50803966	+	265
ENSG00000008196	ENST00000393655	TFAP2B	AP-2	prostate	carcinoma	COSM5996861	c.794C>G	p.A265G	Substitution - Missense	6:50803966-50803966	+	265
ENSG00000008196	ENST00000393655	TFAP2B	AP-2	large_intestine	carcinoma	COSM6043986	c.706C>T	p.R236C	Substitution - Missense	6:50803878-50803878	+	236
ENSG00000008196	ENST00000393655	TFAP2B	AP-2	large_intestine	carcinoma	COSM6043987	c.997G>A	p.A333T	Substitution - Missense	6:50807925-50807925	+	333
ENSG00000008196	ENST00000393655	TFAP2B	AP-2	large_intestine	carcinoma	COSM6051484	c.85C>T	p.R29W	Substitution - Missense	6:50791123-50791123	+	29
ENSG00000008196	ENST00000393655	TFAP2B	AP-2	large_intestine	carcinoma	COSM6051485	c.1269G>T	p.E423D	Substitution - Missense	6:50810991-50810991	+	423
ENSG00000008196	ENST00000393655	TFAP2B	AP-2	lung	carcinoma	COSM6106879	c.990G>T	p.E330D	Substitution - Missense	6:50807918-50807918	+	330
ENSG00000008196	ENST00000393655	TFAP2B	AP-2	lung	carcinoma	COSM6106880	c.697G>T	p.V233F	Substitution - Missense	6:50803869-50803869	+	233
ENSG00000008196	ENST00000393655	TFAP2B	AP-2	lung	carcinoma	COSM6106881	c.684G>C	p.E228D	Substitution - Missense	6:50803856-50803856	+	228
ENSG00000008196	ENST00000393655	TFAP2B	AP-2	lung	carcinoma	COSM6106883	c.212C>A	p.P71Q	Substitution - Missense	6:50791250-50791250	+	71
ENSG00000008196	ENST00000393655	TFAP2B	AP-2	lung	carcinoma	COSM6174367	c.1135G>A	p.G379R	Substitution - Missense	6:50810857-50810857	+	379
ENSG00000008196	ENST00000393655	TFAP2B	AP-2	lung	carcinoma	COSM6174369	c.993T>G	p.F331L	Substitution - Missense	6:50807921-50807921	+	331
ENSG00000008196	ENST00000393655	TFAP2B	AP-2	lung	carcinoma	COSM6174372	c.157A>T	p.S53C	Substitution - Missense	6:50791195-50791195	+	53
ENSG00000008196	ENST00000393655	TFAP2B	AP-2	lung	carcinoma	COSM6174373	c.3G>T	p.M1I	Substitution - Missense	6:50786607-50786607	+	1
ENSG00000008196	ENST00000393655	TFAP2B	AP-2	haematopoietic_and_lymphoid_tissue	lymphoid_neoplasm	COSM6212024	c.1088T>G	p.L363R	Substitution - Missense	6:50810810-50810810	+	363
ENSG00000008196	ENST00000393655	TFAP2B	AP-2	large_intestine	carcinoma	COSM6226341	c.508G>A	p.G170S	Substitution - Missense	6:50791546-50791546	+	170
ENSG00000008196	ENST00000393655	TFAP2B	AP-2	liver	other	COSM6261320	c.1020G>T	p.L340F	Substitution - Missense	6:50807948-50807948	+	340
ENSG00000008196	ENST00000393655	TFAP2B	AP-2	liver	other	COSM6277182	c.662G>T	p.G221V	Substitution - Missense	6:50803834-50803834	+	221
ENSG00000008196	ENST00000393655	TFAP2B	AP-2	prostate	carcinoma	COSM6357925	c.164C>T	p.P55L	Substitution - Missense	6:50791202-50791202	+	55
ENSG00000008196	ENST00000393655	TFAP2B	AP-2	central_nervous_system	glioma	COSM6357925	c.164C>T	p.P55L	Substitution - Missense	6:50791202-50791202	+	55
ENSG00000008196	ENST00000393655	TFAP2B	AP-2	thyroid	carcinoma	COSM6362345	c.680G>A	p.G227D	Substitution - Missense	6:50803852-50803852	+	227
ENSG00000008196	ENST00000393655	TFAP2B	AP-2	thyroid	carcinoma	COSM6362345	c.680G>A	p.G227D	Substitution - Missense	6:50803852-50803852	+	227
ENSG00000008196	ENST00000393655	TFAP2B	AP-2	thyroid	carcinoma	COSM6363424	c.722G>T	p.S241I	Substitution - Missense	6:50803894-50803894	+	241
ENSG00000008196	ENST00000393655	TFAP2B	AP-2	thyroid	carcinoma	COSM6363424	c.722G>T	p.S241I	Substitution - Missense	6:50803894-50803894	+	241
ENSG00000008196	ENST00000393655	TFAP2B	AP-2	thyroid	carcinoma	COSM6415201	c.721A>C	p.S241R	Substitution - Missense	6:50803893-50803893	+	241
ENSG00000008196	ENST00000393655	TFAP2B	AP-2	thyroid	carcinoma	COSM6415201	c.721A>C	p.S241R	Substitution - Missense	6:50803893-50803893	+	241
ENSG00000008196	ENST00000393655	TFAP2B	AP-2	lung	carcinoma	COSM6471280	c.1036G>A	p.D346N	Substitution - Missense	6:50807964-50807964	+	346
ENSG00000008196	ENST00000393655	TFAP2B	AP-2	lung	carcinoma	COSM6514029	c.380C>A	p.A127D	Substitution - Missense	6:50791418-50791418	+	127
ENSG00000008196	ENST00000393655	TFAP2B	AP-2	lung	carcinoma	COSM6547332	c.952C>T	p.H318Y	Substitution - Missense	6:50807880-50807880	+	318
ENSG00000008196	ENST00000393655	TFAP2B	AP-2	breast	carcinoma	COSM6570127	c.1096G>C	p.E366Q	Substitution - Missense	6:50810818-50810818	+	366
ENSG00000008196	ENST00000393655	TFAP2B	AP-2	large_intestine	carcinoma	COSM6800372	c.1309A>G	p.T437A	Substitution - Missense	6:50811031-50811031	+	437
ENSG00000008196	ENST00000393655	TFAP2B	AP-2	large_intestine	carcinoma	COSM6800375	c.1244C>T	p.T415M	Substitution - Missense	6:50810966-50810966	+	415
ENSG00000008196	ENST00000393655	TFAP2B	AP-2	large_intestine	carcinoma	COSM6800377	c.547G>A	p.E183K	Substitution - Missense	6:50796338-50796338	+	183
ENSG00000008196	ENST00000393655	TFAP2B	AP-2	large_intestine	carcinoma	COSM6800378	c.1165C>A	p.P389T	Substitution - Missense	6:50810887-50810887	+	389
ENSG00000008196	ENST00000393655	TFAP2B	AP-2	large_intestine	carcinoma	COSM6800379	c.479C>T	p.A160V	Substitution - Missense	6:50791517-50791517	+	160
ENSG00000008196	ENST00000393655	TFAP2B	AP-2	large_intestine	carcinoma	COSM6800381	c.770T>C	p.L257P	Substitution - Missense	6:50803942-50803942	+	257
ENSG00000008196	ENST00000393655	TFAP2B	AP-2	large_intestine	carcinoma	COSM6800382	c.622G>A	p.V208M	Substitution - Missense	6:50803794-50803794	+	208
ENSG00000008196	ENST00000393655	TFAP2B	AP-2	large_intestine	carcinoma	COSM6800383	c.440C>T	p.P147L	Substitution - Missense	6:50791478-50791478	+	147
ENSG00000008196	ENST00000393655	TFAP2B	AP-2	large_intestine	carcinoma	COSM6800384	c.159C>A	p.S53R	Substitution - Missense	6:50791197-50791197	+	53
ENSG00000008196	ENST00000393655	TFAP2B	AP-2	large_intestine	carcinoma	COSM6800385	c.1130C>T	p.P377L	Substitution - Missense	6:50810852-50810852	+	377
ENSG00000008196	ENST00000393655	TFAP2B	AP-2	large_intestine	carcinoma	COSM6800387	c.1222C>A	p.P408T	Substitution - Missense	6:50810944-50810944	+	408
ENSG00000008196	ENST00000393655	TFAP2B	AP-2	large_intestine	carcinoma	COSM6800388	c.274C>T	p.P92S	Substitution - Missense	6:50791312-50791312	+	92
ENSG00000008196	ENST00000393655	TFAP2B	AP-2	large_intestine	carcinoma	COSM6800391	c.767G>A	p.R256Q	Substitution - Missense	6:50803939-50803939	+	256
ENSG00000008196	ENST00000393655	TFAP2B	AP-2	large_intestine	carcinoma	COSM6800393	c.376C>T	p.R126W	Substitution - Missense	6:50791414-50791414	+	126
ENSG00000008196	ENST00000393655	TFAP2B	AP-2	large_intestine	carcinoma	COSM6800394	c.382G>A	p.A128T	Substitution - Missense	6:50791420-50791420	+	128
ENSG00000008196	ENST00000393655	TFAP2B	AP-2	urinary_tract	carcinoma	COSM7094919	c.185C>T	p.S62L	Substitution - Missense	6:50791223-50791223	+	62
ENSG00000008196	ENST00000393655	TFAP2B	AP-2	urinary_tract	carcinoma	COSM7118710	c.155C>T	p.S52L	Substitution - Missense	6:50791193-50791193	+	52
ENSG00000008196	ENST00000393655	TFAP2B	AP-2	urinary_tract	carcinoma	COSM7162350	c.724T>G	p.S242A	Substitution - Missense	6:50803896-50803896	+	242
ENSG00000008196	ENST00000393655	TFAP2B	AP-2	liver	other	COSM7202957	c.1247C>A	p.A416D	Substitution - Missense	6:50810969-50810969	+	416
ENSG00000008196	ENST00000393655	TFAP2B	AP-2	haematopoietic_and_lymphoid_tissue	lymphoid_neoplasm	COSM7204457	c.24G>T	p.Q8H	Substitution - Missense	6:50786628-50786628	+	8
ENSG00000008196	ENST00000393655	TFAP2B	AP-2	prostate	carcinoma	COSM7213952	c.1306A>C	p.T436P	Substitution - Missense	6:50811028-50811028	+	436
ENSG00000008196	ENST00000393655	TFAP2B	AP-2	large_intestine	carcinoma	COSM7283512	c.445G>A	p.V149M	Substitution - Missense	6:50791483-50791483	+	149
ENSG00000008196	ENST00000393655	TFAP2B	AP-2	haematopoietic_and_lymphoid_tissue	lymphoid_neoplasm	COSM7314777	c.1162G>A	p.E388K	Substitution - Missense	6:50810884-50810884	+	388
ENSG00000008196	ENST00000393655	TFAP2B	AP-2	lung	carcinoma	COSM7393604	c.1111C>A	p.L371M	Substitution - Missense	6:50810833-50810833	+	371
ENSG00000008196	ENST00000393655	TFAP2B	AP-2	lung	carcinoma	COSM7393605	c.706C>A	p.R236S	Substitution - Missense	6:50803878-50803878	+	236
ENSG00000008196	ENST00000393655	TFAP2B	AP-2	urinary_tract	carcinoma	COSM7402904	c.1148C>G	p.P383R	Substitution - Missense	6:50810870-50810870	+	383
ENSG00000008196	ENST00000393655	TFAP2B	AP-2	lung	carcinoma	COSM742617	c.766C>G	p.R256G	Substitution - Missense	6:50803938-50803938	+	256
ENSG00000008196	ENST00000393655	TFAP2B	AP-2	lung	carcinoma	COSM742618	c.430G>A	p.V144I	Substitution - Missense	6:50791468-50791468	+	144
ENSG00000008197	ENST00000008391	TFAP2D	AP-2	stomach	carcinoma	COSM1080119	c.31G>A	p.D11N	Substitution - Missense	6:50681799-50681799	+	11
ENSG00000008197	ENST00000008391	TFAP2D	AP-2	endometrium	carcinoma	COSM1080119	c.31G>A	p.D11N	Substitution - Missense	6:50681799-50681799	+	11
ENSG00000008197	ENST00000008391	TFAP2D	AP-2	endometrium	carcinoma	COSM1080120	c.133C>A	p.P45T	Substitution - Missense	6:50682922-50682922	+	45
ENSG00000008197	ENST00000008391	TFAP2D	AP-2	endometrium	carcinoma	COSM1080121	c.312G>T	p.Q104H	Substitution - Missense	6:50683101-50683101	+	104
ENSG00000008197	ENST00000008391	TFAP2D	AP-2	endometrium	carcinoma	COSM1080122	c.344A>G	p.N115S	Substitution - Missense	6:50683133-50683133	+	115
ENSG00000008197	ENST00000008391	TFAP2D	AP-2	endometrium	carcinoma	COSM1080123	c.643C>A	p.P215T	Substitution - Missense	6:50696613-50696613	+	215
ENSG00000008197	ENST00000008391	TFAP2D	AP-2	endometrium	carcinoma	COSM1080124	c.1008G>T	p.K336N	Substitution - Missense	6:50712944-50712944	+	336
ENSG00000008197	ENST00000008391	TFAP2D	AP-2	endometrium	carcinoma	COSM1080125	c.1015C>A	p.L339M	Substitution - Missense	6:50712951-50712951	+	339
ENSG00000008197	ENST00000008391	TFAP2D	AP-2	endometrium	carcinoma	COSM1080126	c.1169C>T	p.A390V	Substitution - Missense	6:50740387-50740387	+	390
ENSG00000008197	ENST00000008391	TFAP2D	AP-2	prostate	carcinoma	COSM1131844	c.1259C>T	p.A420V	Substitution - Missense	6:50740477-50740477	+	420
ENSG00000008197	ENST00000008391	TFAP2D	AP-2	prostate	carcinoma	COSM1131845	c.1213A>G	p.M405V	Substitution - Missense	6:50740431-50740431	+	405
ENSG00000008197	ENST00000008391	TFAP2D	AP-2	large_intestine	carcinoma	COSM1229031	c.394C>T	p.R132W	Substitution - Missense	6:50683183-50683183	+	132
ENSG00000008197	ENST00000008391	TFAP2D	AP-2	large_intestine	carcinoma	COSM1229032	c.356C>T	p.A119V	Substitution - Missense	6:50683145-50683145	+	119
ENSG00000008197	ENST00000008391	TFAP2D	AP-2	large_intestine	carcinoma	COSM1229032	c.356C>T	p.A119V	Substitution - Missense	6:50683145-50683145	+	119
ENSG00000008197	ENST00000008391	TFAP2D	AP-2	large_intestine	carcinoma	COSM1229033	c.49G>A	p.D17N	Substitution - Missense	6:50682838-50682838	+	17
ENSG00000008197	ENST00000008391	TFAP2D	AP-2	large_intestine	carcinoma	COSM1229034	c.801G>T	p.E267D	Substitution - Missense	6:50696943-50696943	+	267
ENSG00000008197	ENST00000008391	TFAP2D	AP-2	stomach	carcinoma	COSM1267670	c.91G>C	p.E31Q	Substitution - Missense	6:50682880-50682880	+	31
ENSG00000008197	ENST00000008391	TFAP2D	AP-2	stomach	carcinoma	COSM1267671	c.100G>T	p.A34S	Substitution - Missense	6:50682889-50682889	+	34
ENSG00000008197	ENST00000008391	TFAP2D	AP-2	oesophagus	carcinoma	COSM1267672	c.1004A>G	p.K335R	Substitution - Missense	6:50712940-50712940	+	335
ENSG00000008197	ENST00000008391	TFAP2D	AP-2	oesophagus	carcinoma	COSM1267673	c.722C>A	p.P241H	Substitution - Missense	6:50696692-50696692	+	241
ENSG00000008197	ENST00000008391	TFAP2D	AP-2	oesophagus	carcinoma	COSM1267674	c.736G>T	p.A246S	Substitution - Missense	6:50696706-50696706	+	246
ENSG00000008197	ENST00000008391	TFAP2D	AP-2	oesophagus	carcinoma	COSM1267678	c.229G>A	p.E77K	Substitution - Missense	6:50683018-50683018	+	77
ENSG00000008197	ENST00000008391	TFAP2D	AP-2	large_intestine	carcinoma	COSM1267679	c.652T>G	p.L218V	Substitution - Missense	6:50696622-50696622	+	218
ENSG00000008197	ENST00000008391	TFAP2D	AP-2	oesophagus	carcinoma	COSM1267679	c.652T>G	p.L218V	Substitution - Missense	6:50696622-50696622	+	218
ENSG00000008197	ENST00000008391	TFAP2D	AP-2	large_intestine	carcinoma	COSM1267679	c.652T>G	p.L218V	Substitution - Missense	6:50696622-50696622	+	218
ENSG00000008197	ENST00000008391	TFAP2D	AP-2	oesophagus	carcinoma	COSM1267680	c.190_191CA>AC	p.H64T	Substitution - Missense	6:50682979-50682980	+	64
ENSG00000008197	ENST00000008391	TFAP2D	AP-2	ovary	carcinoma	COSM1329638	c.1199C>G	p.T400R	Substitution - Missense	6:50740417-50740417	+	400
ENSG00000008197	ENST00000008391	TFAP2D	AP-2	skin	malignant_melanoma	COSM1445039	c.248C>T	p.P83L	Substitution - Missense	6:50683037-50683037	+	83
ENSG00000008197	ENST00000008391	TFAP2D	AP-2	large_intestine	carcinoma	COSM1445039	c.248C>T	p.P83L	Substitution - Missense	6:50683037-50683037	+	83
ENSG00000008197	ENST00000008391	TFAP2D	AP-2	breast	carcinoma	COSM1487837	c.1325C>T	p.A442V	Substitution - Missense	6:50740543-50740543	+	442
ENSG00000008197	ENST00000008391	TFAP2D	AP-2	kidney	carcinoma	COSM1496382	c.238C>G	p.H80D	Substitution - Missense	6:50683027-50683027	+	80
ENSG00000008197	ENST00000008391	TFAP2D	AP-2	stomach	carcinoma	COSM150102	c.200C>G	p.T67S	Substitution - Missense	6:50682989-50682989	+	67
ENSG00000008197	ENST00000008391	TFAP2D	AP-2	liver	carcinoma	COSM1621749	c.131C>G	p.S44C	Substitution - Missense	6:50682920-50682920	+	44
ENSG00000008197	ENST00000008391	TFAP2D	AP-2	liver	carcinoma	COSM1621749	c.131C>G	p.S44C	Substitution - Missense	6:50682920-50682920	+	44
ENSG00000008197	ENST00000008391	TFAP2D	AP-2	liver	carcinoma	COSM1621750	c.659T>G	p.L220R	Substitution - Missense	6:50696629-50696629	+	220
ENSG00000008197	ENST00000008391	TFAP2D	AP-2	liver	carcinoma	COSM1621750	c.659T>G	p.L220R	Substitution - Missense	6:50696629-50696629	+	220
ENSG00000008197	ENST00000008391	TFAP2D	AP-2	salivary_gland	carcinoma	COSM1658909	c.1306C>T	p.R436W	Substitution - Missense	6:50740524-50740524	+	436
ENSG00000008197	ENST00000008391	TFAP2D	AP-2	large_intestine	carcinoma	COSM1658909	c.1306C>T	p.R436W	Substitution - Missense	6:50740524-50740524	+	436
ENSG00000008197	ENST00000008391	TFAP2D	AP-2	large_intestine	carcinoma	COSM1658909	c.1306C>T	p.R436W	Substitution - Missense	6:50740524-50740524	+	436
ENSG00000008197	ENST00000008391	TFAP2D	AP-2	kidney	carcinoma	COSM1664535	c.479A>G	p.Q160R	Substitution - Missense	6:50683268-50683268	+	160
ENSG00000008197	ENST00000008391	TFAP2D	AP-2	skin	malignant_melanoma	COSM1697372	c.218C>T	p.S73F	Substitution - Missense	6:50683007-50683007	+	73
ENSG00000008197	ENST00000008391	TFAP2D	AP-2	skin	malignant_melanoma	COSM1697373	c.223C>T	p.H75Y	Substitution - Missense	6:50683012-50683012	+	75
ENSG00000008197	ENST00000008391	TFAP2D	AP-2	skin	malignant_melanoma	COSM1697374	c.836G>A	p.G279E	Substitution - Missense	6:50696978-50696978	+	279
ENSG00000008197	ENST00000008391	TFAP2D	AP-2	liver	carcinoma	COSM1697375	c.1289C>T	p.S430L	Substitution - Missense	6:50740507-50740507	+	430
ENSG00000008197	ENST00000008391	TFAP2D	AP-2	large_intestine	carcinoma	COSM1697375	c.1289C>T	p.S430L	Substitution - Missense	6:50740507-50740507	+	430
ENSG00000008197	ENST00000008391	TFAP2D	AP-2	skin	malignant_melanoma	COSM1697375	c.1289C>T	p.S430L	Substitution - Missense	6:50740507-50740507	+	430
ENSG00000008197	ENST00000008391	TFAP2D	AP-2	large_intestine	carcinoma	COSM1697375	c.1289C>T	p.S430L	Substitution - Missense	6:50740507-50740507	+	430
ENSG00000008197	ENST00000008391	TFAP2D	AP-2	skin	malignant_melanoma	COSM1697376	c.1345G>A	p.E449K	Substitution - Missense	6:50740563-50740563	+	449
ENSG00000008197	ENST00000008391	TFAP2D	AP-2	skin	malignant_melanoma	COSM1697376	c.1345G>A	p.E449K	Substitution - Missense	6:50740563-50740563	+	449
ENSG00000008197	ENST00000008391	TFAP2D	AP-2	large_intestine	carcinoma	COSM172918	c.1051C>A	p.L351I	Substitution - Missense	6:50718949-50718949	+	351
ENSG00000008197	ENST00000008391	TFAP2D	AP-2	large_intestine	carcinoma	COSM218887	c.1019C>T	p.A340V	Substitution - Missense	6:50712955-50712955	+	340
ENSG00000008197	ENST00000008391	TFAP2D	AP-2	pancreas	carcinoma	COSM218887	c.1019C>T	p.A340V	Substitution - Missense	6:50712955-50712955	+	340
ENSG00000008197	ENST00000008391	TFAP2D	AP-2	pancreas	carcinoma	COSM218887	c.1019C>T	p.A340V	Substitution - Missense	6:50712955-50712955	+	340
ENSG00000008197	ENST00000008391	TFAP2D	AP-2	large_intestine	carcinoma	COSM218887	c.1019C>T	p.A340V	Substitution - Missense	6:50712955-50712955	+	340
ENSG00000008197	ENST00000008391	TFAP2D	AP-2	prostate	carcinoma	COSM241879	c.387G>T	p.E129D	Substitution - Missense	6:50683176-50683176	+	129
ENSG00000008197	ENST00000008391	TFAP2D	AP-2	stomach	carcinoma	COSM247793	c.1255G>A	p.G419R	Substitution - Missense	6:50740473-50740473	+	419
ENSG00000008197	ENST00000008391	TFAP2D	AP-2	prostate	carcinoma	COSM247793	c.1255G>A	p.G419R	Substitution - Missense	6:50740473-50740473	+	419
ENSG00000008197	ENST00000008391	TFAP2D	AP-2	large_intestine	carcinoma	COSM247793	c.1255G>A	p.G419R	Substitution - Missense	6:50740473-50740473	+	419
ENSG00000008197	ENST00000008391	TFAP2D	AP-2	haematopoietic_and_lymphoid_tissue	lymphoid_neoplasm	COSM247793	c.1255G>A	p.G419R	Substitution - Missense	6:50740473-50740473	+	419
ENSG00000008197	ENST00000008391	TFAP2D	AP-2	large_intestine	carcinoma	COSM247793	c.1255G>A	p.G419R	Substitution - Missense	6:50740473-50740473	+	419
ENSG00000008197	ENST00000008391	TFAP2D	AP-2	endometrium	carcinoma	COSM265752	c.542C>A	p.S181Y	Substitution - Missense	6:50686807-50686807	+	181
ENSG00000008197	ENST00000008391	TFAP2D	AP-2	large_intestine	carcinoma	COSM265752	c.542C>A	p.S181Y	Substitution - Missense	6:50686807-50686807	+	181
ENSG00000008197	ENST00000008391	TFAP2D	AP-2	large_intestine	carcinoma	COSM267564	c.596G>T	p.R199I	Substitution - Missense	6:50686861-50686861	+	199
ENSG00000008197	ENST00000008391	TFAP2D	AP-2	large_intestine	carcinoma	COSM271805	c.737C>T	p.A246V	Substitution - Missense	6:50696707-50696707	+	246
ENSG00000008197	ENST00000008391	TFAP2D	AP-2	large_intestine	carcinoma	COSM294881	c.422G>A	p.R141H	Substitution - Missense	6:50683211-50683211	+	141
ENSG00000008197	ENST00000008391	TFAP2D	AP-2	endometrium	carcinoma	COSM294881	c.422G>A	p.R141H	Substitution - Missense	6:50683211-50683211	+	141
ENSG00000008197	ENST00000008391	TFAP2D	AP-2	large_intestine	carcinoma	COSM294881	c.422G>A	p.R141H	Substitution - Missense	6:50683211-50683211	+	141
ENSG00000008197	ENST00000008391	TFAP2D	AP-2	biliary_tract	carcinoma	COSM308167	c.1150C>T	p.H384Y	Substitution - Missense	6:50740368-50740368	+	384
ENSG00000008197	ENST00000008391	TFAP2D	AP-2	lung	carcinoma	COSM315885	c.203C>G	p.P68R	Substitution - Missense	6:50682992-50682992	+	68
ENSG00000008197	ENST00000008391	TFAP2D	AP-2	lung	carcinoma	COSM315885	c.203C>G	p.P68R	Substitution - Missense	6:50682992-50682992	+	68
ENSG00000008197	ENST00000008391	TFAP2D	AP-2	lung	carcinoma	COSM315886	c.808G>T	p.D270Y	Substitution - Missense	6:50696950-50696950	+	270
ENSG00000008197	ENST00000008391	TFAP2D	AP-2	lung	carcinoma	COSM315886	c.808G>T	p.D270Y	Substitution - Missense	6:50696950-50696950	+	270
ENSG00000008197	ENST00000008391	TFAP2D	AP-2	lung	carcinoma	COSM318108	c.437C>A	p.S146Y	Substitution - Missense	6:50683226-50683226	+	146
ENSG00000008197	ENST00000008391	TFAP2D	AP-2	lung	carcinoma	COSM318108	c.437C>A	p.S146Y	Substitution - Missense	6:50683226-50683226	+	146
ENSG00000008197	ENST00000008391	TFAP2D	AP-2	lung	carcinoma	COSM318109	c.1318G>C	p.E440Q	Substitution - Missense	6:50740536-50740536	+	440
ENSG00000008197	ENST00000008391	TFAP2D	AP-2	lung	carcinoma	COSM318109	c.1318G>C	p.E440Q	Substitution - Missense	6:50740536-50740536	+	440
ENSG00000008197	ENST00000008391	TFAP2D	AP-2	breast	carcinoma	COSM32230	c.640G>T	p.V214F	Substitution - Missense	6:50696610-50696610	+	214
ENSG00000008197	ENST00000008391	TFAP2D	AP-2	lung	carcinoma	COSM32230	c.640G>T	p.V214F	Substitution - Missense	6:50696610-50696610	+	214
ENSG00000008197	ENST00000008391	TFAP2D	AP-2	large_intestine	carcinoma	COSM3354233	c.55T>G	p.S19A	Substitution - Missense	6:50682844-50682844	+	19
ENSG00000008197	ENST00000008391	TFAP2D	AP-2	large_intestine	carcinoma	COSM3354233	c.55T>G	p.S19A	Substitution - Missense	6:50682844-50682844	+	19
ENSG00000008197	ENST00000008391	TFAP2D	AP-2	large_intestine	carcinoma	COSM3354235	c.68G>A	p.R23H	Substitution - Missense	6:50682857-50682857	+	23
ENSG00000008197	ENST00000008391	TFAP2D	AP-2	large_intestine	carcinoma	COSM3354235	c.68G>A	p.R23H	Substitution - Missense	6:50682857-50682857	+	23
ENSG00000008197	ENST00000008391	TFAP2D	AP-2	large_intestine	carcinoma	COSM3354253	c.289C>A	p.H97N	Substitution - Missense	6:50683078-50683078	+	97
ENSG00000008197	ENST00000008391	TFAP2D	AP-2	lung	carcinoma	COSM3354268	c.494G>A	p.G165E	Substitution - Missense	6:50683283-50683283	+	165
ENSG00000008197	ENST00000008391	TFAP2D	AP-2	upper_aerodigestive_tract	carcinoma	COSM3354270	c.508C>A	p.L170M	Substitution - Missense	6:50683297-50683297	+	170
ENSG00000008197	ENST00000008391	TFAP2D	AP-2	stomach	carcinoma	COSM3354276	c.620C>A	p.P207H	Substitution - Missense	6:50696590-50696590	+	207
ENSG00000008197	ENST00000008391	TFAP2D	AP-2	central_nervous_system	glioma	COSM3354285	c.841C>T	p.R281W	Substitution - Missense	6:50696983-50696983	+	281
ENSG00000008197	ENST00000008391	TFAP2D	AP-2	lung	carcinoma	COSM3354285	c.841C>T	p.R281W	Substitution - Missense	6:50696983-50696983	+	281
ENSG00000008197	ENST00000008391	TFAP2D	AP-2	large_intestine	carcinoma	COSM3354291	c.1003A>C	p.K335Q	Substitution - Missense	6:50712939-50712939	+	335
ENSG00000008197	ENST00000008391	TFAP2D	AP-2	stomach	carcinoma	COSM3354299	c.1262C>T	p.A421V	Substitution - Missense	6:50740480-50740480	+	421
ENSG00000008197	ENST00000008391	TFAP2D	AP-2	thyroid	carcinoma	COSM3374323	c.528C>A	p.D176E	Substitution - Missense	6:50683317-50683317	+	176
ENSG00000008197	ENST00000008391	TFAP2D	AP-2	pancreas	carcinoma	COSM3394238	c.1057A>G	p.S353G	Substitution - Missense	6:50718955-50718955	+	353
ENSG00000008197	ENST00000008391	TFAP2D	AP-2	lung	carcinoma	COSM339511	c.719C>A	p.P240Q	Substitution - Missense	6:50696689-50696689	+	240
ENSG00000008197	ENST00000008391	TFAP2D	AP-2	central_nervous_system	glioma	COSM3411169	c.833C>T	p.A278V	Substitution - Missense	6:50696975-50696975	+	278
ENSG00000008197	ENST00000008391	TFAP2D	AP-2	lung	carcinoma	COSM351430	c.537G>T	p.Q179H	Substitution - Missense	6:50683326-50683326	+	179
ENSG00000008197	ENST00000008391	TFAP2D	AP-2	lung	carcinoma	COSM354530	c.851C>A	p.A284D	Substitution - Missense	6:50696993-50696993	+	284
ENSG00000008197	ENST00000008391	TFAP2D	AP-2	lung	carcinoma	COSM354530	c.851C>A	p.A284D	Substitution - Missense	6:50696993-50696993	+	284
ENSG00000008197	ENST00000008391	TFAP2D	AP-2	skin	malignant_melanoma	COSM3628364	c.172C>T	p.P58S	Substitution - Missense	6:50682961-50682961	+	58
ENSG00000008197	ENST00000008391	TFAP2D	AP-2	skin	malignant_melanoma	COSM3628365	c.646G>A	p.G216S	Substitution - Missense	6:50696616-50696616	+	216
ENSG00000008197	ENST00000008391	TFAP2D	AP-2	skin	malignant_melanoma	COSM3628367	c.808G>A	p.D270N	Substitution - Missense	6:50696950-50696950	+	270
ENSG00000008197	ENST00000008391	TFAP2D	AP-2	skin	carcinoma	COSM3628367	c.808G>A	p.D270N	Substitution - Missense	6:50696950-50696950	+	270
ENSG00000008197	ENST00000008391	TFAP2D	AP-2	skin	malignant_melanoma	COSM3628369	c.1291G>A	p.E431K	Substitution - Missense	6:50740509-50740509	+	431
ENSG00000008197	ENST00000008391	TFAP2D	AP-2	skin	carcinoma	COSM3628369	c.1291G>A	p.E431K	Substitution - Missense	6:50740509-50740509	+	431
ENSG00000008197	ENST00000008391	TFAP2D	AP-2	large_intestine	carcinoma	COSM3697903	c.115G>A	p.A39T	Substitution - Missense	6:50682904-50682904	+	39
ENSG00000008197	ENST00000008391	TFAP2D	AP-2	large_intestine	carcinoma	COSM3697904	c.1141T>G	p.L381V	Substitution - Missense	6:50740359-50740359	+	381
ENSG00000008197	ENST00000008391	TFAP2D	AP-2	stomach	carcinoma	COSM3874659	c.67C>T	p.R23C	Substitution - Missense	6:50682856-50682856	+	23
ENSG00000008197	ENST00000008391	TFAP2D	AP-2	stomach	carcinoma	COSM3874660	c.160G>A	p.E54K	Substitution - Missense	6:50682949-50682949	+	54
ENSG00000008197	ENST00000008391	TFAP2D	AP-2	stomach	carcinoma	COSM3874661	c.161A>C	p.E54A	Substitution - Missense	6:50682950-50682950	+	54
ENSG00000008197	ENST00000008391	TFAP2D	AP-2	stomach	carcinoma	COSM3874662	c.161A>T	p.E54V	Substitution - Missense	6:50682950-50682950	+	54
ENSG00000008197	ENST00000008391	TFAP2D	AP-2	stomach	carcinoma	COSM3874663	c.404G>C	p.G135A	Substitution - Missense	6:50683193-50683193	+	135
ENSG00000008197	ENST00000008391	TFAP2D	AP-2	stomach	carcinoma	COSM3874665	c.625G>T	p.D209Y	Substitution - Missense	6:50696595-50696595	+	209
ENSG00000008197	ENST00000008391	TFAP2D	AP-2	stomach	carcinoma	COSM3874666	c.825C>G	p.N275K	Substitution - Missense	6:50696967-50696967	+	275
ENSG00000008197	ENST00000008391	TFAP2D	AP-2	cervix	carcinoma	COSM3921942	c.325G>A	p.E109K	Substitution - Missense	6:50683114-50683114	+	109
ENSG00000008197	ENST00000008391	TFAP2D	AP-2	skin	malignant_melanoma	COSM3921942	c.325G>A	p.E109K	Substitution - Missense	6:50683114-50683114	+	109
ENSG00000008197	ENST00000008391	TFAP2D	AP-2	skin	malignant_melanoma	COSM3921943	c.788G>A	p.R263H	Substitution - Missense	6:50696930-50696930	+	263
ENSG00000008197	ENST00000008391	TFAP2D	AP-2	skin	malignant_melanoma	COSM3921944	c.937C>T	p.P313S	Substitution - Missense	6:50712873-50712873	+	313
ENSG00000008197	ENST00000008391	TFAP2D	AP-2	skin	malignant_melanoma	COSM3921945	c.1277G>A	p.G426E	Substitution - Missense	6:50740495-50740495	+	426
ENSG00000008197	ENST00000008391	TFAP2D	AP-2	central_nervous_system	glioma	COSM3928520	c.356C>A	p.A119E	Substitution - Missense	6:50683145-50683145	+	119
ENSG00000008197	ENST00000008391	TFAP2D	AP-2	central_nervous_system	glioma	COSM3928522	c.710G>A	p.R237H	Substitution - Missense	6:50696680-50696680	+	237
ENSG00000008197	ENST00000008391	TFAP2D	AP-2	large_intestine	carcinoma	COSM3928522	c.710G>A	p.R237H	Substitution - Missense	6:50696680-50696680	+	237
ENSG00000008197	ENST00000008391	TFAP2D	AP-2	lung	carcinoma	COSM3928522	c.710G>A	p.R237H	Substitution - Missense	6:50696680-50696680	+	237
ENSG00000008197	ENST00000008391	TFAP2D	AP-2	lung	carcinoma	COSM396210	c.674C>T	p.S225F	Substitution - Missense	6:50696644-50696644	+	225
ENSG00000008197	ENST00000008391	TFAP2D	AP-2	lung	carcinoma	COSM400283	c.573T>A	p.N191K	Substitution - Missense	6:50686838-50686838	+	191
ENSG00000008197	ENST00000008391	TFAP2D	AP-2	lung	carcinoma	COSM400283	c.573T>A	p.N191K	Substitution - Missense	6:50686838-50686838	+	191
ENSG00000008197	ENST00000008391	TFAP2D	AP-2	lung	carcinoma	COSM4004067	c.220T>C	p.F74L	Substitution - Missense	6:50683009-50683009	+	74
ENSG00000008197	ENST00000008391	TFAP2D	AP-2	haematopoietic_and_lymphoid_tissue	haematopoietic_neoplasm	COSM4004067	c.220T>C	p.F74L	Substitution - Missense	6:50683009-50683009	+	74
ENSG00000008197	ENST00000008391	TFAP2D	AP-2	large_intestine	carcinoma	COSM4004067	c.220T>C	p.F74L	Substitution - Missense	6:50683009-50683009	+	74
ENSG00000008197	ENST00000008391	TFAP2D	AP-2	haematopoietic_and_lymphoid_tissue	haematopoietic_neoplasm	COSM4004067	c.220T>C	p.F74L	Substitution - Missense	6:50683009-50683009	+	74
ENSG00000008197	ENST00000008391	TFAP2D	AP-2	haematopoietic_and_lymphoid_tissue	haematopoietic_neoplasm	COSM4004067	c.220T>C	p.F74L	Substitution - Missense	6:50683009-50683009	+	74
ENSG00000008197	ENST00000008391	TFAP2D	AP-2	lung	carcinoma	COSM402790	c.650G>A	p.R217H	Substitution - Missense	6:50696620-50696620	+	217
ENSG00000008197	ENST00000008391	TFAP2D	AP-2	oesophagus	carcinoma	COSM4427736	c.1327G>A	p.V443M	Substitution - Missense	6:50740545-50740545	+	443
ENSG00000008197	ENST00000008391	TFAP2D	AP-2	skin	carcinoma	COSM4471769	c.173C>T	p.P58L	Substitution - Missense	6:50682962-50682962	+	58
ENSG00000008197	ENST00000008391	TFAP2D	AP-2	skin	carcinoma	COSM4504305	c.661C>T	p.L221F	Substitution - Missense	6:50696631-50696631	+	221
ENSG00000008197	ENST00000008391	TFAP2D	AP-2	skin	carcinoma	COSM4520823	c.1079G>A	p.G360E	Substitution - Missense	6:50718977-50718977	+	360
ENSG00000008197	ENST00000008391	TFAP2D	AP-2	skin	carcinoma	COSM4551346	c.526G>A	p.D176N	Substitution - Missense	6:50683315-50683315	+	176
ENSG00000008197	ENST00000008391	TFAP2D	AP-2	skin	carcinoma	COSM4557955	c.748G>A	p.G250R	Substitution - Missense	6:50696718-50696718	+	250
ENSG00000008197	ENST00000008391	TFAP2D	AP-2	skin	carcinoma	COSM4561996	c.907G>A	p.D303N	Substitution - Missense	6:50712843-50712843	+	303
ENSG00000008197	ENST00000008391	TFAP2D	AP-2	adrenal_gland	adrenal_cortical_carcinoma	COSM4607126	c.794T>G	p.L265R	Substitution - Missense	6:50696936-50696936	+	265
ENSG00000008197	ENST00000008391	TFAP2D	AP-2	large_intestine	carcinoma	COSM4733244	c.43C>T	p.R15C	Substitution - Missense	6:50682832-50682832	+	15
ENSG00000008197	ENST00000008391	TFAP2D	AP-2	large_intestine	carcinoma	COSM4733244	c.43C>T	p.R15C	Substitution - Missense	6:50682832-50682832	+	15
ENSG00000008197	ENST00000008391	TFAP2D	AP-2	large_intestine	carcinoma	COSM4733245	c.139A>C	p.T47P	Substitution - Missense	6:50682928-50682928	+	47
ENSG00000008197	ENST00000008391	TFAP2D	AP-2	large_intestine	carcinoma	COSM4733245	c.139A>C	p.T47P	Substitution - Missense	6:50682928-50682928	+	47
ENSG00000008197	ENST00000008391	TFAP2D	AP-2	large_intestine	carcinoma	COSM4733247	c.274C>A	p.L92M	Substitution - Missense	6:50683063-50683063	+	92
ENSG00000008197	ENST00000008391	TFAP2D	AP-2	large_intestine	carcinoma	COSM4733250	c.926A>G	p.E309G	Substitution - Missense	6:50712862-50712862	+	309
ENSG00000008197	ENST00000008391	TFAP2D	AP-2	large_intestine	carcinoma	COSM4733250	c.926A>G	p.E309G	Substitution - Missense	6:50712862-50712862	+	309
ENSG00000008197	ENST00000008391	TFAP2D	AP-2	large_intestine	carcinoma	COSM4733251	c.1228G>A	p.E410K	Substitution - Missense	6:50740446-50740446	+	410
ENSG00000008197	ENST00000008391	TFAP2D	AP-2	large_intestine	carcinoma	COSM4733251	c.1228G>A	p.E410K	Substitution - Missense	6:50740446-50740446	+	410
ENSG00000008197	ENST00000008391	TFAP2D	AP-2	stomach	carcinoma	COSM4755030	c.80T>A	p.L27H	Substitution - Missense	6:50682869-50682869	+	27
ENSG00000008197	ENST00000008391	TFAP2D	AP-2	stomach	carcinoma	COSM4755030	c.80T>A	p.L27H	Substitution - Missense	6:50682869-50682869	+	27
ENSG00000008197	ENST00000008391	TFAP2D	AP-2	pancreas	carcinoma	COSM4807372	c.151A>G	p.T51A	Substitution - Missense	6:50682940-50682940	+	51
ENSG00000008197	ENST00000008391	TFAP2D	AP-2	upper_aerodigestive_tract	carcinoma	COSM4882552	c.883G>A	p.G295R	Substitution - Missense	6:50697025-50697025	+	295
ENSG00000008197	ENST00000008391	TFAP2D	AP-2	upper_aerodigestive_tract	carcinoma	COSM4885671	c.76C>A	p.Q26K	Substitution - Missense	6:50682865-50682865	+	26
ENSG00000008197	ENST00000008391	TFAP2D	AP-2	liver	carcinoma	COSM4910083	c.332C>T	p.T111I	Substitution - Missense	6:50683121-50683121	+	111
ENSG00000008197	ENST00000008391	TFAP2D	AP-2	liver	carcinoma	COSM4921651	c.1238C>T	p.T413I	Substitution - Missense	6:50740456-50740456	+	413
ENSG00000008197	ENST00000008391	TFAP2D	AP-2	liver	carcinoma	COSM4922595	c.1178C>T	p.A393V	Substitution - Missense	6:50740396-50740396	+	393
ENSG00000008197	ENST00000008391	TFAP2D	AP-2	liver	carcinoma	COSM4931709	c.923G>T	p.C308F	Substitution - Missense	6:50712859-50712859	+	308
ENSG00000008197	ENST00000008391	TFAP2D	AP-2	liver	carcinoma	COSM4934325	c.4T>C	p.S2P	Substitution - Missense	6:50681772-50681772	+	2
ENSG00000008197	ENST00000008391	TFAP2D	AP-2	upper_aerodigestive_tract	carcinoma	COSM4996729	c.635G>T	p.C212F	Substitution - Missense	6:50696605-50696605	+	212
ENSG00000008197	ENST00000008391	TFAP2D	AP-2	upper_aerodigestive_tract	carcinoma	COSM4996730	c.767C>A	p.A256E	Substitution - Missense	6:50696909-50696909	+	256
ENSG00000008197	ENST00000008391	TFAP2D	AP-2	upper_aerodigestive_tract	carcinoma	COSM4996731	c.1252G>A	p.G418S	Substitution - Missense	6:50740470-50740470	+	418
ENSG00000008197	ENST00000008391	TFAP2D	AP-2	upper_aerodigestive_tract	carcinoma	COSM4996732	c.1283C>A	p.A428D	Substitution - Missense	6:50740501-50740501	+	428
ENSG00000008197	ENST00000008391	TFAP2D	AP-2	pancreas	carcinoma	COSM5002963	c.389A>T	p.Q130L	Substitution - Missense	6:50683178-50683178	+	130
ENSG00000008197	ENST00000008391	TFAP2D	AP-2	kidney	carcinoma	COSM5011632	c.956A>G	p.E319G	Substitution - Missense	6:50712892-50712892	+	319
ENSG00000008197	ENST00000008391	TFAP2D	AP-2	liver	carcinoma	COSM5039133	c.328C>A	p.P110T	Substitution - Missense	6:50683117-50683117	+	110
ENSG00000008197	ENST00000008391	TFAP2D	AP-2	liver	carcinoma	COSM5044201	c.555G>T	p.Q185H	Substitution - Missense	6:50686820-50686820	+	185
ENSG00000008197	ENST00000008391	TFAP2D	AP-2	lung	carcinoma	COSM5169829	c.78G>T	p.Q26H	Substitution - Missense	6:50682867-50682867	+	26
ENSG00000008197	ENST00000008391	TFAP2D	AP-2	skin	malignant_melanoma	COSM5405533	c.1316C>T	p.S439L	Substitution - Missense	6:50740534-50740534	+	439
ENSG00000008197	ENST00000008391	TFAP2D	AP-2	large_intestine	carcinoma	COSM5455507	c.1356C>A	p.D452E	Substitution - Missense	6:50740574-50740574	+	452
ENSG00000008197	ENST00000008391	TFAP2D	AP-2	NS	malignant_melanoma	COSM5540269	c.125C>T	p.S42F	Substitution - Missense	6:50682914-50682914	+	42
ENSG00000008197	ENST00000008391	TFAP2D	AP-2	NS	malignant_melanoma	COSM5540270	c.860C>T	p.T287I	Substitution - Missense	6:50697002-50697002	+	287
ENSG00000008197	ENST00000008391	TFAP2D	AP-2	NS	malignant_melanoma	COSM5540271	c.1212A>T	p.E404D	Substitution - Missense	6:50740430-50740430	+	404
ENSG00000008197	ENST00000008391	TFAP2D	AP-2	oesophagus	carcinoma	COSM5622969	c.628T>A	p.L210I	Substitution - Missense	6:50696598-50696598	+	210
ENSG00000008197	ENST00000008391	TFAP2D	AP-2	oesophagus	carcinoma	COSM5627377	c.880G>A	p.E294K	Substitution - Missense	6:50697022-50697022	+	294
ENSG00000008197	ENST00000008391	TFAP2D	AP-2	lung	carcinoma	COSM5659276	c.613G>A	p.V205I	Substitution - Missense	6:50696583-50696583	+	205
ENSG00000008197	ENST00000008391	TFAP2D	AP-2	lung	carcinoma	COSM5659277	c.1189A>G	p.T397A	Substitution - Missense	6:50740407-50740407	+	397
ENSG00000008197	ENST00000008391	TFAP2D	AP-2	lung	carcinoma	COSM5663495	c.1091C>A	p.P364H	Substitution - Missense	6:50718989-50718989	+	364
ENSG00000008197	ENST00000008391	TFAP2D	AP-2	lung	carcinoma	COSM5672916	c.684G>C	p.K228N	Substitution - Missense	6:50696654-50696654	+	228
ENSG00000008197	ENST00000008391	TFAP2D	AP-2	lung	carcinoma	COSM5682891	c.712C>T	p.L238F	Substitution - Missense	6:50696682-50696682	+	238
ENSG00000008197	ENST00000008391	TFAP2D	AP-2	lung	carcinoma	COSM5685442	c.469C>G	p.H157D	Substitution - Missense	6:50683258-50683258	+	157
ENSG00000008197	ENST00000008391	TFAP2D	AP-2	haematopoietic_and_lymphoid_tissue	lymphoid_neoplasm	COSM5710170	c.889G>A	p.A297T	Substitution - Missense	6:50712825-50712825	+	297
ENSG00000008197	ENST00000008391	TFAP2D	AP-2	pancreas	carcinoma	COSM5734248	c.1307G>A	p.R436Q	Substitution - Missense	6:50740525-50740525	+	436
ENSG00000008197	ENST00000008391	TFAP2D	AP-2	small_intestine	adenoma	COSM5744213	c.847G>T	p.A283S	Substitution - Missense	6:50696989-50696989	+	283
ENSG00000008197	ENST00000008391	TFAP2D	AP-2	pancreas	carcinoma	COSM5746594	c.419A>G	p.Y140C	Substitution - Missense	6:50683208-50683208	+	140
ENSG00000008197	ENST00000008391	TFAP2D	AP-2	large_intestine	carcinoma	COSM5765464	c.60C>G	p.N20K	Substitution - Missense	6:50682849-50682849	+	20
ENSG00000008197	ENST00000008391	TFAP2D	AP-2	NS	NS	COSM5794110	c.1021A>T	p.T341S	Substitution - Missense	6:50712957-50712957	+	341
ENSG00000008197	ENST00000008391	TFAP2D	AP-2	NS	malignant_melanoma	COSM5870873	c.38A>G	p.E13G	Substitution - Missense	6:50681806-50681806	+	13
ENSG00000008197	ENST00000008391	TFAP2D	AP-2	NS	malignant_melanoma	COSM5870874	c.1168G>A	p.A390T	Substitution - Missense	6:50740386-50740386	+	390
ENSG00000008197	ENST00000008391	TFAP2D	AP-2	skin	carcinoma	COSM5897613	c.1322C>T	p.A441V	Substitution - Missense	6:50740540-50740540	+	441
ENSG00000008197	ENST00000008391	TFAP2D	AP-2	skin	carcinoma	COSM5898911	c.122C>T	p.S41F	Substitution - Missense	6:50682911-50682911	+	41
ENSG00000008197	ENST00000008391	TFAP2D	AP-2	skin	carcinoma	COSM5926574	c.1285A>G	p.N429D	Substitution - Missense	6:50740503-50740503	+	429
ENSG00000008197	ENST00000008391	TFAP2D	AP-2	skin	carcinoma	COSM5927439	c.547G>A	p.E183K	Substitution - Missense	6:50686812-50686812	+	183
ENSG00000008197	ENST00000008391	TFAP2D	AP-2	skin	carcinoma	COSM5931909	c.28C>T	p.H10Y	Substitution - Missense	6:50681796-50681796	+	10
ENSG00000008197	ENST00000008391	TFAP2D	AP-2	skin	carcinoma	COSM5942085	c.1001G>A	p.R334K	Substitution - Missense	6:50712937-50712937	+	334
ENSG00000008197	ENST00000008391	TFAP2D	AP-2	lung	carcinoma	COSM6106884	c.1085C>A	p.S362Y	Substitution - Missense	6:50718983-50718983	+	362
ENSG00000008197	ENST00000008391	TFAP2D	AP-2	lung	carcinoma	COSM6106884	c.1085C>A	p.S362Y	Substitution - Missense	6:50718983-50718983	+	362
ENSG00000008197	ENST00000008391	TFAP2D	AP-2	lung	carcinoma	COSM6106885	c.1075C>A	p.L359M	Substitution - Missense	6:50718973-50718973	+	359
ENSG00000008197	ENST00000008391	TFAP2D	AP-2	lung	carcinoma	COSM6106886	c.788_789GC>CA	p.R263P	Substitution - Missense	6:50696930-50696931	+	263
ENSG00000008197	ENST00000008391	TFAP2D	AP-2	lung	carcinoma	COSM6106888	c.346C>A	p.L116M	Substitution - Missense	6:50683135-50683135	+	116
ENSG00000008197	ENST00000008391	TFAP2D	AP-2	lung	carcinoma	COSM6174374	c.1327G>C	p.V443L	Substitution - Missense	6:50740545-50740545	+	443
ENSG00000008197	ENST00000008391	TFAP2D	AP-2	lung	carcinoma	COSM6174377	c.850G>C	p.A284P	Substitution - Missense	6:50696992-50696992	+	284
ENSG00000008197	ENST00000008391	TFAP2D	AP-2	lung	carcinoma	COSM6174378	c.699G>T	p.E233D	Substitution - Missense	6:50696669-50696669	+	233
ENSG00000008197	ENST00000008391	TFAP2D	AP-2	lung	carcinoma	COSM6174379	c.626A>G	p.D209G	Substitution - Missense	6:50696596-50696596	+	209
ENSG00000008197	ENST00000008391	TFAP2D	AP-2	lung	carcinoma	COSM6174381	c.501C>A	p.S167R	Substitution - Missense	6:50683290-50683290	+	167
ENSG00000008197	ENST00000008391	TFAP2D	AP-2	lung	carcinoma	COSM6174383	c.362C>T	p.A121V	Substitution - Missense	6:50683151-50683151	+	121
ENSG00000008197	ENST00000008391	TFAP2D	AP-2	central_nervous_system	primitive_neuroectodermal_tumour-medulloblastoma	COSM6201622	c.421C>A	p.R141S	Substitution - Missense	6:50683210-50683210	+	141
ENSG00000008197	ENST00000008391	TFAP2D	AP-2	large_intestine	carcinoma	COSM6224728	c.1282G>A	p.A428T	Substitution - Missense	6:50740500-50740500	+	428
ENSG00000008197	ENST00000008391	TFAP2D	AP-2	liver	other	COSM6242504	c.146C>A	p.S49Y	Substitution - Missense	6:50682935-50682935	+	49
ENSG00000008197	ENST00000008391	TFAP2D	AP-2	liver	other	COSM6285568	c.8C>T	p.T3I	Substitution - Missense	6:50681776-50681776	+	3
ENSG00000008197	ENST00000008391	TFAP2D	AP-2	liver	other	COSM6299728	c.1351A>G	p.T451A	Substitution - Missense	6:50740569-50740569	+	451
ENSG00000008197	ENST00000008391	TFAP2D	AP-2	liver	other	COSM6325825	c.182C>T	p.S61F	Substitution - Missense	6:50682971-50682971	+	61
ENSG00000008197	ENST00000008391	TFAP2D	AP-2	central_nervous_system	glioma	COSM6354537	c.478C>G	p.Q160E	Substitution - Missense	6:50683267-50683267	+	160
ENSG00000008197	ENST00000008391	TFAP2D	AP-2	lung	carcinoma	COSM6471279	c.908A>G	p.D303G	Substitution - Missense	6:50712844-50712844	+	303
ENSG00000008197	ENST00000008391	TFAP2D	AP-2	lung	carcinoma	COSM6471279	c.908A>G	p.D303G	Substitution - Missense	6:50712844-50712844	+	303
ENSG00000008197	ENST00000008391	TFAP2D	AP-2	lung	carcinoma	COSM6483911	c.1259C>A	p.A420E	Substitution - Missense	6:50740477-50740477	+	420
ENSG00000008197	ENST00000008391	TFAP2D	AP-2	lung	carcinoma	COSM6514027	c.432C>A	p.D144E	Substitution - Missense	6:50683221-50683221	+	144
ENSG00000008197	ENST00000008391	TFAP2D	AP-2	lung	carcinoma	COSM6514028	c.472C>A	p.P158T	Substitution - Missense	6:50683261-50683261	+	158
ENSG00000008197	ENST00000008391	TFAP2D	AP-2	lung	carcinoma	COSM6529831	c.430G>C	p.D144H	Substitution - Missense	6:50683219-50683219	+	144
ENSG00000008197	ENST00000008391	TFAP2D	AP-2	lung	carcinoma	COSM6535947	c.336C>G	p.D112E	Substitution - Missense	6:50683125-50683125	+	112
ENSG00000008197	ENST00000008391	TFAP2D	AP-2	breast	carcinoma	COSM6563227	c.777G>C	p.K259N	Substitution - Missense	6:50696919-50696919	+	259
ENSG00000008197	ENST00000008391	TFAP2D	AP-2	large_intestine	carcinoma	COSM6800401	c.19G>A	p.G7R	Substitution - Missense	6:50681787-50681787	+	7
ENSG00000008197	ENST00000008391	TFAP2D	AP-2	large_intestine	carcinoma	COSM6800403	c.490C>T	p.P164S	Substitution - Missense	6:50683279-50683279	+	164
ENSG00000008197	ENST00000008391	TFAP2D	AP-2	large_intestine	carcinoma	COSM6800405	c.1173A>G	p.I391M	Substitution - Missense	6:50740391-50740391	+	391
ENSG00000008197	ENST00000008391	TFAP2D	AP-2	large_intestine	carcinoma	COSM6800406	c.265G>A	p.A89T	Substitution - Missense	6:50683054-50683054	+	89
ENSG00000008197	ENST00000008391	TFAP2D	AP-2	large_intestine	carcinoma	COSM6800407	c.520G>A	p.G174R	Substitution - Missense	6:50683309-50683309	+	174
ENSG00000008197	ENST00000008391	TFAP2D	AP-2	large_intestine	carcinoma	COSM6800408	c.1204C>T	p.L402F	Substitution - Missense	6:50740422-50740422	+	402
ENSG00000008197	ENST00000008391	TFAP2D	AP-2	large_intestine	carcinoma	COSM6800411	c.997G>A	p.A333T	Substitution - Missense	6:50712933-50712933	+	333
ENSG00000008197	ENST00000008391	TFAP2D	AP-2	large_intestine	carcinoma	COSM6800412	c.514G>A	p.A172T	Substitution - Missense	6:50683303-50683303	+	172
ENSG00000008197	ENST00000008391	TFAP2D	AP-2	ovary	carcinoma	COSM6843227	c.641T>G	p.V214G	Substitution - Missense	6:50696611-50696611	+	214
ENSG00000008197	ENST00000008391	TFAP2D	AP-2	urinary_tract	carcinoma	COSM7077210	c.759G>C	p.L253F	Substitution - Missense	6:50696729-50696729	+	253
ENSG00000008197	ENST00000008391	TFAP2D	AP-2	urinary_tract	carcinoma	COSM7086367	c.49G>T	p.D17Y	Substitution - Missense	6:50682838-50682838	+	17
ENSG00000008197	ENST00000008391	TFAP2D	AP-2	urinary_tract	carcinoma	COSM7142522	c.334G>T	p.D112Y	Substitution - Missense	6:50683123-50683123	+	112
ENSG00000008197	ENST00000008391	TFAP2D	AP-2	lung	carcinoma	COSM7234867	c.377G>C	p.C126S	Substitution - Missense	6:50683166-50683166	+	126
ENSG00000008197	ENST00000008391	TFAP2D	AP-2	lung	carcinoma	COSM7245268	c.449A>T	p.H150L	Substitution - Missense	6:50683238-50683238	+	150
ENSG00000008197	ENST00000008391	TFAP2D	AP-2	lung	carcinoma	COSM7245690	c.1066A>G	p.R356G	Substitution - Missense	6:50718964-50718964	+	356
ENSG00000008197	ENST00000008391	TFAP2D	AP-2	lung	carcinoma	COSM7250273	c.197A>G	p.Y66C	Substitution - Missense	6:50682986-50682986	+	66
ENSG00000008197	ENST00000008391	TFAP2D	AP-2	large_intestine	carcinoma	COSM7273533	c.941C>T	p.A314V	Substitution - Missense	6:50712877-50712877	+	314
ENSG00000008197	ENST00000008391	TFAP2D	AP-2	large_intestine	carcinoma	COSM7284559	c.421C>T	p.R141C	Substitution - Missense	6:50683210-50683210	+	141
ENSG00000008197	ENST00000008391	TFAP2D	AP-2	ovary	carcinoma	COSM72953	c.848C>A	p.A283E	Substitution - Missense	6:50696990-50696990	+	283
ENSG00000008197	ENST00000008391	TFAP2D	AP-2	ovary	carcinoma	COSM72954	c.876G>C	p.L292F	Substitution - Missense	6:50697018-50697018	+	292
ENSG00000008197	ENST00000008391	TFAP2D	AP-2	large_intestine	carcinoma	COSM72955	c.1166C>T	p.P389L	Substitution - Missense	6:50740384-50740384	+	389
ENSG00000008197	ENST00000008391	TFAP2D	AP-2	ovary	carcinoma	COSM72955	c.1166C>T	p.P389L	Substitution - Missense	6:50740384-50740384	+	389
ENSG00000008197	ENST00000008391	TFAP2D	AP-2	lung	carcinoma	COSM7393608	c.807G>C	p.L269F	Substitution - Missense	6:50696949-50696949	+	269
ENSG00000008197	ENST00000008391	TFAP2D	AP-2	lung	carcinoma	COSM7393609	c.987A>C	p.K329N	Substitution - Missense	6:50712923-50712923	+	329
ENSG00000008197	ENST00000008391	TFAP2D	AP-2	lung	carcinoma	COSM7393610	c.818G>T	p.G273V	Substitution - Missense	6:50696960-50696960	+	273
ENSG00000008197	ENST00000008391	TFAP2D	AP-2	lung	carcinoma	COSM742624	c.1199C>A	p.T400K	Substitution - Missense	6:50740417-50740417	+	400
ENSG00000008197	ENST00000008391	TFAP2D	AP-2	lung	carcinoma	COSM742626	c.1099A>G	p.I367V	Substitution - Missense	6:50718997-50718997	+	367
[truncated: 172,976 more rows]
