# Supplementary material for: CTCF DNA-binding domain undergoes dynamic and selective protein–protein interactions
Source: iScience. 2022 Aug 24;25(9):105011. doi: 10.1016/j.isci.2022.105011 (PMC9474293; doi:10.1016/j.isci.2022.105011)
Supplement: Table S4. Summary of all TFs_DBD_Cosmic_missense Mutations, related to Figure 6 [file mmc5.xlsx]

## Sheet: DBD missense mutations
Gene name	Transcript name	Gene symbol	DBD	Primary Histology	Histology Subtype	Mutation Id	Mutation CDS	Mutation AA	Mutation Description	Mutation genome position	Mutation strand	Pfam_Name	Pfam_DBID	Inter_DBID	Motif_ID	DBD_FromPos	DBD_ToPos	AA position
ENSG00000171634	ENST00000306378	BPTF	Unknown	large_intestine	carcinoma	COSM1184849	c.1627G>A	p.G543S	Substitution - Missense	17:65862770-65862770	+	UNKNOWN	Unknown	Unknown	M3234_1.02	1	812	543
ENSG00000001167	ENST00000341376	NFYA	CBF/NF-Y	endometrium	carcinoma	COSM1079167	c.821G>A	p.R274H	Substitution - Missense	6:41060757-41060757	+	CBFB_NFYA	PF02045	IPR001289	M1890_1.02	233	289	274
ENSG00000001167	ENST00000341376	NFYA	CBF/NF-Y	large_intestine	carcinoma	COSM1079167	c.821G>A	p.R274H	Substitution - Missense	6:41060757-41060757	+	CBFB_NFYA	PF02045	IPR001289	M1890_1.02	233	289	274
ENSG00000001167	ENST00000341376	NFYA	CBF/NF-Y	large_intestine	carcinoma	COSM1217256	c.820C>T	p.R274C	Substitution - Missense	6:41060756-41060756	+	CBFB_NFYA	PF02045	IPR001289	M1890_1.02	233	289	274
ENSG00000001167	ENST00000341376	NFYA	CBF/NF-Y	large_intestine	carcinoma	COSM1444467	c.722C>A	p.P241H	Substitution - Missense	6:41060658-41060658	+	CBFB_NFYA	PF02045	IPR001289	M1890_1.02	233	289	241
ENSG00000001167	ENST00000341376	NFYA	CBF/NF-Y	skin	malignant_melanoma	COSM3627160	c.712A>G	p.M238V	Substitution - Missense	6:41059431-41059431	+	CBFB_NFYA	PF02045	IPR001289	M1890_1.02	233	289	238
ENSG00000001167	ENST00000341376	NFYA	CBF/NF-Y	kidney	carcinoma	COSM3994956	c.703G>A	p.G235R	Substitution - Missense	6:41059422-41059422	+	CBFB_NFYA	PF02045	IPR001289	M1890_1.02	233	289	235
ENSG00000001167	ENST00000341376	NFYA	CBF/NF-Y	ovary	carcinoma	COSM4153378	c.757C>T	p.P253S	Substitution - Missense	6:41060693-41060693	+	CBFB_NFYA	PF02045	IPR001289	M1890_1.02	233	289	253
ENSG00000001167	ENST00000341376	NFYA	CBF/NF-Y	cervix	carcinoma	COSM461770	c.772G>A	p.E258K	Substitution - Missense	6:41060708-41060708	+	CBFB_NFYA	PF02045	IPR001289	M1890_1.02	233	289	258
ENSG00000001167	ENST00000341376	NFYA	CBF/NF-Y	cervix	carcinoma	COSM4828926	c.831G>C	p.K277N	Substitution - Missense	6:41060767-41060767	+	CBFB_NFYA	PF02045	IPR001289	M1890_1.02	233	289	277
ENSG00000001167	ENST00000341376	NFYA	CBF/NF-Y	central_nervous_system	glioma	COSM4970806	c.745A>T	p.I249F	Substitution - Missense	6:41060681-41060681	+	CBFB_NFYA	PF02045	IPR001289	M1890_1.02	233	289	249
ENSG00000001167	ENST00000341376	NFYA	CBF/NF-Y	breast	carcinoma	COSM5784695	c.781G>C	p.E261Q	Substitution - Missense	6:41060717-41060717	+	CBFB_NFYA	PF02045	IPR001289	M1890_1.02	233	289	261
ENSG00000001167	ENST00000341376	NFYA	CBF/NF-Y	liver	other	COSM5806343	c.731G>T	p.G244V	Substitution - Missense	6:41060667-41060667	+	CBFB_NFYA	PF02045	IPR001289	M1890_1.02	233	289	244
ENSG00000001167	ENST00000341376	NFYA	CBF/NF-Y	prostate	carcinoma	COSM5996760	c.864A>C	p.E288D	Substitution - Missense	6:41060800-41060800	+	CBFB_NFYA	PF02045	IPR001289	M1890_1.02	233	289	288
ENSG00000001167	ENST00000341376	NFYA	CBF/NF-Y	prostate	carcinoma	COSM6358084	c.819C>G	p.H273Q	Substitution - Missense	6:41060755-41060755	+	CBFB_NFYA	PF02045	IPR001289	M1890_1.02	233	289	273
ENSG00000001167	ENST00000341376	NFYA	CBF/NF-Y	lung	carcinoma	COSM7224168	c.709G>C	p.V237L	Substitution - Missense	6:41059428-41059428	+	CBFB_NFYA	PF02045	IPR001289	M1890_1.02	233	289	237
ENSG00000005889	ENST00000379188	ZFX	C2H2 ZF	endometrium	carcinoma	COSM1119454	c.1778C>T	p.T593M	Substitution - Missense	23:24228853-24228853	+	zf-C2H2	PF00096	IPR007087	M4146_1.02	576	599	593
ENSG00000005889	ENST00000379188	ZFX	C2H2 ZF	NS	malignant_melanoma	COSM1119462	c.2357G>A	p.R786Q	Substitution - Missense	23:24229432-24229432	+	zf-C2H2	PF00096	IPR007087	M4146_1.02	776	799	786
ENSG00000005889	ENST00000379188	ZFX	C2H2 ZF	endometrium	carcinoma	COSM1119462	c.2357G>A	p.R786Q	Substitution - Missense	23:24229432-24229432	+	zf-C2H2	PF00096	IPR007087	M4146_1.02	776	799	786
ENSG00000005889	ENST00000379188	ZFX	C2H2 ZF	large_intestine	carcinoma	COSM1233441	c.1669T>C	p.F557L	Substitution - Missense	23:24228744-24228744	+	zf-C2H2	PF00096	IPR007087	M4146_1.02	548	570	557
ENSG00000005889	ENST00000379188	ZFX	C2H2 ZF	oesophagus	carcinoma	COSM1270911	c.1831C>T	p.L611F	Substitution - Missense	23:24228906-24228906	+	zf-C2H2	PF00096	IPR007087	M4146_1.02	605	627	611
ENSG00000005889	ENST00000379188	ZFX	C2H2 ZF	skin	malignant_melanoma	COSM1714756	c.2278T>G	p.S760A	Substitution - Missense	23:24229353-24229353	+	zf-C2H2	PF00096	IPR007087	M4146_1.02	747	770	760
ENSG00000005889	ENST00000379188	ZFX	C2H2 ZF	skin	malignant_melanoma	COSM1721030	c.2362C>T	p.P788S	Substitution - Missense	23:24229437-24229437	+	zf-C2H2	PF00096	IPR007087	M4146_1.02	776	799	788
ENSG00000005889	ENST00000379188	ZFX	C2H2 ZF	pancreas	carcinoma	COSM1734025	c.2370A>C	p.E790D	Substitution - Missense	23:24229445-24229445	+	zf-C2H2	PF00096	IPR007087	M4146_1.02	776	799	790
ENSG00000005889	ENST00000379188	ZFX	C2H2 ZF	liver	carcinoma	COSM217469	c.2300T>C	p.I767T	Substitution - Missense	23:24229375-24229375	+	zf-C2H2	PF00096	IPR007087	M4146_1.02	747	770	767
ENSG00000005889	ENST00000379188	ZFX	C2H2 ZF	large_intestine	carcinoma	COSM3037152	c.1607G>A	p.R536H	Substitution - Missense	23:24228682-24228682	+	zf-C2H2	PF00096	IPR007087	M4146_1.02	519	542	536
ENSG00000005889	ENST00000379188	ZFX	C2H2 ZF	large_intestine	carcinoma	COSM3037153	c.1673G>A	p.R558H	Substitution - Missense	23:24228748-24228748	+	zf-C2H2	PF00096	IPR007087	M4146_1.02	548	570	558
ENSG00000005889	ENST00000379188	ZFX	C2H2 ZF	central_nervous_system	glioma	COSM3406246	c.2081A>C	p.H694P	Substitution - Missense	23:24229156-24229156	+	zf-C2H2	PF00096	IPR007087	M4146_1.02	690	713	694
ENSG00000005889	ENST00000379188	ZFX	C2H2 ZF	skin	malignant_melanoma	COSM3560528	c.1606C>T	p.R536C	Substitution - Missense	23:24228681-24228681	+	zf-C2H2	PF00096	IPR007087	M4146_1.02	519	542	536
ENSG00000005889	ENST00000379188	ZFX	C2H2 ZF	skin	malignant_melanoma	COSM3560530	c.1928C>T	p.S643L	Substitution - Missense	23:24229003-24229003	+	zf-C2H2	PF00096	IPR007087	M4146_1.02	633	656	643
ENSG00000005889	ENST00000379188	ZFX	C2H2 ZF	large_intestine	carcinoma	COSM3560530	c.1928C>T	p.S643L	Substitution - Missense	23:24229003-24229003	+	zf-C2H2	PF00096	IPR007087	M4146_1.02	633	656	643
ENSG00000005889	ENST00000379188	ZFX	C2H2 ZF	skin	malignant_melanoma	COSM3560532	c.2261A>G	p.Y754C	Substitution - Missense	23:24229336-24229336	+	zf-C2H2	PF00096	IPR007087	M4146_1.02	747	770	754
ENSG00000005889	ENST00000379188	ZFX	C2H2 ZF	skin	malignant_melanoma	COSM3560535	c.2380C>T	p.H794Y	Substitution - Missense	23:24229455-24229455	+	zf-C2H2	PF00096	IPR007087	M4146_1.02	776	799	794
ENSG00000005889	ENST00000379188	ZFX	C2H2 ZF	pancreas	pancreatic_intraepithelial_neoplasia_(PanIN)	COSM3734560	c.1647T>G	p.I549M	Substitution - Missense	23:24228722-24228722	+	zf-C2H2	PF00096	IPR007087	M4146_1.02	548	570	549
ENSG00000005889	ENST00000379188	ZFX	C2H2 ZF	skin	malignant_melanoma	COSM3736575	c.1763C>T	p.S588F	Substitution - Missense	23:24228838-24228838	+	zf-C2H2	PF00096	IPR007087	M4146_1.02	576	599	588
ENSG00000005889	ENST00000379188	ZFX	C2H2 ZF	NS	malignant_melanoma	COSM3913800	c.2303C>T	p.S768F	Substitution - Missense	23:24229378-24229378	+	zf-C2H2	PF00096	IPR007087	M4146_1.02	747	770	768
ENSG00000005889	ENST00000379188	ZFX	C2H2 ZF	skin	malignant_melanoma	COSM3913800	c.2303C>T	p.S768F	Substitution - Missense	23:24229378-24229378	+	zf-C2H2	PF00096	IPR007087	M4146_1.02	747	770	768
ENSG00000005889	ENST00000379188	ZFX	C2H2 ZF	skin	malignant_melanoma	COSM3913801	c.2363C>T	p.P788L	Substitution - Missense	23:24229438-24229438	+	zf-C2H2	PF00096	IPR007087	M4146_1.02	776	799	788
ENSG00000005889	ENST00000379188	ZFX	C2H2 ZF	stomach	carcinoma	COSM4108744	c.2336A>G	p.E779G	Substitution - Missense	23:24229411-24229411	+	zf-C2H2	PF00096	IPR007087	M4146_1.02	776	799	779
ENSG00000005889	ENST00000379188	ZFX	C2H2 ZF	skin	carcinoma	COSM4463120	c.1277C>T	p.P426L	Substitution - Missense	23:24228352-24228352	+	zf-C2H2	PF00096	IPR007087	M4146_1.02	425	447	426
ENSG00000005889	ENST00000379188	ZFX	C2H2 ZF	adrenal_gland	pheochromocytoma	COSM4770393	c.2291G>A	p.R764Q	Substitution - Missense	23:24229366-24229366	+	zf-C2H2	PF00096	IPR007087	M4146_1.02	747	770	764
ENSG00000005889	ENST00000379188	ZFX	C2H2 ZF	cervix	carcinoma	COSM4845321	c.2024C>T	p.S675L	Substitution - Missense	23:24229099-24229099	+	zf-C2H2	PF00096	IPR007087	M4146_1.02	662	684	675
ENSG00000005889	ENST00000379188	ZFX	C2H2 ZF	kidney	carcinoma	COSM488270	c.1579G>A	p.E527K	Substitution - Missense	23:24228654-24228654	+	zf-C2H2	PF00096	IPR007087	M4146_1.02	519	542	527
ENSG00000005889	ENST00000379188	ZFX	C2H2 ZF	kidney	carcinoma	COSM488271	c.1829G>A	p.C610Y	Substitution - Missense	23:24228904-24228904	+	zf-C2H2	PF00096	IPR007087	M4146_1.02	605	627	610
ENSG00000005889	ENST00000379188	ZFX	C2H2 ZF	liver	carcinoma	COSM4929224	c.2303C>A	p.S768Y	Substitution - Missense	23:24229378-24229378	+	zf-C2H2	PF00096	IPR007087	M4146_1.02	747	770	768
ENSG00000005889	ENST00000379188	ZFX	C2H2 ZF	haematopoietic_and_lymphoid_tissue	lymphoid_neoplasm	COSM4993953	c.2361A>T	p.R787S	Substitution - Missense	23:24229436-24229436	+	zf-C2H2	PF00096	IPR007087	M4146_1.02	776	799	787
ENSG00000005889	ENST00000379188	ZFX	C2H2 ZF	kidney	Wilms_tumour	COSM5352015	c.2272G>A	p.D758N	Substitution - Missense	23:24229347-24229347	+	zf-C2H2	PF00096	IPR007087	M4146_1.02	747	770	758
ENSG00000005889	ENST00000379188	ZFX	C2H2 ZF	haematopoietic_and_lymphoid_tissue	lymphoid_neoplasm	COSM5651630	c.2290C>T	p.R764W	Substitution - Missense	23:24229365-24229365	+	zf-C2H2	PF00096	IPR007087	M4146_1.02	747	770	764
ENSG00000005889	ENST00000379188	ZFX	C2H2 ZF	NS	malignant_melanoma	COSM5877671	c.1963G>A	p.V655I	Substitution - Missense	23:24229038-24229038	+	zf-C2H2	PF00096	IPR007087	M4146_1.02	633	656	655
ENSG00000005889	ENST00000379188	ZFX	C2H2 ZF	lung	carcinoma	COSM6118266	c.1396A>G	p.N466D	Substitution - Missense	23:24228471-24228471	+	zf-C2H2	PF00096	IPR007087	M4146_1.02	456	478	466
ENSG00000005889	ENST00000379188	ZFX	C2H2 ZF	liver	other	COSM6286374	c.2123A>T	p.H708L	Substitution - Missense	23:24229198-24229198	+	zf-C2H2	PF00096	IPR007087	M4146_1.02	690	713	708
ENSG00000005889	ENST00000379188	ZFX	C2H2 ZF	liver	other	COSM6332560	c.2008G>A	p.G670S	Substitution - Missense	23:24229083-24229083	+	zf-C2H2	PF00096	IPR007087	M4146_1.02	662	684	670
ENSG00000005889	ENST00000379188	ZFX	C2H2 ZF	upper_aerodigestive_tract	carcinoma	COSM6445207	c.2296G>A	p.V766I	Substitution - Missense	23:24229371-24229371	+	zf-C2H2	PF00096	IPR007087	M4146_1.02	747	770	766
ENSG00000005889	ENST00000379188	ZFX	C2H2 ZF	large_intestine	carcinoma	COSM6826910	c.2276C>T	p.A759V	Substitution - Missense	23:24229351-24229351	+	zf-C2H2	PF00096	IPR007087	M4146_1.02	747	770	759
ENSG00000005889	ENST00000379188	ZFX	C2H2 ZF	central_nervous_system	glioma	COSM6834966	c.2252A>G	p.Y751C	Substitution - Missense	23:24229327-24229327	+	zf-C2H2	PF00096	IPR007087	M4146_1.02	747	770	751
ENSG00000005889	ENST00000379188	ZFX	C2H2 ZF	urinary_tract	carcinoma	COSM7149899	c.2335G>C	p.E779Q	Substitution - Missense	23:24229410-24229410	+	zf-C2H2	PF00096	IPR007087	M4146_1.02	776	799	779
ENSG00000005889	ENST00000379188	ZFX	C2H2 ZF	urinary_tract	carcinoma	COSM7164426	c.2114T>C	p.L705P	Substitution - Missense	23:24229189-24229189	+	zf-C2H2	PF00096	IPR007087	M4146_1.02	690	713	705
ENSG00000005889	ENST00000379188	ZFX	C2H2 ZF	urinary_tract	carcinoma	COSM7164428	c.2117G>A	p.S706N	Substitution - Missense	23:24229192-24229192	+	zf-C2H2	PF00096	IPR007087	M4146_1.02	690	713	706
ENSG00000006194	ENST00000219069	ZNF263	C2H2 ZF	oesophagus	carcinoma	COSM1271203	c.1361G>A	p.R454H	Substitution - Missense	16:3339867-3339867	+	zf-C2H2	PF00096	IPR007087	M2324_1.02	434	456	454
ENSG00000006194	ENST00000219069	ZNF263	C2H2 ZF	stomach	carcinoma	COSM1271204	c.1351C>T	p.R451C	Substitution - Missense	16:3339857-3339857	+	zf-C2H2	PF00096	IPR007087	M2324_1.02	434	456	451
ENSG00000006194	ENST00000219069	ZNF263	C2H2 ZF	skin	carcinoma	COSM140082	c.1942C>T	p.R648C	Substitution - Missense	16:3340448-3340448	+	zf-C2H2	PF00096	IPR007087	M2324_1.02	631	653	648
ENSG00000006194	ENST00000219069	ZNF263	C2H2 ZF	liver	carcinoma	COSM170420	c.1754G>A	p.R585Q	Substitution - Missense	16:3340260-3340260	+	zf-C2H2	PF00096	IPR007087	M2324_1.02	575	597	585
ENSG00000006194	ENST00000219069	ZNF263	C2H2 ZF	endometrium	carcinoma	COSM170420	c.1754G>A	p.R585Q	Substitution - Missense	16:3340260-3340260	+	zf-C2H2	PF00096	IPR007087	M2324_1.02	575	597	585
ENSG00000006194	ENST00000219069	ZNF263	C2H2 ZF	breast	carcinoma	COSM219581	c.1955C>T	p.T652M	Substitution - Missense	16:3340461-3340461	+	zf-C2H2	PF00096	IPR007087	M2324_1.02	631	653	652
ENSG00000006194	ENST00000219069	ZNF263	C2H2 ZF	endometrium	carcinoma	COSM264920	c.1529G>T	p.R510I	Substitution - Missense	16:3340035-3340035	+	zf-C2H2	PF00096	IPR007087	M2324_1.02	490	512	510
ENSG00000006194	ENST00000219069	ZNF263	C2H2 ZF	large_intestine	carcinoma	COSM264920	c.1529G>T	p.R510I	Substitution - Missense	16:3340035-3340035	+	zf-C2H2	PF00096	IPR007087	M2324_1.02	490	512	510
ENSG00000006194	ENST00000219069	ZNF263	C2H2 ZF	large_intestine	carcinoma	COSM264921	c.1609G>A	p.E537K	Substitution - Missense	16:3340115-3340115	+	zf-C2H2	PF00096	IPR007087	M2324_1.02	518	540	537
ENSG00000006194	ENST00000219069	ZNF263	C2H2 ZF	skin	carcinoma	COSM2919114	c.2009G>A	p.R670Q	Substitution - Missense	16:3340515-3340515	+	zf-C2H2	PF00096	IPR007087	M2324_1.02	659	681	670
ENSG00000006194	ENST00000219069	ZNF263	C2H2 ZF	central_nervous_system	glioma	COSM3402312	c.1188C>A	p.H396Q	Substitution - Missense	16:3339694-3339694	+	zf-C2H2	PF00096	IPR007087	M2324_1.02	378	400	396
ENSG00000006194	ENST00000219069	ZNF263	C2H2 ZF	large_intestine	carcinoma	COSM3420969	c.1868G>T	p.R623I	Substitution - Missense	16:3340374-3340374	+	zf-C2H2	PF00096	IPR007087	M2324_1.02	603	625	623
ENSG00000006194	ENST00000219069	ZNF263	C2H2 ZF	large_intestine	carcinoma	COSM3420970	c.1937G>A	p.R646Q	Substitution - Missense	16:3340443-3340443	+	zf-C2H2	PF00096	IPR007087	M2324_1.02	631	653	646
ENSG00000006194	ENST00000219069	ZNF263	C2H2 ZF	skin	malignant_melanoma	COSM3509409	c.1478C>T	p.P493L	Substitution - Missense	16:3339984-3339984	+	zf-C2H2	PF00096	IPR007087	M2324_1.02	490	512	493
ENSG00000006194	ENST00000219069	ZNF263	C2H2 ZF	lung	carcinoma	COSM367145	c.1586G>T	p.R529L	Substitution - Missense	16:3340092-3340092	+	zf-C2H2	PF00096	IPR007087	M2324_1.02	518	540	529
ENSG00000006194	ENST00000219069	ZNF263	C2H2 ZF	urinary_tract	carcinoma	COSM3794841	c.1583C>T	p.S528F	Substitution - Missense	16:3340089-3340089	+	zf-C2H2	PF00096	IPR007087	M2324_1.02	518	540	528
ENSG00000006194	ENST00000219069	ZNF263	C2H2 ZF	breast	carcinoma	COSM3817933	c.1193G>T	p.R398I	Substitution - Missense	16:3339699-3339699	+	zf-C2H2	PF00096	IPR007087	M2324_1.02	378	400	398
ENSG00000006194	ENST00000219069	ZNF263	C2H2 ZF	stomach	carcinoma	COSM4060577	c.1753C>T	p.R585W	Substitution - Missense	16:3340259-3340259	+	zf-C2H2	PF00096	IPR007087	M2324_1.02	575	597	585
ENSG00000006194	ENST00000219069	ZNF263	C2H2 ZF	large_intestine	carcinoma	COSM4442760	c.1601T>G	p.V534G	Substitution - Missense	16:3340107-3340107	+	zf-C2H2	PF00096	IPR007087	M2324_1.02	518	540	534
ENSG00000006194	ENST00000219069	ZNF263	C2H2 ZF	skin	carcinoma	COSM4527182	c.1445G>A	p.R482K	Substitution - Missense	16:3339951-3339951	+	zf-C2H2	PF00096	IPR007087	M2324_1.02	462	484	482
ENSG00000006194	ENST00000219069	ZNF263	C2H2 ZF	bone	Ewings_sarcoma-peripheral_primitive_neuroectodermal_tumour	COSM4579017	c.1895C>A	p.T632N	Substitution - Missense	16:3340401-3340401	+	zf-C2H2	PF00096	IPR007087	M2324_1.02	631	653	632
ENSG00000006194	ENST00000219069	ZNF263	C2H2 ZF	large_intestine	carcinoma	COSM4619064	c.1333C>A	p.Q445K	Substitution - Missense	16:3339839-3339839	+	zf-C2H2	PF00096	IPR007087	M2324_1.02	434	456	445
ENSG00000006194	ENST00000219069	ZNF263	C2H2 ZF	large_intestine	carcinoma	COSM4743353	c.1150G>T	p.G384C	Substitution - Missense	16:3339656-3339656	+	zf-C2H2	PF00096	IPR007087	M2324_1.02	378	400	384
ENSG00000006194	ENST00000219069	ZNF263	C2H2 ZF	skin	malignant_melanoma	COSM4895743	c.2008C>T	p.R670W	Substitution - Missense	16:3340514-3340514	+	zf-C2H2	PF00096	IPR007087	M2324_1.02	659	681	670
ENSG00000006194	ENST00000219069	ZNF263	C2H2 ZF	biliary_tract	carcinoma	COSM5520347	c.2017C>T	p.R673C	Substitution - Missense	16:3340523-3340523	+	zf-C2H2	PF00096	IPR007087	M2324_1.02	659	681	673
ENSG00000006194	ENST00000219069	ZNF263	C2H2 ZF	breast	carcinoma	COSM5793686	c.1183A>G	p.R395G	Substitution - Missense	16:3339689-3339689	+	zf-C2H2	PF00096	IPR007087	M2324_1.02	378	400	395
ENSG00000006194	ENST00000219069	ZNF263	C2H2 ZF	NS	malignant_melanoma	COSM5850857	c.1175A>G	p.N392S	Substitution - Missense	16:3339681-3339681	+	zf-C2H2	PF00096	IPR007087	M2324_1.02	378	400	392
ENSG00000006194	ENST00000219069	ZNF263	C2H2 ZF	NS	malignant_melanoma	COSM5850858	c.1936C>T	p.R646W	Substitution - Missense	16:3340442-3340442	+	zf-C2H2	PF00096	IPR007087	M2324_1.02	631	653	646
ENSG00000006194	ENST00000219069	ZNF263	C2H2 ZF	large_intestine	carcinoma	COSM6828917	c.1436G>T	p.R479M	Substitution - Missense	16:3339942-3339942	+	zf-C2H2	PF00096	IPR007087	M2324_1.02	462	484	479
ENSG00000006194	ENST00000219069	ZNF263	C2H2 ZF	large_intestine	carcinoma	COSM6828919	c.1909G>A	p.G637R	Substitution - Missense	16:3340415-3340415	+	zf-C2H2	PF00096	IPR007087	M2324_1.02	631	653	637
ENSG00000006194	ENST00000219069	ZNF263	C2H2 ZF	large_intestine	carcinoma	COSM6828921	c.1527G>T	p.Q509H	Substitution - Missense	16:3340033-3340033	+	zf-C2H2	PF00096	IPR007087	M2324_1.02	490	512	509
ENSG00000006194	ENST00000219069	ZNF263	C2H2 ZF	oesophagus	carcinoma	COSM6858479	c.1987G>A	p.E663K	Substitution - Missense	16:3340493-3340493	+	zf-C2H2	PF00096	IPR007087	M2324_1.02	659	681	663
ENSG00000006194	ENST00000219069	ZNF263	C2H2 ZF	skin	carcinoma	COSM6888169	c.1415C>T	p.S472F	Substitution - Missense	16:3339921-3339921	+	zf-C2H2	PF00096	IPR007087	M2324_1.02	462	484	472
ENSG00000006194	ENST00000219069	ZNF263	C2H2 ZF	lung	carcinoma	COSM703089	c.1319G>T	p.G440V	Substitution - Missense	16:3339825-3339825	+	zf-C2H2	PF00096	IPR007087	M2324_1.02	434	456	440
ENSG00000006194	ENST00000219069	ZNF263	C2H2 ZF	urinary_tract	carcinoma	COSM7076213	c.1484G>T	p.C495F	Substitution - Missense	16:3339990-3339990	+	zf-C2H2	PF00096	IPR007087	M2324_1.02	490	512	495
ENSG00000006194	ENST00000219069	ZNF263	C2H2 ZF	urinary_tract	carcinoma	COSM7118511	c.1163C>G	p.S388C	Substitution - Missense	16:3339669-3339669	+	zf-C2H2	PF00096	IPR007087	M2324_1.02	378	400	388
ENSG00000006194	ENST00000219069	ZNF263	C2H2 ZF	lung	carcinoma	COSM7398890	c.2025G>A	p.M675I	Substitution - Missense	16:3340531-3340531	+	zf-C2H2	PF00096	IPR007087	M2324_1.02	659	681	675
ENSG00000006194	ENST00000219069	ZNF263	C2H2 ZF	stomach	carcinoma	COSM970399	c.1613G>T	p.R538I	Substitution - Missense	16:3340119-3340119	+	zf-C2H2	PF00096	IPR007087	M2324_1.02	518	540	538
ENSG00000006194	ENST00000219069	ZNF263	C2H2 ZF	endometrium	carcinoma	COSM970399	c.1613G>T	p.R538I	Substitution - Missense	16:3340119-3340119	+	zf-C2H2	PF00096	IPR007087	M2324_1.02	518	540	538
ENSG00000006194	ENST00000219069	ZNF263	C2H2 ZF	endometrium	carcinoma	COSM970404	c.2036G>T	p.R679I	Substitution - Missense	16:3340542-3340542	+	zf-C2H2	PF00096	IPR007087	M2324_1.02	659	681	679
ENSG00000006704	ENST00000265755	GTF2IRD1	GTF2I-like	ovary	carcinoma	COSM120076	c.2555C>A	p.P852H	Substitution - Missense	7:74005265-74005265	+	GTF2I	PF02946	IPR004212	M2995_1.02	802	877	852
ENSG00000006704	ENST00000265755	GTF2IRD1	GTF2I-like	large_intestine	carcinoma	COSM1209169	c.1793C>T	p.P598L	Substitution - Missense	7:73961493-73961493	+	GTF2I	PF02946	IPR004212	M2995_1.02	565	640	598
ENSG00000006704	ENST00000265755	GTF2IRD1	GTF2I-like	large_intestine	carcinoma	COSM1452035	c.1054C>T	p.R352W	Substitution - Missense	7:73938448-73938448	+	GTF2I	PF02946	IPR004212	M2995_1.02	351	426	352
ENSG00000006704	ENST00000265755	GTF2IRD1	GTF2I-like	large_intestine	carcinoma	COSM1452037	c.1130A>G	p.Y377C	Substitution - Missense	7:73944103-73944103	+	GTF2I	PF02946	IPR004212	M2995_1.02	351	426	377
ENSG00000006704	ENST00000265755	GTF2IRD1	GTF2I-like	large_intestine	carcinoma	COSM1452040	c.2458C>G	p.L820V	Substitution - Missense	7:74005168-74005168	+	GTF2I	PF02946	IPR004212	M2995_1.02	802	877	820
ENSG00000006704	ENST00000265755	GTF2IRD1	GTF2I-like	large_intestine	carcinoma	COSM1452041	c.2537A>G	p.D846G	Substitution - Missense	7:74005247-74005247	+	GTF2I	PF02946	IPR004212	M2995_1.02	802	877	846
ENSG00000006704	ENST00000265755	GTF2IRD1	GTF2I-like	lung	carcinoma	COSM1578160	c.1727G>T	p.R576L	Substitution - Missense	7:73960134-73960134	+	GTF2I	PF02946	IPR004212	M2995_1.02	565	640	576
ENSG00000006704	ENST00000265755	GTF2IRD1	GTF2I-like	large_intestine	carcinoma	COSM1659868	c.584G>A	p.R195H	Substitution - Missense	7:73932631-73932631	+	GTF2I	PF02946	IPR004212	M2995_1.02	128	203	195
ENSG00000006704	ENST00000265755	GTF2IRD1	GTF2I-like	haematopoietic_and_lymphoid_tissue	lymphoid_neoplasm	COSM1659868	c.584G>A	p.R195H	Substitution - Missense	7:73932631-73932631	+	GTF2I	PF02946	IPR004212	M2995_1.02	128	203	195
ENSG00000006704	ENST00000265755	GTF2IRD1	GTF2I-like	kidney	carcinoma	COSM1659868	c.584G>A	p.R195H	Substitution - Missense	7:73932631-73932631	+	GTF2I	PF02946	IPR004212	M2995_1.02	128	203	195
ENSG00000006704	ENST00000265755	GTF2IRD1	GTF2I-like	skin	malignant_melanoma	COSM1698763	c.2279C>T	p.S760F	Substitution - Missense	7:73973317-73973317	+	GTF2I	PF02946	IPR004212	M2995_1.02	705	780	760
ENSG00000006704	ENST00000265755	GTF2IRD1	GTF2I-like	biliary_tract	carcinoma	COSM1743464	c.1055G>A	p.R352Q	Substitution - Missense	7:73938449-73938449	+	GTF2I	PF02946	IPR004212	M2995_1.02	351	426	352
ENSG00000006704	ENST00000265755	GTF2IRD1	GTF2I-like	stomach	carcinoma	COSM195918	c.1247G>A	p.R416H	Substitution - Missense	7:73944220-73944220	+	GTF2I	PF02946	IPR004212	M2995_1.02	351	426	416
ENSG00000006704	ENST00000265755	GTF2IRD1	GTF2I-like	large_intestine	carcinoma	COSM267985	c.1211A>T	p.Y404F	Substitution - Missense	7:73944184-73944184	+	GTF2I	PF02946	IPR004212	M2995_1.02	351	426	404
ENSG00000006704	ENST00000265755	GTF2IRD1	GTF2I-like	large_intestine	carcinoma	COSM271847	c.1870C>T	p.R624W	Substitution - Missense	7:73961570-73961570	+	GTF2I	PF02946	IPR004212	M2995_1.02	565	640	624
ENSG00000006704	ENST00000265755	GTF2IRD1	GTF2I-like	oesophagus	carcinoma	COSM272756	c.2566G>A	p.D856N	Substitution - Missense	7:74005276-74005276	+	GTF2I	PF02946	IPR004212	M2995_1.02	802	877	856
ENSG00000006704	ENST00000265755	GTF2IRD1	GTF2I-like	large_intestine	carcinoma	COSM272756	c.2566G>A	p.D856N	Substitution - Missense	7:74005276-74005276	+	GTF2I	PF02946	IPR004212	M2995_1.02	802	877	856
ENSG00000006704	ENST00000265755	GTF2IRD1	GTF2I-like	lung	carcinoma	COSM311681	c.2566G>T	p.D856Y	Substitution - Missense	7:74005276-74005276	+	GTF2I	PF02946	IPR004212	M2995_1.02	802	877	856
ENSG00000006704	ENST00000265755	GTF2IRD1	GTF2I-like	lung	carcinoma	COSM320736	c.2262G>C	p.K754N	Substitution - Missense	7:73973300-73973300	+	GTF2I	PF02946	IPR004212	M2995_1.02	705	780	754
ENSG00000006704	ENST00000265755	GTF2IRD1	GTF2I-like	lung	carcinoma	COSM325462	c.1745G>T	p.G582V	Substitution - Missense	7:73961445-73961445	+	GTF2I	PF02946	IPR004212	M2995_1.02	565	640	582
ENSG00000006704	ENST00000265755	GTF2IRD1	GTF2I-like	large_intestine	carcinoma	COSM3431751	c.415C>A	p.L139I	Substitution - Missense	7:73929920-73929920	+	GTF2I	PF02946	IPR004212	M2995_1.02	128	203	139
ENSG00000006704	ENST00000265755	GTF2IRD1	GTF2I-like	large_intestine	carcinoma	COSM3431753	c.2430C>A	p.F810L	Substitution - Missense	7:74004244-74004244	+	GTF2I	PF02946	IPR004212	M2995_1.02	802	877	810
ENSG00000006704	ENST00000265755	GTF2IRD1	GTF2I-like	skin	malignant_melanoma	COSM3640505	c.503G>A	p.G168E	Substitution - Missense	7:73932550-73932550	+	GTF2I	PF02946	IPR004212	M2995_1.02	128	203	168
ENSG00000006704	ENST00000265755	GTF2IRD1	GTF2I-like	skin	malignant_melanoma	COSM3640511	c.1189C>T	p.P397S	Substitution - Missense	7:73944162-73944162	+	GTF2I	PF02946	IPR004212	M2995_1.02	351	426	397
ENSG00000006704	ENST00000265755	GTF2IRD1	GTF2I-like	skin	malignant_melanoma	COSM3640515	c.1834C>T	p.L612F	Substitution - Missense	7:73961534-73961534	+	GTF2I	PF02946	IPR004212	M2995_1.02	565	640	612
ENSG00000006704	ENST00000265755	GTF2IRD1	GTF2I-like	stomach	carcinoma	COSM3882362	c.1759G>A	p.V587I	Substitution - Missense	7:73961459-73961459	+	GTF2I	PF02946	IPR004212	M2995_1.02	565	640	587
ENSG00000006704	ENST00000265755	GTF2IRD1	GTF2I-like	stomach	carcinoma	COSM3882363	c.2246G>T	p.G749V	Substitution - Missense	7:73973284-73973284	+	GTF2I	PF02946	IPR004212	M2995_1.02	705	780	749
ENSG00000006704	ENST00000265755	GTF2IRD1	GTF2I-like	stomach	carcinoma	COSM3882364	c.2269A>G	p.T757A	Substitution - Missense	7:73973307-73973307	+	GTF2I	PF02946	IPR004212	M2995_1.02	705	780	757
ENSG00000006704	ENST00000265755	GTF2IRD1	GTF2I-like	stomach	carcinoma	COSM3882366	c.2548C>T	p.R850W	Substitution - Missense	7:74005258-74005258	+	GTF2I	PF02946	IPR004212	M2995_1.02	802	877	850
ENSG00000006704	ENST00000265755	GTF2IRD1	GTF2I-like	kidney	carcinoma	COSM3995691	c.502G>A	p.G168R	Substitution - Missense	7:73932549-73932549	+	GTF2I	PF02946	IPR004212	M2995_1.02	128	203	168
ENSG00000006704	ENST00000265755	GTF2IRD1	GTF2I-like	ovary	carcinoma	COSM4149341	c.1249C>G	p.H417D	Substitution - Missense	7:73944222-73944222	+	GTF2I	PF02946	IPR004212	M2995_1.02	351	426	417
ENSG00000006704	ENST00000265755	GTF2IRD1	GTF2I-like	prostate	carcinoma	COSM4420912	c.2215G>A	p.G739S	Substitution - Missense	7:73973253-73973253	+	GTF2I	PF02946	IPR004212	M2995_1.02	705	780	739
ENSG00000006704	ENST00000265755	GTF2IRD1	GTF2I-like	skin	carcinoma	COSM4474542	c.1832C>T	p.S611F	Substitution - Missense	7:73961532-73961532	+	GTF2I	PF02946	IPR004212	M2995_1.02	565	640	611
ENSG00000006704	ENST00000265755	GTF2IRD1	GTF2I-like	large_intestine	carcinoma	COSM4633030	c.1082G>T	p.S361I	Substitution - Missense	7:73938476-73938476	+	GTF2I	PF02946	IPR004212	M2995_1.02	351	426	361
ENSG00000006704	ENST00000265755	GTF2IRD1	GTF2I-like	large_intestine	carcinoma	COSM4689169	c.1790A>G	p.H597R	Substitution - Missense	7:73961490-73961490	+	GTF2I	PF02946	IPR004212	M2995_1.02	565	640	597
ENSG00000006704	ENST00000265755	GTF2IRD1	GTF2I-like	liver	carcinoma	COSM4778308	c.2614A>G	p.M872V	Substitution - Missense	7:74005324-74005324	+	GTF2I	PF02946	IPR004212	M2995_1.02	802	877	872
ENSG00000006704	ENST00000265755	GTF2IRD1	GTF2I-like	liver	carcinoma	COSM4803418	c.2547C>G	p.F849L	Substitution - Missense	7:74005257-74005257	+	GTF2I	PF02946	IPR004212	M2995_1.02	802	877	849
ENSG00000006704	ENST00000265755	GTF2IRD1	GTF2I-like	liver	carcinoma	COSM4804189	c.1842G>T	p.R614S	Substitution - Missense	7:73961542-73961542	+	GTF2I	PF02946	IPR004212	M2995_1.02	565	640	614
ENSG00000006704	ENST00000265755	GTF2IRD1	GTF2I-like	cervix	carcinoma	COSM4834115	c.2586G>T	p.K862N	Substitution - Missense	7:74005296-74005296	+	GTF2I	PF02946	IPR004212	M2995_1.02	802	877	862
ENSG00000006704	ENST00000265755	GTF2IRD1	GTF2I-like	kidney	carcinoma	COSM485554	c.2236C>A	p.L746M	Substitution - Missense	7:73973274-73973274	+	GTF2I	PF02946	IPR004212	M2995_1.02	705	780	746
ENSG00000006704	ENST00000265755	GTF2IRD1	GTF2I-like	skin	malignant_melanoma	COSM4896241	c.1120C>T	p.P374S	Substitution - Missense	7:73944093-73944093	+	GTF2I	PF02946	IPR004212	M2995_1.02	351	426	374
ENSG00000006704	ENST00000265755	GTF2IRD1	GTF2I-like	thymus	thymoma	COSM5095246	c.1126C>A	p.P376T	Substitution - Missense	7:73944099-73944099	+	GTF2I	PF02946	IPR004212	M2995_1.02	351	426	376
ENSG00000006704	ENST00000265755	GTF2IRD1	GTF2I-like	large_intestine	carcinoma	COSM5358437	c.1738G>T	p.A580S	Substitution - Missense	7:73961438-73961438	+	GTF2I	PF02946	IPR004212	M2995_1.02	565	640	580
ENSG00000006704	ENST00000265755	GTF2IRD1	GTF2I-like	skin	malignant_melanoma	COSM5407881	c.1789C>T	p.H597Y	Substitution - Missense	7:73961489-73961489	+	GTF2I	PF02946	IPR004212	M2995_1.02	565	640	597
ENSG00000006704	ENST00000265755	GTF2IRD1	GTF2I-like	NS	malignant_melanoma	COSM5532104	c.2240C>T	p.P747L	Substitution - Missense	7:73973278-73973278	+	GTF2I	PF02946	IPR004212	M2995_1.02	705	780	747
ENSG00000006704	ENST00000265755	GTF2IRD1	GTF2I-like	NS	malignant_melanoma	COSM5532105	c.2450C>T	p.A817V	Substitution - Missense	7:74005160-74005160	+	GTF2I	PF02946	IPR004212	M2995_1.02	802	877	817
ENSG00000006704	ENST00000265755	GTF2IRD1	GTF2I-like	NS	malignant_melanoma	COSM5532106	c.419A>T	p.Y140F	Substitution - Missense	7:73929924-73929924	+	GTF2I	PF02946	IPR004212	M2995_1.02	128	203	140
ENSG00000006704	ENST00000265755	GTF2IRD1	GTF2I-like	breast	carcinoma	COSM5767521	c.2297T>G	p.I766S	Substitution - Missense	7:73973335-73973335	+	GTF2I	PF02946	IPR004212	M2995_1.02	705	780	766
ENSG00000006704	ENST00000265755	GTF2IRD1	GTF2I-like	breast	carcinoma	COSM5779058	c.1198C>T	p.R400C	Substitution - Missense	7:73944171-73944171	+	GTF2I	PF02946	IPR004212	M2995_1.02	351	426	400
ENSG00000006704	ENST00000265755	GTF2IRD1	GTF2I-like	liver	other	COSM5804719	c.2420A>T	p.K807M	Substitution - Missense	7:74004234-74004234	+	GTF2I	PF02946	IPR004212	M2995_1.02	802	877	807
ENSG00000006704	ENST00000265755	GTF2IRD1	GTF2I-like	liver	other	COSM5811750	c.2333C>A	p.T778N	Substitution - Missense	7:73973371-73973371	+	GTF2I	PF02946	IPR004212	M2995_1.02	705	780	778
ENSG00000006704	ENST00000265755	GTF2IRD1	GTF2I-like	NS	malignant_melanoma	COSM5873070	c.2212C>T	p.P738S	Substitution - Missense	7:73973250-73973250	+	GTF2I	PF02946	IPR004212	M2995_1.02	705	780	738
ENSG00000006704	ENST00000265755	GTF2IRD1	GTF2I-like	skin	carcinoma	COSM5925357	c.1775C>T	p.S592F	Substitution - Missense	7:73961475-73961475	+	GTF2I	PF02946	IPR004212	M2995_1.02	565	640	592
ENSG00000006704	ENST00000265755	GTF2IRD1	GTF2I-like	skin	carcinoma	COSM5935280	c.2251C>T	p.P751S	Substitution - Missense	7:73973289-73973289	+	GTF2I	PF02946	IPR004212	M2995_1.02	705	780	751
ENSG00000006704	ENST00000265755	GTF2IRD1	GTF2I-like	oesophagus	carcinoma	COSM602065	c.2230G>A	p.E744K	Substitution - Missense	7:73973268-73973268	+	GTF2I	PF02946	IPR004212	M2995_1.02	705	780	744
ENSG00000006704	ENST00000265755	GTF2IRD1	GTF2I-like	skin	malignant_melanoma	COSM602065	c.2230G>A	p.E744K	Substitution - Missense	7:73973268-73973268	+	GTF2I	PF02946	IPR004212	M2995_1.02	705	780	744
ENSG00000006704	ENST00000265755	GTF2IRD1	GTF2I-like	large_intestine	carcinoma	COSM602065	c.2230G>A	p.E744K	Substitution - Missense	7:73973268-73973268	+	GTF2I	PF02946	IPR004212	M2995_1.02	705	780	744
ENSG00000006704	ENST00000265755	GTF2IRD1	GTF2I-like	lung	carcinoma	COSM602065	c.2230G>A	p.E744K	Substitution - Missense	7:73973268-73973268	+	GTF2I	PF02946	IPR004212	M2995_1.02	705	780	744
ENSG00000006704	ENST00000265755	GTF2IRD1	GTF2I-like	lung	carcinoma	COSM6178270	c.2163G>C	p.L721F	Substitution - Missense	7:73973201-73973201	+	GTF2I	PF02946	IPR004212	M2995_1.02	705	780	721
ENSG00000006704	ENST00000265755	GTF2IRD1	GTF2I-like	liver	other	COSM6243524	c.1177C>T	p.P393S	Substitution - Missense	7:73944150-73944150	+	GTF2I	PF02946	IPR004212	M2995_1.02	351	426	393
ENSG00000006704	ENST00000265755	GTF2IRD1	GTF2I-like	thyroid	carcinoma	COSM6380032	c.2574C>A	p.H858Q	Substitution - Missense	7:74005284-74005284	+	GTF2I	PF02946	IPR004212	M2995_1.02	802	877	858
ENSG00000006704	ENST00000265755	GTF2IRD1	GTF2I-like	thyroid	carcinoma	COSM6394422	c.430C>A	p.L144M	Substitution - Missense	7:73932477-73932477	+	GTF2I	PF02946	IPR004212	M2995_1.02	128	203	144
ENSG00000006704	ENST00000265755	GTF2IRD1	GTF2I-like	thyroid	carcinoma	COSM6400839	c.2551A>G	p.N851D	Substitution - Missense	7:74005261-74005261	+	GTF2I	PF02946	IPR004212	M2995_1.02	802	877	851
ENSG00000006704	ENST00000265755	GTF2IRD1	GTF2I-like	oesophagus	carcinoma	COSM6497952	c.515G>T	p.G172V	Substitution - Missense	7:73932562-73932562	+	GTF2I	PF02946	IPR004212	M2995_1.02	128	203	172
ENSG00000006704	ENST00000265755	GTF2IRD1	GTF2I-like	lung	carcinoma	COSM6548362	c.1086A>T	p.R362S	Substitution - Missense	7:73938480-73938480	+	GTF2I	PF02946	IPR004212	M2995_1.02	351	426	362
ENSG00000006704	ENST00000265755	GTF2IRD1	GTF2I-like	breast	carcinoma	COSM6566440	c.1814G>T	p.G605V	Substitution - Missense	7:73961514-73961514	+	GTF2I	PF02946	IPR004212	M2995_1.02	565	640	605
ENSG00000006704	ENST00000265755	GTF2IRD1	GTF2I-like	large_intestine	carcinoma	COSM6676747	c.2575C>T	p.R859W	Substitution - Missense	7:74005285-74005285	+	GTF2I	PF02946	IPR004212	M2995_1.02	802	877	859
ENSG00000006704	ENST00000265755	GTF2IRD1	GTF2I-like	large_intestine	carcinoma	COSM6676748	c.2612G>T	p.R871L	Substitution - Missense	7:74005322-74005322	+	GTF2I	PF02946	IPR004212	M2995_1.02	802	877	871
ENSG00000006704	ENST00000265755	GTF2IRD1	GTF2I-like	large_intestine	carcinoma	COSM6676752	c.1732G>A	p.A578T	Substitution - Missense	7:73960139-73960139	+	GTF2I	PF02946	IPR004212	M2995_1.02	565	640	578
ENSG00000006704	ENST00000265755	GTF2IRD1	GTF2I-like	oesophagus	carcinoma	COSM6858033	c.1168G>A	p.V390M	Substitution - Missense	7:73944141-73944141	+	GTF2I	PF02946	IPR004212	M2995_1.02	351	426	390
ENSG00000006704	ENST00000265755	GTF2IRD1	GTF2I-like	urinary_tract	carcinoma	COSM7081824	c.2408G>T	p.R803L	Substitution - Missense	7:74004222-74004222	+	GTF2I	PF02946	IPR004212	M2995_1.02	802	877	803
ENSG00000006704	ENST00000265755	GTF2IRD1	GTF2I-like	urinary_tract	carcinoma	COSM7119643	c.602A>G	p.K201R	Substitution - Missense	7:73932649-73932649	+	GTF2I	PF02946	IPR004212	M2995_1.02	128	203	201
ENSG00000006704	ENST00000265755	GTF2IRD1	GTF2I-like	urinary_tract	carcinoma	COSM7171286	c.415C>G	p.L139V	Substitution - Missense	7:73929920-73929920	+	GTF2I	PF02946	IPR004212	M2995_1.02	128	203	139
ENSG00000006704	ENST00000265755	GTF2IRD1	GTF2I-like	large_intestine	carcinoma	COSM7259981	c.1102G>T	p.G368C	Substitution - Missense	7:73944075-73944075	+	GTF2I	PF02946	IPR004212	M2995_1.02	351	426	368
ENSG00000006704	ENST00000265755	GTF2IRD1	GTF2I-like	lung	carcinoma	COSM747130	c.2153G>A	p.G718E	Substitution - Missense	7:73973191-73973191	+	GTF2I	PF02946	IPR004212	M2995_1.02	705	780	718
ENSG00000006704	ENST00000265755	GTF2IRD1	GTF2I-like	lung	carcinoma	COSM747135	c.1199G>A	p.R400H	Substitution - Missense	7:73944172-73944172	+	GTF2I	PF02946	IPR004212	M2995_1.02	351	426	400
ENSG00000006704	ENST00000265755	GTF2IRD1	GTF2I-like	lung	carcinoma	COSM747137	c.385C>T	p.R129W	Substitution - Missense	7:73929890-73929890	+	GTF2I	PF02946	IPR004212	M2995_1.02	128	203	129
ENSG00000006704	ENST00000265755	GTF2IRD1	GTF2I-like	ovary	carcinoma	COSM74850	c.1123G>A	p.V375M	Substitution - Missense	7:73944096-73944096	+	GTF2I	PF02946	IPR004212	M2995_1.02	351	426	375
ENSG00000006704	ENST00000265755	GTF2IRD1	GTF2I-like	liver	carcinoma	COSM77823	c.1132C>T	p.R378W	Substitution - Missense	7:73944105-73944105	+	GTF2I	PF02946	IPR004212	M2995_1.02	351	426	378
ENSG00000006704	ENST00000265755	GTF2IRD1	GTF2I-like	ovary	carcinoma	COSM77823	c.1132C>T	p.R378W	Substitution - Missense	7:73944105-73944105	+	GTF2I	PF02946	IPR004212	M2995_1.02	351	426	378
ENSG00000007372	ENST00000419022	PAX6	Homeodomain; Paired box	autonomic_ganglia	neuroblastoma	COSM1286980	c.421C>A	p.L141I	Substitution - Missense	11:31822383-31822383	-	PAX	PF00292	IPR001523	M1897_1.02	4	142	141
ENSG00000007372	ENST00000419022	PAX6	Homeodomain; Paired box	large_intestine	carcinoma	COSM1353473	c.416G>T	p.R139I	Substitution - Missense	11:31822388-31822388	-	PAX	PF00292	IPR001523	M1897_1.02	4	142	139
ENSG00000007372	ENST00000419022	PAX6	Homeodomain; Paired box	large_intestine	carcinoma	COSM1353474	c.286G>A	p.E96K	Substitution - Missense	11:31823222-31823222	-	PAX	PF00292	IPR001523	M1897_1.02	4	142	96
ENSG00000007372	ENST00000419022	PAX6	Homeodomain; Paired box	liver	carcinoma	COSM1627940	c.123C>A	p.D41E	Substitution - Missense	11:31824270-31824270	-	PAX	PF00292	IPR001523	M1897_1.02	4	142	41
ENSG00000007372	ENST00000419022	PAX6	Homeodomain; Paired box	large_intestine	carcinoma	COSM2114468	c.329C>T	p.S110F	Substitution - Missense	11:31823179-31823179	-	PAX	PF00292	IPR001523	M1897_1.02	4	142	110
ENSG00000007372	ENST00000419022	PAX6	Homeodomain; Paired box	large_intestine	carcinoma	COSM2114470	c.278C>T	p.A93V	Substitution - Missense	11:31823230-31823230	-	PAX	PF00292	IPR001523	M1897_1.02	4	142	93
ENSG00000007372	ENST00000419022	PAX6	Homeodomain; Paired box	large_intestine	carcinoma	COSM2114474	c.187T>C	p.S63P	Substitution - Missense	11:31823321-31823321	-	PAX	PF00292	IPR001523	M1897_1.02	4	142	63
ENSG00000007372	ENST00000419022	PAX6	Homeodomain; Paired box	lung	carcinoma	COSM2114478	c.143C>A	p.T48N	Substitution - Missense	11:31823459-31823459	-	PAX	PF00292	IPR001523	M1897_1.02	4	142	48
ENSG00000007372	ENST00000419022	PAX6	Homeodomain; Paired box	lung	carcinoma	COSM2114480	c.116C>G	p.P39R	Substitution - Missense	11:31824277-31824277	-	PAX	PF00292	IPR001523	M1897_1.02	4	142	39
ENSG00000007372	ENST00000419022	PAX6	Homeodomain; Paired box	lung	carcinoma	COSM2114481	c.115C>G	p.P39A	Substitution - Missense	11:31824278-31824278	-	PAX	PF00292	IPR001523	M1897_1.02	4	142	39
ENSG00000007372	ENST00000419022	PAX6	Homeodomain; Paired box	skin	malignant_melanoma	COSM223449	c.242G>A	p.R81K	Substitution - Missense	11:31823266-31823266	-	PAX	PF00292	IPR001523	M1897_1.02	4	142	81
ENSG00000007372	ENST00000419022	PAX6	Homeodomain; Paired box	lung	carcinoma	COSM335330	c.242G>T	p.R81I	Substitution - Missense	11:31823266-31823266	-	PAX	PF00292	IPR001523	M1897_1.02	4	142	81
ENSG00000007372	ENST00000419022	PAX6	Homeodomain; Paired box	central_nervous_system	glioma	COSM3397635	c.56G>T	p.R19L	Substitution - Missense	11:31824337-31824337	-	PAX	PF00292	IPR001523	M1897_1.02	4	142	19
ENSG00000007372	ENST00000419022	PAX6	Homeodomain; Paired box	large_intestine	carcinoma	COSM3415804	c.749A>C	p.D250A	Substitution - Missense	11:31815638-31815638	-	Homeobox	PF00046	IPR001356	M1897_1.02	225	281	250
ENSG00000007372	ENST00000419022	PAX6	Homeodomain; Paired box	large_intestine	carcinoma	COSM3415805	c.288A>C	p.E96D	Substitution - Missense	11:31823220-31823220	-	PAX	PF00292	IPR001523	M1897_1.02	4	142	96
ENSG00000007372	ENST00000419022	PAX6	Homeodomain; Paired box	large_intestine	carcinoma	COSM3415806	c.34G>A	p.G12S	Substitution - Missense	11:31824359-31824359	-	PAX	PF00292	IPR001523	M1897_1.02	4	142	12
ENSG00000007372	ENST00000419022	PAX6	Homeodomain; Paired box	skin	malignant_melanoma	COSM3446758	c.793G>A	p.E265K	Substitution - Missense	11:31815594-31815594	-	Homeobox	PF00046	IPR001356	M1897_1.02	225	281	265
ENSG00000007372	ENST00000419022	PAX6	Homeodomain; Paired box	skin	malignant_melanoma	COSM3446759	c.736A>G	p.T246A	Substitution - Missense	11:31815651-31815651	-	Homeobox	PF00046	IPR001356	M1897_1.02	225	281	246
ENSG00000007372	ENST00000419022	PAX6	Homeodomain; Paired box	skin	malignant_melanoma	COSM3446762	c.343G>A	p.E115K	Substitution - Missense	11:31823165-31823165	-	PAX	PF00292	IPR001523	M1897_1.02	4	142	115
ENSG00000007372	ENST00000419022	PAX6	Homeodomain; Paired box	liver	carcinoma	COSM3700050	c.410T>C	p.I137T	Substitution - Missense	11:31822394-31822394	-	PAX	PF00292	IPR001523	M1897_1.02	4	142	137
ENSG00000007372	ENST00000419022	PAX6	Homeodomain; Paired box	breast	carcinoma	COSM3809082	c.734G>T	p.R245I	Substitution - Missense	11:31815653-31815653	-	Homeobox	PF00046	IPR001356	M1897_1.02	225	281	245
ENSG00000007372	ENST00000419022	PAX6	Homeodomain; Paired box	central_nervous_system	glioma	COSM3967468	c.817T>C	p.S273P	Substitution - Missense	11:31815341-31815341	-	Homeobox	PF00046	IPR001356	M1897_1.02	225	281	273
ENSG00000007372	ENST00000419022	PAX6	Homeodomain; Paired box	stomach	carcinoma	COSM4032365	c.128C>T	p.S43F	Substitution - Missense	11:31824265-31824265	-	PAX	PF00292	IPR001523	M1897_1.02	4	142	43
ENSG00000007372	ENST00000419022	PAX6	Homeodomain; Paired box	stomach	carcinoma	COSM4032366	c.122A>T	p.D41V	Substitution - Missense	11:31824271-31824271	-	PAX	PF00292	IPR001523	M1897_1.02	4	142	41
ENSG00000007372	ENST00000419022	PAX6	Homeodomain; Paired box	stomach	carcinoma	COSM4032368	c.95T>C	p.L32P	Substitution - Missense	11:31824298-31824298	-	PAX	PF00292	IPR001523	M1897_1.02	4	142	32
ENSG00000007372	ENST00000419022	PAX6	Homeodomain; Paired box	skin	carcinoma	COSM4545131	c.370G>A	p.G124R	Substitution - Missense	11:31823138-31823138	-	PAX	PF00292	IPR001523	M1897_1.02	4	142	124
ENSG00000007372	ENST00000419022	PAX6	Homeodomain; Paired box	large_intestine	carcinoma	COSM4711360	c.116C>T	p.P39L	Substitution - Missense	11:31824277-31824277	-	PAX	PF00292	IPR001523	M1897_1.02	4	142	39
ENSG00000007372	ENST00000419022	PAX6	Homeodomain; Paired box	large_intestine	carcinoma	COSM4711361	c.17G>T	p.S6I	Substitution - Missense	11:31824376-31824376	-	PAX	PF00292	IPR001523	M1897_1.02	4	142	6
ENSG00000007372	ENST00000419022	PAX6	Homeodomain; Paired box	liver	carcinoma	COSM4954502	c.248G>C	p.R83T	Substitution - Missense	11:31823260-31823260	-	PAX	PF00292	IPR001523	M1897_1.02	4	142	83
ENSG00000007372	ENST00000419022	PAX6	Homeodomain; Paired box	prostate	carcinoma	COSM5144305	c.824G>A	p.R275Q	Substitution - Missense	11:31815334-31815334	-	Homeobox	PF00046	IPR001356	M1897_1.02	225	281	275
ENSG00000007372	ENST00000419022	PAX6	Homeodomain; Paired box	skin	malignant_melanoma	COSM5372345	c.419T>A	p.V140D	Substitution - Missense	11:31822385-31822385	-	PAX	PF00292	IPR001523	M1897_1.02	4	142	140
ENSG00000007372	ENST00000419022	PAX6	Homeodomain; Paired box	oesophagus	carcinoma	COSM5643666	c.84G>C	p.K28N	Substitution - Missense	11:31824309-31824309	-	PAX	PF00292	IPR001523	M1897_1.02	4	142	28
ENSG00000007372	ENST00000419022	PAX6	Homeodomain; Paired box	haematopoietic_and_lymphoid_tissue	lymphoid_neoplasm	COSM5653314	c.385G>A	p.D129N	Substitution - Missense	11:31823123-31823123	-	PAX	PF00292	IPR001523	M1897_1.02	4	142	129
ENSG00000007372	ENST00000419022	PAX6	Homeodomain; Paired box	haematopoietic_and_lymphoid_tissue	lymphoid_neoplasm	COSM5714937	c.19G>A	p.G7R	Substitution - Missense	11:31824374-31824374	-	PAX	PF00292	IPR001523	M1897_1.02	4	142	7
ENSG00000007372	ENST00000419022	PAX6	Homeodomain; Paired box	large_intestine	other	COSM5882058	c.835T>G	p.W279G	Substitution - Missense	11:31815323-31815323	-	Homeobox	PF00046	IPR001356	M1897_1.02	225	281	279
ENSG00000007372	ENST00000419022	PAX6	Homeodomain; Paired box	upper_aerodigestive_tract	carcinoma	COSM5955468	c.383A>G	p.N128S	Substitution - Missense	11:31823125-31823125	-	PAX	PF00292	IPR001523	M1897_1.02	4	142	128
ENSG00000007372	ENST00000419022	PAX6	Homeodomain; Paired box	prostate	carcinoma	COSM5999974	c.317G>A	p.R106Q	Substitution - Missense	11:31823191-31823191	-	PAX	PF00292	IPR001523	M1897_1.02	4	142	106
ENSG00000007372	ENST00000419022	PAX6	Homeodomain; Paired box	prostate	carcinoma	COSM6007711	c.215G>A	p.G72D	Substitution - Missense	11:31823293-31823293	-	PAX	PF00292	IPR001523	M1897_1.02	4	142	72
ENSG00000007372	ENST00000419022	PAX6	Homeodomain; Paired box	lung	carcinoma	COSM6132528	c.53G>T	p.G18V	Substitution - Missense	11:31824340-31824340	-	PAX	PF00292	IPR001523	M1897_1.02	4	142	18
ENSG00000007372	ENST00000419022	PAX6	Homeodomain; Paired box	lung	carcinoma	COSM6132529	c.356G>T	p.R119I	Substitution - Missense	11:31823152-31823152	-	PAX	PF00292	IPR001523	M1897_1.02	4	142	119
ENSG00000007372	ENST00000419022	PAX6	Homeodomain; Paired box	upper_aerodigestive_tract	carcinoma	COSM6451221	c.775G>A	p.A259T	Substitution - Missense	11:31815612-31815612	-	Homeobox	PF00046	IPR001356	M1897_1.02	225	281	259
ENSG00000007372	ENST00000419022	PAX6	Homeodomain; Paired box	lung	carcinoma	COSM6518824	c.248G>T	p.R83M	Substitution - Missense	11:31823260-31823260	-	PAX	PF00292	IPR001523	M1897_1.02	4	142	83
ENSG00000007372	ENST00000419022	PAX6	Homeodomain; Paired box	prostate	carcinoma	COSM6864917	c.683G>A	p.R228K	Substitution - Missense	11:31816219-31816219	-	Homeobox	PF00046	IPR001356	M1897_1.02	225	281	228
ENSG00000007372	ENST00000419022	PAX6	Homeodomain; Paired box	pancreas	carcinoma	COSM7212165	c.226G>A	p.E76K	Substitution - Missense	11:31823282-31823282	-	PAX	PF00292	IPR001523	M1897_1.02	4	142	76
ENSG00000007372	ENST00000419022	PAX6	Homeodomain; Paired box	lung	carcinoma	COSM7231499	c.259G>T	p.G87C	Substitution - Missense	11:31823249-31823249	-	PAX	PF00292	IPR001523	M1897_1.02	4	142	87
ENSG00000007372	ENST00000419022	PAX6	Homeodomain; Paired box	central_nervous_system	primitive_neuroectodermal_tumour-medulloblastoma	COSM87955	c.415A>G	p.R139G	Substitution - Missense	11:31822389-31822389	-	PAX	PF00292	IPR001523	M1897_1.02	4	142	139
ENSG00000007372	ENST00000419022	PAX6	Homeodomain; Paired box	endometrium	carcinoma	COSM926342	c.701A>G	p.E234G	Substitution - Missense	11:31816201-31816201	-	Homeobox	PF00046	IPR001356	M1897_1.02	225	281	234
ENSG00000007372	ENST00000419022	PAX6	Homeodomain; Paired box	endometrium	carcinoma	COSM926347	c.323G>A	p.C108Y	Substitution - Missense	11:31823185-31823185	-	PAX	PF00292	IPR001523	M1897_1.02	4	142	108
ENSG00000007372	ENST00000419022	PAX6	Homeodomain; Paired box	endometrium	carcinoma	COSM926349	c.236C>A	p.S79Y	Substitution - Missense	11:31823272-31823272	-	PAX	PF00292	IPR001523	M1897_1.02	4	142	79
ENSG00000007866	ENST00000357281	TEAD3	TEA	endometrium	carcinoma	COSM1078368	c.1084G>A	p.D362N	Substitution - Missense	6:35443411-35443411	-	TEA	PF01285	IPR000818	M4052_1.02	125	464	362
ENSG00000007866	ENST00000357281	TEAD3	TEA	endometrium	carcinoma	COSM1078370	c.1008C>A	p.F336L	Substitution - Missense	6:35443699-35443699	-	TEA	PF01285	IPR000818	M4052_1.02	125	464	336
ENSG00000007866	ENST00000357281	TEAD3	TEA	endometrium	carcinoma	COSM1078372	c.916C>T	p.R306C	Substitution - Missense	6:35443791-35443791	-	TEA	PF01285	IPR000818	M4052_1.02	125	464	306
ENSG00000007866	ENST00000357281	TEAD3	TEA	endometrium	carcinoma	COSM1078374	c.763C>T	p.R255C	Substitution - Missense	6:35444153-35444153	-	TEA	PF01285	IPR000818	M4052_1.02	125	464	255
ENSG00000007866	ENST00000357281	TEAD3	TEA	prostate	carcinoma	COSM1131890	c.722C>T	p.P241L	Substitution - Missense	6:35444194-35444194	-	TEA	PF01285	IPR000818	M4052_1.02	125	464	241
ENSG00000007866	ENST00000357281	TEAD3	TEA	large_intestine	carcinoma	COSM1131890	c.722C>T	p.P241L	Substitution - Missense	6:35444194-35444194	-	TEA	PF01285	IPR000818	M4052_1.02	125	464	241
ENSG00000007866	ENST00000357281	TEAD3	TEA	lung	carcinoma	COSM1187019	c.544A>T	p.S182C	Substitution - Missense	6:35446258-35446258	-	TEA	PF01285	IPR000818	M4052_1.02	125	464	182
ENSG00000007866	ENST00000357281	TEAD3	TEA	lung	carcinoma	COSM1194620	c.271C>A	p.R91S	Substitution - Missense	6:35452381-35452381	-	TEA	PF01285	IPR000818	M4052_1.02	11	126	91
ENSG00000007866	ENST00000357281	TEAD3	TEA	liver	other	COSM1194620	c.271C>A	p.R91S	Substitution - Missense	6:35452381-35452381	-	TEA	PF01285	IPR000818	M4052_1.02	11	126	91
ENSG00000007866	ENST00000357281	TEAD3	TEA	large_intestine	carcinoma	COSM1228847	c.254G>A	p.R85Q	Substitution - Missense	6:35452398-35452398	-	TEA	PF01285	IPR000818	M4052_1.02	11	126	85
ENSG00000007866	ENST00000357281	TEAD3	TEA	large_intestine	carcinoma	COSM1228849	c.1193G>A	p.R398H	Substitution - Missense	6:35443225-35443225	-	TEA	PF01285	IPR000818	M4052_1.02	125	464	398
ENSG00000007866	ENST00000357281	TEAD3	TEA	large_intestine	carcinoma	COSM1228851	c.1360G>A	p.E454K	Substitution - Missense	6:35442880-35442880	-	TEA	PF01285	IPR000818	M4052_1.02	125	464	454
ENSG00000007866	ENST00000357281	TEAD3	TEA	large_intestine	carcinoma	COSM1444016	c.355C>T	p.R119W	Substitution - Missense	6:35448112-35448112	-	TEA	PF01285	IPR000818	M4052_1.02	11	126	119
ENSG00000007866	ENST00000357281	TEAD3	TEA	large_intestine	carcinoma	COSM1444018	c.173G>A	p.S58N	Substitution - Missense	6:35454315-35454315	-	TEA	PF01285	IPR000818	M4052_1.02	11	126	58
ENSG00000007866	ENST00000357281	TEAD3	TEA	central_nervous_system	glioma	COSM1737417	c.56C>A	p.S19Y	Substitution - Missense	6:35454432-35454432	-	TEA	PF01285	IPR000818	M4052_1.02	11	126	19
ENSG00000007866	ENST00000357281	TEAD3	TEA	large_intestine	carcinoma	COSM273336	c.182A>T	p.E61V	Substitution - Missense	6:35454306-35454306	-	TEA	PF01285	IPR000818	M4052_1.02	11	126	61
ENSG00000007866	ENST00000357281	TEAD3	TEA	lung	carcinoma	COSM3075511	c.1094C>G	p.T365S	Substitution - Missense	6:35443401-35443401	-	TEA	PF01285	IPR000818	M4052_1.02	125	464	365
ENSG00000007866	ENST00000357281	TEAD3	TEA	large_intestine	carcinoma	COSM3075517	c.1048G>A	p.A350T	Substitution - Missense	6:35443447-35443447	-	TEA	PF01285	IPR000818	M4052_1.02	125	464	350
ENSG00000007866	ENST00000357281	TEAD3	TEA	large_intestine	carcinoma	COSM3075539	c.589C>T	p.R197W	Substitution - Missense	6:35446213-35446213	-	TEA	PF01285	IPR000818	M4052_1.02	125	464	197
ENSG00000007866	ENST00000357281	TEAD3	TEA	large_intestine	carcinoma	COSM3075549	c.271C>T	p.R91C	Substitution - Missense	6:35452381-35452381	-	TEA	PF01285	IPR000818	M4052_1.02	11	126	91
ENSG00000007866	ENST00000357281	TEAD3	TEA	skin	malignant_melanoma	COSM3626010	c.640G>C	p.D214H	Substitution - Missense	6:35446053-35446053	-	TEA	PF01285	IPR000818	M4052_1.02	125	464	214
ENSG00000007866	ENST00000357281	TEAD3	TEA	large_intestine	carcinoma	COSM3697812	c.1244T>C	p.L415P	Substitution - Missense	6:35443174-35443174	-	TEA	PF01285	IPR000818	M4052_1.02	125	464	415
ENSG00000007866	ENST00000357281	TEAD3	TEA	central_nervous_system	glioma	COSM3928422	c.590G>A	p.R197Q	Substitution - Missense	6:35446212-35446212	-	TEA	PF01285	IPR000818	M4052_1.02	125	464	197
ENSG00000007866	ENST00000357281	TEAD3	TEA	ovary	carcinoma	COSM4153321	c.631C>T	p.P211S	Substitution - Missense	6:35446062-35446062	-	TEA	PF01285	IPR000818	M4052_1.02	125	464	211
ENSG00000007866	ENST00000357281	TEAD3	TEA	ovary	carcinoma	COSM4153323	c.49A>G	p.I17V	Substitution - Missense	6:35454439-35454439	-	TEA	PF01285	IPR000818	M4052_1.02	11	126	17
ENSG00000007866	ENST00000357281	TEAD3	TEA	thyroid	other	COSM4161108	c.1017C>A	p.D339E	Substitution - Missense	6:35443478-35443478	-	TEA	PF01285	IPR000818	M4052_1.02	125	464	339
ENSG00000007866	ENST00000357281	TEAD3	TEA	urinary_tract	carcinoma	COSM421351	c.235G>C	p.E79Q	Substitution - Missense	6:35454253-35454253	-	TEA	PF01285	IPR000818	M4052_1.02	11	126	79
ENSG00000007866	ENST00000357281	TEAD3	TEA	biliary_tract	carcinoma	COSM4333125	c.1222A>C	p.M408L	Substitution - Missense	6:35443196-35443196	-	TEA	PF01285	IPR000818	M4052_1.02	125	464	408
ENSG00000007866	ENST00000357281	TEAD3	TEA	biliary_tract	carcinoma	COSM4333127	c.202C>T	p.P68S	Substitution - Missense	6:35454286-35454286	-	TEA	PF01285	IPR000818	M4052_1.02	11	126	68
ENSG00000007866	ENST00000357281	TEAD3	TEA	skin	carcinoma	COSM4482181	c.305C>T	p.T102M	Substitution - Missense	6:35452347-35452347	-	TEA	PF01285	IPR000818	M4052_1.02	11	126	102
ENSG00000007866	ENST00000357281	TEAD3	TEA	skin	carcinoma	COSM4502348	c.721C>T	p.P241S	Substitution - Missense	6:35444195-35444195	-	TEA	PF01285	IPR000818	M4052_1.02	125	464	241
ENSG00000007866	ENST00000357281	TEAD3	TEA	large_intestine	carcinoma	COSM4732941	c.764G>A	p.R255H	Substitution - Missense	6:35444152-35444152	-	TEA	PF01285	IPR000818	M4052_1.02	125	464	255
ENSG00000007866	ENST00000357281	TEAD3	TEA	stomach	carcinoma	COSM4752669	c.880G>A	p.A294T	Substitution - Missense	6:35443827-35443827	-	TEA	PF01285	IPR000818	M4052_1.02	125	464	294
ENSG00000007866	ENST00000357281	TEAD3	TEA	skin	malignant_melanoma	COSM4901962	c.443C>T	p.A148V	Substitution - Missense	6:35447092-35447092	-	TEA	PF01285	IPR000818	M4052_1.02	125	464	148
ENSG00000007866	ENST00000357281	TEAD3	TEA	oesophagus	carcinoma	COSM4984603	c.1057G>A	p.G353R	Substitution - Missense	6:35443438-35443438	-	TEA	PF01285	IPR000818	M4052_1.02	125	464	353
ENSG00000007866	ENST00000357281	TEAD3	TEA	stomach	carcinoma	COSM5061734	c.877C>T	p.P293S	Substitution - Missense	6:35443830-35443830	-	TEA	PF01285	IPR000818	M4052_1.02	125	464	293
ENSG00000007866	ENST00000357281	TEAD3	TEA	large_intestine	carcinoma	COSM5357809	c.1027A>G	p.T343A	Substitution - Missense	6:35443468-35443468	-	TEA	PF01285	IPR000818	M4052_1.02	125	464	343
ENSG00000007866	ENST00000357281	TEAD3	TEA	biliary_tract	carcinoma	COSM5512248	c.1321G>A	p.D441N	Substitution - Missense	6:35442919-35442919	-	TEA	PF01285	IPR000818	M4052_1.02	125	464	441
ENSG00000007866	ENST00000357281	TEAD3	TEA	biliary_tract	carcinoma	COSM5512250	c.1313C>T	p.T438M	Substitution - Missense	6:35442927-35442927	-	TEA	PF01285	IPR000818	M4052_1.02	125	464	438
ENSG00000007866	ENST00000357281	TEAD3	TEA	prostate	carcinoma	COSM5554618	c.85G>A	p.G29R	Substitution - Missense	6:35454403-35454403	-	TEA	PF01285	IPR000818	M4052_1.02	11	126	29
ENSG00000007866	ENST00000357281	TEAD3	TEA	lung	carcinoma	COSM5686204	c.254G>T	p.R85L	Substitution - Missense	6:35452398-35452398	-	TEA	PF01285	IPR000818	M4052_1.02	11	126	85
ENSG00000007866	ENST00000357281	TEAD3	TEA	breast	carcinoma	COSM5788295	c.778T>G	p.S260A	Substitution - Missense	6:35444138-35444138	-	TEA	PF01285	IPR000818	M4052_1.02	125	464	260
ENSG00000007866	ENST00000357281	TEAD3	TEA	NS	malignant_melanoma	COSM5870475	c.199C>T	p.P67S	Substitution - Missense	6:35454289-35454289	-	TEA	PF01285	IPR000818	M4052_1.02	11	126	67
ENSG00000007866	ENST00000357281	TEAD3	TEA	breast	carcinoma	COSM5963543	c.1091T>A	p.M364K	Substitution - Missense	6:35443404-35443404	-	TEA	PF01285	IPR000818	M4052_1.02	125	464	364
ENSG00000007866	ENST00000357281	TEAD3	TEA	upper_aerodigestive_tract	carcinoma	COSM5975953	c.641A>G	p.D214G	Substitution - Missense	6:35446052-35446052	-	TEA	PF01285	IPR000818	M4052_1.02	125	464	214
ENSG00000007866	ENST00000357281	TEAD3	TEA	upper_aerodigestive_tract	carcinoma	COSM5979182	c.538A>G	p.K180E	Substitution - Missense	6:35446264-35446264	-	TEA	PF01285	IPR000818	M4052_1.02	125	464	180
ENSG00000007866	ENST00000357281	TEAD3	TEA	skin	carcinoma	COSM6012250	c.870G>C	p.Q290H	Substitution - Missense	6:35443837-35443837	-	TEA	PF01285	IPR000818	M4052_1.02	125	464	290
ENSG00000007866	ENST00000357281	TEAD3	TEA	skin	carcinoma	COSM6012252	c.550C>T	p.P184S	Substitution - Missense	6:35446252-35446252	-	TEA	PF01285	IPR000818	M4052_1.02	125	464	184
ENSG00000007866	ENST00000357281	TEAD3	TEA	lung	carcinoma	COSM6174206	c.788G>A	p.R263Q	Substitution - Missense	6:35444128-35444128	-	TEA	PF01285	IPR000818	M4052_1.02	125	464	263
ENSG00000007866	ENST00000357281	TEAD3	TEA	lung	carcinoma	COSM6174208	c.817G>A	p.V273M	Substitution - Missense	6:35444099-35444099	-	TEA	PF01285	IPR000818	M4052_1.02	125	464	273
ENSG00000007866	ENST00000357281	TEAD3	TEA	liver	other	COSM6338040	c.290C>T	p.T97M	Substitution - Missense	6:35452362-35452362	-	TEA	PF01285	IPR000818	M4052_1.02	11	126	97
ENSG00000007866	ENST00000357281	TEAD3	TEA	liver	other	COSM6345949	c.140C>A	p.A47E	Substitution - Missense	6:35454348-35454348	-	TEA	PF01285	IPR000818	M4052_1.02	11	126	47
ENSG00000007866	ENST00000357281	TEAD3	TEA	thyroid	carcinoma	COSM6362339	c.1288A>G	p.N430D	Substitution - Missense	6:35443130-35443130	-	TEA	PF01285	IPR000818	M4052_1.02	125	464	430
ENSG00000007866	ENST00000357281	TEAD3	TEA	thyroid	carcinoma	COSM6398021	c.787C>T	p.R263W	Substitution - Missense	6:35444129-35444129	-	TEA	PF01285	IPR000818	M4052_1.02	125	464	263
ENSG00000007866	ENST00000357281	TEAD3	TEA	lung	carcinoma	COSM6513875	c.155G>T	p.S52I	Substitution - Missense	6:35454333-35454333	-	TEA	PF01285	IPR000818	M4052_1.02	11	126	52
ENSG00000007866	ENST00000357281	TEAD3	TEA	large_intestine	carcinoma	COSM6799177	c.302G>A	p.R101Q	Substitution - Missense	6:35452350-35452350	-	TEA	PF01285	IPR000818	M4052_1.02	11	126	101
ENSG00000007866	ENST00000357281	TEAD3	TEA	large_intestine	carcinoma	COSM6799181	c.1294A>G	p.T432A	Substitution - Missense	6:35443124-35443124	-	TEA	PF01285	IPR000818	M4052_1.02	125	464	432
ENSG00000007866	ENST00000357281	TEAD3	TEA	skin	carcinoma	COSM6869160	c.878C>A	p.P293H	Substitution - Missense	6:35443829-35443829	-	TEA	PF01285	IPR000818	M4052_1.02	125	464	293
ENSG00000007866	ENST00000357281	TEAD3	TEA	urinary_tract	carcinoma	COSM7120328	c.171G>C	p.Q57H	Substitution - Missense	6:35454317-35454317	-	TEA	PF01285	IPR000818	M4052_1.02	11	126	57
ENSG00000007866	ENST00000357281	TEAD3	TEA	urinary_tract	carcinoma	COSM7130735	c.910G>A	p.D304N	Substitution - Missense	6:35443797-35443797	-	TEA	PF01285	IPR000818	M4052_1.02	125	464	304
ENSG00000007866	ENST00000357281	TEAD3	TEA	urinary_tract	carcinoma	COSM7159236	c.142G>C	p.E48Q	Substitution - Missense	6:35454346-35454346	-	TEA	PF01285	IPR000818	M4052_1.02	11	126	48
ENSG00000007866	ENST00000357281	TEAD3	TEA	liver	other	COSM7189293	c.1133A>G	p.Q378R	Substitution - Missense	6:35443362-35443362	-	TEA	PF01285	IPR000818	M4052_1.02	125	464	378
ENSG00000007866	ENST00000357281	TEAD3	TEA	large_intestine	carcinoma	COSM7275561	c.40A>G	p.T14A	Substitution - Missense	6:35454448-35454448	-	TEA	PF01285	IPR000818	M4052_1.02	11	126	14
ENSG00000007866	ENST00000357281	TEAD3	TEA	large_intestine	carcinoma	COSM7281186	c.1180C>T	p.R394C	Substitution - Missense	6:35443238-35443238	-	TEA	PF01285	IPR000818	M4052_1.02	125	464	394
ENSG00000007866	ENST00000357281	TEAD3	TEA	ovary	carcinoma	COSM86327	c.138T>G	p.D46E	Substitution - Missense	6:35454350-35454350	-	TEA	PF01285	IPR000818	M4052_1.02	11	126	46
ENSG00000007968	ENST00000361729	E2F2	E2F	large_intestine	carcinoma	COSM1667256	c.314C>A	p.P105H	Substitution - Missense	1:23850919-23850919	-	E2F_TDP	PF02319	IPR003316	M0668_1.02	51	116	105
ENSG00000007968	ENST00000361729	E2F2	E2F	NS	malignant_melanoma	COSM2049182	c.548G>A	p.R183H	Substitution - Missense	1:23848359-23848359	-	E2F_TDP	PF02319	IPR003316	M6191_1.02	129	194	183
ENSG00000007968	ENST00000361729	E2F2	E2F	large_intestine	carcinoma	COSM368400	c.503G>A	p.R168H	Substitution - Missense	1:23848404-23848404	-	E2F_TDP	PF02319	IPR003316	M6191_1.02	129	194	168
ENSG00000007968	ENST00000361729	E2F2	E2F	haematopoietic_and_lymphoid_tissue	lymphoid_neoplasm	COSM368400	c.503G>A	p.R168H	Substitution - Missense	1:23848404-23848404	-	E2F_TDP	PF02319	IPR003316	M6191_1.02	129	194	168
ENSG00000007968	ENST00000361729	E2F2	E2F	lung	carcinoma	COSM368400	c.503G>A	p.R168H	Substitution - Missense	1:23848404-23848404	-	E2F_TDP	PF02319	IPR003316	M6191_1.02	129	194	168
ENSG00000007968	ENST00000361729	E2F2	E2F	kidney	carcinoma	COSM3984876	c.570C>G	p.I190M	Substitution - Missense	1:23848337-23848337	-	E2F_TDP	PF02319	IPR003316	M6191_1.02	129	194	190
ENSG00000007968	ENST00000361729	E2F2	E2F	lung	carcinoma	COSM400772	c.307C>T	p.P103S	Substitution - Missense	1:23850926-23850926	-	E2F_TDP	PF02319	IPR003316	M0668_1.02	51	116	103
ENSG00000007968	ENST00000361729	E2F2	E2F	urinary_tract	carcinoma	COSM414551	c.565A>G	p.N189D	Substitution - Missense	1:23848342-23848342	-	E2F_TDP	PF02319	IPR003316	M6191_1.02	129	194	189
ENSG00000007968	ENST00000361729	E2F2	E2F	kidney	carcinoma	COSM4186875	c.502C>T	p.R168C	Substitution - Missense	1:23848405-23848405	-	E2F_TDP	PF02319	IPR003316	M6191_1.02	129	194	168
ENSG00000007968	ENST00000361729	E2F2	E2F	NS	malignant_melanoma	COSM4186875	c.502C>T	p.R168C	Substitution - Missense	1:23848405-23848405	-	E2F_TDP	PF02319	IPR003316	M6191_1.02	129	194	168
ENSG00000007968	ENST00000361729	E2F2	E2F	central_nervous_system	glioma	COSM4423041	c.191A>G	p.D64G	Substitution - Missense	1:23857095-23857095	-	E2F_TDP	PF02319	IPR003316	M0668_1.02	51	116	64
ENSG00000007968	ENST00000361729	E2F2	E2F	stomach	carcinoma	COSM4751263	c.475G>A	p.A159T	Substitution - Missense	1:23848432-23848432	-	E2F_TDP	PF02319	IPR003316	M6191_1.02	129	194	159
ENSG00000007968	ENST00000361729	E2F2	E2F	cervix	carcinoma	COSM4819438	c.460G>A	p.D154N	Substitution - Missense	1:23848447-23848447	-	E2F_TDP	PF02319	IPR003316	M6191_1.02	129	194	154
ENSG00000007968	ENST00000361729	E2F2	E2F	NS	malignant_melanoma	COSM5845973	c.404G>A	p.G135E	Substitution - Missense	1:23848503-23848503	-	E2F_TDP	PF02319	IPR003316	M6191_1.02	129	194	135
ENSG00000007968	ENST00000361729	E2F2	E2F	adrenal_gland	adrenal_cortical_adenoma	COSM5966667	c.155C>T	p.T52M	Substitution - Missense	1:23857131-23857131	-	E2F_TDP	PF02319	IPR003316	M0668_1.02	51	116	52
ENSG00000007968	ENST00000361729	E2F2	E2F	thyroid	carcinoma	COSM6436245	c.532G>T	p.G178C	Substitution - Missense	1:23848375-23848375	-	E2F_TDP	PF02319	IPR003316	M6191_1.02	129	194	178
ENSG00000007968	ENST00000361729	E2F2	E2F	lung	carcinoma	COSM6483247	c.448G>A	p.D150N	Substitution - Missense	1:23848459-23848459	-	E2F_TDP	PF02319	IPR003316	M6191_1.02	129	194	150
ENSG00000007968	ENST00000361729	E2F2	E2F	central_nervous_system	glioma	COSM6835057	c.556G>A	p.A186T	Substitution - Missense	1:23848351-23848351	-	E2F_TDP	PF02319	IPR003316	M6191_1.02	129	194	186
ENSG00000007968	ENST00000361729	E2F2	E2F	ovary	carcinoma	COSM70561	c.523G>A	p.V175M	Substitution - Missense	1:23848384-23848384	-	E2F_TDP	PF02319	IPR003316	M6191_1.02	129	194	175
ENSG00000007968	ENST00000361729	E2F2	E2F	haematopoietic_and_lymphoid_tissue	lymphoid_neoplasm	COSM70561	c.523G>A	p.V175M	Substitution - Missense	1:23848384-23848384	-	E2F_TDP	PF02319	IPR003316	M6191_1.02	129	194	175
ENSG00000007968	ENST00000361729	E2F2	E2F	biliary_tract	carcinoma	COSM7324247	c.499C>T	p.R167W	Substitution - Missense	1:23848408-23848408	-	E2F_TDP	PF02319	IPR003316	M6191_1.02	129	194	167
ENSG00000008196	ENST00000393655	TFAP2B	AP-2	endometrium	carcinoma	COSM1080133	c.797C>A	p.S266Y	Substitution - Missense	6:50803969-50803969	+	TF_AP-2	PF03299	IPR013854	M2938_1.02	235	442	266
ENSG00000008196	ENST00000393655	TFAP2B	AP-2	endometrium	carcinoma	COSM1080135	c.982G>A	p.E328K	Substitution - Missense	6:50807910-50807910	+	TF_AP-2	PF03299	IPR013854	M2938_1.02	235	442	328
ENSG00000008196	ENST00000393655	TFAP2B	AP-2	endometrium	carcinoma	COSM1080136	c.986C>T	p.T329M	Substitution - Missense	6:50807914-50807914	+	TF_AP-2	PF03299	IPR013854	M2938_1.02	235	442	329
ENSG00000008196	ENST00000393655	TFAP2B	AP-2	large_intestine	carcinoma	COSM1080136	c.986C>T	p.T329M	Substitution - Missense	6:50807914-50807914	+	TF_AP-2	PF03299	IPR013854	M2938_1.02	235	442	329
ENSG00000008196	ENST00000393655	TFAP2B	AP-2	endometrium	carcinoma	COSM1080138	c.1069C>A	p.L357M	Substitution - Missense	6:50807997-50807997	+	TF_AP-2	PF03299	IPR013854	M2938_1.02	235	442	357
ENSG00000008196	ENST00000393655	TFAP2B	AP-2	endometrium	carcinoma	COSM1080139	c.1187C>T	p.T396M	Substitution - Missense	6:50810909-50810909	+	TF_AP-2	PF03299	IPR013854	M2938_1.02	235	442	396
ENSG00000008196	ENST00000393655	TFAP2B	AP-2	endometrium	carcinoma	COSM1080140	c.1211G>A	p.G404D	Substitution - Missense	6:50810933-50810933	+	TF_AP-2	PF03299	IPR013854	M2938_1.02	235	442	404
ENSG00000008196	ENST00000393655	TFAP2B	AP-2	oesophagus	carcinoma	COSM1080143	c.1237G>A	p.A413T	Substitution - Missense	6:50810959-50810959	+	TF_AP-2	PF03299	IPR013854	M2938_1.02	235	442	413
ENSG00000008196	ENST00000393655	TFAP2B	AP-2	endometrium	carcinoma	COSM1080143	c.1237G>A	p.A413T	Substitution - Missense	6:50810959-50810959	+	TF_AP-2	PF03299	IPR013854	M2938_1.02	235	442	413
ENSG00000008196	ENST00000393655	TFAP2B	AP-2	haematopoietic_and_lymphoid_tissue	lymphoid_neoplasm	COSM1080143	c.1237G>A	p.A413T	Substitution - Missense	6:50810959-50810959	+	TF_AP-2	PF03299	IPR013854	M2938_1.02	235	442	413
ENSG00000008196	ENST00000393655	TFAP2B	AP-2	large_intestine	carcinoma	COSM1229028	c.1115C>T	p.A372V	Substitution - Missense	6:50810837-50810837	+	TF_AP-2	PF03299	IPR013854	M2938_1.02	235	442	372
ENSG00000008196	ENST00000393655	TFAP2B	AP-2	prostate	carcinoma	COSM1229028	c.1115C>T	p.A372V	Substitution - Missense	6:50810837-50810837	+	TF_AP-2	PF03299	IPR013854	M2938_1.02	235	442	372
ENSG00000008196	ENST00000393655	TFAP2B	AP-2	large_intestine	carcinoma	COSM1229030	c.811G>T	p.V271F	Substitution - Missense	6:50803983-50803983	+	TF_AP-2	PF03299	IPR013854	M2938_1.02	235	442	271
ENSG00000008196	ENST00000393655	TFAP2B	AP-2	ovary	carcinoma	COSM1329637	c.1103C>T	p.T368M	Substitution - Missense	6:50810825-50810825	+	TF_AP-2	PF03299	IPR013854	M2938_1.02	235	442	368
ENSG00000008196	ENST00000393655	TFAP2B	AP-2	large_intestine	carcinoma	COSM1329637	c.1103C>T	p.T368M	Substitution - Missense	6:50810825-50810825	+	TF_AP-2	PF03299	IPR013854	M2938_1.02	235	442	368
ENSG00000008196	ENST00000393655	TFAP2B	AP-2	large_intestine	carcinoma	COSM1445057	c.1271C>T	p.A424V	Substitution - Missense	6:50810993-50810993	+	TF_AP-2	PF03299	IPR013854	M2938_1.02	235	442	424
ENSG00000008196	ENST00000393655	TFAP2B	AP-2	liver	carcinoma	COSM1634838	c.1317C>A	p.N439K	Substitution - Missense	6:50811039-50811039	+	TF_AP-2	PF03299	IPR013854	M2938_1.02	235	442	439
ENSG00000008196	ENST00000393655	TFAP2B	AP-2	large_intestine	carcinoma	COSM1672494	c.910A>C	p.N304H	Substitution - Missense	6:50805776-50805776	+	TF_AP-2	PF03299	IPR013854	M2938_1.02	235	442	304
ENSG00000008196	ENST00000393655	TFAP2B	AP-2	skin	carcinoma	COSM190950	c.937G>A	p.E313K	Substitution - Missense	6:50805803-50805803	+	TF_AP-2	PF03299	IPR013854	M2938_1.02	235	442	313
ENSG00000008196	ENST00000393655	TFAP2B	AP-2	prostate	carcinoma	COSM247791	c.1094A>G	p.K365R	Substitution - Missense	6:50810816-50810816	+	TF_AP-2	PF03299	IPR013854	M2938_1.02	235	442	365
ENSG00000008196	ENST00000393655	TFAP2B	AP-2	endometrium	carcinoma	COSM264015	c.731C>T	p.S244L	Substitution - Missense	6:50803903-50803903	+	TF_AP-2	PF03299	IPR013854	M2938_1.02	235	442	244
ENSG00000008196	ENST00000393655	TFAP2B	AP-2	large_intestine	carcinoma	COSM264015	c.731C>T	p.S244L	Substitution - Missense	6:50803903-50803903	+	TF_AP-2	PF03299	IPR013854	M2938_1.02	235	442	244
ENSG00000008196	ENST00000393655	TFAP2B	AP-2	large_intestine	carcinoma	COSM270330	c.899G>A	p.R300H	Substitution - Missense	6:50805765-50805765	+	TF_AP-2	PF03299	IPR013854	M2938_1.02	235	442	300
ENSG00000008196	ENST00000393655	TFAP2B	AP-2	lung	carcinoma	COSM270330	c.899G>A	p.R300H	Substitution - Missense	6:50805765-50805765	+	TF_AP-2	PF03299	IPR013854	M2938_1.02	235	442	300
ENSG00000008196	ENST00000393655	TFAP2B	AP-2	large_intestine	carcinoma	COSM298820	c.1062G>T	p.K354N	Substitution - Missense	6:50807990-50807990	+	TF_AP-2	PF03299	IPR013854	M2938_1.02	235	442	354
ENSG00000008196	ENST00000393655	TFAP2B	AP-2	lung	carcinoma	COSM323793	c.793G>A	p.A265T	Substitution - Missense	6:50803965-50803965	+	TF_AP-2	PF03299	IPR013854	M2938_1.02	235	442	265
ENSG00000008196	ENST00000393655	TFAP2B	AP-2	lung	carcinoma	COSM3354333	c.1145G>T	p.R382L	Substitution - Missense	6:50810867-50810867	+	TF_AP-2	PF03299	IPR013854	M2938_1.02	235	442	382
ENSG00000008196	ENST00000393655	TFAP2B	AP-2	large_intestine	carcinoma	COSM3354336	c.1219G>A	p.A407T	Substitution - Missense	6:50810941-50810941	+	TF_AP-2	PF03299	IPR013854	M2938_1.02	235	442	407
ENSG00000008196	ENST00000393655	TFAP2B	AP-2	stomach	carcinoma	COSM3354339	c.1310C>T	p.T437I	Substitution - Missense	6:50811032-50811032	+	TF_AP-2	PF03299	IPR013854	M2938_1.02	235	442	437
ENSG00000008196	ENST00000393655	TFAP2B	AP-2	skin	malignant_melanoma	COSM3628375	c.854G>A	p.R285Q	Substitution - Missense	6:50805720-50805720	+	TF_AP-2	PF03299	IPR013854	M2938_1.02	235	442	285
ENSG00000008196	ENST00000393655	TFAP2B	AP-2	skin	malignant_melanoma	COSM3628376	c.929C>T	p.S310F	Substitution - Missense	6:50805795-50805795	+	TF_AP-2	PF03299	IPR013854	M2938_1.02	235	442	310
ENSG00000008196	ENST00000393655	TFAP2B	AP-2	skin	carcinoma	COSM3628376	c.929C>T	p.S310F	Substitution - Missense	6:50805795-50805795	+	TF_AP-2	PF03299	IPR013854	M2938_1.02	235	442	310
ENSG00000008196	ENST00000393655	TFAP2B	AP-2	skin	malignant_melanoma	COSM3628377	c.995C>T	p.P332L	Substitution - Missense	6:50807923-50807923	+	TF_AP-2	PF03299	IPR013854	M2938_1.02	235	442	332
ENSG00000008196	ENST00000393655	TFAP2B	AP-2	skin	carcinoma	COSM3628377	c.995C>T	p.P332L	Substitution - Missense	6:50807923-50807923	+	TF_AP-2	PF03299	IPR013854	M2938_1.02	235	442	332
ENSG00000008196	ENST00000393655	TFAP2B	AP-2	lung	carcinoma	COSM362981	c.1145G>A	p.R382Q	Substitution - Missense	6:50810867-50810867	+	TF_AP-2	PF03299	IPR013854	M2938_1.02	235	442	382
ENSG00000008196	ENST00000393655	TFAP2B	AP-2	lung	carcinoma	COSM368939	c.1178G>A	p.S393N	Substitution - Missense	6:50810900-50810900	+	TF_AP-2	PF03299	IPR013854	M2938_1.02	235	442	393
ENSG00000008196	ENST00000393655	TFAP2B	AP-2	breast	carcinoma	COSM3830727	c.839G>A	p.G280E	Substitution - Missense	6:50805705-50805705	+	TF_AP-2	PF03299	IPR013854	M2938_1.02	235	442	280
ENSG00000008196	ENST00000393655	TFAP2B	AP-2	breast	carcinoma	COSM3830729	c.1078A>C	p.T360P	Substitution - Missense	6:50808006-50808006	+	TF_AP-2	PF03299	IPR013854	M2938_1.02	235	442	360
ENSG00000008196	ENST00000393655	TFAP2B	AP-2	stomach	carcinoma	COSM3874674	c.1061A>C	p.K354T	Substitution - Missense	6:50807989-50807989	+	TF_AP-2	PF03299	IPR013854	M2938_1.02	235	442	354
ENSG00000008196	ENST00000393655	TFAP2B	AP-2	central_nervous_system	glioma	COSM3928523	c.1034C>A	p.T345K	Substitution - Missense	6:50807962-50807962	+	TF_AP-2	PF03299	IPR013854	M2938_1.02	235	442	345
ENSG00000008196	ENST00000393655	TFAP2B	AP-2	pancreas	carcinoid-endocrine_tumour	COSM4139296	c.812T>C	p.V271A	Substitution - Missense	6:50803984-50803984	+	TF_AP-2	PF03299	IPR013854	M2938_1.02	235	442	271
ENSG00000008196	ENST00000393655	TFAP2B	AP-2	prostate	carcinoma	COSM4421013	c.1090T>G	p.C364G	Substitution - Missense	6:50810812-50810812	+	TF_AP-2	PF03299	IPR013854	M2938_1.02	235	442	364
ENSG00000008196	ENST00000393655	TFAP2B	AP-2	skin	carcinoma	COSM4521669	c.1124G>A	p.R375Q	Substitution - Missense	6:50810846-50810846	+	TF_AP-2	PF03299	IPR013854	M2938_1.02	235	442	375
ENSG00000008196	ENST00000393655	TFAP2B	AP-2	skin	carcinoma	COSM4522577	c.1169G>A	p.G390E	Substitution - Missense	6:50810891-50810891	+	TF_AP-2	PF03299	IPR013854	M2938_1.02	235	442	390
ENSG00000008196	ENST00000393655	TFAP2B	AP-2	skin	carcinoma	COSM4561549	c.889G>A	p.A297T	Substitution - Missense	6:50805755-50805755	+	TF_AP-2	PF03299	IPR013854	M2938_1.02	235	442	297
ENSG00000008196	ENST00000393655	TFAP2B	AP-2	large_intestine	carcinoma	COSM4790943	c.1238C>T	p.A413V	Substitution - Missense	6:50810960-50810960	+	TF_AP-2	PF03299	IPR013854	M2938_1.02	235	442	413
ENSG00000008196	ENST00000393655	TFAP2B	AP-2	liver	carcinoma	COSM4790943	c.1238C>T	p.A413V	Substitution - Missense	6:50810960-50810960	+	TF_AP-2	PF03299	IPR013854	M2938_1.02	235	442	413
ENSG00000008196	ENST00000393655	TFAP2B	AP-2	kidney	carcinoma	COSM484186	c.995C>A	p.P332H	Substitution - Missense	6:50807923-50807923	+	TF_AP-2	PF03299	IPR013854	M2938_1.02	235	442	332
ENSG00000008196	ENST00000393655	TFAP2B	AP-2	upper_aerodigestive_tract	carcinoma	COSM4888178	c.773C>T	p.S258L	Substitution - Missense	6:50803945-50803945	+	TF_AP-2	PF03299	IPR013854	M2938_1.02	235	442	258
ENSG00000008196	ENST00000393655	TFAP2B	AP-2	skin	malignant_melanoma	COSM4900946	c.994C>T	p.P332S	Substitution - Missense	6:50807922-50807922	+	TF_AP-2	PF03299	IPR013854	M2938_1.02	235	442	332
ENSG00000008196	ENST00000393655	TFAP2B	AP-2	oesophagus	carcinoma	COSM5048928	c.766C>T	p.R256W	Substitution - Missense	6:50803938-50803938	+	TF_AP-2	PF03299	IPR013854	M2938_1.02	235	442	256
ENSG00000008196	ENST00000393655	TFAP2B	AP-2	stomach	carcinoma	COSM5061856	c.890C>T	p.A297V	Substitution - Missense	6:50805756-50805756	+	TF_AP-2	PF03299	IPR013854	M2938_1.02	235	442	297
ENSG00000008196	ENST00000393655	TFAP2B	AP-2	large_intestine	carcinoma	COSM5457272	c.1024C>T	p.R342W	Substitution - Missense	6:50807952-50807952	+	TF_AP-2	PF03299	IPR013854	M2938_1.02	235	442	342
ENSG00000008196	ENST00000393655	TFAP2B	AP-2	prostate	carcinoma	COSM5552145	c.1121A>G	p.D374G	Substitution - Missense	6:50810843-50810843	+	TF_AP-2	PF03299	IPR013854	M2938_1.02	235	442	374
ENSG00000008196	ENST00000393655	TFAP2B	AP-2	central_nervous_system	glioma	COSM5712379	c.1247C>T	p.A416V	Substitution - Missense	6:50810969-50810969	+	TF_AP-2	PF03299	IPR013854	M2938_1.02	235	442	416
ENSG00000008196	ENST00000393655	TFAP2B	AP-2	pancreas	carcinoma	COSM5732289	c.1285G>T	p.D429Y	Substitution - Missense	6:50811007-50811007	+	TF_AP-2	PF03299	IPR013854	M2938_1.02	235	442	429
ENSG00000008196	ENST00000393655	TFAP2B	AP-2	liver	other	COSM5814634	c.1241T>A	p.L414H	Substitution - Missense	6:50810963-50810963	+	TF_AP-2	PF03299	IPR013854	M2938_1.02	235	442	414
ENSG00000008196	ENST00000393655	TFAP2B	AP-2	upper_aerodigestive_tract	carcinoma	COSM5953988	c.1140C>A	p.N380K	Substitution - Missense	6:50810862-50810862	+	TF_AP-2	PF03299	IPR013854	M2938_1.02	235	442	380
ENSG00000008196	ENST00000393655	TFAP2B	AP-2	prostate	carcinoma	COSM5996861	c.794C>G	p.A265G	Substitution - Missense	6:50803966-50803966	+	TF_AP-2	PF03299	IPR013854	M2938_1.02	235	442	265
ENSG00000008196	ENST00000393655	TFAP2B	AP-2	large_intestine	carcinoma	COSM6043986	c.706C>T	p.R236C	Substitution - Missense	6:50803878-50803878	+	TF_AP-2	PF03299	IPR013854	M2938_1.02	235	442	236
ENSG00000008196	ENST00000393655	TFAP2B	AP-2	large_intestine	carcinoma	COSM6043987	c.997G>A	p.A333T	Substitution - Missense	6:50807925-50807925	+	TF_AP-2	PF03299	IPR013854	M2938_1.02	235	442	333
ENSG00000008196	ENST00000393655	TFAP2B	AP-2	large_intestine	carcinoma	COSM6051485	c.1269G>T	p.E423D	Substitution - Missense	6:50810991-50810991	+	TF_AP-2	PF03299	IPR013854	M2938_1.02	235	442	423
ENSG00000008196	ENST00000393655	TFAP2B	AP-2	lung	carcinoma	COSM6106879	c.990G>T	p.E330D	Substitution - Missense	6:50807918-50807918	+	TF_AP-2	PF03299	IPR013854	M2938_1.02	235	442	330
ENSG00000008196	ENST00000393655	TFAP2B	AP-2	lung	carcinoma	COSM6174367	c.1135G>A	p.G379R	Substitution - Missense	6:50810857-50810857	+	TF_AP-2	PF03299	IPR013854	M2938_1.02	235	442	379
ENSG00000008196	ENST00000393655	TFAP2B	AP-2	lung	carcinoma	COSM6174369	c.993T>G	p.F331L	Substitution - Missense	6:50807921-50807921	+	TF_AP-2	PF03299	IPR013854	M2938_1.02	235	442	331
ENSG00000008196	ENST00000393655	TFAP2B	AP-2	haematopoietic_and_lymphoid_tissue	lymphoid_neoplasm	COSM6212024	c.1088T>G	p.L363R	Substitution - Missense	6:50810810-50810810	+	TF_AP-2	PF03299	IPR013854	M2938_1.02	235	442	363
ENSG00000008196	ENST00000393655	TFAP2B	AP-2	liver	other	COSM6261320	c.1020G>T	p.L340F	Substitution - Missense	6:50807948-50807948	+	TF_AP-2	PF03299	IPR013854	M2938_1.02	235	442	340
ENSG00000008196	ENST00000393655	TFAP2B	AP-2	thyroid	carcinoma	COSM6363424	c.722G>T	p.S241I	Substitution - Missense	6:50803894-50803894	+	TF_AP-2	PF03299	IPR013854	M2938_1.02	235	442	241
ENSG00000008196	ENST00000393655	TFAP2B	AP-2	thyroid	carcinoma	COSM6415201	c.721A>C	p.S241R	Substitution - Missense	6:50803893-50803893	+	TF_AP-2	PF03299	IPR013854	M2938_1.02	235	442	241
ENSG00000008196	ENST00000393655	TFAP2B	AP-2	lung	carcinoma	COSM6471280	c.1036G>A	p.D346N	Substitution - Missense	6:50807964-50807964	+	TF_AP-2	PF03299	IPR013854	M2938_1.02	235	442	346
ENSG00000008196	ENST00000393655	TFAP2B	AP-2	lung	carcinoma	COSM6547332	c.952C>T	p.H318Y	Substitution - Missense	6:50807880-50807880	+	TF_AP-2	PF03299	IPR013854	M2938_1.02	235	442	318
ENSG00000008196	ENST00000393655	TFAP2B	AP-2	breast	carcinoma	COSM6570127	c.1096G>C	p.E366Q	Substitution - Missense	6:50810818-50810818	+	TF_AP-2	PF03299	IPR013854	M2938_1.02	235	442	366
ENSG00000008196	ENST00000393655	TFAP2B	AP-2	large_intestine	carcinoma	COSM6800372	c.1309A>G	p.T437A	Substitution - Missense	6:50811031-50811031	+	TF_AP-2	PF03299	IPR013854	M2938_1.02	235	442	437
ENSG00000008196	ENST00000393655	TFAP2B	AP-2	large_intestine	carcinoma	COSM6800375	c.1244C>T	p.T415M	Substitution - Missense	6:50810966-50810966	+	TF_AP-2	PF03299	IPR013854	M2938_1.02	235	442	415
ENSG00000008196	ENST00000393655	TFAP2B	AP-2	large_intestine	carcinoma	COSM6800378	c.1165C>A	p.P389T	Substitution - Missense	6:50810887-50810887	+	TF_AP-2	PF03299	IPR013854	M2938_1.02	235	442	389
ENSG00000008196	ENST00000393655	TFAP2B	AP-2	large_intestine	carcinoma	COSM6800381	c.770T>C	p.L257P	Substitution - Missense	6:50803942-50803942	+	TF_AP-2	PF03299	IPR013854	M2938_1.02	235	442	257
ENSG00000008196	ENST00000393655	TFAP2B	AP-2	large_intestine	carcinoma	COSM6800385	c.1130C>T	p.P377L	Substitution - Missense	6:50810852-50810852	+	TF_AP-2	PF03299	IPR013854	M2938_1.02	235	442	377
ENSG00000008196	ENST00000393655	TFAP2B	AP-2	large_intestine	carcinoma	COSM6800387	c.1222C>A	p.P408T	Substitution - Missense	6:50810944-50810944	+	TF_AP-2	PF03299	IPR013854	M2938_1.02	235	442	408
ENSG00000008196	ENST00000393655	TFAP2B	AP-2	large_intestine	carcinoma	COSM6800391	c.767G>A	p.R256Q	Substitution - Missense	6:50803939-50803939	+	TF_AP-2	PF03299	IPR013854	M2938_1.02	235	442	256
ENSG00000008196	ENST00000393655	TFAP2B	AP-2	urinary_tract	carcinoma	COSM7162350	c.724T>G	p.S242A	Substitution - Missense	6:50803896-50803896	+	TF_AP-2	PF03299	IPR013854	M2938_1.02	235	442	242
ENSG00000008196	ENST00000393655	TFAP2B	AP-2	liver	other	COSM7202957	c.1247C>A	p.A416D	Substitution - Missense	6:50810969-50810969	+	TF_AP-2	PF03299	IPR013854	M2938_1.02	235	442	416
ENSG00000008196	ENST00000393655	TFAP2B	AP-2	prostate	carcinoma	COSM7213952	c.1306A>C	p.T436P	Substitution - Missense	6:50811028-50811028	+	TF_AP-2	PF03299	IPR013854	M2938_1.02	235	442	436
ENSG00000008196	ENST00000393655	TFAP2B	AP-2	haematopoietic_and_lymphoid_tissue	lymphoid_neoplasm	COSM7314777	c.1162G>A	p.E388K	Substitution - Missense	6:50810884-50810884	+	TF_AP-2	PF03299	IPR013854	M2938_1.02	235	442	388
ENSG00000008196	ENST00000393655	TFAP2B	AP-2	lung	carcinoma	COSM7393604	c.1111C>A	p.L371M	Substitution - Missense	6:50810833-50810833	+	TF_AP-2	PF03299	IPR013854	M2938_1.02	235	442	371
ENSG00000008196	ENST00000393655	TFAP2B	AP-2	lung	carcinoma	COSM7393605	c.706C>A	p.R236S	Substitution - Missense	6:50803878-50803878	+	TF_AP-2	PF03299	IPR013854	M2938_1.02	235	442	236
ENSG00000008196	ENST00000393655	TFAP2B	AP-2	urinary_tract	carcinoma	COSM7402904	c.1148C>G	p.P383R	Substitution - Missense	6:50810870-50810870	+	TF_AP-2	PF03299	IPR013854	M2938_1.02	235	442	383
ENSG00000008196	ENST00000393655	TFAP2B	AP-2	lung	carcinoma	COSM742617	c.766C>G	p.R256G	Substitution - Missense	6:50803938-50803938	+	TF_AP-2	PF03299	IPR013854	M2938_1.02	235	442	256
ENSG00000008197	ENST00000008391	TFAP2D	AP-2	endometrium	carcinoma	COSM1080123	c.643C>A	p.P215T	Substitution - Missense	6:50696613-50696613	+	TF_AP-2	PF03299	IPR013854	M6146_1.02	207	414	215
ENSG00000008197	ENST00000008391	TFAP2D	AP-2	endometrium	carcinoma	COSM1080124	c.1008G>T	p.K336N	Substitution - Missense	6:50712944-50712944	+	TF_AP-2	PF03299	IPR013854	M6146_1.02	207	414	336
ENSG00000008197	ENST00000008391	TFAP2D	AP-2	endometrium	carcinoma	COSM1080125	c.1015C>A	p.L339M	Substitution - Missense	6:50712951-50712951	+	TF_AP-2	PF03299	IPR013854	M6146_1.02	207	414	339
ENSG00000008197	ENST00000008391	TFAP2D	AP-2	endometrium	carcinoma	COSM1080126	c.1169C>T	p.A390V	Substitution - Missense	6:50740387-50740387	+	TF_AP-2	PF03299	IPR013854	M6146_1.02	207	414	390
ENSG00000008197	ENST00000008391	TFAP2D	AP-2	prostate	carcinoma	COSM1131845	c.1213A>G	p.M405V	Substitution - Missense	6:50740431-50740431	+	TF_AP-2	PF03299	IPR013854	M6146_1.02	207	414	405
ENSG00000008197	ENST00000008391	TFAP2D	AP-2	large_intestine	carcinoma	COSM1229034	c.801G>T	p.E267D	Substitution - Missense	6:50696943-50696943	+	TF_AP-2	PF03299	IPR013854	M6146_1.02	207	414	267
ENSG00000008197	ENST00000008391	TFAP2D	AP-2	oesophagus	carcinoma	COSM1267672	c.1004A>G	p.K335R	Substitution - Missense	6:50712940-50712940	+	TF_AP-2	PF03299	IPR013854	M6146_1.02	207	414	335
ENSG00000008197	ENST00000008391	TFAP2D	AP-2	oesophagus	carcinoma	COSM1267673	c.722C>A	p.P241H	Substitution - Missense	6:50696692-50696692	+	TF_AP-2	PF03299	IPR013854	M6146_1.02	207	414	241
ENSG00000008197	ENST00000008391	TFAP2D	AP-2	oesophagus	carcinoma	COSM1267674	c.736G>T	p.A246S	Substitution - Missense	6:50696706-50696706	+	TF_AP-2	PF03299	IPR013854	M6146_1.02	207	414	246
ENSG00000008197	ENST00000008391	TFAP2D	AP-2	large_intestine	carcinoma	COSM1267679	c.652T>G	p.L218V	Substitution - Missense	6:50696622-50696622	+	TF_AP-2	PF03299	IPR013854	M6146_1.02	207	414	218
ENSG00000008197	ENST00000008391	TFAP2D	AP-2	oesophagus	carcinoma	COSM1267679	c.652T>G	p.L218V	Substitution - Missense	6:50696622-50696622	+	TF_AP-2	PF03299	IPR013854	M6146_1.02	207	414	218
ENSG00000008197	ENST00000008391	TFAP2D	AP-2	ovary	carcinoma	COSM1329638	c.1199C>G	p.T400R	Substitution - Missense	6:50740417-50740417	+	TF_AP-2	PF03299	IPR013854	M6146_1.02	207	414	400
ENSG00000008197	ENST00000008391	TFAP2D	AP-2	liver	carcinoma	COSM1621750	c.659T>G	p.L220R	Substitution - Missense	6:50696629-50696629	+	TF_AP-2	PF03299	IPR013854	M6146_1.02	207	414	220
ENSG00000008197	ENST00000008391	TFAP2D	AP-2	skin	malignant_melanoma	COSM1697374	c.836G>A	p.G279E	Substitution - Missense	6:50696978-50696978	+	TF_AP-2	PF03299	IPR013854	M6146_1.02	207	414	279
ENSG00000008197	ENST00000008391	TFAP2D	AP-2	large_intestine	carcinoma	COSM172918	c.1051C>A	p.L351I	Substitution - Missense	6:50718949-50718949	+	TF_AP-2	PF03299	IPR013854	M6146_1.02	207	414	351
ENSG00000008197	ENST00000008391	TFAP2D	AP-2	large_intestine	carcinoma	COSM218887	c.1019C>T	p.A340V	Substitution - Missense	6:50712955-50712955	+	TF_AP-2	PF03299	IPR013854	M6146_1.02	207	414	340
ENSG00000008197	ENST00000008391	TFAP2D	AP-2	pancreas	carcinoma	COSM218887	c.1019C>T	p.A340V	Substitution - Missense	6:50712955-50712955	+	TF_AP-2	PF03299	IPR013854	M6146_1.02	207	414	340
ENSG00000008197	ENST00000008391	TFAP2D	AP-2	large_intestine	carcinoma	COSM271805	c.737C>T	p.A246V	Substitution - Missense	6:50696707-50696707	+	TF_AP-2	PF03299	IPR013854	M6146_1.02	207	414	246
ENSG00000008197	ENST00000008391	TFAP2D	AP-2	biliary_tract	carcinoma	COSM308167	c.1150C>T	p.H384Y	Substitution - Missense	6:50740368-50740368	+	TF_AP-2	PF03299	IPR013854	M6146_1.02	207	414	384
ENSG00000008197	ENST00000008391	TFAP2D	AP-2	lung	carcinoma	COSM315886	c.808G>T	p.D270Y	Substitution - Missense	6:50696950-50696950	+	TF_AP-2	PF03299	IPR013854	M6146_1.02	207	414	270
ENSG00000008197	ENST00000008391	TFAP2D	AP-2	breast	carcinoma	COSM32230	c.640G>T	p.V214F	Substitution - Missense	6:50696610-50696610	+	TF_AP-2	PF03299	IPR013854	M6146_1.02	207	414	214
ENSG00000008197	ENST00000008391	TFAP2D	AP-2	lung	carcinoma	COSM32230	c.640G>T	p.V214F	Substitution - Missense	6:50696610-50696610	+	TF_AP-2	PF03299	IPR013854	M6146_1.02	207	414	214
ENSG00000008197	ENST00000008391	TFAP2D	AP-2	central_nervous_system	glioma	COSM3354285	c.841C>T	p.R281W	Substitution - Missense	6:50696983-50696983	+	TF_AP-2	PF03299	IPR013854	M6146_1.02	207	414	281
ENSG00000008197	ENST00000008391	TFAP2D	AP-2	lung	carcinoma	COSM3354285	c.841C>T	p.R281W	Substitution - Missense	6:50696983-50696983	+	TF_AP-2	PF03299	IPR013854	M6146_1.02	207	414	281
ENSG00000008197	ENST00000008391	TFAP2D	AP-2	large_intestine	carcinoma	COSM3354291	c.1003A>C	p.K335Q	Substitution - Missense	6:50712939-50712939	+	TF_AP-2	PF03299	IPR013854	M6146_1.02	207	414	335
ENSG00000008197	ENST00000008391	TFAP2D	AP-2	pancreas	carcinoma	COSM3394238	c.1057A>G	p.S353G	Substitution - Missense	6:50718955-50718955	+	TF_AP-2	PF03299	IPR013854	M6146_1.02	207	414	353
ENSG00000008197	ENST00000008391	TFAP2D	AP-2	lung	carcinoma	COSM339511	c.719C>A	p.P240Q	Substitution - Missense	6:50696689-50696689	+	TF_AP-2	PF03299	IPR013854	M6146_1.02	207	414	240
ENSG00000008197	ENST00000008391	TFAP2D	AP-2	central_nervous_system	glioma	COSM3411169	c.833C>T	p.A278V	Substitution - Missense	6:50696975-50696975	+	TF_AP-2	PF03299	IPR013854	M6146_1.02	207	414	278
ENSG00000008197	ENST00000008391	TFAP2D	AP-2	lung	carcinoma	COSM354530	c.851C>A	p.A284D	Substitution - Missense	6:50696993-50696993	+	TF_AP-2	PF03299	IPR013854	M6146_1.02	207	414	284
ENSG00000008197	ENST00000008391	TFAP2D	AP-2	skin	malignant_melanoma	COSM3628365	c.646G>A	p.G216S	Substitution - Missense	6:50696616-50696616	+	TF_AP-2	PF03299	IPR013854	M6146_1.02	207	414	216
ENSG00000008197	ENST00000008391	TFAP2D	AP-2	skin	malignant_melanoma	COSM3628367	c.808G>A	p.D270N	Substitution - Missense	6:50696950-50696950	+	TF_AP-2	PF03299	IPR013854	M6146_1.02	207	414	270
ENSG00000008197	ENST00000008391	TFAP2D	AP-2	skin	carcinoma	COSM3628367	c.808G>A	p.D270N	Substitution - Missense	6:50696950-50696950	+	TF_AP-2	PF03299	IPR013854	M6146_1.02	207	414	270
ENSG00000008197	ENST00000008391	TFAP2D	AP-2	large_intestine	carcinoma	COSM3697904	c.1141T>G	p.L381V	Substitution - Missense	6:50740359-50740359	+	TF_AP-2	PF03299	IPR013854	M6146_1.02	207	414	381
ENSG00000008197	ENST00000008391	TFAP2D	AP-2	stomach	carcinoma	COSM3874665	c.625G>T	p.D209Y	Substitution - Missense	6:50696595-50696595	+	TF_AP-2	PF03299	IPR013854	M6146_1.02	207	414	209
ENSG00000008197	ENST00000008391	TFAP2D	AP-2	stomach	carcinoma	COSM3874666	c.825C>G	p.N275K	Substitution - Missense	6:50696967-50696967	+	TF_AP-2	PF03299	IPR013854	M6146_1.02	207	414	275
ENSG00000008197	ENST00000008391	TFAP2D	AP-2	skin	malignant_melanoma	COSM3921943	c.788G>A	p.R263H	Substitution - Missense	6:50696930-50696930	+	TF_AP-2	PF03299	IPR013854	M6146_1.02	207	414	263
ENSG00000008197	ENST00000008391	TFAP2D	AP-2	skin	malignant_melanoma	COSM3921944	c.937C>T	p.P313S	Substitution - Missense	6:50712873-50712873	+	TF_AP-2	PF03299	IPR013854	M6146_1.02	207	414	313
ENSG00000008197	ENST00000008391	TFAP2D	AP-2	central_nervous_system	glioma	COSM3928522	c.710G>A	p.R237H	Substitution - Missense	6:50696680-50696680	+	TF_AP-2	PF03299	IPR013854	M6146_1.02	207	414	237
ENSG00000008197	ENST00000008391	TFAP2D	AP-2	large_intestine	carcinoma	COSM3928522	c.710G>A	p.R237H	Substitution - Missense	6:50696680-50696680	+	TF_AP-2	PF03299	IPR013854	M6146_1.02	207	414	237
ENSG00000008197	ENST00000008391	TFAP2D	AP-2	lung	carcinoma	COSM3928522	c.710G>A	p.R237H	Substitution - Missense	6:50696680-50696680	+	TF_AP-2	PF03299	IPR013854	M6146_1.02	207	414	237
ENSG00000008197	ENST00000008391	TFAP2D	AP-2	lung	carcinoma	COSM396210	c.674C>T	p.S225F	Substitution - Missense	6:50696644-50696644	+	TF_AP-2	PF03299	IPR013854	M6146_1.02	207	414	225
ENSG00000008197	ENST00000008391	TFAP2D	AP-2	lung	carcinoma	COSM402790	c.650G>A	p.R217H	Substitution - Missense	6:50696620-50696620	+	TF_AP-2	PF03299	IPR013854	M6146_1.02	207	414	217
ENSG00000008197	ENST00000008391	TFAP2D	AP-2	skin	carcinoma	COSM4504305	c.661C>T	p.L221F	Substitution - Missense	6:50696631-50696631	+	TF_AP-2	PF03299	IPR013854	M6146_1.02	207	414	221
ENSG00000008197	ENST00000008391	TFAP2D	AP-2	skin	carcinoma	COSM4520823	c.1079G>A	p.G360E	Substitution - Missense	6:50718977-50718977	+	TF_AP-2	PF03299	IPR013854	M6146_1.02	207	414	360
ENSG00000008197	ENST00000008391	TFAP2D	AP-2	skin	carcinoma	COSM4557955	c.748G>A	p.G250R	Substitution - Missense	6:50696718-50696718	+	TF_AP-2	PF03299	IPR013854	M6146_1.02	207	414	250
ENSG00000008197	ENST00000008391	TFAP2D	AP-2	skin	carcinoma	COSM4561996	c.907G>A	p.D303N	Substitution - Missense	6:50712843-50712843	+	TF_AP-2	PF03299	IPR013854	M6146_1.02	207	414	303
ENSG00000008197	ENST00000008391	TFAP2D	AP-2	adrenal_gland	adrenal_cortical_carcinoma	COSM4607126	c.794T>G	p.L265R	Substitution - Missense	6:50696936-50696936	+	TF_AP-2	PF03299	IPR013854	M6146_1.02	207	414	265
ENSG00000008197	ENST00000008391	TFAP2D	AP-2	large_intestine	carcinoma	COSM4733250	c.926A>G	p.E309G	Substitution - Missense	6:50712862-50712862	+	TF_AP-2	PF03299	IPR013854	M6146_1.02	207	414	309
ENSG00000008197	ENST00000008391	TFAP2D	AP-2	large_intestine	carcinoma	COSM4733251	c.1228G>A	p.E410K	Substitution - Missense	6:50740446-50740446	+	TF_AP-2	PF03299	IPR013854	M6146_1.02	207	414	410
ENSG00000008197	ENST00000008391	TFAP2D	AP-2	upper_aerodigestive_tract	carcinoma	COSM4882552	c.883G>A	p.G295R	Substitution - Missense	6:50697025-50697025	+	TF_AP-2	PF03299	IPR013854	M6146_1.02	207	414	295
ENSG00000008197	ENST00000008391	TFAP2D	AP-2	liver	carcinoma	COSM4921651	c.1238C>T	p.T413I	Substitution - Missense	6:50740456-50740456	+	TF_AP-2	PF03299	IPR013854	M6146_1.02	207	414	413
ENSG00000008197	ENST00000008391	TFAP2D	AP-2	liver	carcinoma	COSM4922595	c.1178C>T	p.A393V	Substitution - Missense	6:50740396-50740396	+	TF_AP-2	PF03299	IPR013854	M6146_1.02	207	414	393
ENSG00000008197	ENST00000008391	TFAP2D	AP-2	liver	carcinoma	COSM4931709	c.923G>T	p.C308F	Substitution - Missense	6:50712859-50712859	+	TF_AP-2	PF03299	IPR013854	M6146_1.02	207	414	308
ENSG00000008197	ENST00000008391	TFAP2D	AP-2	upper_aerodigestive_tract	carcinoma	COSM4996729	c.635G>T	p.C212F	Substitution - Missense	6:50696605-50696605	+	TF_AP-2	PF03299	IPR013854	M6146_1.02	207	414	212
ENSG00000008197	ENST00000008391	TFAP2D	AP-2	upper_aerodigestive_tract	carcinoma	COSM4996730	c.767C>A	p.A256E	Substitution - Missense	6:50696909-50696909	+	TF_AP-2	PF03299	IPR013854	M6146_1.02	207	414	256
ENSG00000008197	ENST00000008391	TFAP2D	AP-2	kidney	carcinoma	COSM5011632	c.956A>G	p.E319G	Substitution - Missense	6:50712892-50712892	+	TF_AP-2	PF03299	IPR013854	M6146_1.02	207	414	319
ENSG00000008197	ENST00000008391	TFAP2D	AP-2	NS	malignant_melanoma	COSM5540270	c.860C>T	p.T287I	Substitution - Missense	6:50697002-50697002	+	TF_AP-2	PF03299	IPR013854	M6146_1.02	207	414	287
ENSG00000008197	ENST00000008391	TFAP2D	AP-2	NS	malignant_melanoma	COSM5540271	c.1212A>T	p.E404D	Substitution - Missense	6:50740430-50740430	+	TF_AP-2	PF03299	IPR013854	M6146_1.02	207	414	404
ENSG00000008197	ENST00000008391	TFAP2D	AP-2	oesophagus	carcinoma	COSM5622969	c.628T>A	p.L210I	Substitution - Missense	6:50696598-50696598	+	TF_AP-2	PF03299	IPR013854	M6146_1.02	207	414	210
ENSG00000008197	ENST00000008391	TFAP2D	AP-2	oesophagus	carcinoma	COSM5627377	c.880G>A	p.E294K	Substitution - Missense	6:50697022-50697022	+	TF_AP-2	PF03299	IPR013854	M6146_1.02	207	414	294
ENSG00000008197	ENST00000008391	TFAP2D	AP-2	lung	carcinoma	COSM5659277	c.1189A>G	p.T397A	Substitution - Missense	6:50740407-50740407	+	TF_AP-2	PF03299	IPR013854	M6146_1.02	207	414	397
ENSG00000008197	ENST00000008391	TFAP2D	AP-2	lung	carcinoma	COSM5663495	c.1091C>A	p.P364H	Substitution - Missense	6:50718989-50718989	+	TF_AP-2	PF03299	IPR013854	M6146_1.02	207	414	364
ENSG00000008197	ENST00000008391	TFAP2D	AP-2	lung	carcinoma	COSM5672916	c.684G>C	p.K228N	Substitution - Missense	6:50696654-50696654	+	TF_AP-2	PF03299	IPR013854	M6146_1.02	207	414	228
ENSG00000008197	ENST00000008391	TFAP2D	AP-2	lung	carcinoma	COSM5682891	c.712C>T	p.L238F	Substitution - Missense	6:50696682-50696682	+	TF_AP-2	PF03299	IPR013854	M6146_1.02	207	414	238
ENSG00000008197	ENST00000008391	TFAP2D	AP-2	haematopoietic_and_lymphoid_tissue	lymphoid_neoplasm	COSM5710170	c.889G>A	p.A297T	Substitution - Missense	6:50712825-50712825	+	TF_AP-2	PF03299	IPR013854	M6146_1.02	207	414	297
ENSG00000008197	ENST00000008391	TFAP2D	AP-2	small_intestine	adenoma	COSM5744213	c.847G>T	p.A283S	Substitution - Missense	6:50696989-50696989	+	TF_AP-2	PF03299	IPR013854	M6146_1.02	207	414	283
ENSG00000008197	ENST00000008391	TFAP2D	AP-2	NS	NS	COSM5794110	c.1021A>T	p.T341S	Substitution - Missense	6:50712957-50712957	+	TF_AP-2	PF03299	IPR013854	M6146_1.02	207	414	341
ENSG00000008197	ENST00000008391	TFAP2D	AP-2	NS	malignant_melanoma	COSM5870874	c.1168G>A	p.A390T	Substitution - Missense	6:50740386-50740386	+	TF_AP-2	PF03299	IPR013854	M6146_1.02	207	414	390
ENSG00000008197	ENST00000008391	TFAP2D	AP-2	skin	carcinoma	COSM5942085	c.1001G>A	p.R334K	Substitution - Missense	6:50712937-50712937	+	TF_AP-2	PF03299	IPR013854	M6146_1.02	207	414	334
ENSG00000008197	ENST00000008391	TFAP2D	AP-2	lung	carcinoma	COSM6106884	c.1085C>A	p.S362Y	Substitution - Missense	6:50718983-50718983	+	TF_AP-2	PF03299	IPR013854	M6146_1.02	207	414	362
ENSG00000008197	ENST00000008391	TFAP2D	AP-2	lung	carcinoma	COSM6106885	c.1075C>A	p.L359M	Substitution - Missense	6:50718973-50718973	+	TF_AP-2	PF03299	IPR013854	M6146_1.02	207	414	359
ENSG00000008197	ENST00000008391	TFAP2D	AP-2	lung	carcinoma	COSM6106886	c.788_789GC>CA	p.R263P	Substitution - Missense	6:50696930-50696931	+	TF_AP-2	PF03299	IPR013854	M6146_1.02	207	414	263
ENSG00000008197	ENST00000008391	TFAP2D	AP-2	lung	carcinoma	COSM6174377	c.850G>C	p.A284P	Substitution - Missense	6:50696992-50696992	+	TF_AP-2	PF03299	IPR013854	M6146_1.02	207	414	284
ENSG00000008197	ENST00000008391	TFAP2D	AP-2	lung	carcinoma	COSM6174378	c.699G>T	p.E233D	Substitution - Missense	6:50696669-50696669	+	TF_AP-2	PF03299	IPR013854	M6146_1.02	207	414	233
ENSG00000008197	ENST00000008391	TFAP2D	AP-2	lung	carcinoma	COSM6174379	c.626A>G	p.D209G	Substitution - Missense	6:50696596-50696596	+	TF_AP-2	PF03299	IPR013854	M6146_1.02	207	414	209
ENSG00000008197	ENST00000008391	TFAP2D	AP-2	lung	carcinoma	COSM6471279	c.908A>G	p.D303G	Substitution - Missense	6:50712844-50712844	+	TF_AP-2	PF03299	IPR013854	M6146_1.02	207	414	303
ENSG00000008197	ENST00000008391	TFAP2D	AP-2	breast	carcinoma	COSM6563227	c.777G>C	p.K259N	Substitution - Missense	6:50696919-50696919	+	TF_AP-2	PF03299	IPR013854	M6146_1.02	207	414	259
ENSG00000008197	ENST00000008391	TFAP2D	AP-2	large_intestine	carcinoma	COSM6800405	c.1173A>G	p.I391M	Substitution - Missense	6:50740391-50740391	+	TF_AP-2	PF03299	IPR013854	M6146_1.02	207	414	391
ENSG00000008197	ENST00000008391	TFAP2D	AP-2	large_intestine	carcinoma	COSM6800408	c.1204C>T	p.L402F	Substitution - Missense	6:50740422-50740422	+	TF_AP-2	PF03299	IPR013854	M6146_1.02	207	414	402
ENSG00000008197	ENST00000008391	TFAP2D	AP-2	large_intestine	carcinoma	COSM6800411	c.997G>A	p.A333T	Substitution - Missense	6:50712933-50712933	+	TF_AP-2	PF03299	IPR013854	M6146_1.02	207	414	333
ENSG00000008197	ENST00000008391	TFAP2D	AP-2	ovary	carcinoma	COSM6843227	c.641T>G	p.V214G	Substitution - Missense	6:50696611-50696611	+	TF_AP-2	PF03299	IPR013854	M6146_1.02	207	414	214
ENSG00000008197	ENST00000008391	TFAP2D	AP-2	urinary_tract	carcinoma	COSM7077210	c.759G>C	p.L253F	Substitution - Missense	6:50696729-50696729	+	TF_AP-2	PF03299	IPR013854	M6146_1.02	207	414	253
ENSG00000008197	ENST00000008391	TFAP2D	AP-2	lung	carcinoma	COSM7245690	c.1066A>G	p.R356G	Substitution - Missense	6:50718964-50718964	+	TF_AP-2	PF03299	IPR013854	M6146_1.02	207	414	356
ENSG00000008197	ENST00000008391	TFAP2D	AP-2	large_intestine	carcinoma	COSM7273533	c.941C>T	p.A314V	Substitution - Missense	6:50712877-50712877	+	TF_AP-2	PF03299	IPR013854	M6146_1.02	207	414	314
ENSG00000008197	ENST00000008391	TFAP2D	AP-2	ovary	carcinoma	COSM72953	c.848C>A	p.A283E	Substitution - Missense	6:50696990-50696990	+	TF_AP-2	PF03299	IPR013854	M6146_1.02	207	414	283
ENSG00000008197	ENST00000008391	TFAP2D	AP-2	ovary	carcinoma	COSM72954	c.876G>C	p.L292F	Substitution - Missense	6:50697018-50697018	+	TF_AP-2	PF03299	IPR013854	M6146_1.02	207	414	292
ENSG00000008197	ENST00000008391	TFAP2D	AP-2	large_intestine	carcinoma	COSM72955	c.1166C>T	p.P389L	Substitution - Missense	6:50740384-50740384	+	TF_AP-2	PF03299	IPR013854	M6146_1.02	207	414	389
ENSG00000008197	ENST00000008391	TFAP2D	AP-2	ovary	carcinoma	COSM72955	c.1166C>T	p.P389L	Substitution - Missense	6:50740384-50740384	+	TF_AP-2	PF03299	IPR013854	M6146_1.02	207	414	389
ENSG00000008197	ENST00000008391	TFAP2D	AP-2	lung	carcinoma	COSM7393608	c.807G>C	p.L269F	Substitution - Missense	6:50696949-50696949	+	TF_AP-2	PF03299	IPR013854	M6146_1.02	207	414	269
ENSG00000008197	ENST00000008391	TFAP2D	AP-2	lung	carcinoma	COSM7393609	c.987A>C	p.K329N	Substitution - Missense	6:50712923-50712923	+	TF_AP-2	PF03299	IPR013854	M6146_1.02	207	414	329
ENSG00000008197	ENST00000008391	TFAP2D	AP-2	lung	carcinoma	COSM7393610	c.818G>T	p.G273V	Substitution - Missense	6:50696960-50696960	+	TF_AP-2	PF03299	IPR013854	M6146_1.02	207	414	273
ENSG00000008197	ENST00000008391	TFAP2D	AP-2	lung	carcinoma	COSM742624	c.1199C>A	p.T400K	Substitution - Missense	6:50740417-50740417	+	TF_AP-2	PF03299	IPR013854	M6146_1.02	207	414	400
ENSG00000008197	ENST00000008391	TFAP2D	AP-2	lung	carcinoma	COSM742626	c.1099A>G	p.I367V	Substitution - Missense	6:50718997-50718997	+	TF_AP-2	PF03299	IPR013854	M6146_1.02	207	414	367
ENSG00000008197	ENST00000008391	TFAP2D	AP-2	lung	carcinoma	COSM742627	c.1073C>A	p.P358Q	Substitution - Missense	6:50718971-50718971	+	TF_AP-2	PF03299	IPR013854	M6146_1.02	207	414	358
ENSG00000008197	ENST00000008391	TFAP2D	AP-2	lung	carcinoma	COSM742628	c.1010T>A	p.M337K	Substitution - Missense	6:50712946-50712946	+	TF_AP-2	PF03299	IPR013854	M6146_1.02	207	414	337
ENSG00000008197	ENST00000008391	TFAP2D	AP-2	lung	carcinoma	COSM742629	c.876G>T	p.L292F	Substitution - Missense	6:50697018-50697018	+	TF_AP-2	PF03299	IPR013854	M6146_1.02	207	414	292
ENSG00000009950	ENST00000313375	MLXIPL	bHLH	urinary_tract	carcinoma	COSM1313268	c.2092G>C	p.E698Q	Substitution - Missense	7:73010266-73010266	-	HLH	PF00010	IPR001092	M3058_1.02	650	704	698
ENSG00000009950	ENST00000313375	MLXIPL	bHLH	skin	malignant_melanoma	COSM3640366	c.2040T>A	p.S680R	Substitution - Missense	7:73010501-73010501	-	HLH	PF00010	IPR001092	M3058_1.02	650	704	680
ENSG00000009950	ENST00000313375	MLXIPL	bHLH	stomach	carcinoma	COSM3882251	c.1985G>A	p.R662H	Substitution - Missense	7:73010556-73010556	-	HLH	PF00010	IPR001092	M3058_1.02	650	704	662
ENSG00000009950	ENST00000313375	MLXIPL	bHLH	upper_aerodigestive_tract	carcinoma	COSM3882251	c.1985G>A	p.R662H	Substitution - Missense	7:73010556-73010556	-	HLH	PF00010	IPR001092	M3058_1.02	650	704	662
ENSG00000009950	ENST00000313375	MLXIPL	bHLH	oesophagus	carcinoma	COSM5638302	c.2011A>G	p.T671A	Substitution - Missense	7:73010530-73010530	-	HLH	PF00010	IPR001092	M3058_1.02	650	704	671
ENSG00000009950	ENST00000313375	MLXIPL	bHLH	liver	other	COSM6241140	c.1992C>A	p.N664K	Substitution - Missense	7:73010549-73010549	-	HLH	PF00010	IPR001092	M3058_1.02	650	704	664
ENSG00000009950	ENST00000313375	MLXIPL	bHLH	thyroid	carcinoma	COSM6368795	c.2000T>C	p.L667P	Substitution - Missense	7:73010541-73010541	-	HLH	PF00010	IPR001092	M3058_1.02	650	704	667
ENSG00000009950	ENST00000313375	MLXIPL	bHLH	prostate	carcinoma	COSM7327696	c.2047C>T	p.P683S	Substitution - Missense	7:73010494-73010494	-	HLH	PF00010	IPR001092	M3058_1.02	650	704	683
ENSG00000009950	ENST00000313375	MLXIPL	bHLH	pancreas	NS	COSM85039	c.2029A>C	p.S677R	Substitution - Missense	7:73010512-73010512	-	HLH	PF00010	IPR001092	M3058_1.02	650	704	677
ENSG00000010030	ENST00000340181	ETV7	Ets	endometrium	carcinoma	COSM1078525	c.713G>T	p.R238L	Substitution - Missense	6:36336800-36336800	-	Ets	PF00178	IPR000418	M4054_1.02	223	307	238
ENSG00000010030	ENST00000340181	ETV7	Ets	stomach	carcinoma	COSM1251550	c.682G>A	p.D228N	Substitution - Missense	6:36336831-36336831	-	Ets	PF00178	IPR000418	M4054_1.02	223	307	228
ENSG00000010030	ENST00000340181	ETV7	Ets	skin	malignant_melanoma	COSM232270	c.854A>G	p.H285R	Substitution - Missense	6:36334706-36334706	-	Ets	PF00178	IPR000418	M4054_1.02	223	307	285
ENSG00000010030	ENST00000340181	ETV7	Ets	skin	malignant_melanoma	COSM23335	c.822G>A	p.M274I	Substitution - Missense	6:36334738-36334738	-	Ets	PF00178	IPR000418	M4054_1.02	223	307	274
ENSG00000010030	ENST00000340181	ETV7	Ets	large_intestine	carcinoma	COSM3394153	c.887C>T	p.P296L	Substitution - Missense	6:36334673-36334673	-	Ets	PF00178	IPR000418	M4054_1.02	223	307	296
ENSG00000010030	ENST00000340181	ETV7	Ets	pancreas	carcinoma	COSM3394153	c.887C>T	p.P296L	Substitution - Missense	6:36334673-36334673	-	Ets	PF00178	IPR000418	M4054_1.02	223	307	296
ENSG00000010030	ENST00000340181	ETV7	Ets	skin	malignant_melanoma	COSM3626244	c.883G>A	p.E295K	Substitution - Missense	6:36334677-36334677	-	Ets	PF00178	IPR000418	M4054_1.02	223	307	295
ENSG00000010030	ENST00000340181	ETV7	Ets	breast	carcinoma	COSM3830362	c.755T>C	p.I252T	Substitution - Missense	6:36336758-36336758	-	Ets	PF00178	IPR000418	M4054_1.02	223	307	252
ENSG00000010030	ENST00000340181	ETV7	Ets	stomach	carcinoma	COSM3873519	c.829G>A	p.E277K	Substitution - Missense	6:36334731-36334731	-	Ets	PF00178	IPR000418	M4054_1.02	223	307	277
ENSG00000010030	ENST00000340181	ETV7	Ets	large_intestine	carcinoma	COSM4559638	c.812G>A	p.R271Q	Substitution - Missense	6:36334748-36334748	-	Ets	PF00178	IPR000418	M4054_1.02	223	307	271
ENSG00000010030	ENST00000340181	ETV7	Ets	skin	carcinoma	COSM4559638	c.812G>A	p.R271Q	Substitution - Missense	6:36334748-36334748	-	Ets	PF00178	IPR000418	M4054_1.02	223	307	271
ENSG00000010030	ENST00000340181	ETV7	Ets	large_intestine	carcinoma	COSM4681870	c.695A>G	p.Q232R	Substitution - Missense	6:36336818-36336818	-	Ets	PF00178	IPR000418	M4054_1.02	223	307	232
ENSG00000010030	ENST00000340181	ETV7	Ets	stomach	carcinoma	COSM4752795	c.753G>C	p.K251N	Substitution - Missense	6:36336760-36336760	-	Ets	PF00178	IPR000418	M4054_1.02	223	307	251
ENSG00000010030	ENST00000340181	ETV7	Ets	skin	malignant_melanoma	COSM4900241	c.703C>T	p.L235F	Substitution - Missense	6:36336810-36336810	-	Ets	PF00178	IPR000418	M4054_1.02	223	307	235
ENSG00000010030	ENST00000340181	ETV7	Ets	skin	malignant_melanoma	COSM5405139	c.797G>A	p.G266E	Substitution - Missense	6:36336716-36336716	-	Ets	PF00178	IPR000418	M4054_1.02	223	307	266
ENSG00000010030	ENST00000340181	ETV7	Ets	large_intestine	carcinoma	COSM5447714	c.770A>G	p.D257G	Substitution - Missense	6:36336743-36336743	-	Ets	PF00178	IPR000418	M4054_1.02	223	307	257
ENSG00000010030	ENST00000340181	ETV7	Ets	adrenal_gland	adrenal_cortical_adenoma	COSM5966206	c.866T>G	p.L289R	Substitution - Missense	6:36334694-36334694	-	Ets	PF00178	IPR000418	M4054_1.02	223	307	289
ENSG00000010030	ENST00000340181	ETV7	Ets	large_intestine	carcinoma	COSM6031271	c.749C>T	p.A250V	Substitution - Missense	6:36336764-36336764	-	Ets	PF00178	IPR000418	M4054_1.02	223	307	250
ENSG00000010030	ENST00000340181	ETV7	Ets	liver	other	COSM6313485	c.824C>A	p.T275N	Substitution - Missense	6:36334736-36334736	-	Ets	PF00178	IPR000418	M4054_1.02	223	307	275
ENSG00000010030	ENST00000340181	ETV7	Ets	lung	carcinoma	COSM6535909	c.838T>C	p.S280P	Substitution - Missense	6:36334722-36334722	-	Ets	PF00178	IPR000418	M4054_1.02	223	307	280
ENSG00000010030	ENST00000340181	ETV7	Ets	large_intestine	carcinoma	COSM6656792	c.917A>C	p.K306T	Substitution - Missense	6:36334531-36334531	-	Ets	PF00178	IPR000418	M4054_1.02	223	307	306
ENSG00000010030	ENST00000340181	ETV7	Ets	skin	carcinoma	COSM6891717	c.779G>A	p.G260E	Substitution - Missense	6:36336734-36336734	-	Ets	PF00178	IPR000418	M4054_1.02	223	307	260
ENSG00000010030	ENST00000340181	ETV7	Ets	urinary_tract	carcinoma	COSM7142375	c.906C>A	p.F302L	Substitution - Missense	6:36334654-36334654	-	Ets	PF00178	IPR000418	M4054_1.02	223	307	302
ENSG00000010030	ENST00000340181	ETV7	Ets	lung	carcinoma	COSM7366704	c.884A>T	p.E295V	Substitution - Missense	6:36334676-36334676	-	Ets	PF00178	IPR000418	M4054_1.02	223	307	295
ENSG00000010818	ENST00000012134	HIVEP2	C2H2 ZF	endometrium	carcinoma	COSM1074031	c.691A>C	p.N231H	Substitution - Missense	6:143095185-143095185	-	zf-C2H2	PF00096	IPR007087	M3565_1.02	217	241	231
ENSG00000010818	ENST00000012134	HIVEP2	C2H2 ZF	endometrium	carcinoma	COSM1074032	c.629C>T	p.S210F	Substitution - Missense	6:143095247-143095247	-	zf-C2H2	PF00096	IPR007087	M3565_1.02	189	211	210
ENSG00000010818	ENST00000012134	HIVEP2	C2H2 ZF	endometrium	carcinoma	COSM1074033	c.590C>T	p.A197V	Substitution - Missense	6:143095286-143095286	-	zf-C2H2	PF00096	IPR007087	M3565_1.02	189	211	197
ENSG00000010818	ENST00000012134	HIVEP2	C2H2 ZF	kidney	carcinoma	COSM1137434	c.661C>A	p.P221T	Substitution - Missense	6:143095215-143095215	-	zf-C2H2	PF00096	IPR007087	M3565_1.02	217	241	221
ENSG00000010818	ENST00000012134	HIVEP2	C2H2 ZF	stomach	carcinoma	COSM205479	c.5543C>A	p.S1848Y	Substitution - Missense	6:143082678-143082678	-	zf-C2H2	PF00096	IPR007087	M3565_1.02	1827	1851	1848
ENSG00000010818	ENST00000012134	HIVEP2	C2H2 ZF	large_intestine	carcinoma	COSM3016925	c.626G>A	p.R209K	Substitution - Missense	6:143095250-143095250	-	zf-C2H2	PF00096	IPR007087	M3565_1.02	189	211	209
ENSG00000010818	ENST00000012134	HIVEP2	C2H2 ZF	large_intestine	carcinoma	COSM4690493	c.5528C>T	p.T1843M	Substitution - Missense	6:143082693-143082693	-	zf-C2H2	PF00096	IPR007087	M3565_1.02	1827	1851	1843
ENSG00000010818	ENST00000012134	HIVEP2	C2H2 ZF	large_intestine	carcinoma	COSM4690494	c.5440C>T	p.L1814F	Substitution - Missense	6:143086014-143086014	-	zf-C2H2	PF00096	IPR007087	M3565_1.02	1799	1821	1814
ENSG00000010818	ENST00000012134	HIVEP2	C2H2 ZF	stomach	carcinoma	COSM5061455	c.5399T>A	p.I1800N	Substitution - Missense	6:143086055-143086055	-	zf-C2H2	PF00096	IPR007087	M3565_1.02	1799	1821	1800
ENSG00000010818	ENST00000012134	HIVEP2	C2H2 ZF	large_intestine	carcinoma	COSM6680445	c.672C>A	p.F224L	Substitution - Missense	6:143095204-143095204	-	zf-C2H2	PF00096	IPR007087	M3565_1.02	217	241	224
ENSG00000010818	ENST00000012134	HIVEP2	C2H2 ZF	peritoneum	carcinoma	COSM6855539	c.5419C>T	p.R1807C	Substitution - Missense	6:143086035-143086035	-	zf-C2H2	PF00096	IPR007087	M3565_1.02	1799	1821	1807
ENSG00000010818	ENST00000012134	HIVEP2	C2H2 ZF	urinary_tract	carcinoma	COSM7077223	c.672C>G	p.F224L	Substitution - Missense	6:143095204-143095204	-	zf-C2H2	PF00096	IPR007087	M3565_1.02	217	241	224
ENSG00000012223	ENST00000231751	LTF	Unknown	endometrium	carcinoma	COSM1045285	c.1713G>T	p.Q571H	Substitution - Missense	3:46482917-46482917	-	UNKNOWN	Unknown	Unknown	M3522_1.02	1	584	571
ENSG00000012223	ENST00000231751	LTF	Unknown	endometrium	carcinoma	COSM1045287	c.1201G>A	p.A401T	Substitution - Missense	3:46490365-46490365	-	UNKNOWN	Unknown	Unknown	M3522_1.02	1	584	401
ENSG00000012223	ENST00000231751	LTF	Unknown	urinary_tract	carcinoma	COSM1045287	c.1201G>A	p.A401T	Substitution - Missense	3:46490365-46490365	-	UNKNOWN	Unknown	Unknown	M3522_1.02	1	584	401
ENSG00000012223	ENST00000231751	LTF	Unknown	endometrium	carcinoma	COSM1045289	c.946G>T	p.D316Y	Substitution - Missense	3:46491455-46491455	-	UNKNOWN	Unknown	Unknown	M3522_1.02	1	584	316
ENSG00000012223	ENST00000231751	LTF	Unknown	endometrium	carcinoma	COSM1045291	c.495G>T	p.E165D	Substitution - Missense	3:46497290-46497290	-	UNKNOWN	Unknown	Unknown	M3522_1.02	1	584	165
ENSG00000012223	ENST00000231751	LTF	Unknown	endometrium	carcinoma	COSM1045292	c.416G>A	p.R139H	Substitution - Missense	3:46497369-46497369	-	UNKNOWN	Unknown	Unknown	M3522_1.02	1	584	139
ENSG00000012223	ENST00000231751	LTF	Unknown	endometrium	carcinoma	COSM1045293	c.323G>A	p.R108Q	Substitution - Missense	3:46497462-46497462	-	UNKNOWN	Unknown	Unknown	M3522_1.02	1	584	108
ENSG00000012223	ENST00000231751	LTF	Unknown	upper_aerodigestive_tract	carcinoma	COSM1045293	c.323G>A	p.R108Q	Substitution - Missense	3:46497462-46497462	-	UNKNOWN	Unknown	Unknown	M3522_1.02	1	584	108
ENSG00000012223	ENST00000231751	LTF	Unknown	endometrium	carcinoma	COSM1045294	c.239G>A	p.G80D	Substitution - Missense	3:46497857-46497857	-	UNKNOWN	Unknown	Unknown	M3522_1.02	1	584	80
ENSG00000012223	ENST00000231751	LTF	Unknown	endometrium	carcinoma	COSM1045295	c.199G>T	p.A67S	Substitution - Missense	3:46501154-46501154	-	UNKNOWN	Unknown	Unknown	M3522_1.02	1	584	67
ENSG00000012223	ENST00000231751	LTF	Unknown	endometrium	carcinoma	COSM1045297	c.173G>T	p.R58I	Substitution - Missense	3:46501180-46501180	-	UNKNOWN	Unknown	Unknown	M3522_1.02	1	584	58
ENSG00000012223	ENST00000231751	LTF	Unknown	endometrium	carcinoma	COSM1045298	c.104C>T	p.A35V	Substitution - Missense	3:46501249-46501249	-	UNKNOWN	Unknown	Unknown	M3522_1.02	1	584	35
ENSG00000012223	ENST00000231751	LTF	Unknown	endometrium	carcinoma	COSM1045299	c.100G>A	p.E34K	Substitution - Missense	3:46501253-46501253	-	UNKNOWN	Unknown	Unknown	M3522_1.02	1	584	34
ENSG00000012223	ENST00000231751	LTF	Unknown	stomach	carcinoma	COSM1045299	c.100G>A	p.E34K	Substitution - Missense	3:46501253-46501253	-	UNKNOWN	Unknown	Unknown	M3522_1.02	1	584	34
ENSG00000012223	ENST00000231751	LTF	Unknown	endometrium	carcinoma	COSM1045300	c.88G>A	p.V30I	Substitution - Missense	3:46501265-46501265	-	UNKNOWN	Unknown	Unknown	M3522_1.02	1	584	30
ENSG00000012223	ENST00000231751	LTF	Unknown	lung	carcinoma	COSM1197604	c.1477G>T	p.G493C	Substitution - Missense	3:46486808-46486808	-	UNKNOWN	Unknown	Unknown	M3522_1.02	1	584	493
ENSG00000012223	ENST00000231751	LTF	Unknown	large_intestine	carcinoma	COSM1214085	c.1441G>A	p.A481T	Substitution - Missense	3:46486844-46486844	-	UNKNOWN	Unknown	Unknown	M3522_1.02	1	584	481
ENSG00000012223	ENST00000231751	LTF	Unknown	large_intestine	carcinoma	COSM1214086	c.980C>T	p.S327L	Substitution - Missense	3:46491421-46491421	-	UNKNOWN	Unknown	Unknown	M3522_1.02	1	584	327
ENSG00000012223	ENST00000231751	LTF	Unknown	large_intestine	carcinoma	COSM1214087	c.506C>T	p.A169V	Substitution - Missense	3:46496926-46496926	-	UNKNOWN	Unknown	Unknown	M3522_1.02	1	584	169
ENSG00000012223	ENST00000231751	LTF	Unknown	urinary_tract	carcinoma	COSM124238	c.253G>A	p.E85K	Substitution - Missense	3:46497843-46497843	-	UNKNOWN	Unknown	Unknown	M3522_1.02	1	584	85
ENSG00000012223	ENST00000231751	LTF	Unknown	upper_aerodigestive_tract	carcinoma	COSM124238	c.253G>A	p.E85K	Substitution - Missense	3:46497843-46497843	-	UNKNOWN	Unknown	Unknown	M3522_1.02	1	584	85
ENSG00000012223	ENST00000231751	LTF	Unknown	stomach	carcinoma	COSM1256993	c.615G>T	p.Q205H	Substitution - Missense	3:46496817-46496817	-	UNKNOWN	Unknown	Unknown	M3522_1.02	1	584	205
ENSG00000012223	ENST00000231751	LTF	Unknown	haematopoietic_and_lymphoid_tissue	lymphoid_neoplasm	COSM1291712	c.251A>G	p.Y84C	Substitution - Missense	3:46497845-46497845	-	UNKNOWN	Unknown	Unknown	M3522_1.02	1	584	84
ENSG00000012223	ENST00000231751	LTF	Unknown	urinary_tract	carcinoma	COSM1309171	c.1631A>G	p.Y544C	Substitution - Missense	3:46484956-46484956	-	UNKNOWN	Unknown	Unknown	M3522_1.02	1	584	544
ENSG00000012223	ENST00000231751	LTF	Unknown	large_intestine	carcinoma	COSM1423410	c.1694A>G	p.K565R	Substitution - Missense	3:46482936-46482936	-	UNKNOWN	Unknown	Unknown	M3522_1.02	1	584	565
ENSG00000012223	ENST00000231751	LTF	Unknown	large_intestine	carcinoma	COSM1423413	c.455G>A	p.R152H	Substitution - Missense	3:46497330-46497330	-	UNKNOWN	Unknown	Unknown	M3522_1.02	1	584	152
ENSG00000012223	ENST00000231751	LTF	Unknown	oesophagus	carcinoma	COSM1423413	c.455G>A	p.R152H	Substitution - Missense	3:46497330-46497330	-	UNKNOWN	Unknown	Unknown	M3522_1.02	1	584	152
ENSG00000012223	ENST00000231751	LTF	Unknown	skin	carcinoma	COSM143457	c.409_410GG>AA	p.G137N	Substitution - Missense	3:46497375-46497376	-	UNKNOWN	Unknown	Unknown	M3522_1.02	1	584	137
ENSG00000012223	ENST00000231751	LTF	Unknown	prostate	carcinoma	COSM1471663	c.1196G>A	p.C399Y	Substitution - Missense	3:46490370-46490370	-	UNKNOWN	Unknown	Unknown	M3522_1.02	1	584	399
ENSG00000012223	ENST00000231751	LTF	Unknown	central_nervous_system	glioma	COSM1580068	c.34G>A	p.G12R	Substitution - Missense	3:46506324-46506324	-	UNKNOWN	Unknown	Unknown	M3522_1.02	1	584	12
ENSG00000012223	ENST00000231751	LTF	Unknown	bone	chondrosarcoma	COSM1637598	c.271T>G	p.Y91D	Substitution - Missense	3:46497825-46497825	-	UNKNOWN	Unknown	Unknown	M3522_1.02	1	584	91
ENSG00000012223	ENST00000231751	LTF	Unknown	kidney	carcinoma	COSM1670125	c.1737G>T	p.E579D	Substitution - Missense	3:46480958-46480958	-	UNKNOWN	Unknown	Unknown	M3522_1.02	1	584	579
ENSG00000012223	ENST00000231751	LTF	Unknown	large_intestine	carcinoma	COSM1670126	c.763C>T	p.R255W	Substitution - Missense	3:46492104-46492104	-	UNKNOWN	Unknown	Unknown	M3522_1.02	1	584	255
ENSG00000012223	ENST00000231751	LTF	Unknown	skin	malignant_melanoma	COSM1692690	c.446G>A	p.G149E	Substitution - Missense	3:46497339-46497339	-	UNKNOWN	Unknown	Unknown	M3522_1.02	1	584	149
ENSG00000012223	ENST00000231751	LTF	Unknown	skin	malignant_melanoma	COSM1719416	c.1471_1472CC>TT	p.P491F	Substitution - Missense	3:46486813-46486814	-	UNKNOWN	Unknown	Unknown	M3522_1.02	1	584	491
ENSG00000012223	ENST00000231751	LTF	Unknown	large_intestine	carcinoma	COSM189571	c.145C>T	p.R49C	Substitution - Missense	3:46501208-46501208	-	UNKNOWN	Unknown	Unknown	M3522_1.02	1	584	49
ENSG00000012223	ENST00000231751	LTF	Unknown	lung	carcinoma	COSM189571	c.145C>T	p.R49C	Substitution - Missense	3:46501208-46501208	-	UNKNOWN	Unknown	Unknown	M3522_1.02	1	584	49
ENSG00000012223	ENST00000231751	LTF	Unknown	stomach	carcinoma	COSM189571	c.145C>T	p.R49C	Substitution - Missense	3:46501208-46501208	-	UNKNOWN	Unknown	Unknown	M3522_1.02	1	584	49
ENSG00000012223	ENST00000231751	LTF	Unknown	skin	malignant_melanoma	COSM226076	c.281G>A	p.R94Q	Substitution - Missense	3:46497815-46497815	-	UNKNOWN	Unknown	Unknown	M3522_1.02	1	584	94
ENSG00000012223	ENST00000231751	LTF	Unknown	skin	malignant_melanoma	COSM230979	c.208G>A	p.E70K	Substitution - Missense	3:46497888-46497888	-	UNKNOWN	Unknown	Unknown	M3522_1.02	1	584	70
ENSG00000012223	ENST00000231751	LTF	Unknown	NS	malignant_melanoma	COSM230979	c.208G>A	p.E70K	Substitution - Missense	3:46497888-46497888	-	UNKNOWN	Unknown	Unknown	M3522_1.02	1	584	70
ENSG00000012223	ENST00000231751	LTF	Unknown	central_nervous_system	primitive_neuroectodermal_tumour-medulloblastoma	COSM255473	c.458C>A	p.P153Q	Substitution - Missense	3:46497327-46497327	-	UNKNOWN	Unknown	Unknown	M3522_1.02	1	584	153
ENSG00000012223	ENST00000231751	LTF	Unknown	central_nervous_system	glioma	COSM304217	c.220G>A	p.D74N	Substitution - Missense	3:46497876-46497876	-	UNKNOWN	Unknown	Unknown	M3522_1.02	1	584	74
ENSG00000012223	ENST00000231751	LTF	Unknown	large_intestine	carcinoma	COSM304217	c.220G>A	p.D74N	Substitution - Missense	3:46497876-46497876	-	UNKNOWN	Unknown	Unknown	M3522_1.02	1	584	74
ENSG00000012223	ENST00000231751	LTF	Unknown	large_intestine	carcinoma	COSM3068171	c.1559C>A	p.S520Y	Substitution - Missense	3:46485028-46485028	-	UNKNOWN	Unknown	Unknown	M3522_1.02	1	584	520
ENSG00000012223	ENST00000231751	LTF	Unknown	lung	carcinoma	COSM3068173	c.1327G>T	p.D443Y	Substitution - Missense	3:46487961-46487961	-	UNKNOWN	Unknown	Unknown	M3522_1.02	1	584	443
ENSG00000012223	ENST00000231751	LTF	Unknown	large_intestine	carcinoma	COSM3068176	c.1229C>T	p.A410V	Substitution - Missense	3:46488873-46488873	-	UNKNOWN	Unknown	Unknown	M3522_1.02	1	584	410
ENSG00000012223	ENST00000231751	LTF	Unknown	stomach	carcinoma	COSM3068178	c.1162G>A	p.V388M	Substitution - Missense	3:46490404-46490404	-	UNKNOWN	Unknown	Unknown	M3522_1.02	1	584	388
ENSG00000012223	ENST00000231751	LTF	Unknown	large_intestine	carcinoma	COSM3068178	c.1162G>A	p.V388M	Substitution - Missense	3:46490404-46490404	-	UNKNOWN	Unknown	Unknown	M3522_1.02	1	584	388
ENSG00000012223	ENST00000231751	LTF	Unknown	central_nervous_system	glioma	COSM3068182	c.1082G>A	p.R361H	Substitution - Missense	3:46490484-46490484	-	UNKNOWN	Unknown	Unknown	M3522_1.02	1	584	361
ENSG00000012223	ENST00000231751	LTF	Unknown	pancreas	carcinoma	COSM3068182	c.1082G>A	p.R361H	Substitution - Missense	3:46490484-46490484	-	UNKNOWN	Unknown	Unknown	M3522_1.02	1	584	361
ENSG00000012223	ENST00000231751	LTF	Unknown	skin	malignant_melanoma	COSM3068189	c.830G>A	p.R277Q	Substitution - Missense	3:46492037-46492037	-	UNKNOWN	Unknown	Unknown	M3522_1.02	1	584	277
ENSG00000012223	ENST00000231751	LTF	Unknown	large_intestine	carcinoma	COSM3068189	c.830G>A	p.R277Q	Substitution - Missense	3:46492037-46492037	-	UNKNOWN	Unknown	Unknown	M3522_1.02	1	584	277
ENSG00000012223	ENST00000231751	LTF	Unknown	thyroid	carcinoma	COSM3373192	c.1649C>T	p.A550V	Substitution - Missense	3:46484938-46484938	-	UNKNOWN	Unknown	Unknown	M3522_1.02	1	584	550
ENSG00000012223	ENST00000231751	LTF	Unknown	pancreas	carcinoma	COSM3392423	c.1531A>T	p.S511C	Substitution - Missense	3:46485056-46485056	-	UNKNOWN	Unknown	Unknown	M3522_1.02	1	584	511
ENSG00000012223	ENST00000231751	LTF	Unknown	large_intestine	carcinoma	COSM3427650	c.890T>C	p.F297S	Substitution - Missense	3:46491511-46491511	-	UNKNOWN	Unknown	Unknown	M3522_1.02	1	584	297
ENSG00000012223	ENST00000231751	LTF	Unknown	large_intestine	carcinoma	COSM3427651	c.361G>A	p.G121S	Substitution - Missense	3:46497424-46497424	-	UNKNOWN	Unknown	Unknown	M3522_1.02	1	584	121
ENSG00000012223	ENST00000231751	LTF	Unknown	skin	malignant_melanoma	COSM3594526	c.1676G>A	p.G559E	Substitution - Missense	3:46482954-46482954	-	UNKNOWN	Unknown	Unknown	M3522_1.02	1	584	559
ENSG00000012223	ENST00000231751	LTF	Unknown	skin	malignant_melanoma	COSM3594528	c.1516G>A	p.E506K	Substitution - Missense	3:46485071-46485071	-	UNKNOWN	Unknown	Unknown	M3522_1.02	1	584	506
ENSG00000012223	ENST00000231751	LTF	Unknown	skin	malignant_melanoma	COSM3594529	c.1451G>A	p.R484K	Substitution - Missense	3:46486834-46486834	-	UNKNOWN	Unknown	Unknown	M3522_1.02	1	584	484
ENSG00000012223	ENST00000231751	LTF	Unknown	skin	malignant_melanoma	COSM3594530	c.1325C>T	p.P442L	Substitution - Missense	3:46487963-46487963	-	UNKNOWN	Unknown	Unknown	M3522_1.02	1	584	442
ENSG00000012223	ENST00000231751	LTF	Unknown	skin	malignant_melanoma	COSM3594531	c.1243G>A	p.G415R	Substitution - Missense	3:46488859-46488859	-	UNKNOWN	Unknown	Unknown	M3522_1.02	1	584	415
ENSG00000012223	ENST00000231751	LTF	Unknown	skin	malignant_melanoma	COSM3594533	c.1066G>A	p.E356K	Substitution - Missense	3:46490500-46490500	-	UNKNOWN	Unknown	Unknown	M3522_1.02	1	584	356
ENSG00000012223	ENST00000231751	LTF	Unknown	skin	malignant_melanoma	COSM3594537	c.475G>A	p.G159S	Substitution - Missense	3:46497310-46497310	-	UNKNOWN	Unknown	Unknown	M3522_1.02	1	584	159
ENSG00000012223	ENST00000231751	LTF	Unknown	skin	malignant_melanoma	COSM3594538	c.454C>T	p.R152C	Substitution - Missense	3:46497331-46497331	-	UNKNOWN	Unknown	Unknown	M3522_1.02	1	584	152
ENSG00000012223	ENST00000231751	LTF	Unknown	skin	malignant_melanoma	COSM3594539	c.427G>A	p.G143R	Substitution - Missense	3:46497358-46497358	-	UNKNOWN	Unknown	Unknown	M3522_1.02	1	584	143
ENSG00000012223	ENST00000231751	LTF	Unknown	skin	malignant_melanoma	COSM3594540	c.422C>T	p.T141I	Substitution - Missense	3:46497363-46497363	-	UNKNOWN	Unknown	Unknown	M3522_1.02	1	584	141
ENSG00000012223	ENST00000231751	LTF	Unknown	skin	malignant_melanoma	COSM3594541	c.419G>A	p.R140K	Substitution - Missense	3:46497366-46497366	-	UNKNOWN	Unknown	Unknown	M3522_1.02	1	584	140
ENSG00000012223	ENST00000231751	LTF	Unknown	lung	carcinoma	COSM366425	c.986T>A	p.V329E	Substitution - Missense	3:46491415-46491415	-	UNKNOWN	Unknown	Unknown	M3522_1.02	1	584	329
ENSG00000012223	ENST00000231751	LTF	Unknown	prostate	carcinoma	COSM3673974	c.996G>T	p.R332S	Substitution - Missense	3:46491405-46491405	-	UNKNOWN	Unknown	Unknown	M3522_1.02	1	584	332
ENSG00000012223	ENST00000231751	LTF	Unknown	prostate	carcinoma	COSM3673975	c.728G>T	p.R243M	Substitution - Missense	3:46492139-46492139	-	UNKNOWN	Unknown	Unknown	M3522_1.02	1	584	243
ENSG00000012223	ENST00000231751	LTF	Unknown	large_intestine	carcinoma	COSM3673975	c.728G>T	p.R243M	Substitution - Missense	3:46492139-46492139	-	UNKNOWN	Unknown	Unknown	M3522_1.02	1	584	243
ENSG00000012223	ENST00000231751	LTF	Unknown	soft_tissue	rhabdomyosarcoma	COSM3760124	c.140A>G	p.K47R	Substitution - Missense	3:46501213-46501213	-	UNKNOWN	Unknown	Unknown	M3522_1.02	1	584	47
ENSG00000012223	ENST00000231751	LTF	Unknown	large_intestine	carcinoma	COSM3760124	c.140A>G	p.K47R	Substitution - Missense	3:46501213-46501213	-	UNKNOWN	Unknown	Unknown	M3522_1.02	1	584	47
ENSG00000012223	ENST00000231751	LTF	Unknown	thyroid	other	COSM3760124	c.140A>G	p.K47R	Substitution - Missense	3:46501213-46501213	-	UNKNOWN	Unknown	Unknown	M3522_1.02	1	584	47
ENSG00000012223	ENST00000231751	LTF	Unknown	urinary_tract	carcinoma	COSM3760124	c.140A>G	p.K47R	Substitution - Missense	3:46501213-46501213	-	UNKNOWN	Unknown	Unknown	M3522_1.02	1	584	47
ENSG00000012223	ENST00000231751	LTF	Unknown	salivary_gland	carcinoma	COSM3760124	c.140A>G	p.K47R	Substitution - Missense	3:46501213-46501213	-	UNKNOWN	Unknown	Unknown	M3522_1.02	1	584	47
ENSG00000012223	ENST00000231751	LTF	Unknown	lung	carcinoma	COSM3760124	c.140A>G	p.K47R	Substitution - Missense	3:46501213-46501213	-	UNKNOWN	Unknown	Unknown	M3522_1.02	1	584	47
ENSG00000012223	ENST00000231751	LTF	Unknown	soft_tissue	rhabdomyosarcoma	COSM3760125	c.85G>A	p.A29T	Substitution - Missense	3:46501268-46501268	-	UNKNOWN	Unknown	Unknown	M3522_1.02	1	584	29
ENSG00000012223	ENST00000231751	LTF	Unknown	thyroid	other	COSM3760125	c.85G>A	p.A29T	Substitution - Missense	3:46501268-46501268	-	UNKNOWN	Unknown	Unknown	M3522_1.02	1	584	29
ENSG00000012223	ENST00000231751	LTF	Unknown	large_intestine	carcinoma	COSM3760125	c.85G>A	p.A29T	Substitution - Missense	3:46501268-46501268	-	UNKNOWN	Unknown	Unknown	M3522_1.02	1	584	29
ENSG00000012223	ENST00000231751	LTF	Unknown	urinary_tract	carcinoma	COSM3760125	c.85G>A	p.A29T	Substitution - Missense	3:46501268-46501268	-	UNKNOWN	Unknown	Unknown	M3522_1.02	1	584	29
ENSG00000012223	ENST00000231751	LTF	Unknown	pancreas	carcinoma	COSM3781638	c.1078C>T	p.R360W	Substitution - Missense	3:46490488-46490488	-	UNKNOWN	Unknown	Unknown	M3522_1.02	1	584	360
ENSG00000012223	ENST00000231751	LTF	Unknown	breast	carcinoma	COSM3823976	c.1299C>G	p.N433K	Substitution - Missense	3:46488803-46488803	-	UNKNOWN	Unknown	Unknown	M3522_1.02	1	584	433
ENSG00000012223	ENST00000231751	LTF	Unknown	breast	carcinoma	COSM3823977	c.513C>G	p.F171L	Substitution - Missense	3:46496919-46496919	-	UNKNOWN	Unknown	Unknown	M3522_1.02	1	584	171
ENSG00000012223	ENST00000231751	LTF	Unknown	lung	carcinoma	COSM384429	c.1502C>A	p.S501Y	Substitution - Missense	3:46486783-46486783	-	UNKNOWN	Unknown	Unknown	M3522_1.02	1	584	501
ENSG00000012223	ENST00000231751	LTF	Unknown	skin	malignant_melanoma	COSM3916138	c.415C>T	p.R139C	Substitution - Missense	3:46497370-46497370	-	UNKNOWN	Unknown	Unknown	M3522_1.02	1	584	139
ENSG00000012223	ENST00000231751	LTF	Unknown	haematopoietic_and_lymphoid_tissue	lymphoid_neoplasm	COSM3927376	c.833G>A	p.S278N	Substitution - Missense	3:46492034-46492034	-	UNKNOWN	Unknown	Unknown	M3522_1.02	1	584	278
ENSG00000012223	ENST00000231751	LTF	Unknown	lung	carcinoma	COSM392994	c.332A>G	p.Y111C	Substitution - Missense	3:46497453-46497453	-	UNKNOWN	Unknown	Unknown	M3522_1.02	1	584	111
ENSG00000012223	ENST00000231751	LTF	Unknown	haematopoietic_and_lymphoid_tissue	haematopoietic_neoplasm	COSM4002701	c.1737G>C	p.E579D	Substitution - Missense	3:46480958-46480958	-	UNKNOWN	Unknown	Unknown	M3522_1.02	1	584	579
ENSG00000012223	ENST00000231751	LTF	Unknown	lung	carcinoma	COSM4002701	c.1737G>C	p.E579D	Substitution - Missense	3:46480958-46480958	-	UNKNOWN	Unknown	Unknown	M3522_1.02	1	584	579
ENSG00000012223	ENST00000231751	LTF	Unknown	stomach	carcinoma	COSM4117889	c.1681G>A	p.V561I	Substitution - Missense	3:46482949-46482949	-	UNKNOWN	Unknown	Unknown	M3522_1.02	1	584	561
ENSG00000012223	ENST00000231751	LTF	Unknown	stomach	carcinoma	COSM4117890	c.1619G>A	p.S540N	Substitution - Missense	3:46484968-46484968	-	UNKNOWN	Unknown	Unknown	M3522_1.02	1	584	540
ENSG00000012223	ENST00000231751	LTF	Unknown	stomach	carcinoma	COSM4117891	c.1316G>T	p.S439I	Substitution - Missense	3:46487972-46487972	-	UNKNOWN	Unknown	Unknown	M3522_1.02	1	584	439
ENSG00000012223	ENST00000231751	LTF	Unknown	stomach	carcinoma	COSM4117892	c.1157G>A	p.G386D	Substitution - Missense	3:46490409-46490409	-	UNKNOWN	Unknown	Unknown	M3522_1.02	1	584	386
ENSG00000012223	ENST00000231751	LTF	Unknown	stomach	carcinoma	COSM4117893	c.968C>T	p.A323V	Substitution - Missense	3:46491433-46491433	-	UNKNOWN	Unknown	Unknown	M3522_1.02	1	584	323
ENSG00000012223	ENST00000231751	LTF	Unknown	stomach	carcinoma	COSM4117894	c.553T>A	p.F185I	Substitution - Missense	3:46496879-46496879	-	UNKNOWN	Unknown	Unknown	M3522_1.02	1	584	185
ENSG00000012223	ENST00000231751	LTF	Unknown	stomach	carcinoma	COSM4117896	c.218C>T	p.A73V	Substitution - Missense	3:46497878-46497878	-	UNKNOWN	Unknown	Unknown	M3522_1.02	1	584	73
ENSG00000012223	ENST00000231751	LTF	Unknown	thyroid	other	COSM4158063	c.814C>G	p.H272D	Substitution - Missense	3:46492053-46492053	-	UNKNOWN	Unknown	Unknown	M3522_1.02	1	584	272
ENSG00000012223	ENST00000231751	LTF	Unknown	skin	carcinoma	COSM4324573	c.589G>A	p.E197K	Substitution - Missense	3:46496843-46496843	-	UNKNOWN	Unknown	Unknown	M3522_1.02	1	584	197
ENSG00000012223	ENST00000231751	LTF	Unknown	skin	carcinoma	COSM4492482	c.398C>T	p.S133F	Substitution - Missense	3:46497387-46497387	-	UNKNOWN	Unknown	Unknown	M3522_1.02	1	584	133
ENSG00000012223	ENST00000231751	LTF	Unknown	skin	carcinoma	COSM4525837	c.1358G>A	p.G453E	Substitution - Missense	3:46486927-46486927	-	UNKNOWN	Unknown	Unknown	M3522_1.02	1	584	453
ENSG00000012223	ENST00000231751	LTF	Unknown	skin	carcinoma	COSM4566842	c.487_488CC>TT	p.P163F	Substitution - Missense	3:46497297-46497298	-	UNKNOWN	Unknown	Unknown	M3522_1.02	1	584	163
ENSG00000012223	ENST00000231751	LTF	Unknown	liver	carcinoma	COSM4797748	c.1654C>T	p.R552W	Substitution - Missense	3:46484933-46484933	-	UNKNOWN	Unknown	Unknown	M3522_1.02	1	584	552
ENSG00000012223	ENST00000231751	LTF	Unknown	kidney	carcinoma	COSM480117	c.266C>T	p.A89V	Substitution - Missense	3:46497830-46497830	-	UNKNOWN	Unknown	Unknown	M3522_1.02	1	584	89
ENSG00000012223	ENST00000231751	LTF	Unknown	skin	malignant_melanoma	COSM480117	c.266C>T	p.A89V	Substitution - Missense	3:46497830-46497830	-	UNKNOWN	Unknown	Unknown	M3522_1.02	1	584	89
ENSG00000012223	ENST00000231751	LTF	Unknown	pancreas	carcinoma	COSM4806710	c.314G>A	p.R105K	Substitution - Missense	3:46497782-46497782	-	UNKNOWN	Unknown	Unknown	M3522_1.02	1	584	105
ENSG00000012223	ENST00000231751	LTF	Unknown	cervix	carcinoma	COSM4838122	c.286G>T	p.V96L	Substitution - Missense	3:46497810-46497810	-	UNKNOWN	Unknown	Unknown	M3522_1.02	1	584	96
ENSG00000012223	ENST00000231751	LTF	Unknown	lung	carcinoma	COSM48510	c.1163T>A	p.V388E	Substitution - Missense	3:46490403-46490403	-	UNKNOWN	Unknown	Unknown	M3522_1.02	1	584	388
ENSG00000012223	ENST00000231751	LTF	Unknown	upper_aerodigestive_tract	carcinoma	COSM4889085	c.620C>T	p.P207L	Substitution - Missense	3:46496812-46496812	-	UNKNOWN	Unknown	Unknown	M3522_1.02	1	584	207
ENSG00000012223	ENST00000231751	LTF	Unknown	liver	carcinoma	COSM4940069	c.1745C>A	p.A582D	Substitution - Missense	3:46480950-46480950	-	UNKNOWN	Unknown	Unknown	M3522_1.02	1	584	582
ENSG00000012223	ENST00000231751	LTF	Unknown	liver	carcinoma	COSM4941077	c.803G>T	p.R268L	Substitution - Missense	3:46492064-46492064	-	UNKNOWN	Unknown	Unknown	M3522_1.02	1	584	268
ENSG00000012223	ENST00000231751	LTF	Unknown	oesophagus	carcinoma	COSM4982275	c.1388C>T	p.S463L	Substitution - Missense	3:46486897-46486897	-	UNKNOWN	Unknown	Unknown	M3522_1.02	1	584	463
ENSG00000012223	ENST00000231751	LTF	Unknown	large_intestine	carcinoma	COSM5344480	c.374T>C	p.L125P	Substitution - Missense	3:46497411-46497411	-	UNKNOWN	Unknown	Unknown	M3522_1.02	1	584	125
ENSG00000012223	ENST00000231751	LTF	Unknown	skin	malignant_melanoma	COSM5399450	c.1258A>G	p.T420A	Substitution - Missense	3:46488844-46488844	-	UNKNOWN	Unknown	Unknown	M3522_1.02	1	584	420
ENSG00000012223	ENST00000231751	LTF	Unknown	skin	malignant_melanoma	COSM5399451	c.154C>T	p.P52S	Substitution - Missense	3:46501199-46501199	-	UNKNOWN	Unknown	Unknown	M3522_1.02	1	584	52
ENSG00000012223	ENST00000231751	LTF	Unknown	haematopoietic_and_lymphoid_tissue	lymphoid_neoplasm	COSM5417217	c.1138T>C	p.W380R	Substitution - Missense	3:46490428-46490428	-	UNKNOWN	Unknown	Unknown	M3522_1.02	1	584	380
ENSG00000012223	ENST00000231751	LTF	Unknown	large_intestine	carcinoma	COSM5471740	c.340G>A	p.V114M	Substitution - Missense	3:46497445-46497445	-	UNKNOWN	Unknown	Unknown	M3522_1.02	1	584	114
ENSG00000012223	ENST00000231751	LTF	Unknown	NS	malignant_melanoma	COSM5534104	c.608C>T	p.S203F	Substitution - Missense	3:46496824-46496824	-	UNKNOWN	Unknown	Unknown	M3522_1.02	1	584	203
ENSG00000012223	ENST00000231751	LTF	Unknown	prostate	carcinoma	COSM5552373	c.176A>C	p.D59A	Substitution - Missense	3:46501177-46501177	-	UNKNOWN	Unknown	Unknown	M3522_1.02	1	584	59
ENSG00000012223	ENST00000231751	LTF	Unknown	large_intestine	carcinoma	COSM5588220	c.1637G>A	p.G546D	Substitution - Missense	3:46484950-46484950	-	UNKNOWN	Unknown	Unknown	M3522_1.02	1	584	546
ENSG00000012223	ENST00000231751	LTF	Unknown	skin	malignant_melanoma	COSM5588220	c.1637G>A	p.G546D	Substitution - Missense	3:46484950-46484950	-	UNKNOWN	Unknown	Unknown	M3522_1.02	1	584	546
ENSG00000012223	ENST00000231751	LTF	Unknown	skin	malignant_melanoma	COSM5591741	c.1153G>A	p.E385K	Substitution - Missense	3:46490413-46490413	-	UNKNOWN	Unknown	Unknown	M3522_1.02	1	584	385
ENSG00000012223	ENST00000231751	LTF	Unknown	skin	malignant_melanoma	COSM5605860	c.5A>C	p.K2T	Substitution - Missense	3:46506353-46506353	-	UNKNOWN	Unknown	Unknown	M3522_1.02	1	584	2
ENSG00000012223	ENST00000231751	LTF	Unknown	skin	malignant_melanoma	COSM5724699	c.850G>A	p.D284N	Substitution - Missense	3:46492017-46492017	-	UNKNOWN	Unknown	Unknown	M3522_1.02	1	584	284
ENSG00000012223	ENST00000231751	LTF	Unknown	large_intestine	carcinoma	COSM5756284	c.1451G>T	p.R484M	Substitution - Missense	3:46486834-46486834	-	UNKNOWN	Unknown	Unknown	M3522_1.02	1	584	484
ENSG00000012223	ENST00000231751	LTF	Unknown	NS	malignant_melanoma	COSM5864599	c.1538C>T	p.A513V	Substitution - Missense	3:46485049-46485049	-	UNKNOWN	Unknown	Unknown	M3522_1.02	1	584	513
ENSG00000012223	ENST00000231751	LTF	Unknown	large_intestine	carcinoma	COSM5864599	c.1538C>T	p.A513V	Substitution - Missense	3:46485049-46485049	-	UNKNOWN	Unknown	Unknown	M3522_1.02	1	584	513
ENSG00000012223	ENST00000231751	LTF	Unknown	NS	malignant_melanoma	COSM5864600	c.1079G>A	p.R360Q	Substitution - Missense	3:46490487-46490487	-	UNKNOWN	Unknown	Unknown	M3522_1.02	1	584	360
ENSG00000012223	ENST00000231751	LTF	Unknown	NS	malignant_melanoma	COSM5864601	c.662G>A	p.G221E	Substitution - Missense	3:46495836-46495836	-	UNKNOWN	Unknown	Unknown	M3522_1.02	1	584	221
ENSG00000012223	ENST00000231751	LTF	Unknown	skin	carcinoma	COSM5918161	c.1382G>A	p.R461K	Substitution - Missense	3:46486903-46486903	-	UNKNOWN	Unknown	Unknown	M3522_1.02	1	584	461
ENSG00000012223	ENST00000231751	LTF	Unknown	large_intestine	carcinoma	COSM6026803	c.1612C>T	p.P538S	Substitution - Missense	3:46484975-46484975	-	UNKNOWN	Unknown	Unknown	M3522_1.02	1	584	538
ENSG00000012223	ENST00000231751	LTF	Unknown	lung	carcinoma	COSM6097597	c.850G>C	p.D284H	Substitution - Missense	3:46492017-46492017	-	UNKNOWN	Unknown	Unknown	M3522_1.02	1	584	284
ENSG00000012223	ENST00000231751	LTF	Unknown	lung	carcinoma	COSM6097599	c.1549G>T	p.D517Y	Substitution - Missense	3:46485038-46485038	-	UNKNOWN	Unknown	Unknown	M3522_1.02	1	584	517
ENSG00000012223	ENST00000231751	LTF	Unknown	lung	carcinoma	COSM6164625	c.1488C>A	p.F496L	Substitution - Missense	3:46486797-46486797	-	UNKNOWN	Unknown	Unknown	M3522_1.02	1	584	496
ENSG00000012223	ENST00000231751	LTF	Unknown	liver	other	COSM6244183	c.1081C>A	p.R361S	Substitution - Missense	3:46490485-46490485	-	UNKNOWN	Unknown	Unknown	M3522_1.02	1	584	361
ENSG00000012223	ENST00000231751	LTF	Unknown	liver	other	COSM6341764	c.1454C>A	p.T485N	Substitution - Missense	3:46486831-46486831	-	UNKNOWN	Unknown	Unknown	M3522_1.02	1	584	485
ENSG00000012223	ENST00000231751	LTF	Unknown	thyroid	carcinoma	COSM6375433	c.1487T>A	p.F496Y	Substitution - Missense	3:46486798-46486798	-	UNKNOWN	Unknown	Unknown	M3522_1.02	1	584	496
ENSG00000012223	ENST00000231751	LTF	Unknown	thyroid	carcinoma	COSM6405074	c.1090G>T	p.V364F	Substitution - Missense	3:46490476-46490476	-	UNKNOWN	Unknown	Unknown	M3522_1.02	1	584	364
ENSG00000012223	ENST00000231751	LTF	Unknown	thyroid	carcinoma	COSM6408191	c.1205T>C	p.L402P	Substitution - Missense	3:46490361-46490361	-	UNKNOWN	Unknown	Unknown	M3522_1.02	1	584	402
ENSG00000012223	ENST00000231751	LTF	Unknown	thyroid	carcinoma	COSM6413499	c.787G>T	p.D263Y	Substitution - Missense	3:46492080-46492080	-	UNKNOWN	Unknown	Unknown	M3522_1.02	1	584	263
ENSG00000012223	ENST00000231751	LTF	Unknown	thyroid	carcinoma	COSM6427630	c.366C>A	p.S122R	Substitution - Missense	3:46497419-46497419	-	UNKNOWN	Unknown	Unknown	M3522_1.02	1	584	122
ENSG00000012223	ENST00000231751	LTF	Unknown	lung	carcinoma	COSM6544405	c.752C>A	p.P251Q	Substitution - Missense	3:46492115-46492115	-	UNKNOWN	Unknown	Unknown	M3522_1.02	1	584	251
ENSG00000012223	ENST00000231751	LTF	Unknown	breast	carcinoma	COSM6578529	c.1586A>T	p.D529V	Substitution - Missense	3:46485001-46485001	-	UNKNOWN	Unknown	Unknown	M3522_1.02	1	584	529
ENSG00000012223	ENST00000231751	LTF	Unknown	large_intestine	carcinoma	COSM6705073	c.310G>A	p.E104K	Substitution - Missense	3:46497786-46497786	-	UNKNOWN	Unknown	Unknown	M3522_1.02	1	584	104
ENSG00000012223	ENST00000231751	LTF	Unknown	large_intestine	carcinoma	COSM6705074	c.535G>A	p.G179S	Substitution - Missense	3:46496897-46496897	-	UNKNOWN	Unknown	Unknown	M3522_1.02	1	584	179
ENSG00000012223	ENST00000231751	LTF	Unknown	large_intestine	carcinoma	COSM6705075	c.293C>T	p.A98V	Substitution - Missense	3:46497803-46497803	-	UNKNOWN	Unknown	Unknown	M3522_1.02	1	584	98
ENSG00000012223	ENST00000231751	LTF	Unknown	large_intestine	carcinoma	COSM6705076	c.764G>A	p.R255Q	Substitution - Missense	3:46492103-46492103	-	UNKNOWN	Unknown	Unknown	M3522_1.02	1	584	255
ENSG00000012223	ENST00000231751	LTF	Unknown	large_intestine	carcinoma	COSM6705078	c.520G>T	p.A174S	Substitution - Missense	3:46496912-46496912	-	UNKNOWN	Unknown	Unknown	M3522_1.02	1	584	174
ENSG00000012223	ENST00000231751	LTF	Unknown	large_intestine	carcinoma	COSM6705079	c.1619G>C	p.S540T	Substitution - Missense	3:46484968-46484968	-	UNKNOWN	Unknown	Unknown	M3522_1.02	1	584	540
ENSG00000012223	ENST00000231751	LTF	Unknown	large_intestine	carcinoma	COSM6705080	c.266C>G	p.A89G	Substitution - Missense	3:46497830-46497830	-	UNKNOWN	Unknown	Unknown	M3522_1.02	1	584	89
ENSG00000012223	ENST00000231751	LTF	Unknown	large_intestine	carcinoma	COSM6705083	c.1075G>T	p.A359S	Substitution - Missense	3:46490491-46490491	-	UNKNOWN	Unknown	Unknown	M3522_1.02	1	584	359
ENSG00000012223	ENST00000231751	LTF	Unknown	large_intestine	carcinoma	COSM6705085	c.745C>A	p.L249I	Substitution - Missense	3:46492122-46492122	-	UNKNOWN	Unknown	Unknown	M3522_1.02	1	584	249
ENSG00000012223	ENST00000231751	LTF	Unknown	large_intestine	carcinoma	COSM6705086	c.1072G>T	p.A358S	Substitution - Missense	3:46490494-46490494	-	UNKNOWN	Unknown	Unknown	M3522_1.02	1	584	358
ENSG00000012223	ENST00000231751	LTF	Unknown	large_intestine	carcinoma	COSM6705089	c.887A>G	p.K296R	Substitution - Missense	3:46491514-46491514	-	UNKNOWN	Unknown	Unknown	M3522_1.02	1	584	296
ENSG00000012223	ENST00000231751	LTF	Unknown	large_intestine	carcinoma	COSM6705092	c.1609G>A	p.V537M	Substitution - Missense	3:46484978-46484978	-	UNKNOWN	Unknown	Unknown	M3522_1.02	1	584	537
ENSG00000012223	ENST00000231751	LTF	Unknown	central_nervous_system	glioma	COSM6836004	c.78G>C	p.Q26H	Substitution - Missense	3:46501275-46501275	-	UNKNOWN	Unknown	Unknown	M3522_1.02	1	584	26
ENSG00000012223	ENST00000231751	LTF	Unknown	central_nervous_system	glioma	COSM6840427	c.1367C>T	p.A456V	Substitution - Missense	3:46486918-46486918	-	UNKNOWN	Unknown	Unknown	M3522_1.02	1	584	456
ENSG00000012223	ENST00000231751	LTF	Unknown	urinary_tract	carcinoma	COSM7102544	c.135G>A	p.M45I	Substitution - Missense	3:46501218-46501218	-	UNKNOWN	Unknown	Unknown	M3522_1.02	1	584	45
ENSG00000012223	ENST00000231751	LTF	Unknown	urinary_tract	carcinoma	COSM7151467	c.10G>A	p.V4I	Substitution - Missense	3:46506348-46506348	-	UNKNOWN	Unknown	Unknown	M3522_1.02	1	584	4
ENSG00000012223	ENST00000231751	LTF	Unknown	urinary_tract	carcinoma	COSM7181708	c.1589A>T	p.E530V	Substitution - Missense	3:46484998-46484998	-	UNKNOWN	Unknown	Unknown	M3522_1.02	1	584	530
ENSG00000012223	ENST00000231751	LTF	Unknown	liver	other	COSM7199039	c.358G>T	p.G120C	Substitution - Missense	3:46497427-46497427	-	UNKNOWN	Unknown	Unknown	M3522_1.02	1	584	120
ENSG00000012223	ENST00000231751	LTF	Unknown	large_intestine	carcinoma	COSM7260340	c.1588G>A	p.E530K	Substitution - Missense	3:46484999-46484999	-	UNKNOWN	Unknown	Unknown	M3522_1.02	1	584	530
ENSG00000012223	ENST00000231751	LTF	Unknown	lung	carcinoma	COSM730753	c.1330C>A	p.P444T	Substitution - Missense	3:46487958-46487958	-	UNKNOWN	Unknown	Unknown	M3522_1.02	1	584	444
ENSG00000012223	ENST00000231751	LTF	Unknown	biliary_tract	carcinoma	COSM7320869	c.607T>C	p.S203P	Substitution - Missense	3:46496825-46496825	-	UNKNOWN	Unknown	Unknown	M3522_1.02	1	584	203
ENSG00000012223	ENST00000231751	LTF	Unknown	biliary_tract	carcinoma	COSM7324041	c.645C>G	p.F215L	Substitution - Missense	3:46496787-46496787	-	UNKNOWN	Unknown	Unknown	M3522_1.02	1	584	215
ENSG00000012223	ENST00000231751	LTF	Unknown	lung	carcinoma	COSM7375839	c.185T>A	p.I62N	Substitution - Missense	3:46501168-46501168	-	UNKNOWN	Unknown	Unknown	M3522_1.02	1	584	62
ENSG00000012223	ENST00000231751	LTF	Unknown	lung	carcinoma	COSM7375840	c.896A>G	p.K299R	Substitution - Missense	3:46491505-46491505	-	UNKNOWN	Unknown	Unknown	M3522_1.02	1	584	299
ENSG00000012223	ENST00000231751	LTF	Unknown	ovary	carcinoma	COSM78025	c.357G>C	p.K119N	Substitution - Missense	3:46497428-46497428	-	UNKNOWN	Unknown	Unknown	M3522_1.02	1	584	119
ENSG00000012504	ENST00000548884	NR1H4	Nuclear receptor	large_intestine	carcinoma	COSM1217776	c.593T>C	p.L198S	Substitution - Missense	12:100928674-100928674	+	zf-C4	PF00105	IPR001628	M3300_1.02	135	204	198
ENSG00000012504	ENST00000548884	NR1H4	Nuclear receptor	large_intestine	carcinoma	COSM1365173	c.530G>T	p.R177I	Substitution - Missense	12:100926320-100926320	+	zf-C4	PF00105	IPR001628	M3300_1.02	135	204	177
ENSG00000012504	ENST00000548884	NR1H4	Nuclear receptor	skin	malignant_melanoma	COSM1677274	c.527G>A	p.R176Q	Substitution - Missense	12:100926317-100926317	+	zf-C4	PF00105	IPR001628	M3300_1.02	135	204	176
ENSG00000012504	ENST00000548884	NR1H4	Nuclear receptor	large_intestine	carcinoma	COSM1677274	c.527G>A	p.R176Q	Substitution - Missense	12:100926317-100926317	+	zf-C4	PF00105	IPR001628	M3300_1.02	135	204	176
ENSG00000012504	ENST00000548884	NR1H4	Nuclear receptor	large_intestine	carcinoma	COSM2062749	c.530G>A	p.R177K	Substitution - Missense	12:100926320-100926320	+	zf-C4	PF00105	IPR001628	M3300_1.02	135	204	177
ENSG00000012504	ENST00000548884	NR1H4	Nuclear receptor	pancreas	carcinoma	COSM218371	c.445G>T	p.G149C	Substitution - Missense	12:100904921-100904921	+	zf-C4	PF00105	IPR001628	M3300_1.02	135	204	149
ENSG00000012504	ENST00000548884	NR1H4	Nuclear receptor	skin	malignant_melanoma	COSM3454991	c.503A>G	p.N168S	Substitution - Missense	12:100926293-100926293	+	zf-C4	PF00105	IPR001628	M3300_1.02	135	204	168
ENSG00000012504	ENST00000548884	NR1H4	Nuclear receptor	oesophagus	carcinoma	COSM4430162	c.445G>A	p.G149S	Substitution - Missense	12:100904921-100904921	+	zf-C4	PF00105	IPR001628	M3300_1.02	135	204	149
ENSG00000012504	ENST00000548884	NR1H4	Nuclear receptor	large_intestine	carcinoma	COSM4707962	c.450C>A	p.F150L	Substitution - Missense	12:100926240-100926240	+	zf-C4	PF00105	IPR001628	M3300_1.02	135	204	150
ENSG00000012504	ENST00000548884	NR1H4	Nuclear receptor	liver	carcinoma	COSM4779164	c.605A>G	p.Q202R	Substitution - Missense	12:100928686-100928686	+	zf-C4	PF00105	IPR001628	M3300_1.02	135	204	202
ENSG00000012504	ENST00000548884	NR1H4	Nuclear receptor	oesophagus	carcinoma	COSM5643683	c.581C>T	p.A194V	Substitution - Missense	12:100926371-100926371	+	zf-C4	PF00105	IPR001628	M3300_1.02	135	204	194
ENSG00000012504	ENST00000548884	NR1H4	Nuclear receptor	skin	carcinoma	COSM5920479	c.428C>T	p.T143I	Substitution - Missense	12:100904904-100904904	+	zf-C4	PF00105	IPR001628	M3300_1.02	135	204	143
ENSG00000012504	ENST00000548884	NR1H4	Nuclear receptor	skin	carcinoma	COSM6019239	c.600A>T	p.E200D	Substitution - Missense	12:100928681-100928681	+	zf-C4	PF00105	IPR001628	M3300_1.02	135	204	200
ENSG00000012504	ENST00000548884	NR1H4	Nuclear receptor	haematopoietic_and_lymphoid_tissue	lymphoid_neoplasm	COSM6022276	c.520T>C	p.Y174H	Substitution - Missense	12:100926310-100926310	+	zf-C4	PF00105	IPR001628	M3300_1.02	135	204	174
ENSG00000012504	ENST00000548884	NR1H4	Nuclear receptor	lung	carcinoma	COSM6070691	c.583G>A	p.E195K	Substitution - Missense	12:100926373-100926373	+	zf-C4	PF00105	IPR001628	M3300_1.02	135	204	195
ENSG00000012504	ENST00000548884	NR1H4	Nuclear receptor	lung	carcinoma	COSM6070693	c.570G>A	p.M190I	Substitution - Missense	12:100926360-100926360	+	zf-C4	PF00105	IPR001628	M3300_1.02	135	204	190
ENSG00000012504	ENST00000548884	NR1H4	Nuclear receptor	lung	carcinoma	COSM6070695	c.459A>T	p.R153S	Substitution - Missense	12:100926249-100926249	+	zf-C4	PF00105	IPR001628	M3300_1.02	135	204	153
ENSG00000012504	ENST00000548884	NR1H4	Nuclear receptor	lung	carcinoma	COSM6135008	c.458G>C	p.R153T	Substitution - Missense	12:100926248-100926248	+	zf-C4	PF00105	IPR001628	M3300_1.02	135	204	153
ENSG00000012504	ENST00000548884	NR1H4	Nuclear receptor	lung	carcinoma	COSM6483108	c.485A>T	p.K162M	Substitution - Missense	12:100926275-100926275	+	zf-C4	PF00105	IPR001628	M3300_1.02	135	204	162
ENSG00000012504	ENST00000548884	NR1H4	Nuclear receptor	lung	carcinoma	COSM6490082	c.427A>T	p.T143S	Substitution - Missense	12:100904903-100904903	+	zf-C4	PF00105	IPR001628	M3300_1.02	135	204	143
ENSG00000012504	ENST00000548884	NR1H4	Nuclear receptor	endometrium	carcinoma	COSM933831	c.458G>T	p.R153I	Substitution - Missense	12:100926248-100926248	+	zf-C4	PF00105	IPR001628	M3300_1.02	135	204	153
ENSG00000016082	ENST00000230658	ISL1	Homeodomain	endometrium	carcinoma	COSM1068560	c.568G>A	p.E190K	Substitution - Missense	5:50685569-50685569	+	Homeobox	PF00046	IPR001356	M3484_1.02	182	238	190
ENSG00000016082	ENST00000230658	ISL1	Homeodomain	skin	carcinoma	COSM136480	c.547C>T	p.R183C	Substitution - Missense	5:50685548-50685548	+	Homeobox	PF00046	IPR001356	M3484_1.02	182	238	183
ENSG00000016082	ENST00000230658	ISL1	Homeodomain	large_intestine	carcinoma	COSM1496125	c.623C>T	p.A208V	Substitution - Missense	5:50685624-50685624	+	Homeobox	PF00046	IPR001356	M3484_1.02	182	238	208
ENSG00000016082	ENST00000230658	ISL1	Homeodomain	kidney	carcinoma	COSM1496125	c.623C>T	p.A208V	Substitution - Missense	5:50685624-50685624	+	Homeobox	PF00046	IPR001356	M3484_1.02	182	238	208
ENSG00000016082	ENST00000230658	ISL1	Homeodomain	large_intestine	carcinoma	COSM269391	c.697C>T	p.R233W	Substitution - Missense	5:50685698-50685698	+	Homeobox	PF00046	IPR001356	M3484_1.02	182	238	233
ENSG00000016082	ENST00000230658	ISL1	Homeodomain	haematopoietic_and_lymphoid_tissue	lymphoid_neoplasm	COSM269391	c.697C>T	p.R233W	Substitution - Missense	5:50685698-50685698	+	Homeobox	PF00046	IPR001356	M3484_1.02	182	238	233
ENSG00000016082	ENST00000230658	ISL1	Homeodomain	small_intestine	adenoma	COSM269391	c.697C>T	p.R233W	Substitution - Missense	5:50685698-50685698	+	Homeobox	PF00046	IPR001356	M3484_1.02	182	238	233
ENSG00000016082	ENST00000230658	ISL1	Homeodomain	lung	carcinoma	COSM333008	c.632A>T	p.K211M	Substitution - Missense	5:50685633-50685633	+	Homeobox	PF00046	IPR001356	M3484_1.02	182	238	211
ENSG00000016082	ENST00000230658	ISL1	Homeodomain	large_intestine	carcinoma	COSM3343254	c.589C>T	p.R197W	Substitution - Missense	5:50685590-50685590	+	Homeobox	PF00046	IPR001356	M3484_1.02	182	238	197
ENSG00000016082	ENST00000230658	ISL1	Homeodomain	lung	carcinoma	COSM353380	c.547C>A	p.R183S	Substitution - Missense	5:50685548-50685548	+	Homeobox	PF00046	IPR001356	M3484_1.02	182	238	183
ENSG00000016082	ENST00000230658	ISL1	Homeodomain	stomach	carcinoma	COSM3855459	c.553C>T	p.R185W	Substitution - Missense	5:50685554-50685554	+	Homeobox	PF00046	IPR001356	M3484_1.02	182	238	185
ENSG00000016082	ENST00000230658	ISL1	Homeodomain	central_nervous_system	glioma	COSM4423505	c.680T>A	p.V227D	Substitution - Missense	5:50685681-50685681	+	Homeobox	PF00046	IPR001356	M3484_1.02	182	238	227
ENSG00000016082	ENST00000230658	ISL1	Homeodomain	kidney	carcinoma	COSM482861	c.634G>C	p.E212Q	Substitution - Missense	5:50685635-50685635	+	Homeobox	PF00046	IPR001356	M3484_1.02	182	238	212
ENSG00000016082	ENST00000230658	ISL1	Homeodomain	liver	carcinoma	COSM4927460	c.665C>A	p.P222H	Substitution - Missense	5:50685666-50685666	+	Homeobox	PF00046	IPR001356	M3484_1.02	182	238	222
ENSG00000016082	ENST00000230658	ISL1	Homeodomain	oesophagus	carcinoma	COSM5636938	c.590G>A	p.R197Q	Substitution - Missense	5:50685591-50685591	+	Homeobox	PF00046	IPR001356	M3484_1.02	182	238	197
ENSG00000016082	ENST00000230658	ISL1	Homeodomain	central_nervous_system	glioma	COSM5711918	c.702C>G	p.C234W	Substitution - Missense	5:50685703-50685703	+	Homeobox	PF00046	IPR001356	M3484_1.02	182	238	234
ENSG00000016082	ENST00000230658	ISL1	Homeodomain	haematopoietic_and_lymphoid_tissue	haematopoietic_neoplasm	COSM5802631	c.650T>C	p.M217T	Substitution - Missense	5:50685651-50685651	+	Homeobox	PF00046	IPR001356	M3484_1.02	182	238	217
ENSG00000016082	ENST00000230658	ISL1	Homeodomain	skin	carcinoma	COSM5904249	c.665C>T	p.P222L	Substitution - Missense	5:50685666-50685666	+	Homeobox	PF00046	IPR001356	M3484_1.02	182	238	222
ENSG00000016082	ENST00000230658	ISL1	Homeodomain	upper_aerodigestive_tract	carcinoma	COSM5982218	c.548G>A	p.R183H	Substitution - Missense	5:50685549-50685549	+	Homeobox	PF00046	IPR001356	M3484_1.02	182	238	183
ENSG00000016082	ENST00000230658	ISL1	Homeodomain	lung	carcinoma	COSM6171242	c.658C>T	p.L220F	Substitution - Missense	5:50685659-50685659	+	Homeobox	PF00046	IPR001356	M3484_1.02	182	238	220
ENSG00000016082	ENST00000230658	ISL1	Homeodomain	thyroid	carcinoma	COSM6388703	c.557C>A	p.T186N	Substitution - Missense	5:50685558-50685558	+	Homeobox	PF00046	IPR001356	M3484_1.02	182	238	186
ENSG00000016082	ENST00000230658	ISL1	Homeodomain	lung	carcinoma	COSM6476540	c.610C>A	p.P204T	Substitution - Missense	5:50685611-50685611	+	Homeobox	PF00046	IPR001356	M3484_1.02	182	238	204
ENSG00000016082	ENST00000230658	ISL1	Homeodomain	lung	carcinoma	COSM6513057	c.708C>A	p.D236E	Substitution - Missense	5:50685709-50685709	+	Homeobox	PF00046	IPR001356	M3484_1.02	182	238	236
ENSG00000016082	ENST00000230658	ISL1	Homeodomain	lung	carcinoma	COSM6546243	c.550G>T	p.V184L	Substitution - Missense	5:50685551-50685551	+	Homeobox	PF00046	IPR001356	M3484_1.02	182	238	184
ENSG00000016082	ENST00000230658	ISL1	Homeodomain	peritoneum	carcinoma	COSM6855565	c.550G>A	p.V184M	Substitution - Missense	5:50685551-50685551	+	Homeobox	PF00046	IPR001356	M3484_1.02	182	238	184
ENSG00000016082	ENST00000230658	ISL1	Homeodomain	urinary_tract	carcinoma	COSM7167757	c.711G>C	p.K237N	Substitution - Missense	5:50685712-50685712	+	Homeobox	PF00046	IPR001356	M3484_1.02	182	238	237
ENSG00000016082	ENST00000230658	ISL1	Homeodomain	urinary_tract	carcinoma	COSM7181548	c.630G>T	p.M210I	Substitution - Missense	5:50685631-50685631	+	Homeobox	PF00046	IPR001356	M3484_1.02	182	238	210
ENSG00000016082	ENST00000230658	ISL1	Homeodomain	large_intestine	carcinoma	COSM7286537	c.683G>T	p.W228L	Substitution - Missense	5:50685684-50685684	+	Homeobox	PF00046	IPR001356	M3484_1.02	182	238	228
ENSG00000019549	ENST00000020945	SNAI2	C2H2 ZF	endometrium	carcinoma	COSM1100346	c.682C>A	p.L228M	Substitution - Missense	8:49831491-49831491	-	zf-C2H2	PF00096	IPR007087	M3877_1.02	213	235	228
ENSG00000019549	ENST00000020945	SNAI2	C2H2 ZF	endometrium	carcinoma	COSM1100349	c.523A>G	p.K175E	Substitution - Missense	8:49832557-49832557	-	zf-C2H2	PF00096	IPR007087	M3877_1.02	159	181	175
ENSG00000019549	ENST00000020945	SNAI2	C2H2 ZF	stomach	carcinoma	COSM1226930	c.614G>T	p.R205I	Substitution - Missense	8:49832466-49832466	-	zf-C2H2	PF00096	IPR007087	M3877_1.02	185	207	205
ENSG00000019549	ENST00000020945	SNAI2	C2H2 ZF	large_intestine	carcinoma	COSM1226930	c.614G>T	p.R205I	Substitution - Missense	8:49832466-49832466	-	zf-C2H2	PF00096	IPR007087	M3877_1.02	185	207	205
ENSG00000019549	ENST00000020945	SNAI2	C2H2 ZF	oesophagus	carcinoma	COSM1266321	c.404A>G	p.K135R	Substitution - Missense	8:49832676-49832676	-	zf-C2H2	PF00096	IPR007087	M3877_1.02	128	151	135
ENSG00000019549	ENST00000020945	SNAI2	C2H2 ZF	large_intestine	carcinoma	COSM1457386	c.783A>T	p.E261D	Substitution - Missense	8:49831390-49831390	-	zf-C2H2	PF00096	IPR007087	M3877_1.02	241	265	261
ENSG00000019549	ENST00000020945	SNAI2	C2H2 ZF	central_nervous_system	glioma	COSM1457390	c.401A>G	p.N134S	Substitution - Missense	8:49832679-49832679	-	zf-C2H2	PF00096	IPR007087	M3877_1.02	128	151	134
ENSG00000019549	ENST00000020945	SNAI2	C2H2 ZF	haematopoietic_and_lymphoid_tissue	haematopoietic_neoplasm	COSM1673895	c.603A>T	p.Q201H	Substitution - Missense	8:49832477-49832477	-	zf-C2H2	PF00096	IPR007087	M3877_1.02	185	207	201
ENSG00000019549	ENST00000020945	SNAI2	C2H2 ZF	large_intestine	carcinoma	COSM258068	c.422C>T	p.S141F	Substitution - Missense	8:49832658-49832658	-	zf-C2H2	PF00096	IPR007087	M3877_1.02	128	151	141
ENSG00000019549	ENST00000020945	SNAI2	C2H2 ZF	lung	carcinoma	COSM2718126	c.774A>C	p.K258N	Substitution - Missense	8:49831399-49831399	-	zf-C2H2	PF00096	IPR007087	M3877_1.02	241	265	258
ENSG00000019549	ENST00000020945	SNAI2	C2H2 ZF	large_intestine	carcinoma	COSM2718129	c.536G>A	p.R179Q	Substitution - Missense	8:49832544-49832544	-	zf-C2H2	PF00096	IPR007087	M3877_1.02	159	181	179
ENSG00000019549	ENST00000020945	SNAI2	C2H2 ZF	large_intestine	carcinoma	COSM2718130	c.517G>A	p.A173T	Substitution - Missense	8:49832563-49832563	-	zf-C2H2	PF00096	IPR007087	M3877_1.02	159	181	173
ENSG00000019549	ENST00000020945	SNAI2	C2H2 ZF	thyroid	carcinoma	COSM2718130	c.517G>A	p.A173T	Substitution - Missense	8:49832563-49832563	-	zf-C2H2	PF00096	IPR007087	M3877_1.02	159	181	173
ENSG00000019549	ENST00000020945	SNAI2	C2H2 ZF	haematopoietic_and_lymphoid_tissue	lymphoid_neoplasm	COSM2718130	c.517G>A	p.A173T	Substitution - Missense	8:49832563-49832563	-	zf-C2H2	PF00096	IPR007087	M3877_1.02	159	181	173
ENSG00000019549	ENST00000020945	SNAI2	C2H2 ZF	pancreas	carcinoma	COSM3395344	c.782A>T	p.E261V	Substitution - Missense	8:49831391-49831391	-	zf-C2H2	PF00096	IPR007087	M3877_1.02	241	265	261
ENSG00000019549	ENST00000020945	SNAI2	C2H2 ZF	central_nervous_system	glioma	COSM3413047	c.657C>A	p.N219K	Substitution - Missense	8:49831516-49831516	-	zf-C2H2	PF00096	IPR007087	M3877_1.02	213	235	219
ENSG00000019549	ENST00000020945	SNAI2	C2H2 ZF	lung	carcinoma	COSM387892	c.764T>C	p.L255P	Substitution - Missense	8:49831409-49831409	-	zf-C2H2	PF00096	IPR007087	M3877_1.02	241	265	255
ENSG00000019549	ENST00000020945	SNAI2	C2H2 ZF	stomach	carcinoma	COSM3900496	c.745A>C	p.T249P	Substitution - Missense	8:49831428-49831428	-	zf-C2H2	PF00096	IPR007087	M3877_1.02	241	265	249
ENSG00000019549	ENST00000020945	SNAI2	C2H2 ZF	stomach	carcinoma	COSM4754874	c.733A>G	p.N245D	Substitution - Missense	8:49831440-49831440	-	zf-C2H2	PF00096	IPR007087	M3877_1.02	241	265	245
ENSG00000019549	ENST00000020945	SNAI2	C2H2 ZF	stomach	carcinoma	COSM5063242	c.517G>T	p.A173S	Substitution - Missense	8:49832563-49832563	-	zf-C2H2	PF00096	IPR007087	M3877_1.02	159	181	173
ENSG00000019549	ENST00000020945	SNAI2	C2H2 ZF	bone	osteosarcoma	COSM5758522	c.752C>G	p.S251C	Substitution - Missense	8:49831421-49831421	-	zf-C2H2	PF00096	IPR007087	M3877_1.02	241	265	251
ENSG00000019549	ENST00000020945	SNAI2	C2H2 ZF	skin	carcinoma	COSM5919649	c.388T>G	p.C130G	Substitution - Missense	8:49832692-49832692	-	zf-C2H2	PF00096	IPR007087	M3877_1.02	128	151	130
ENSG00000019549	ENST00000020945	SNAI2	C2H2 ZF	lung	carcinoma	COSM6180841	c.424_425GG>TT	p.G142L	Substitution - Missense	8:49832655-49832656	-	zf-C2H2	PF00096	IPR007087	M3877_1.02	128	151	142
ENSG00000019549	ENST00000020945	SNAI2	C2H2 ZF	liver	other	COSM6258100	c.590C>A	p.P197H	Substitution - Missense	8:49832490-49832490	-	zf-C2H2	PF00096	IPR007087	M3877_1.02	185	207	197
ENSG00000019549	ENST00000020945	SNAI2	C2H2 ZF	large_intestine	carcinoma	COSM6785861	c.564G>T	p.K188N	Substitution - Missense	8:49832516-49832516	-	zf-C2H2	PF00096	IPR007087	M3877_1.02	185	207	188
ENSG00000019549	ENST00000020945	SNAI2	C2H2 ZF	haematopoietic_and_lymphoid_tissue	lymphoid_neoplasm	COSM7000567	c.535C>T	p.R179W	Substitution - Missense	8:49832545-49832545	-	zf-C2H2	PF00096	IPR007087	M3877_1.02	159	181	179
ENSG00000019549	ENST00000020945	SNAI2	C2H2 ZF	ovary	carcinoma	COSM72747	c.400A>G	p.N134D	Substitution - Missense	8:49832680-49832680	-	zf-C2H2	PF00096	IPR007087	M3877_1.02	128	151	134
ENSG00000019549	ENST00000020945	SNAI2	C2H2 ZF	lung	carcinoma	COSM751323	c.614G>A	p.R205K	Substitution - Missense	8:49832466-49832466	-	zf-C2H2	PF00096	IPR007087	M3877_1.02	185	207	205
ENSG00000020633	ENST00000308873	RUNX3	Runt	lung	carcinoma	COSM1194878	c.330G>T	p.M110I	Substitution - Missense	1:25254174-25254174	-	Runt	PF00853	IPR013524	M2930_1.02	52	186	110
ENSG00000020633	ENST00000308873	RUNX3	Runt	oesophagus	carcinoma	COSM1264685	c.340G>A	p.D114N	Substitution - Missense	1:25254164-25254164	-	Runt	PF00853	IPR013524	M2930_1.02	52	186	114
ENSG00000020633	ENST00000308873	RUNX3	Runt	oesophagus	carcinoma	COSM1264687	c.427C>T	p.R143C	Substitution - Missense	1:25254077-25254077	-	Runt	PF00853	IPR013524	M2930_1.02	52	186	143
ENSG00000020633	ENST00000308873	RUNX3	Runt	skin	carcinoma	COSM143524	c.353_354CC>TT	p.S118F	Substitution - Missense	1:25254150-25254151	-	Runt	PF00853	IPR013524	M2930_1.02	52	186	118
ENSG00000020633	ENST00000308873	RUNX3	Runt	large_intestine	carcinoma	COSM1560701	c.526G>A	p.G176R	Substitution - Missense	1:25245749-25245749	-	Runt	PF00853	IPR013524	M2930_1.02	52	186	176
ENSG00000020633	ENST00000308873	RUNX3	Runt	large_intestine	carcinoma	COSM2234378	c.518C>T	p.T173I	Substitution - Missense	1:25245757-25245757	-	Runt	PF00853	IPR013524	M2930_1.02	52	186	173
ENSG00000020633	ENST00000308873	RUNX3	Runt	liver	other	COSM2234392	c.355G>A	p.A119T	Substitution - Missense	1:25254149-25254149	-	Runt	PF00853	IPR013524	M2930_1.02	52	186	119
ENSG00000020633	ENST00000308873	RUNX3	Runt	ovary	carcinoma	COSM252795	c.520G>A	p.V174M	Substitution - Missense	1:25245755-25245755	-	Runt	PF00853	IPR013524	M2930_1.02	52	186	174
ENSG00000020633	ENST00000308873	RUNX3	Runt	breast	carcinoma	COSM3804775	c.244C>A	p.H82N	Substitution - Missense	1:25256116-25256116	-	Runt	PF00853	IPR013524	M2930_1.02	52	186	82
ENSG00000020633	ENST00000308873	RUNX3	Runt	stomach	carcinoma	COSM4030853	c.532C>T	p.R178W	Substitution - Missense	1:25245743-25245743	-	Runt	PF00853	IPR013524	M2930_1.02	52	186	178
ENSG00000020633	ENST00000308873	RUNX3	Runt	stomach	carcinoma	COSM4030857	c.345G>T	p.E115D	Substitution - Missense	1:25254159-25254159	-	Runt	PF00853	IPR013524	M2930_1.02	52	186	115
ENSG00000020633	ENST00000308873	RUNX3	Runt	stomach	carcinoma	COSM4030859	c.301G>A	p.V101M	Substitution - Missense	1:25254203-25254203	-	Runt	PF00853	IPR013524	M2930_1.02	52	186	101
ENSG00000020633	ENST00000308873	RUNX3	Runt	skin	carcinoma	COSM4547253	c.376G>A	p.A126T	Substitution - Missense	1:25254128-25254128	-	Runt	PF00853	IPR013524	M2930_1.02	52	186	126
ENSG00000020633	ENST00000308873	RUNX3	Runt	kidney	carcinoma	COSM464332	c.172G>C	p.V58L	Substitution - Missense	1:25256188-25256188	-	Runt	PF00853	IPR013524	M2930_1.02	52	186	58
ENSG00000020633	ENST00000308873	RUNX3	Runt	stomach	carcinoma	COSM4751432	c.437G>C	p.R146P	Substitution - Missense	1:25254067-25254067	-	Runt	PF00853	IPR013524	M2930_1.02	52	186	146
ENSG00000020633	ENST00000308873	RUNX3	Runt	liver	carcinoma	COSM4797101	c.319G>A	p.V107M	Substitution - Missense	1:25254185-25254185	-	Runt	PF00853	IPR013524	M2930_1.02	52	186	107
ENSG00000020633	ENST00000308873	RUNX3	Runt	pancreas	carcinoid-endocrine_tumour	COSM4963409	c.169G>C	p.D57H	Substitution - Missense	1:25256191-25256191	-	Runt	PF00853	IPR013524	M2930_1.02	52	186	57
ENSG00000020633	ENST00000308873	RUNX3	Runt	large_intestine	carcinoma	COSM5478297	c.280A>G	p.K94E	Substitution - Missense	1:25256080-25256080	-	Runt	PF00853	IPR013524	M2930_1.02	52	186	94
ENSG00000020633	ENST00000308873	RUNX3	Runt	haematopoietic_and_lymphoid_tissue	lymphoid_neoplasm	COSM5705383	c.227G>T	p.C76F	Substitution - Missense	1:25256133-25256133	-	Runt	PF00853	IPR013524	M2930_1.02	52	186	76
ENSG00000020633	ENST00000308873	RUNX3	Runt	liver	other	COSM5815392	c.373T>A	p.S125T	Substitution - Missense	1:25254131-25254131	-	Runt	PF00853	IPR013524	M2930_1.02	52	186	125
ENSG00000020633	ENST00000308873	RUNX3	Runt	NS	malignant_melanoma	COSM5846174	c.428G>A	p.R143H	Substitution - Missense	1:25254076-25254076	-	Runt	PF00853	IPR013524	M2930_1.02	52	186	143
ENSG00000020633	ENST00000308873	RUNX3	Runt	prostate	carcinoma	COSM5993138	c.208G>A	p.D70N	Substitution - Missense	1:25256152-25256152	-	Runt	PF00853	IPR013524	M2930_1.02	52	186	70
ENSG00000020633	ENST00000308873	RUNX3	Runt	lung	carcinoma	COSM6125741	c.428G>T	p.R143L	Substitution - Missense	1:25254076-25254076	-	Runt	PF00853	IPR013524	M2930_1.02	52	186	143
ENSG00000020633	ENST00000308873	RUNX3	Runt	prostate	carcinoma	COSM6218025	c.551G>A	p.R184Q	Substitution - Missense	1:25233902-25233902	-	Runt	PF00853	IPR013524	M2930_1.02	52	186	184
ENSG00000020633	ENST00000308873	RUNX3	Runt	liver	other	COSM6249394	c.491C>A	p.A164E	Substitution - Missense	1:25245784-25245784	-	Runt	PF00853	IPR013524	M2930_1.02	52	186	164
ENSG00000020633	ENST00000308873	RUNX3	Runt	thyroid	carcinoma	COSM6383301	c.194A>G	p.E65G	Substitution - Missense	1:25256166-25256166	-	Runt	PF00853	IPR013524	M2930_1.02	52	186	65
ENSG00000020633	ENST00000308873	RUNX3	Runt	thyroid	carcinoma	COSM6389012	c.172G>T	p.V58L	Substitution - Missense	1:25256188-25256188	-	Runt	PF00853	IPR013524	M2930_1.02	52	186	58
ENSG00000020633	ENST00000308873	RUNX3	Runt	thyroid	carcinoma	COSM6403741	c.202C>T	p.R68C	Substitution - Missense	1:25256158-25256158	-	Runt	PF00853	IPR013524	M2930_1.02	52	186	68
ENSG00000020633	ENST00000308873	RUNX3	Runt	lung	carcinoma	COSM6480994	c.503G>T	p.R168L	Substitution - Missense	1:25245772-25245772	-	Runt	PF00853	IPR013524	M2930_1.02	52	186	168
ENSG00000020633	ENST00000308873	RUNX3	Runt	lung	carcinoma	COSM6540225	c.274G>A	p.A92T	Substitution - Missense	1:25256086-25256086	-	Runt	PF00853	IPR013524	M2930_1.02	52	186	92
ENSG00000020633	ENST00000308873	RUNX3	Runt	large_intestine	carcinoma	COSM6770711	c.304C>T	p.P102S	Substitution - Missense	1:25254200-25254200	-	Runt	PF00853	IPR013524	M2930_1.02	52	186	102
ENSG00000020633	ENST00000308873	RUNX3	Runt	large_intestine	carcinoma	COSM6770717	c.544C>T	p.R182W	Substitution - Missense	1:25245731-25245731	-	Runt	PF00853	IPR013524	M2930_1.02	52	186	182
ENSG00000020633	ENST00000308873	RUNX3	Runt	large_intestine	carcinoma	COSM6770729	c.405C>A	p.F135L	Substitution - Missense	1:25254099-25254099	-	Runt	PF00853	IPR013524	M2930_1.02	52	186	135
ENSG00000020633	ENST00000308873	RUNX3	Runt	large_intestine	carcinoma	COSM6770739	c.533G>A	p.R178Q	Substitution - Missense	1:25245742-25245742	-	Runt	PF00853	IPR013524	M2930_1.02	52	186	178
ENSG00000020633	ENST00000308873	RUNX3	Runt	skin	carcinoma	COSM6884346	c.513G>T	p.K171N	Substitution - Missense	1:25245762-25245762	-	Runt	PF00853	IPR013524	M2930_1.02	52	186	171
ENSG00000020633	ENST00000308873	RUNX3	Runt	endometrium	carcinoma	COSM907467	c.550C>T	p.R184W	Substitution - Missense	1:25233903-25233903	-	Runt	PF00853	IPR013524	M2930_1.02	52	186	184
ENSG00000020633	ENST00000308873	RUNX3	Runt	endometrium	carcinoma	COSM907470	c.274G>T	p.A92S	Substitution - Missense	1:25256086-25256086	-	Runt	PF00853	IPR013524	M2930_1.02	52	186	92
ENSG00000025156	ENST00000368455	HSF2	HSF	endometrium	carcinoma	COSM1072795	c.128G>A	p.R43Q	Substitution - Missense	6:122733552-122733552	+	HSF_DNA-bind	PF00447	IPR000232	M3444_1.02	9	114	43
ENSG00000025156	ENST00000368455	HSF2	HSF	endometrium	carcinoma	COSM1072796	c.254G>T	p.R85I	Substitution - Missense	6:122733833-122733833	+	HSF_DNA-bind	PF00447	IPR000232	M3444_1.02	9	114	85
ENSG00000025156	ENST00000368455	HSF2	HSF	lung	carcinoma	COSM1187145	c.46A>T	p.T16S	Substitution - Missense	6:122720928-122720928	+	HSF_DNA-bind	PF00447	IPR000232	M3444_1.02	9	114	16
ENSG00000025156	ENST00000368455	HSF2	HSF	skin	malignant_melanoma	COSM223120	c.301G>A	p.D101N	Substitution - Missense	6:122733880-122733880	+	HSF_DNA-bind	PF00447	IPR000232	M3444_1.02	9	114	101
ENSG00000025156	ENST00000368455	HSF2	HSF	skin	malignant_melanoma	COSM3620067	c.211C>T	p.R71C	Substitution - Missense	6:122733790-122733790	+	HSF_DNA-bind	PF00447	IPR000232	M3444_1.02	9	114	71
ENSG00000025156	ENST00000368455	HSF2	HSF	urinary_tract	carcinoma	COSM3777062	c.288C>G	p.F96L	Substitution - Missense	6:122733867-122733867	+	HSF_DNA-bind	PF00447	IPR000232	M3444_1.02	9	114	96
ENSG00000025156	ENST00000368455	HSF2	HSF	stomach	carcinoma	COSM3857961	c.305A>G	p.D102G	Substitution - Missense	6:122733884-122733884	+	HSF_DNA-bind	PF00447	IPR000232	M3444_1.02	9	114	102
ENSG00000025156	ENST00000368455	HSF2	HSF	stomach	carcinoma	COSM3857962	c.321T>G	p.I107M	Substitution - Missense	6:122733900-122733900	+	HSF_DNA-bind	PF00447	IPR000232	M3444_1.02	9	114	107
ENSG00000025156	ENST00000368455	HSF2	HSF	skin	malignant_melanoma	COSM4896900	c.76T>C	p.F26L	Substitution - Missense	6:122720958-122720958	+	HSF_DNA-bind	PF00447	IPR000232	M3444_1.02	9	114	26
ENSG00000025156	ENST00000368455	HSF2	HSF	skin	malignant_melanoma	COSM4901143	c.281C>T	p.P94L	Substitution - Missense	6:122733860-122733860	+	HSF_DNA-bind	PF00447	IPR000232	M3444_1.02	9	114	94
ENSG00000025156	ENST00000368455	HSF2	HSF	kidney	carcinoma	COSM5014636	c.164A>G	p.H55R	Substitution - Missense	6:122733588-122733588	+	HSF_DNA-bind	PF00447	IPR000232	M3444_1.02	9	114	55
ENSG00000025156	ENST00000368455	HSF2	HSF	haematopoietic_and_lymphoid_tissue	lymphoid_neoplasm	COSM5714457	c.119A>C	p.D40A	Substitution - Missense	6:122733543-122733543	+	HSF_DNA-bind	PF00447	IPR000232	M3444_1.02	9	114	40
ENSG00000025156	ENST00000368455	HSF2	HSF	liver	other	COSM6270852	c.189G>T	p.R63S	Substitution - Missense	6:122733613-122733613	+	HSF_DNA-bind	PF00447	IPR000232	M3444_1.02	9	114	63
ENSG00000025156	ENST00000368455	HSF2	HSF	thyroid	carcinoma	COSM6374284	c.97G>A	p.G33S	Substitution - Missense	6:122733521-122733521	+	HSF_DNA-bind	PF00447	IPR000232	M3444_1.02	9	114	33
ENSG00000025156	ENST00000368455	HSF2	HSF	large_intestine	carcinoma	COSM6682441	c.314A>T	p.E105V	Substitution - Missense	6:122733893-122733893	+	HSF_DNA-bind	PF00447	IPR000232	M3444_1.02	9	114	105
ENSG00000025156	ENST00000368455	HSF2	HSF	urinary_tract	carcinoma	COSM7122949	c.55G>C	p.E19Q	Substitution - Missense	6:122720937-122720937	+	HSF_DNA-bind	PF00447	IPR000232	M3444_1.02	9	114	19
ENSG00000025156	ENST00000368455	HSF2	HSF	urinary_tract	carcinoma	COSM7142682	c.128G>T	p.R43L	Substitution - Missense	6:122733552-122733552	+	HSF_DNA-bind	PF00447	IPR000232	M3444_1.02	9	114	43
ENSG00000028277	ENST00000389341	POU2F2	Homeodomain; POU	large_intestine	carcinoma	COSM1221594	c.787A>C	p.S263R	Substitution - Missense	19:42599816-42599816	-	Pou	PF00157	IPR000327	M2306_1.02	190	264	263
ENSG00000028277	ENST00000389341	POU2F2	Homeodomain; POU	large_intestine	carcinoma	COSM1221594	c.787A>C	p.S263R	Substitution - Missense	19:42599816-42599816	-	Pou	PF00157	IPR000327	M2306_1.02	195	269	263
ENSG00000028277	ENST00000389341	POU2F2	Homeodomain; POU	haematopoietic_and_lymphoid_tissue	lymphoid_neoplasm	COSM1316490	c.667A>G	p.T223A	Substitution - Missense	19:42600030-42600030	-	Pou	PF00157	IPR000327	M2306_1.02	190	264	223
ENSG00000028277	ENST00000389341	POU2F2	Homeodomain; POU	haematopoietic_and_lymphoid_tissue	lymphoid_neoplasm	COSM1316490	c.667A>G	p.T223A	Substitution - Missense	19:42600030-42600030	-	Pou	PF00157	IPR000327	M2306_1.02	195	269	223
ENSG00000028277	ENST00000389341	POU2F2	Homeodomain; POU	haematopoietic_and_lymphoid_tissue	lymphoid_neoplasm	COSM1581508	c.667A>T	p.T223S	Substitution - Missense	19:42600030-42600030	-	Pou	PF00157	IPR000327	M2306_1.02	190	264	223
ENSG00000028277	ENST00000389341	POU2F2	Homeodomain; POU	haematopoietic_and_lymphoid_tissue	lymphoid_neoplasm	COSM1581508	c.667A>T	p.T223S	Substitution - Missense	19:42600030-42600030	-	Pou	PF00157	IPR000327	M2306_1.02	195	269	223
ENSG00000028277	ENST00000389341	POU2F2	Homeodomain; POU	large_intestine	carcinoma	COSM1681071	c.680G>A	p.R227H	Substitution - Missense	19:42600017-42600017	-	Pou	PF00157	IPR000327	M2306_1.02	190	264	227
ENSG00000028277	ENST00000389341	POU2F2	Homeodomain; POU	large_intestine	carcinoma	COSM1681071	c.680G>A	p.R227H	Substitution - Missense	19:42600017-42600017	-	Pou	PF00157	IPR000327	M2306_1.02	195	269	227
ENSG00000028277	ENST00000389341	POU2F2	Homeodomain; POU	large_intestine	carcinoma	COSM263053	c.655G>T	p.D219Y	Substitution - Missense	19:42600042-42600042	-	Pou	PF00157	IPR000327	M2306_1.02	190	264	219
ENSG00000028277	ENST00000389341	POU2F2	Homeodomain; POU	large_intestine	carcinoma	COSM263053	c.655G>T	p.D219Y	Substitution - Missense	19:42600042-42600042	-	Pou	PF00157	IPR000327	M2306_1.02	195	269	219
ENSG00000028277	ENST00000389341	POU2F2	Homeodomain; POU	lung	carcinoid-endocrine_tumour	COSM3286873	c.751G>A	p.D251N	Substitution - Missense	19:42599946-42599946	-	Pou	PF00157	IPR000327	M2306_1.02	190	264	251
ENSG00000028277	ENST00000389341	POU2F2	Homeodomain; POU	lung	carcinoid-endocrine_tumour	COSM3286873	c.751G>A	p.D251N	Substitution - Missense	19:42599946-42599946	-	Pou	PF00157	IPR000327	M2306_1.02	195	269	251
ENSG00000028277	ENST00000389341	POU2F2	Homeodomain; POU	lung	carcinoma	COSM361973	c.689C>T	p.A230V	Substitution - Missense	19:42600008-42600008	-	Pou	PF00157	IPR000327	M2306_1.02	190	264	230
ENSG00000028277	ENST00000389341	POU2F2	Homeodomain; POU	lung	carcinoma	COSM361973	c.689C>T	p.A230V	Substitution - Missense	19:42600008-42600008	-	Pou	PF00157	IPR000327	M2306_1.02	195	269	230
ENSG00000028277	ENST00000389341	POU2F2	Homeodomain; POU	large_intestine	carcinoma	COSM4627694	c.998G>A	p.R333H	Substitution - Missense	19:42599523-42599523	-	Homeobox	PF00046	IPR001356	M2306_1.02	293	349	333
ENSG00000028277	ENST00000389341	POU2F2	Homeodomain; POU	haematopoietic_and_lymphoid_tissue	lymphoid_neoplasm	COSM4627694	c.998G>A	p.R333H	Substitution - Missense	19:42599523-42599523	-	Homeobox	PF00046	IPR001356	M2306_1.02	293	349	333
ENSG00000028277	ENST00000389341	POU2F2	Homeodomain; POU	large_intestine	carcinoma	COSM4627694	c.998G>A	p.R333H	Substitution - Missense	19:42599523-42599523	-	Homeobox	PF00046	IPR001356	M2306_1.02	298	354	333
ENSG00000028277	ENST00000389341	POU2F2	Homeodomain; POU	haematopoietic_and_lymphoid_tissue	lymphoid_neoplasm	COSM4627694	c.998G>A	p.R333H	Substitution - Missense	19:42599523-42599523	-	Homeobox	PF00046	IPR001356	M2306_1.02	298	354	333
ENSG00000028277	ENST00000389341	POU2F2	Homeodomain; POU	liver	carcinoma	COSM5042023	c.754G>A	p.A252T	Substitution - Missense	19:42599943-42599943	-	Pou	PF00157	IPR000327	M2306_1.02	190	264	252
ENSG00000028277	ENST00000389341	POU2F2	Homeodomain; POU	liver	carcinoma	COSM5042023	c.754G>A	p.A252T	Substitution - Missense	19:42599943-42599943	-	Pou	PF00157	IPR000327	M2306_1.02	195	269	252
ENSG00000028277	ENST00000389341	POU2F2	Homeodomain; POU	prostate	carcinoma	COSM5565620	c.994C>T	p.R332W	Substitution - Missense	19:42599527-42599527	-	Homeobox	PF00046	IPR001356	M2306_1.02	293	349	332
ENSG00000028277	ENST00000389341	POU2F2	Homeodomain; POU	prostate	carcinoma	COSM5565620	c.994C>T	p.R332W	Substitution - Missense	19:42599527-42599527	-	Homeobox	PF00046	IPR001356	M2306_1.02	298	354	332
ENSG00000028277	ENST00000389341	POU2F2	Homeodomain; POU	haematopoietic_and_lymphoid_tissue	lymphoid_neoplasm	COSM5653092	c.990C>G	p.C330W	Substitution - Missense	19:42599531-42599531	-	Homeobox	PF00046	IPR001356	M2306_1.02	293	349	330
ENSG00000028277	ENST00000389341	POU2F2	Homeodomain; POU	haematopoietic_and_lymphoid_tissue	lymphoid_neoplasm	COSM5653092	c.990C>G	p.C330W	Substitution - Missense	19:42599531-42599531	-	Homeobox	PF00046	IPR001356	M2306_1.02	298	354	330
ENSG00000028277	ENST00000389341	POU2F2	Homeodomain; POU	skin	carcinoma	COSM5887504	c.679C>T	p.R227C	Substitution - Missense	19:42600018-42600018	-	Pou	PF00157	IPR000327	M2306_1.02	190	264	227
ENSG00000028277	ENST00000389341	POU2F2	Homeodomain; POU	skin	carcinoma	COSM5887504	c.679C>T	p.R227C	Substitution - Missense	19:42600018-42600018	-	Pou	PF00157	IPR000327	M2306_1.02	195	269	227
ENSG00000028277	ENST00000389341	POU2F2	Homeodomain; POU	large_intestine	carcinoma	COSM6038216	c.593G>A	p.R198H	Substitution - Missense	19:42600256-42600256	-	Pou	PF00157	IPR000327	M2306_1.02	190	264	198
ENSG00000028277	ENST00000389341	POU2F2	Homeodomain; POU	large_intestine	carcinoma	COSM6038216	c.593G>A	p.R198H	Substitution - Missense	19:42600256-42600256	-	Pou	PF00157	IPR000327	M2306_1.02	195	269	198
ENSG00000028277	ENST00000389341	POU2F2	Homeodomain; POU	lung	carcinoma	COSM6084895	c.597C>G	p.I199M	Substitution - Missense	19:42600252-42600252	-	Pou	PF00157	IPR000327	M2306_1.02	190	264	199
ENSG00000028277	ENST00000389341	POU2F2	Homeodomain; POU	lung	carcinoma	COSM6084895	c.597C>G	p.I199M	Substitution - Missense	19:42600252-42600252	-	Pou	PF00157	IPR000327	M2306_1.02	195	269	199
ENSG00000028277	ENST00000389341	POU2F2	Homeodomain; POU	haematopoietic_and_lymphoid_tissue	lymphoid_neoplasm	COSM6205796	c.1012C>T	p.R338C	Substitution - Missense	19:42599509-42599509	-	Homeobox	PF00046	IPR001356	M2306_1.02	293	349	338
ENSG00000028277	ENST00000389341	POU2F2	Homeodomain; POU	haematopoietic_and_lymphoid_tissue	lymphoid_neoplasm	COSM6205796	c.1012C>T	p.R338C	Substitution - Missense	19:42599509-42599509	-	Homeobox	PF00046	IPR001356	M2306_1.02	298	354	338
ENSG00000028277	ENST00000389341	POU2F2	Homeodomain; POU	liver	other	COSM6301422	c.1008G>C	p.E336D	Substitution - Missense	19:42599513-42599513	-	Homeobox	PF00046	IPR001356	M2306_1.02	293	349	336
ENSG00000028277	ENST00000389341	POU2F2	Homeodomain; POU	liver	other	COSM6301422	c.1008G>C	p.E336D	Substitution - Missense	19:42599513-42599513	-	Homeobox	PF00046	IPR001356	M2306_1.02	298	354	336
ENSG00000028277	ENST00000389341	POU2F2	Homeodomain; POU	large_intestine	carcinoma	COSM6752903	c.649G>A	p.G217S	Substitution - Missense	19:42600048-42600048	-	Pou	PF00157	IPR000327	M2306_1.02	190	264	217
ENSG00000028277	ENST00000389341	POU2F2	Homeodomain; POU	large_intestine	carcinoma	COSM6752903	c.649G>A	p.G217S	Substitution - Missense	19:42600048-42600048	-	Pou	PF00157	IPR000327	M2306_1.02	195	269	217
ENSG00000028277	ENST00000389341	POU2F2	Homeodomain; POU	large_intestine	carcinoma	COSM6752916	c.602T>C	p.L201P	Substitution - Missense	19:42600247-42600247	-	Pou	PF00157	IPR000327	M2306_1.02	190	264	201
ENSG00000028277	ENST00000389341	POU2F2	Homeodomain; POU	large_intestine	carcinoma	COSM6752916	c.602T>C	p.L201P	Substitution - Missense	19:42600247-42600247	-	Pou	PF00157	IPR000327	M2306_1.02	195	269	201
ENSG00000028277	ENST00000389341	POU2F2	Homeodomain; POU	skin	carcinoma	COSM6884171	c.1006G>A	p.E336K	Substitution - Missense	19:42599515-42599515	-	Homeobox	PF00046	IPR001356	M2306_1.02	293	349	336
ENSG00000028277	ENST00000389341	POU2F2	Homeodomain; POU	skin	carcinoma	COSM6884171	c.1006G>A	p.E336K	Substitution - Missense	19:42599515-42599515	-	Homeobox	PF00046	IPR001356	M2306_1.02	298	354	336
ENSG00000028277	ENST00000389341	POU2F2	Homeodomain; POU	urinary_tract	carcinoma	COSM7086404	c.772G>C	p.D258H	Substitution - Missense	19:42599831-42599831	-	Pou	PF00157	IPR000327	M2306_1.02	190	264	258
ENSG00000028277	ENST00000389341	POU2F2	Homeodomain; POU	urinary_tract	carcinoma	COSM7086404	c.772G>C	p.D258H	Substitution - Missense	19:42599831-42599831	-	Pou	PF00157	IPR000327	M2306_1.02	195	269	258
ENSG00000028277	ENST00000389341	POU2F2	Homeodomain; POU	large_intestine	carcinoma	COSM7299179	c.772G>A	p.D258N	Substitution - Missense	19:42599831-42599831	-	Pou	PF00157	IPR000327	M2306_1.02	190	264	258
ENSG00000028277	ENST00000389341	POU2F2	Homeodomain; POU	large_intestine	carcinoma	COSM7299179	c.772G>A	p.D258N	Substitution - Missense	19:42599831-42599831	-	Pou	PF00157	IPR000327	M2306_1.02	195	269	258
ENSG00000028277	ENST00000389341	POU2F2	Homeodomain; POU	liver	other	COSM7311525	c.1049G>T	p.S350I	Substitution - Missense	19:42599472-42599472	-	Homeobox	PF00046	IPR001356	M2306_1.02	298	354	350
ENSG00000028277	ENST00000389341	POU2F2	Homeodomain; POU	endometrium	carcinoma	COSM997241	c.977G>A	p.R326H	Substitution - Missense	19:42599544-42599544	-	Homeobox	PF00046	IPR001356	M2306_1.02	293	349	326
ENSG00000028277	ENST00000389341	POU2F2	Homeodomain; POU	endometrium	carcinoma	COSM997241	c.977G>A	p.R326H	Substitution - Missense	19:42599544-42599544	-	Homeobox	PF00046	IPR001356	M2306_1.02	298	354	326
ENSG00000028277	ENST00000389341	POU2F2	Homeodomain; POU	endometrium	carcinoma	COSM997243	c.891G>T	p.E297D	Substitution - Missense	19:42599712-42599712	-	Homeobox	PF00046	IPR001356	M2306_1.02	293	349	297
ENSG00000030419	ENST00000457361	IKZF2	C2H2 ZF	large_intestine	carcinoma	COSM1405201	c.622C>T	p.R208C	Substitution - Missense	2:213886807-213886807	-	zf-C2H2	PF00096	IPR007087	M3373_1.02	202	225	208
ENSG00000030419	ENST00000457361	IKZF2	C2H2 ZF	large_intestine	carcinoma	COSM1405202	c.544G>A	p.A182T	Substitution - Missense	2:213914467-213914467	-	zf-C2H2	PF00096	IPR007087	M3373_1.02	174	196	182
ENSG00000030419	ENST00000457361	IKZF2	C2H2 ZF	skin	malignant_melanoma	COSM1691949	c.541G>A	p.D181N	Substitution - Missense	2:213914470-213914470	-	zf-C2H2	PF00096	IPR007087	M3373_1.02	174	196	181
ENSG00000030419	ENST00000457361	IKZF2	C2H2 ZF	urinary_tract	carcinoma	COSM1752317	c.488C>G	p.S163C	Substitution - Missense	2:213914523-213914523	-	zf-C2H2	PF00096	IPR007087	M3373_1.02	146	168	163
ENSG00000030419	ENST00000457361	IKZF2	C2H2 ZF	skin	malignant_melanoma	COSM3909520	c.463C>T	p.L155F	Substitution - Missense	2:213914548-213914548	-	zf-C2H2	PF00096	IPR007087	M3373_1.02	146	168	155
ENSG00000030419	ENST00000457361	IKZF2	C2H2 ZF	stomach	carcinoma	COSM4090959	c.458G>A	p.G153D	Substitution - Missense	2:213914553-213914553	-	zf-C2H2	PF00096	IPR007087	M3373_1.02	146	168	153
ENSG00000030419	ENST00000457361	IKZF2	C2H2 ZF	skin	malignant_melanoma	COSM4405884	c.445T>A	p.F149I	Substitution - Missense	2:213914566-213914566	-	zf-C2H2	PF00096	IPR007087	M3373_1.02	146	168	149
ENSG00000030419	ENST00000457361	IKZF2	C2H2 ZF	skin	malignant_melanoma	COSM4892820	c.500C>T	p.P167L	Substitution - Missense	2:213914511-213914511	-	zf-C2H2	PF00096	IPR007087	M3373_1.02	146	168	167
ENSG00000030419	ENST00000457361	IKZF2	C2H2 ZF	large_intestine	carcinoma	COSM5465404	c.499C>T	p.P167S	Substitution - Missense	2:213914512-213914512	-	zf-C2H2	PF00096	IPR007087	M3373_1.02	146	168	167
ENSG00000030419	ENST00000457361	IKZF2	C2H2 ZF	oesophagus	carcinoma	COSM5643043	c.374A>C	p.N125T	Substitution - Missense	2:213921589-213921589	-	zf-C2H2	PF00096	IPR007087	M3373_1.02	118	140	125
ENSG00000030419	ENST00000457361	IKZF2	C2H2 ZF	skin	malignant_melanoma	COSM5717066	c.568C>T	p.H190Y	Substitution - Missense	2:213914443-213914443	-	zf-C2H2	PF00096	IPR007087	M3373_1.02	174	196	190
ENSG00000030419	ENST00000457361	IKZF2	C2H2 ZF	prostate	carcinoma	COSM573346	c.623G>A	p.R208H	Substitution - Missense	2:213886806-213886806	-	zf-C2H2	PF00096	IPR007087	M3373_1.02	202	225	208
ENSG00000030419	ENST00000457361	IKZF2	C2H2 ZF	endometrium	carcinoma	COSM573346	c.623G>A	p.R208H	Substitution - Missense	2:213886806-213886806	-	zf-C2H2	PF00096	IPR007087	M3373_1.02	202	225	208
ENSG00000030419	ENST00000457361	IKZF2	C2H2 ZF	lung	carcinoma	COSM573346	c.623G>A	p.R208H	Substitution - Missense	2:213886806-213886806	-	zf-C2H2	PF00096	IPR007087	M3373_1.02	202	225	208
ENSG00000030419	ENST00000457361	IKZF2	C2H2 ZF	liver	other	COSM5813690	c.389A>T	p.H130L	Substitution - Missense	2:213921574-213921574	-	zf-C2H2	PF00096	IPR007087	M3373_1.02	118	140	130
ENSG00000030419	ENST00000457361	IKZF2	C2H2 ZF	skin	carcinoma	COSM5905487	c.395G>A	p.R132K	Substitution - Missense	2:213921568-213921568	-	zf-C2H2	PF00096	IPR007087	M3373_1.02	118	140	132
ENSG00000030419	ENST00000457361	IKZF2	C2H2 ZF	prostate	carcinoma	COSM5994394	c.439G>A	p.A147T	Substitution - Missense	2:213914572-213914572	-	zf-C2H2	PF00096	IPR007087	M3373_1.02	146	168	147
ENSG00000030419	ENST00000457361	IKZF2	C2H2 ZF	lung	carcinoma	COSM6090201	c.574G>T	p.V192L	Substitution - Missense	2:213914437-213914437	-	zf-C2H2	PF00096	IPR007087	M3373_1.02	174	196	192
ENSG00000030419	ENST00000457361	IKZF2	C2H2 ZF	lung	carcinoma	COSM6543917	c.365T>A	p.I122N	Substitution - Missense	2:213921598-213921598	-	zf-C2H2	PF00096	IPR007087	M3373_1.02	118	140	122
ENSG00000030419	ENST00000457361	IKZF2	C2H2 ZF	large_intestine	carcinoma	COSM6684770	c.526G>A	p.A176T	Substitution - Missense	2:213914485-213914485	-	zf-C2H2	PF00096	IPR007087	M3373_1.02	174	196	176
ENSG00000030419	ENST00000457361	IKZF2	C2H2 ZF	skin	carcinoma	COSM6877230	c.584C>T	p.P195L	Substitution - Missense	2:213886845-213886845	-	zf-C2H2	PF00096	IPR007087	M3373_1.02	174	196	195
ENSG00000030419	ENST00000457361	IKZF2	C2H2 ZF	urinary_tract	carcinoma	COSM7077763	c.488C>A	p.S163Y	Substitution - Missense	2:213914523-213914523	-	zf-C2H2	PF00096	IPR007087	M3373_1.02	146	168	163
ENSG00000030419	ENST00000457361	IKZF2	C2H2 ZF	urinary_tract	carcinoma	COSM7133439	c.557A>G	p.H186R	Substitution - Missense	2:213914454-213914454	-	zf-C2H2	PF00096	IPR007087	M3373_1.02	174	196	186
ENSG00000030419	ENST00000457361	IKZF2	C2H2 ZF	urinary_tract	carcinoma	COSM7147854	c.461A>G	p.N154S	Substitution - Missense	2:213914550-213914550	-	zf-C2H2	PF00096	IPR007087	M3373_1.02	146	168	154
ENSG00000030419	ENST00000457361	IKZF2	C2H2 ZF	urinary_tract	carcinoma	COSM7178495	c.608G>A	p.R203Q	Substitution - Missense	2:213886821-213886821	-	zf-C2H2	PF00096	IPR007087	M3373_1.02	202	225	203
ENSG00000037965	ENST00000040584	HOXC8	Homeodomain	skin	carcinoma	COSM139960	c.514C>T	p.P172S	Substitution - Missense	12:54404950-54404950	+	Homeobox	PF00046	IPR001356	M6300_1.02	150	206	172
ENSG00000037965	ENST00000040584	HOXC8	Homeodomain	urinary_tract	carcinoma	COSM1747106	c.560G>A	p.G187E	Substitution - Missense	12:54404996-54404996	+	Homeobox	PF00046	IPR001356	M6300_1.02	150	206	187
ENSG00000037965	ENST00000040584	HOXC8	Homeodomain	skin	malignant_melanoma	COSM3462743	c.458G>A	p.R153Q	Substitution - Missense	12:54404894-54404894	+	Homeobox	PF00046	IPR001356	M6300_1.02	150	206	153
ENSG00000037965	ENST00000040584	HOXC8	Homeodomain	ovary	carcinoma	COSM4150213	c.514C>G	p.P172A	Substitution - Missense	12:54404950-54404950	+	Homeobox	PF00046	IPR001356	M6300_1.02	150	206	172
ENSG00000037965	ENST00000040584	HOXC8	Homeodomain	skin	carcinoma	COSM4499729	c.548C>T	p.S183F	Substitution - Missense	12:54404984-54404984	+	Homeobox	PF00046	IPR001356	M6300_1.02	150	206	183
ENSG00000037965	ENST00000040584	HOXC8	Homeodomain	liver	carcinoma	COSM4936556	c.527G>C	p.R176P	Substitution - Missense	12:54404963-54404963	+	Homeobox	PF00046	IPR001356	M6300_1.02	150	206	176
ENSG00000037965	ENST00000040584	HOXC8	Homeodomain	lung	carcinoma	COSM5682756	c.464C>G	p.T155S	Substitution - Missense	12:54404900-54404900	+	Homeobox	PF00046	IPR001356	M6300_1.02	150	206	155
ENSG00000037965	ENST00000040584	HOXC8	Homeodomain	lung	carcinoma	COSM6137276	c.581A>T	p.K194M	Substitution - Missense	12:54405017-54405017	+	Homeobox	PF00046	IPR001356	M6300_1.02	150	206	194
ENSG00000037965	ENST00000040584	HOXC8	Homeodomain	liver	other	COSM6258455	c.594G>T	p.Q198H	Substitution - Missense	12:54405030-54405030	+	Homeobox	PF00046	IPR001356	M6300_1.02	150	206	198
ENSG00000037965	ENST00000040584	HOXC8	Homeodomain	upper_aerodigestive_tract	carcinoma	COSM6448748	c.499G>A	p.E167K	Substitution - Missense	12:54404935-54404935	+	Homeobox	PF00046	IPR001356	M6300_1.02	150	206	167
ENSG00000037965	ENST00000040584	HOXC8	Homeodomain	large_intestine	carcinoma	COSM6681771	c.582G>T	p.K194N	Substitution - Missense	12:54405018-54405018	+	Homeobox	PF00046	IPR001356	M6300_1.02	150	206	194
ENSG00000037965	ENST00000040584	HOXC8	Homeodomain	large_intestine	carcinoma	COSM6681773	c.457C>T	p.R153W	Substitution - Missense	12:54404893-54404893	+	Homeobox	PF00046	IPR001356	M6300_1.02	150	206	153
ENSG00000037965	ENST00000040584	HOXC8	Homeodomain	urinary_tract	carcinoma	COSM7099559	c.541G>A	p.E181K	Substitution - Missense	12:54404977-54404977	+	Homeobox	PF00046	IPR001356	M6300_1.02	150	206	181
ENSG00000043039	ENST00000281437	BARX2	Homeodomain	prostate	carcinoma	COSM1127849	c.566A>G	p.K189R	Substitution - Missense	11:129312807-129312807	+	Homeobox	PF00046	IPR001356	M6157_1.02	134	190	189
ENSG00000043039	ENST00000281437	BARX2	Homeodomain	skin	carcinoma	COSM139935	c.493G>A	p.D165N	Substitution - Missense	11:129312734-129312734	+	Homeobox	PF00046	IPR001356	M6157_1.02	134	190	165
ENSG00000043039	ENST00000281437	BARX2	Homeodomain	upper_aerodigestive_tract	carcinoma	COSM141362	c.481C>T	p.P161S	Substitution - Missense	11:129306939-129306939	+	Homeobox	PF00046	IPR001356	M6157_1.02	134	190	161
ENSG00000043039	ENST00000281437	BARX2	Homeodomain	skin	malignant_melanoma	COSM1704818	c.438G>T	p.M146I	Substitution - Missense	11:129306896-129306896	+	Homeobox	PF00046	IPR001356	M6157_1.02	134	190	146
ENSG00000043039	ENST00000281437	BARX2	Homeodomain	liver	other	COSM1727898	c.535A>G	p.T179A	Substitution - Missense	11:129312776-129312776	+	Homeobox	PF00046	IPR001356	M6157_1.02	134	190	179
ENSG00000043039	ENST00000281437	BARX2	Homeodomain	liver	carcinoma	COSM1727898	c.535A>G	p.T179A	Substitution - Missense	11:129312776-129312776	+	Homeobox	PF00046	IPR001356	M6157_1.02	134	190	179
ENSG00000043039	ENST00000281437	BARX2	Homeodomain	lung	carcinoma	COSM1977873	c.410G>A	p.R137H	Substitution - Missense	11:129306868-129306868	+	Homeobox	PF00046	IPR001356	M6157_1.02	134	190	137
ENSG00000043039	ENST00000281437	BARX2	Homeodomain	skin	malignant_melanoma	COSM231829	c.529G>A	p.V177M	Substitution - Missense	11:129312770-129312770	+	Homeobox	PF00046	IPR001356	M6157_1.02	134	190	177
ENSG00000043039	ENST00000281437	BARX2	Homeodomain	skin	malignant_melanoma	COSM3445265	c.409C>T	p.R137C	Substitution - Missense	11:129306867-129306867	+	Homeobox	PF00046	IPR001356	M6157_1.02	134	190	137
ENSG00000043039	ENST00000281437	BARX2	Homeodomain	skin	malignant_melanoma	COSM3445266	c.445G>A	p.E149K	Substitution - Missense	11:129306903-129306903	+	Homeobox	PF00046	IPR001356	M6157_1.02	134	190	149
ENSG00000043039	ENST00000281437	BARX2	Homeodomain	skin	malignant_melanoma	COSM3445267	c.528G>T	p.Q176H	Substitution - Missense	11:129312769-129312769	+	Homeobox	PF00046	IPR001356	M6157_1.02	134	190	176
ENSG00000043039	ENST00000281437	BARX2	Homeodomain	large_intestine	carcinoma	COSM4643521	c.442C>A	p.L148M	Substitution - Missense	11:129306900-129306900	+	Homeobox	PF00046	IPR001356	M6157_1.02	134	190	148
ENSG00000043039	ENST00000281437	BARX2	Homeodomain	liver	other	COSM6278760	c.459G>T	p.Q153H	Substitution - Missense	11:129306917-129306917	+	Homeobox	PF00046	IPR001356	M6157_1.02	134	190	153
ENSG00000043039	ENST00000281437	BARX2	Homeodomain	liver	other	COSM6280292	c.550C>T	p.R184C	Substitution - Missense	11:129312791-129312791	+	Homeobox	PF00046	IPR001356	M6157_1.02	134	190	184
ENSG00000043039	ENST00000281437	BARX2	Homeodomain	liver	other	COSM6313860	c.462G>T	p.K154N	Substitution - Missense	11:129306920-129306920	+	Homeobox	PF00046	IPR001356	M6157_1.02	134	190	154
ENSG00000043039	ENST00000281437	BARX2	Homeodomain	lung	carcinoma	COSM7357291	c.499G>T	p.A167S	Substitution - Missense	11:129312740-129312740	+	Homeobox	PF00046	IPR001356	M6157_1.02	134	190	167
ENSG00000043039	ENST00000281437	BARX2	Homeodomain	endometrium	carcinoma	COSM924910	c.424G>A	p.E142K	Substitution - Missense	11:129306882-129306882	+	Homeobox	PF00046	IPR001356	M6157_1.02	134	190	142
ENSG00000043355	ENST00000376335	ZIC2	C2H2 ZF	oesophagus	carcinoma	COSM1243021	c.1196A>G	p.D399G	Substitution - Missense	13:100637320-100637320	+	zf-C2H2	PF00096	IPR007087	M4148_1.02	393	415	399
ENSG00000043355	ENST00000376335	ZIC2	C2H2 ZF	liver	carcinoma	COSM1628965	c.901G>A	p.V301I	Substitution - Missense	13:100635219-100635219	+	zf-C2H2	PF00096	IPR007087	M4148_1.02	300	327	301
ENSG00000043355	ENST00000376335	ZIC2	C2H2 ZF	large_intestine	carcinoma	COSM1677772	c.1026A>C	p.K342N	Substitution - Missense	13:100635344-100635344	+	zf-C2H2	PF00096	IPR007087	M4148_1.02	333	357	342
ENSG00000043355	ENST00000376335	ZIC2	C2H2 ZF	large_intestine	carcinoma	COSM2047665	c.971T>A	p.I324N	Substitution - Missense	13:100635289-100635289	+	zf-C2H2	PF00096	IPR007087	M4148_1.02	300	327	324
ENSG00000043355	ENST00000376335	ZIC2	C2H2 ZF	cervix	carcinoma	COSM2047670	c.1102G>C	p.E368Q	Substitution - Missense	13:100637226-100637226	+	zf-C2H2	PF00096	IPR007087	M4148_1.02	363	387	368
ENSG00000043355	ENST00000376335	ZIC2	C2H2 ZF	liver	carcinoma	COSM217048	c.977T>G	p.V326G	Substitution - Missense	13:100635295-100635295	+	zf-C2H2	PF00096	IPR007087	M4148_1.02	300	327	326
ENSG00000043355	ENST00000376335	ZIC2	C2H2 ZF	large_intestine	carcinoma	COSM286712	c.1054A>G	p.I352V	Substitution - Missense	13:100635372-100635372	+	zf-C2H2	PF00096	IPR007087	M4148_1.02	333	357	352
ENSG00000043355	ENST00000376335	ZIC2	C2H2 ZF	pancreas	carcinoma	COSM3376468	c.976G>C	p.V326L	Substitution - Missense	13:100635294-100635294	+	zf-C2H2	PF00096	IPR007087	M4148_1.02	300	327	326
ENSG00000043355	ENST00000376335	ZIC2	C2H2 ZF	skin	malignant_melanoma	COSM3466867	c.1057C>T	p.H353Y	Substitution - Missense	13:100635375-100635375	+	zf-C2H2	PF00096	IPR007087	M4148_1.02	333	357	353
ENSG00000043355	ENST00000376335	ZIC2	C2H2 ZF	ovary	carcinoma	COSM3981916	c.1106G>C	p.G369A	Substitution - Missense	13:100637230-100637230	+	zf-C2H2	PF00096	IPR007087	M4148_1.02	363	387	369
ENSG00000043355	ENST00000376335	ZIC2	C2H2 ZF	kidney	carcinoma	COSM3987283	c.1004G>A	p.C335Y	Substitution - Missense	13:100635322-100635322	+	zf-C2H2	PF00096	IPR007087	M4148_1.02	333	357	335
ENSG00000043355	ENST00000376335	ZIC2	C2H2 ZF	stomach	carcinoma	COSM4045650	c.1036C>T	p.R346C	Substitution - Missense	13:100635354-100635354	+	zf-C2H2	PF00096	IPR007087	M4148_1.02	333	357	346
ENSG00000043355	ENST00000376335	ZIC2	C2H2 ZF	thyroid	other	COSM4147542	c.835A>C	p.T279P	Substitution - Missense	13:100635153-100635153	+	zf-C2H2	PF00096	IPR007087	M4148_1.02	271	291	279
ENSG00000043355	ENST00000376335	ZIC2	C2H2 ZF	cervix	carcinoma	COSM4839582	c.1225C>T	p.R409W	Substitution - Missense	13:100637349-100637349	+	zf-C2H2	PF00096	IPR007087	M4148_1.02	393	415	409
ENSG00000043355	ENST00000376335	ZIC2	C2H2 ZF	skin	malignant_melanoma	COSM4894209	c.1024A>C	p.K342Q	Substitution - Missense	13:100635342-100635342	+	zf-C2H2	PF00096	IPR007087	M4148_1.02	333	357	342
ENSG00000043355	ENST00000376335	ZIC2	C2H2 ZF	skin	malignant_melanoma	COSM5583134	c.1007C>T	p.P336L	Substitution - Missense	13:100635325-100635325	+	zf-C2H2	PF00096	IPR007087	M4148_1.02	333	357	336
ENSG00000043355	ENST00000376335	ZIC2	C2H2 ZF	liver	other	COSM6311043	c.1098G>T	p.E366D	Substitution - Missense	13:100637222-100637222	+	zf-C2H2	PF00096	IPR007087	M4148_1.02	363	387	366
ENSG00000043355	ENST00000376335	ZIC2	C2H2 ZF	liver	other	COSM6344345	c.1152G>T	p.M384I	Substitution - Missense	13:100637276-100637276	+	zf-C2H2	PF00096	IPR007087	M4148_1.02	363	387	384
ENSG00000043355	ENST00000376335	ZIC2	C2H2 ZF	upper_aerodigestive_tract	carcinoma	COSM6445845	c.818G>A	p.C273Y	Substitution - Missense	13:100635136-100635136	+	zf-C2H2	PF00096	IPR007087	M4148_1.02	271	291	273
ENSG00000043355	ENST00000376335	ZIC2	C2H2 ZF	breast	carcinoma	COSM6579048	c.865G>T	p.V289L	Substitution - Missense	13:100635183-100635183	+	zf-C2H2	PF00096	IPR007087	M4148_1.02	271	291	289
ENSG00000043355	ENST00000376335	ZIC2	C2H2 ZF	large_intestine	carcinoma	COSM6827150	c.1034C>G	p.A345G	Substitution - Missense	13:100635352-100635352	+	zf-C2H2	PF00096	IPR007087	M4148_1.02	333	357	345
ENSG00000043355	ENST00000376335	ZIC2	C2H2 ZF	large_intestine	carcinoma	COSM6827151	c.1156G>A	p.V386I	Substitution - Missense	13:100637280-100637280	+	zf-C2H2	PF00096	IPR007087	M4148_1.02	363	387	386
ENSG00000043355	ENST00000376335	ZIC2	C2H2 ZF	large_intestine	carcinoma	COSM6827154	c.926G>T	p.R309L	Substitution - Missense	13:100635244-100635244	+	zf-C2H2	PF00096	IPR007087	M4148_1.02	300	327	309
ENSG00000043355	ENST00000376335	ZIC2	C2H2 ZF	large_intestine	carcinoma	COSM6827155	c.1180C>A	p.L394I	Substitution - Missense	13:100637304-100637304	+	zf-C2H2	PF00096	IPR007087	M4148_1.02	393	415	394
ENSG00000043355	ENST00000376335	ZIC2	C2H2 ZF	urinary_tract	carcinoma	COSM7100337	c.1213C>A	p.P405T	Substitution - Missense	13:100637337-100637337	+	zf-C2H2	PF00096	IPR007087	M4148_1.02	393	415	405
ENSG00000043355	ENST00000376335	ZIC2	C2H2 ZF	urinary_tract	carcinoma	COSM7100338	c.1214C>A	p.P405H	Substitution - Missense	13:100637338-100637338	+	zf-C2H2	PF00096	IPR007087	M4148_1.02	393	415	405
ENSG00000043355	ENST00000376335	ZIC2	C2H2 ZF	urinary_tract	carcinoma	COSM7100339	c.1216A>T	p.S406C	Substitution - Missense	13:100637340-100637340	+	zf-C2H2	PF00096	IPR007087	M4148_1.02	393	415	406
ENSG00000043355	ENST00000376335	ZIC2	C2H2 ZF	lung	carcinoma	COSM7231761	c.1208C>A	p.T403K	Substitution - Missense	13:100637332-100637332	+	zf-C2H2	PF00096	IPR007087	M4148_1.02	393	415	403
ENSG00000043355	ENST00000376335	ZIC2	C2H2 ZF	urinary_tract	carcinoma	COSM7403249	c.1141A>G	p.K381E	Substitution - Missense	13:100637265-100637265	+	zf-C2H2	PF00096	IPR007087	M4148_1.02	363	387	381
ENSG00000043355	ENST00000376335	ZIC2	C2H2 ZF	endometrium	carcinoma	COSM944985	c.1114C>T	p.R372W	Substitution - Missense	13:100637238-100637238	+	zf-C2H2	PF00096	IPR007087	M4148_1.02	363	387	372
ENSG00000049768	ENST00000376207	FOXP3	Forkhead	endometrium	carcinoma	COSM1122490	c.1040G>A	p.R347H	Substitution - Missense	23:49109591-49109591	-	Fork_head	PF00250	IPR001766	M3285_1.02	287	362	347
ENSG00000049768	ENST00000376207	FOXP3	Forkhead	endometrium	carcinoma	COSM1122491	c.934C>A	p.L312M	Substitution - Missense	23:49110411-49110411	-	Fork_head	PF00250	IPR001766	M3285_1.02	287	362	312
ENSG00000049768	ENST00000376207	FOXP3	Forkhead	large_intestine	carcinoma	COSM2967153	c.925C>T	p.R309W	Substitution - Missense	23:49110420-49110420	-	Fork_head	PF00250	IPR001766	M3285_1.02	287	362	309
ENSG00000049768	ENST00000376207	FOXP3	Forkhead	stomach	carcinoma	COSM2967155	c.895C>T	p.R299W	Substitution - Missense	23:49110450-49110450	-	Fork_head	PF00250	IPR001766	M3285_1.02	287	362	299
ENSG00000049768	ENST00000376207	FOXP3	Forkhead	large_intestine	carcinoma	COSM3424841	c.1010G>A	p.R337Q	Substitution - Missense	23:49109621-49109621	-	Fork_head	PF00250	IPR001766	M3285_1.02	287	362	337
ENSG00000049768	ENST00000376207	FOXP3	Forkhead	lung	carcinoma	COSM355742	c.1063G>C	p.E355Q	Substitution - Missense	23:49108208-49108208	-	Fork_head	PF00250	IPR001766	M3285_1.02	287	362	355
ENSG00000049768	ENST00000376207	FOXP3	Forkhead	stomach	carcinoma	COSM4109915	c.1210G>A	p.A404T	Substitution - Missense	23:49107881-49107881	-	Fork_head	PF00250	IPR001766	M3285_1.02	388	436	404
ENSG00000049768	ENST00000376207	FOXP3	Forkhead	large_intestine	carcinoma	COSM457650	c.1249C>T	p.R417W	Substitution - Missense	23:49107842-49107842	-	Fork_head	PF00250	IPR001766	M3285_1.02	388	436	417
ENSG00000049768	ENST00000376207	FOXP3	Forkhead	liver	carcinoma	COSM4804928	c.911G>T	p.S304I	Substitution - Missense	23:49110434-49110434	-	Fork_head	PF00250	IPR001766	M3285_1.02	287	362	304
ENSG00000049768	ENST00000376207	FOXP3	Forkhead	upper_aerodigestive_tract	carcinoma	COSM4888212	c.1045G>T	p.A349S	Substitution - Missense	23:49108226-49108226	-	Fork_head	PF00250	IPR001766	M3285_1.02	287	362	349
ENSG00000049768	ENST00000376207	FOXP3	Forkhead	oesophagus	carcinoma	COSM5646506	c.984G>A	p.M328I	Substitution - Missense	23:49109647-49109647	-	Fork_head	PF00250	IPR001766	M3285_1.02	287	362	328
ENSG00000049768	ENST00000376207	FOXP3	Forkhead	lung	carcinoma	COSM5665505	c.865G>A	p.G289S	Substitution - Missense	23:49110480-49110480	-	Fork_head	PF00250	IPR001766	M3285_1.02	287	362	289
ENSG00000049768	ENST00000376207	FOXP3	Forkhead	lung	carcinoma	COSM5669857	c.1218G>C	p.W406C	Substitution - Missense	23:49107873-49107873	-	Fork_head	PF00250	IPR001766	M3285_1.02	388	436	406
ENSG00000049768	ENST00000376207	FOXP3	Forkhead	NS	malignant_melanoma	COSM5877990	c.1286C>T	p.P429L	Substitution - Missense	23:49107805-49107805	-	Fork_head	PF00250	IPR001766	M3285_1.02	388	436	429
ENSG00000049768	ENST00000376207	FOXP3	Forkhead	large_intestine	carcinoma	COSM6226324	c.1241G>A	p.R414H	Substitution - Missense	23:49107850-49107850	-	Fork_head	PF00250	IPR001766	M3285_1.02	388	436	414
ENSG00000049768	ENST00000376207	FOXP3	Forkhead	large_intestine	carcinoma	COSM6666527	c.1190G>A	p.R397Q	Substitution - Missense	23:49107901-49107901	-	Fork_head	PF00250	IPR001766	M3285_1.02	388	436	397
ENSG00000049768	ENST00000376207	FOXP3	Forkhead	large_intestine	carcinoma	COSM757063	c.1189C>T	p.R397W	Substitution - Missense	23:49107902-49107902	-	Fork_head	PF00250	IPR001766	M3285_1.02	388	436	397
ENSG00000049768	ENST00000376207	FOXP3	Forkhead	lung	carcinoma	COSM757063	c.1189C>T	p.R397W	Substitution - Missense	23:49107902-49107902	-	Fork_head	PF00250	IPR001766	M3285_1.02	388	436	397
ENSG00000050344	ENST00000056233	NFE2L3	bZIP	endometrium	carcinoma	COSM1088785	c.1732C>T	p.L578F	Substitution - Missense	7:26225050-26225050	+	bZIP_1	PF00170	IPR011616	M3664_1.02	577	639	578
ENSG00000050344	ENST00000056233	NFE2L3	bZIP	large_intestine	carcinoma	COSM1088786	c.1792C>T	p.R598C	Substitution - Missense	7:26225110-26225110	+	bZIP_1	PF00170	IPR011616	M3664_1.02	577	639	598
ENSG00000050344	ENST00000056233	NFE2L3	bZIP	endometrium	carcinoma	COSM1088786	c.1792C>T	p.R598C	Substitution - Missense	7:26225110-26225110	+	bZIP_1	PF00170	IPR011616	M3664_1.02	577	639	598
ENSG00000050344	ENST00000056233	NFE2L3	bZIP	lung	carcinoma	COSM1193717	c.1786C>T	p.R596C	Substitution - Missense	7:26225104-26225104	+	bZIP_1	PF00170	IPR011616	M3664_1.02	577	639	596
ENSG00000050344	ENST00000056233	NFE2L3	bZIP	large_intestine	carcinoma	COSM283239	c.1775C>T	p.A592V	Substitution - Missense	7:26225093-26225093	+	bZIP_1	PF00170	IPR011616	M3664_1.02	577	639	592
ENSG00000050344	ENST00000056233	NFE2L3	bZIP	skin	malignant_melanoma	COSM3637676	c.1852G>A	p.E618K	Substitution - Missense	7:26225170-26225170	+	bZIP_1	PF00170	IPR011616	M3664_1.02	577	639	618
ENSG00000050344	ENST00000056233	NFE2L3	bZIP	stomach	carcinoma	COSM3880358	c.1751G>A	p.R584Q	Substitution - Missense	7:26225069-26225069	+	bZIP_1	PF00170	IPR011616	M3664_1.02	577	639	584
ENSG00000050344	ENST00000056233	NFE2L3	bZIP	large_intestine	carcinoma	COSM4706724	c.1854A>C	p.E618D	Substitution - Missense	7:26225172-26225172	+	bZIP_1	PF00170	IPR011616	M3664_1.02	577	639	618
ENSG00000050344	ENST00000056233	NFE2L3	bZIP	thyroid	carcinoma	COSM485232	c.1784G>A	p.C595Y	Substitution - Missense	7:26225102-26225102	+	bZIP_1	PF00170	IPR011616	M3664_1.02	577	639	595
ENSG00000050344	ENST00000056233	NFE2L3	bZIP	haematopoietic_and_lymphoid_tissue	lymphoid_neoplasm	COSM485232	c.1784G>A	p.C595Y	Substitution - Missense	7:26225102-26225102	+	bZIP_1	PF00170	IPR011616	M3664_1.02	577	639	595
ENSG00000050344	ENST00000056233	NFE2L3	bZIP	kidney	carcinoma	COSM485232	c.1784G>A	p.C595Y	Substitution - Missense	7:26225102-26225102	+	bZIP_1	PF00170	IPR011616	M3664_1.02	577	639	595
ENSG00000050344	ENST00000056233	NFE2L3	bZIP	central_nervous_system	glioma	COSM485232	c.1784G>A	p.C595Y	Substitution - Missense	7:26225102-26225102	+	bZIP_1	PF00170	IPR011616	M3664_1.02	577	639	595
ENSG00000050344	ENST00000056233	NFE2L3	bZIP	lung	carcinoma	COSM485232	c.1784G>A	p.C595Y	Substitution - Missense	7:26225102-26225102	+	bZIP_1	PF00170	IPR011616	M3664_1.02	577	639	595
ENSG00000050344	ENST00000056233	NFE2L3	bZIP	prostate	carcinoma	COSM485232	c.1784G>A	p.C595Y	Substitution - Missense	7:26225102-26225102	+	bZIP_1	PF00170	IPR011616	M3664_1.02	577	639	595
ENSG00000050344	ENST00000056233	NFE2L3	bZIP	large_intestine	carcinoma	COSM5358158	c.1834A>G	p.N612D	Substitution - Missense	7:26225152-26225152	+	bZIP_1	PF00170	IPR011616	M3664_1.02	577	639	612
ENSG00000050344	ENST00000056233	NFE2L3	bZIP	large_intestine	carcinoma	COSM5484914	c.1787G>A	p.R596H	Substitution - Missense	7:26225105-26225105	+	bZIP_1	PF00170	IPR011616	M3664_1.02	577	639	596
ENSG00000050344	ENST00000056233	NFE2L3	bZIP	biliary_tract	carcinoma	COSM5518747	c.1775C>A	p.A592E	Substitution - Missense	7:26225093-26225093	+	bZIP_1	PF00170	IPR011616	M3664_1.02	577	639	592
ENSG00000050344	ENST00000056233	NFE2L3	bZIP	oesophagus	carcinoma	COSM5638060	c.1755A>T	p.R585S	Substitution - Missense	7:26225073-26225073	+	bZIP_1	PF00170	IPR011616	M3664_1.02	577	639	585
ENSG00000050344	ENST00000056233	NFE2L3	bZIP	breast	carcinoma	COSM6351964	c.1850A>C	p.K617T	Substitution - Missense	7:26225168-26225168	+	bZIP_1	PF00170	IPR011616	M3664_1.02	577	639	617
ENSG00000050344	ENST00000056233	NFE2L3	bZIP	large_intestine	carcinoma	COSM6725561	c.1843G>A	p.A615T	Substitution - Missense	7:26225161-26225161	+	bZIP_1	PF00170	IPR011616	M3664_1.02	577	639	615
ENSG00000050344	ENST00000056233	NFE2L3	bZIP	large_intestine	carcinoma	COSM6725569	c.1764T>A	p.N588K	Substitution - Missense	7:26225082-26225082	+	bZIP_1	PF00170	IPR011616	M3664_1.02	577	639	588
ENSG00000050344	ENST00000056233	NFE2L3	bZIP	kidney	Wilms_tumour	COSM6853072	c.1868A>C	p.E623A	Substitution - Missense	7:26225186-26225186	+	bZIP_1	PF00170	IPR011616	M3664_1.02	577	639	623
ENSG00000052850	ENST00000329255	ALX4	Homeodomain	large_intestine	carcinoma	COSM1182654	c.731G>A	p.R244Q	Substitution - Missense	11:44296944-44296944	-	Homeobox	PF00046	IPR001356	M2923_1.02	215	271	244
ENSG00000052850	ENST00000329255	ALX4	Homeodomain	oesophagus	carcinoma	COSM1244879	c.682G>A	p.E228K	Substitution - Missense	11:44296993-44296993	-	Homeobox	PF00046	IPR001356	M2923_1.02	215	271	228
ENSG00000052850	ENST00000329255	ALX4	Homeodomain	skin	malignant_melanoma	COSM1475432	c.794G>A	p.R265Q	Substitution - Missense	11:44289156-44289156	-	Homeobox	PF00046	IPR001356	M2923_1.02	215	271	265
ENSG00000052850	ENST00000329255	ALX4	Homeodomain	breast	carcinoma	COSM1475432	c.794G>A	p.R265Q	Substitution - Missense	11:44289156-44289156	-	Homeobox	PF00046	IPR001356	M2923_1.02	215	271	265
ENSG00000052850	ENST00000329255	ALX4	Homeodomain	large_intestine	carcinoma	COSM1475432	c.794G>A	p.R265Q	Substitution - Missense	11:44289156-44289156	-	Homeobox	PF00046	IPR001356	M2923_1.02	215	271	265
ENSG00000052850	ENST00000329255	ALX4	Homeodomain	liver	carcinoma	COSM1604548	c.776A>T	p.Q259L	Substitution - Missense	11:44296899-44296899	-	Homeobox	PF00046	IPR001356	M2923_1.02	215	271	259
ENSG00000052850	ENST00000329255	ALX4	Homeodomain	liver	other	COSM1725688	c.652C>T	p.R218W	Substitution - Missense	11:44297023-44297023	-	Homeobox	PF00046	IPR001356	M2923_1.02	215	271	218
ENSG00000052850	ENST00000329255	ALX4	Homeodomain	large_intestine	carcinoma	COSM1725688	c.652C>T	p.R218W	Substitution - Missense	11:44297023-44297023	-	Homeobox	PF00046	IPR001356	M2923_1.02	215	271	218
ENSG00000052850	ENST00000329255	ALX4	Homeodomain	liver	carcinoma	COSM1725688	c.652C>T	p.R218W	Substitution - Missense	11:44297023-44297023	-	Homeobox	PF00046	IPR001356	M2923_1.02	215	271	218
ENSG00000052850	ENST00000329255	ALX4	Homeodomain	prostate	carcinoma	COSM1725688	c.652C>T	p.R218W	Substitution - Missense	11:44297023-44297023	-	Homeobox	PF00046	IPR001356	M2923_1.02	215	271	218
ENSG00000052850	ENST00000329255	ALX4	Homeodomain	oesophagus	carcinoma	COSM188962	c.653G>A	p.R218Q	Substitution - Missense	11:44297022-44297022	-	Homeobox	PF00046	IPR001356	M2923_1.02	215	271	218
ENSG00000052850	ENST00000329255	ALX4	Homeodomain	kidney	carcinoma	COSM188962	c.653G>A	p.R218Q	Substitution - Missense	11:44297022-44297022	-	Homeobox	PF00046	IPR001356	M2923_1.02	215	271	218
ENSG00000052850	ENST00000329255	ALX4	Homeodomain	large_intestine	carcinoma	COSM188962	c.653G>A	p.R218Q	Substitution - Missense	11:44297022-44297022	-	Homeobox	PF00046	IPR001356	M2923_1.02	215	271	218
ENSG00000052850	ENST00000329255	ALX4	Homeodomain	large_intestine	carcinoma	COSM1979325	c.646C>T	p.R216W	Substitution - Missense	11:44297029-44297029	-	Homeobox	PF00046	IPR001356	M2923_1.02	215	271	216
ENSG00000052850	ENST00000329255	ALX4	Homeodomain	lung	carcinoma	COSM309078	c.728C>A	p.A243E	Substitution - Missense	11:44296947-44296947	-	Homeobox	PF00046	IPR001356	M2923_1.02	215	271	243
ENSG00000052850	ENST00000329255	ALX4	Homeodomain	large_intestine	carcinoma	COSM3687300	c.770G>A	p.R257H	Substitution - Missense	11:44296905-44296905	-	Homeobox	PF00046	IPR001356	M2923_1.02	215	271	257
ENSG00000052850	ENST00000329255	ALX4	Homeodomain	stomach	carcinoma	COSM4032837	c.681G>T	p.E227D	Substitution - Missense	11:44296994-44296994	-	Homeobox	PF00046	IPR001356	M2923_1.02	215	271	227
ENSG00000052850	ENST00000329255	ALX4	Homeodomain	lung	carcinoma	COSM6132839	c.781T>C	p.W261R	Substitution - Missense	11:44289169-44289169	-	Homeobox	PF00046	IPR001356	M2923_1.02	215	271	261
ENSG00000052850	ENST00000329255	ALX4	Homeodomain	lung	carcinoma	COSM6551940	c.715C>A	p.P239T	Substitution - Missense	11:44296960-44296960	-	Homeobox	PF00046	IPR001356	M2923_1.02	215	271	239
ENSG00000052850	ENST00000329255	ALX4	Homeodomain	large_intestine	carcinoma	COSM6598961	c.800C>T	p.A267V	Substitution - Missense	11:44289150-44289150	-	Homeobox	PF00046	IPR001356	M2923_1.02	215	271	267
ENSG00000052850	ENST00000329255	ALX4	Homeodomain	oesophagus	carcinoma	COSM6992986	c.767C>T	p.A256V	Substitution - Missense	11:44296908-44296908	-	Homeobox	PF00046	IPR001356	M2923_1.02	215	271	256
ENSG00000052850	ENST00000329255	ALX4	Homeodomain	breast	carcinoma	COSM926984	c.772G>A	p.V258M	Substitution - Missense	11:44296903-44296903	-	Homeobox	PF00046	IPR001356	M2923_1.02	215	271	258
ENSG00000052850	ENST00000329255	ALX4	Homeodomain	endometrium	carcinoma	COSM926984	c.772G>A	p.V258M	Substitution - Missense	11:44296903-44296903	-	Homeobox	PF00046	IPR001356	M2923_1.02	215	271	258
ENSG00000052850	ENST00000329255	ALX4	Homeodomain	endometrium	carcinoma	COSM926985	c.664A>G	p.T222A	Substitution - Missense	11:44297011-44297011	-	Homeobox	PF00046	IPR001356	M2923_1.02	215	271	222
ENSG00000054598	NM_001453.1	FOXC1	Forkhead	endometrium	carcinoma	COSM1075690	c.368A>C	p.Q123P	Substitution - Missense	6:1611048-1611048	+	Fork_head	PF00250	IPR001766	M1864_1.02	78	173	123
ENSG00000054598	NM_001453.1	FOXC1	Forkhead	endometrium	carcinoma	COSM1075692	c.469G>T	p.D157Y	Substitution - Missense	6:1611149-1611149	+	Fork_head	PF00250	IPR001766	M1864_1.02	78	173	157
ENSG00000054598	NM_001453.1	FOXC1	Forkhead	large_intestine	carcinoma	COSM1207402	c.458C>T	p.T153M	Substitution - Missense	6:1611138-1611138	+	Fork_head	PF00250	IPR001766	M1864_1.02	78	173	153
ENSG00000054598	NM_001453.1	FOXC1	Forkhead	large_intestine	carcinoma	COSM269193	c.515G>A	p.R172Q	Substitution - Missense	6:1611195-1611195	+	Fork_head	PF00250	IPR001766	M1864_1.02	78	173	172
ENSG00000054598	NM_001453.1	FOXC1	Forkhead	lung	carcinoma	COSM3023961	c.501C>G	p.F167L	Substitution - Missense	6:1611181-1611181	+	Fork_head	PF00250	IPR001766	M1864_1.02	78	173	167
ENSG00000054598	NM_001453.1	FOXC1	Forkhead	breast	carcinoma	COSM3829599	c.373A>G	p.S125G	Substitution - Missense	6:1611053-1611053	+	Fork_head	PF00250	IPR001766	M1864_1.02	78	173	125
ENSG00000054598	NM_001453.1	FOXC1	Forkhead	stomach	carcinoma	COSM3860169	c.403T>C	p.C135R	Substitution - Missense	6:1611083-1611083	+	Fork_head	PF00250	IPR001766	M1864_1.02	78	173	135
ENSG00000054598	NM_001453.1	FOXC1	Forkhead	thyroid	other	COSM4160349	c.327G>A	p.M109I	Substitution - Missense	6:1611007-1611007	+	Fork_head	PF00250	IPR001766	M1864_1.02	78	173	109
ENSG00000054598	NM_001453.1	FOXC1	Forkhead	liver	other	COSM4610176	c.404G>A	p.C135Y	Substitution - Missense	6:1611084-1611084	+	Fork_head	PF00250	IPR001766	M1864_1.02	78	173	135
ENSG00000054598	NM_001453.1	FOXC1	Forkhead	haematopoietic_and_lymphoid_tissue	lymphoid_neoplasm	COSM4610176	c.404G>A	p.C135Y	Substitution - Missense	6:1611084-1611084	+	Fork_head	PF00250	IPR001766	M1864_1.02	78	173	135
ENSG00000054598	NM_001453.1	FOXC1	Forkhead	large_intestine	carcinoma	COSM5087235	c.253G>A	p.A85T	Substitution - Missense	6:1610933-1610933	+	Fork_head	PF00250	IPR001766	M1864_1.02	78	173	85
ENSG00000054598	NM_001453.1	FOXC1	Forkhead	large_intestine	carcinoma	COSM5484820	c.475T>C	p.Y159H	Substitution - Missense	6:1611155-1611155	+	Fork_head	PF00250	IPR001766	M1864_1.02	78	173	159
ENSG00000054598	NM_001453.1	FOXC1	Forkhead	lung	carcinoma	COSM5694322	c.464A>T	p.D155V	Substitution - Missense	6:1611144-1611144	+	Fork_head	PF00250	IPR001766	M1864_1.02	78	173	155
ENSG00000054598	NM_001453.1	FOXC1	Forkhead	NS	malignant_melanoma	COSM5869716	c.470A>G	p.D157G	Substitution - Missense	6:1611150-1611150	+	Fork_head	PF00250	IPR001766	M1864_1.02	78	173	157
ENSG00000054598	NM_001453.1	FOXC1	Forkhead	haematopoietic_and_lymphoid_tissue	lymphoid_neoplasm	COSM6210865	c.389T>C	p.L130P	Substitution - Missense	6:1611069-1611069	+	Fork_head	PF00250	IPR001766	M1864_1.02	78	173	130
ENSG00000054598	NM_001453.1	FOXC1	Forkhead	liver	other	COSM6265004	c.402G>C	p.E134D	Substitution - Missense	6:1611082-1611082	+	Fork_head	PF00250	IPR001766	M1864_1.02	78	173	134
ENSG00000054598	NM_001453.1	FOXC1	Forkhead	large_intestine	carcinoma	COSM6666120	c.467C>T	p.P156L	Substitution - Missense	6:1611147-1611147	+	Fork_head	PF00250	IPR001766	M1864_1.02	78	173	156
ENSG00000054598	NM_001453.1	FOXC1	Forkhead	large_intestine	carcinoma	COSM6666121	c.509G>A	p.R170Q	Substitution - Missense	6:1611189-1611189	+	Fork_head	PF00250	IPR001766	M1864_1.02	78	173	170
ENSG00000054598	NM_001453.1	FOXC1	Forkhead	lung	carcinoma	COSM7368628	c.476A>T	p.Y159F	Substitution - Missense	6:1611156-1611156	+	Fork_head	PF00250	IPR001766	M1864_1.02	78	173	159
ENSG00000054598	NM_001453.1	FOXC1	Forkhead	lung	carcinoma	COSM741272	c.503T>A	p.L168Q	Substitution - Missense	6:1611183-1611183	+	Fork_head	PF00250	IPR001766	M1864_1.02	78	173	168
ENSG00000057657	NM_001198.2	PRDM1	C2H2 ZF	endometrium	carcinoma	COSM1071745	c.1343C>A	p.P448H	Substitution - Missense	6:106553486-106553486	+	zf-C2H2	PF00096	IPR007087	M2307_1.02	441	463	448
ENSG00000057657	NM_001198.2	PRDM1	C2H2 ZF	endometrium	carcinoma	COSM1071746	c.1412A>G	p.D471G	Substitution - Missense	6:106553555-106553555	+	zf-C2H2	PF00096	IPR007087	M2307_1.02	469	491	471
ENSG00000057657	NM_001198.2	PRDM1	C2H2 ZF	breast	carcinoma	COSM1487090	c.1742A>G	p.H581R	Substitution - Missense	6:106554322-106554322	+	zf-C2H2	PF00096	IPR007087	M2307_1.02	567	589	581
ENSG00000057657	NM_001198.2	PRDM1	C2H2 ZF	ovary	carcinoma	COSM1672655	c.1924A>G	p.K642E	Substitution - Missense	6:106554915-106554915	+	zf-C2H2	PF00096	IPR007087	M2307_1.02	623	645	642
ENSG00000057657	NM_001198.2	PRDM1	C2H2 ZF	breast	carcinoma	COSM213669	c.1433G>A	p.S478N	Substitution - Missense	6:106553576-106553576	+	zf-C2H2	PF00096	IPR007087	M2307_1.02	469	491	478
ENSG00000057657	NM_001198.2	PRDM1	C2H2 ZF	large_intestine	carcinoma	COSM3154324	c.1448C>T	p.A483V	Substitution - Missense	6:106553591-106553591	+	zf-C2H2	PF00096	IPR007087	M2307_1.02	469	491	483
ENSG00000057657	NM_001198.2	PRDM1	C2H2 ZF	oesophagus	carcinoma	COSM3154324	c.1448C>T	p.A483V	Substitution - Missense	6:106553591-106553591	+	zf-C2H2	PF00096	IPR007087	M2307_1.02	469	491	483
ENSG00000057657	NM_001198.2	PRDM1	C2H2 ZF	large_intestine	carcinoma	COSM3154347	c.1885C>T	p.P629S	Substitution - Missense	6:106554876-106554876	+	zf-C2H2	PF00096	IPR007087	M2307_1.02	623	645	629
ENSG00000057657	NM_001198.2	PRDM1	C2H2 ZF	haematopoietic_and_lymphoid_tissue	lymphoid_neoplasm	COSM329559	c.1673T>C	p.L558P	Substitution - Missense	6:106554253-106554253	+	zf-C2H2	PF00096	IPR007087	M2307_1.02	539	561	558
ENSG00000057657	NM_001198.2	PRDM1	C2H2 ZF	stomach	carcinoma	COSM329559	c.1673T>C	p.L558P	Substitution - Missense	6:106554253-106554253	+	zf-C2H2	PF00096	IPR007087	M2307_1.02	539	561	558
ENSG00000057657	NM_001198.2	PRDM1	C2H2 ZF	lung	carcinoma	COSM3619197	c.1537C>T	p.L513F	Substitution - Missense	6:106553680-106553680	+	zf-C2H2	PF00096	IPR007087	M2307_1.02	497	519	513
ENSG00000057657	NM_001198.2	PRDM1	C2H2 ZF	skin	malignant_melanoma	COSM3619197	c.1537C>T	p.L513F	Substitution - Missense	6:106553680-106553680	+	zf-C2H2	PF00096	IPR007087	M2307_1.02	497	519	513
ENSG00000057657	NM_001198.2	PRDM1	C2H2 ZF	skin	malignant_melanoma	COSM3619199	c.1808G>A	p.R603K	Substitution - Missense	6:106554799-106554799	+	zf-C2H2	PF00096	IPR007087	M2307_1.02	595	617	603
ENSG00000057657	NM_001198.2	PRDM1	C2H2 ZF	large_intestine	carcinoma	COSM3697432	c.1366C>T	p.P456S	Substitution - Missense	6:106553509-106553509	+	zf-C2H2	PF00096	IPR007087	M2307_1.02	441	463	456
ENSG00000057657	NM_001198.2	PRDM1	C2H2 ZF	upper_aerodigestive_tract	carcinoma	COSM3723182	c.1704A>T	p.K568N	Substitution - Missense	6:106554284-106554284	+	zf-C2H2	PF00096	IPR007087	M2307_1.02	567	589	568
ENSG00000057657	NM_001198.2	PRDM1	C2H2 ZF	lung	carcinoma	COSM383467	c.1326G>T	p.L442F	Substitution - Missense	6:106553469-106553469	+	zf-C2H2	PF00096	IPR007087	M2307_1.02	441	463	442
ENSG00000057657	NM_001198.2	PRDM1	C2H2 ZF	stomach	carcinoma	COSM3857242	c.1421G>A	p.C474Y	Substitution - Missense	6:106553564-106553564	+	zf-C2H2	PF00096	IPR007087	M2307_1.02	469	491	474
ENSG00000057657	NM_001198.2	PRDM1	C2H2 ZF	stomach	carcinoma	COSM3857244	c.1627G>A	p.V543I	Substitution - Missense	6:106553770-106553770	+	zf-C2H2	PF00096	IPR007087	M2307_1.02	525	547	543
ENSG00000057657	NM_001198.2	PRDM1	C2H2 ZF	stomach	carcinoma	COSM3857244	c.1627G>A	p.V543I	Substitution - Missense	6:106553770-106553770	+	zf-C2H2	PF00096	IPR007087	M2307_1.02	539	561	543
ENSG00000057657	NM_001198.2	PRDM1	C2H2 ZF	skin	malignant_melanoma	COSM3920561	c.1844G>A	p.R615Q	Substitution - Missense	6:106554835-106554835	+	zf-C2H2	PF00096	IPR007087	M2307_1.02	595	617	615
ENSG00000057657	NM_001198.2	PRDM1	C2H2 ZF	thyroid	other	COSM4160098	c.1545A>T	p.K515N	Substitution - Missense	6:106553688-106553688	+	zf-C2H2	PF00096	IPR007087	M2307_1.02	497	519	515
ENSG00000057657	NM_001198.2	PRDM1	C2H2 ZF	breast	carcinoma	COSM450264	c.1521C>A	p.S507R	Substitution - Missense	6:106553664-106553664	+	zf-C2H2	PF00096	IPR007087	M2307_1.02	497	519	507
ENSG00000057657	NM_001198.2	PRDM1	C2H2 ZF	breast	carcinoma	COSM450265	c.1633G>A	p.A545T	Substitution - Missense	6:106553776-106553776	+	zf-C2H2	PF00096	IPR007087	M2307_1.02	525	547	545
ENSG00000057657	NM_001198.2	PRDM1	C2H2 ZF	breast	carcinoma	COSM450265	c.1633G>A	p.A545T	Substitution - Missense	6:106553776-106553776	+	zf-C2H2	PF00096	IPR007087	M2307_1.02	539	561	545
ENSG00000057657	NM_001198.2	PRDM1	C2H2 ZF	stomach	carcinoma	COSM4759862	c.1733A>C	p.Q578P	Substitution - Missense	6:106554313-106554313	+	zf-C2H2	PF00096	IPR007087	M2307_1.02	567	589	578
ENSG00000057657	NM_001198.2	PRDM1	C2H2 ZF	soft_tissue	rhabdomyosarcoma	COSM4776130	c.1925A>C	p.K642T	Substitution - Missense	6:106554916-106554916	+	zf-C2H2	PF00096	IPR007087	M2307_1.02	623	645	642
ENSG00000057657	NM_001198.2	PRDM1	C2H2 ZF	prostate	carcinoma	COSM4789026	c.1928G>A	p.R643H	Substitution - Missense	6:106554919-106554919	+	zf-C2H2	PF00096	IPR007087	M2307_1.02	623	645	643
ENSG00000057657	NM_001198.2	PRDM1	C2H2 ZF	liver	carcinoma	COSM4789026	c.1928G>A	p.R643H	Substitution - Missense	6:106554919-106554919	+	zf-C2H2	PF00096	IPR007087	M2307_1.02	623	645	643
ENSG00000057657	NM_001198.2	PRDM1	C2H2 ZF	pancreas	carcinoid-endocrine_tumour	COSM4789026	c.1928G>A	p.R643H	Substitution - Missense	6:106554919-106554919	+	zf-C2H2	PF00096	IPR007087	M2307_1.02	623	645	643
ENSG00000057657	NM_001198.2	PRDM1	C2H2 ZF	large_intestine	carcinoma	COSM483226	c.1459G>A	p.A487T	Substitution - Missense	6:106553602-106553602	+	zf-C2H2	PF00096	IPR007087	M2307_1.02	469	491	487
ENSG00000057657	NM_001198.2	PRDM1	C2H2 ZF	haematopoietic_and_lymphoid_tissue	lymphoid_neoplasm	COSM483226	c.1459G>A	p.A487T	Substitution - Missense	6:106553602-106553602	+	zf-C2H2	PF00096	IPR007087	M2307_1.02	469	491	487
ENSG00000057657	NM_001198.2	PRDM1	C2H2 ZF	kidney	carcinoma	COSM483226	c.1459G>A	p.A487T	Substitution - Missense	6:106553602-106553602	+	zf-C2H2	PF00096	IPR007087	M2307_1.02	469	491	487
ENSG00000057657	NM_001198.2	PRDM1	C2H2 ZF	liver	carcinoma	COSM4914833	c.1753C>T	p.H585Y	Substitution - Missense	6:106554333-106554333	+	zf-C2H2	PF00096	IPR007087	M2307_1.02	567	589	585
ENSG00000057657	NM_001198.2	PRDM1	C2H2 ZF	skin	carcinoma	COSM4992384	c.1334C>T	p.P445L	Substitution - Missense	6:106553477-106553477	+	zf-C2H2	PF00096	IPR007087	M2307_1.02	441	463	445
ENSG00000057657	NM_001198.2	PRDM1	C2H2 ZF	salivary_gland	adenoma	COSM4992384	c.1334C>T	p.P445L	Substitution - Missense	6:106553477-106553477	+	zf-C2H2	PF00096	IPR007087	M2307_1.02	441	463	445
ENSG00000057657	NM_001198.2	PRDM1	C2H2 ZF	skin	carcinoma	COSM4992386	c.1450G>A	p.G484R	Substitution - Missense	6:106553593-106553593	+	zf-C2H2	PF00096	IPR007087	M2307_1.02	469	491	484
ENSG00000057657	NM_001198.2	PRDM1	C2H2 ZF	liver	carcinoma	COSM5043500	c.1367C>A	p.P456H	Substitution - Missense	6:106553510-106553510	+	zf-C2H2	PF00096	IPR007087	M2307_1.02	441	463	456
ENSG00000057657	NM_001198.2	PRDM1	C2H2 ZF	skin	malignant_melanoma	COSM5404106	c.1618G>C	p.E540Q	Substitution - Missense	6:106553761-106553761	+	zf-C2H2	PF00096	IPR007087	M2307_1.02	525	547	540
ENSG00000057657	NM_001198.2	PRDM1	C2H2 ZF	skin	malignant_melanoma	COSM5404106	c.1618G>C	p.E540Q	Substitution - Missense	6:106553761-106553761	+	zf-C2H2	PF00096	IPR007087	M2307_1.02	539	561	540
ENSG00000057657	NM_001198.2	PRDM1	C2H2 ZF	biliary_tract	carcinoma	COSM5497847	c.1498G>A	p.A500T	Substitution - Missense	6:106553641-106553641	+	zf-C2H2	PF00096	IPR007087	M2307_1.02	497	519	500
ENSG00000057657	NM_001198.2	PRDM1	C2H2 ZF	skin	malignant_melanoma	COSM5720733	c.1513C>T	p.P505S	Substitution - Missense	6:106553656-106553656	+	zf-C2H2	PF00096	IPR007087	M2307_1.02	497	519	505
ENSG00000057657	NM_001198.2	PRDM1	C2H2 ZF	large_intestine	carcinoma	COSM5723832	c.1618G>A	p.E540K	Substitution - Missense	6:106553761-106553761	+	zf-C2H2	PF00096	IPR007087	M2307_1.02	525	547	540
ENSG00000057657	NM_001198.2	PRDM1	C2H2 ZF	skin	malignant_melanoma	COSM5723832	c.1618G>A	p.E540K	Substitution - Missense	6:106553761-106553761	+	zf-C2H2	PF00096	IPR007087	M2307_1.02	525	547	540
ENSG00000057657	NM_001198.2	PRDM1	C2H2 ZF	NS	malignant_melanoma	COSM5723832	c.1618G>A	p.E540K	Substitution - Missense	6:106553761-106553761	+	zf-C2H2	PF00096	IPR007087	M2307_1.02	525	547	540
ENSG00000057657	NM_001198.2	PRDM1	C2H2 ZF	upper_aerodigestive_tract	carcinoma	COSM5723832	c.1618G>A	p.E540K	Substitution - Missense	6:106553761-106553761	+	zf-C2H2	PF00096	IPR007087	M2307_1.02	525	547	540
ENSG00000057657	NM_001198.2	PRDM1	C2H2 ZF	large_intestine	carcinoma	COSM5723832	c.1618G>A	p.E540K	Substitution - Missense	6:106553761-106553761	+	zf-C2H2	PF00096	IPR007087	M2307_1.02	539	561	540
ENSG00000057657	NM_001198.2	PRDM1	C2H2 ZF	skin	malignant_melanoma	COSM5723832	c.1618G>A	p.E540K	Substitution - Missense	6:106553761-106553761	+	zf-C2H2	PF00096	IPR007087	M2307_1.02	539	561	540
ENSG00000057657	NM_001198.2	PRDM1	C2H2 ZF	NS	malignant_melanoma	COSM5723832	c.1618G>A	p.E540K	Substitution - Missense	6:106553761-106553761	+	zf-C2H2	PF00096	IPR007087	M2307_1.02	539	561	540
ENSG00000057657	NM_001198.2	PRDM1	C2H2 ZF	upper_aerodigestive_tract	carcinoma	COSM5723832	c.1618G>A	p.E540K	Substitution - Missense	6:106553761-106553761	+	zf-C2H2	PF00096	IPR007087	M2307_1.02	539	561	540
ENSG00000057657	NM_001198.2	PRDM1	C2H2 ZF	breast	fibroepithelial_neoplasm	COSM5731081	c.1806G>C	p.K602N	Substitution - Missense	6:106554797-106554797	+	zf-C2H2	PF00096	IPR007087	M2307_1.02	595	617	602
ENSG00000057657	NM_001198.2	PRDM1	C2H2 ZF	liver	other	COSM5817246	c.1447G>C	p.A483P	Substitution - Missense	6:106553590-106553590	+	zf-C2H2	PF00096	IPR007087	M2307_1.02	469	491	483
ENSG00000057657	NM_001198.2	PRDM1	C2H2 ZF	skin	malignant_melanoma	COSM5894401	c.1382C>T	p.S461F	Substitution - Missense	6:106553525-106553525	+	zf-C2H2	PF00096	IPR007087	M2307_1.02	441	463	461
ENSG00000057657	NM_001198.2	PRDM1	C2H2 ZF	skin	carcinoma	COSM5894401	c.1382C>T	p.S461F	Substitution - Missense	6:106553525-106553525	+	zf-C2H2	PF00096	IPR007087	M2307_1.02	441	463	461
ENSG00000057657	NM_001198.2	PRDM1	C2H2 ZF	haematopoietic_and_lymphoid_tissue	lymphoid_neoplasm	COSM5946380	c.1619A>G	p.E540G	Substitution - Missense	6:106553762-106553762	+	zf-C2H2	PF00096	IPR007087	M2307_1.02	525	547	540
ENSG00000057657	NM_001198.2	PRDM1	C2H2 ZF	haematopoietic_and_lymphoid_tissue	lymphoid_neoplasm	COSM5946380	c.1619A>G	p.E540G	Substitution - Missense	6:106553762-106553762	+	zf-C2H2	PF00096	IPR007087	M2307_1.02	539	561	540
ENSG00000057657	NM_001198.2	PRDM1	C2H2 ZF	upper_aerodigestive_tract	carcinoma	COSM5956104	c.1676G>T	p.R559I	Substitution - Missense	6:106554256-106554256	+	zf-C2H2	PF00096	IPR007087	M2307_1.02	539	561	559
ENSG00000057657	NM_001198.2	PRDM1	C2H2 ZF	large_intestine	carcinoma	COSM6047576	c.1891A>G	p.K631E	Substitution - Missense	6:106554882-106554882	+	zf-C2H2	PF00096	IPR007087	M2307_1.02	623	645	631
ENSG00000057657	NM_001198.2	PRDM1	C2H2 ZF	lung	carcinoma	COSM6172259	c.1844G>C	p.R615P	Substitution - Missense	6:106554835-106554835	+	zf-C2H2	PF00096	IPR007087	M2307_1.02	595	617	615
ENSG00000057657	NM_001198.2	PRDM1	C2H2 ZF	lung	carcinoma	COSM6172261	c.1367C>G	p.P456R	Substitution - Missense	6:106553510-106553510	+	zf-C2H2	PF00096	IPR007087	M2307_1.02	441	463	456
ENSG00000057657	NM_001198.2	PRDM1	C2H2 ZF	large_intestine	carcinoma	COSM6754865	c.1522G>A	p.D508N	Substitution - Missense	6:106553665-106553665	+	zf-C2H2	PF00096	IPR007087	M2307_1.02	497	519	508
ENSG00000057657	NM_001198.2	PRDM1	C2H2 ZF	large_intestine	carcinoma	COSM6754875	c.1525G>A	p.E509K	Substitution - Missense	6:106553668-106553668	+	zf-C2H2	PF00096	IPR007087	M2307_1.02	497	519	509
ENSG00000057657	NM_001198.2	PRDM1	C2H2 ZF	central_nervous_system	glioma	COSM6910790	c.1501G>A	p.A501T	Substitution - Missense	6:106553644-106553644	+	zf-C2H2	PF00096	IPR007087	M2307_1.02	497	519	501
ENSG00000057657	NM_001198.2	PRDM1	C2H2 ZF	large_intestine	carcinoma	COSM6915581	c.1880T>G	p.V627G	Substitution - Missense	6:106554871-106554871	+	zf-C2H2	PF00096	IPR007087	M2307_1.02	623	645	627
ENSG00000057657	NM_001198.2	PRDM1	C2H2 ZF	skin	malignant_melanoma	COSM6917859	c.1442C>T	p.P481L	Substitution - Missense	6:106553585-106553585	+	zf-C2H2	PF00096	IPR007087	M2307_1.02	469	491	481
ENSG00000057657	NM_001198.2	PRDM1	C2H2 ZF	urinary_tract	carcinoma	COSM6929285	c.1435G>A	p.G479R	Substitution - Missense	6:106553578-106553578	+	zf-C2H2	PF00096	IPR007087	M2307_1.02	469	491	479
ENSG00000057657	NM_001198.2	PRDM1	C2H2 ZF	soft_tissue	angiosarcoma	COSM6930531	c.1786G>A	p.E596K	Substitution - Missense	6:106554366-106554366	+	zf-C2H2	PF00096	IPR007087	M2307_1.02	595	617	596
ENSG00000057657	NM_001198.2	PRDM1	C2H2 ZF	pancreas	carcinoma	COSM6939172	c.1445C>T	p.T482M	Substitution - Missense	6:106553588-106553588	+	zf-C2H2	PF00096	IPR007087	M2307_1.02	469	491	482
ENSG00000057657	NM_001198.2	PRDM1	C2H2 ZF	lung	carcinoma	COSM6939172	c.1445C>T	p.T482M	Substitution - Missense	6:106553588-106553588	+	zf-C2H2	PF00096	IPR007087	M2307_1.02	469	491	482
ENSG00000057657	NM_001198.2	PRDM1	C2H2 ZF	breast	carcinoma	COSM6939767	c.1468G>C	p.E490Q	Substitution - Missense	6:106553611-106553611	+	zf-C2H2	PF00096	IPR007087	M2307_1.02	469	491	490
ENSG00000057657	NM_001198.2	PRDM1	C2H2 ZF	skin	malignant_melanoma	COSM6942342	c.1510G>A	p.A504T	Substitution - Missense	6:106553653-106553653	+	zf-C2H2	PF00096	IPR007087	M2307_1.02	497	519	504
ENSG00000057657	NM_001198.2	PRDM1	C2H2 ZF	skin	malignant_melanoma	COSM6945133	c.1346G>A	p.R449K	Substitution - Missense	6:106553489-106553489	+	zf-C2H2	PF00096	IPR007087	M2307_1.02	441	463	449
ENSG00000057657	NM_001198.2	PRDM1	C2H2 ZF	large_intestine	carcinoma	COSM6946197	c.1638G>T	p.K546N	Substitution - Missense	6:106553781-106553781	+	zf-C2H2	PF00096	IPR007087	M2307_1.02	525	547	546
ENSG00000057657	NM_001198.2	PRDM1	C2H2 ZF	large_intestine	carcinoma	COSM6946197	c.1638G>T	p.K546N	Substitution - Missense	6:106553781-106553781	+	zf-C2H2	PF00096	IPR007087	M2307_1.02	539	561	546
ENSG00000057657	NM_001198.2	PRDM1	C2H2 ZF	lung	carcinoma	COSM6951715	c.1418C>A	p.A473D	Substitution - Missense	6:106553561-106553561	+	zf-C2H2	PF00096	IPR007087	M2307_1.02	469	491	473
ENSG00000057657	NM_001198.2	PRDM1	C2H2 ZF	pancreas	carcinoma	COSM6952073	c.1534A>C	p.N512H	Substitution - Missense	6:106553677-106553677	+	zf-C2H2	PF00096	IPR007087	M2307_1.02	497	519	512
ENSG00000057657	NM_001198.2	PRDM1	C2H2 ZF	ovary	carcinoma	COSM6956221	c.1604G>A	p.G535D	Substitution - Missense	6:106553747-106553747	+	zf-C2H2	PF00096	IPR007087	M2307_1.02	525	547	535
ENSG00000057657	NM_001198.2	PRDM1	C2H2 ZF	skin	malignant_melanoma	COSM6963132	c.1579C>T	p.P527S	Substitution - Missense	6:106553722-106553722	+	zf-C2H2	PF00096	IPR007087	M2307_1.02	525	547	527
ENSG00000057657	NM_001198.2	PRDM1	C2H2 ZF	lung	carcinoma	COSM6972332	c.1519A>T	p.S507C	Substitution - Missense	6:106553662-106553662	+	zf-C2H2	PF00096	IPR007087	M2307_1.02	497	519	507
ENSG00000057657	NM_001198.2	PRDM1	C2H2 ZF	prostate	carcinoma	COSM6974217	c.1612A>G	p.K538E	Substitution - Missense	6:106553755-106553755	+	zf-C2H2	PF00096	IPR007087	M2307_1.02	525	547	538
ENSG00000057657	NM_001198.2	PRDM1	C2H2 ZF	central_nervous_system	glioma	COSM6976796	c.1418C>T	p.A473V	Substitution - Missense	6:106553561-106553561	+	zf-C2H2	PF00096	IPR007087	M2307_1.02	469	491	473
ENSG00000057657	NM_001198.2	PRDM1	C2H2 ZF	lung	carcinoma	COSM6977543	c.1927C>T	p.R643C	Substitution - Missense	6:106554918-106554918	+	zf-C2H2	PF00096	IPR007087	M2307_1.02	623	645	643
ENSG00000057657	NM_001198.2	PRDM1	C2H2 ZF	haematopoietic_and_lymphoid_tissue	lymphoid_neoplasm	COSM7338745	c.1603G>A	p.G535S	Substitution - Missense	6:106553746-106553746	+	zf-C2H2	PF00096	IPR007087	M2307_1.02	525	547	535
ENSG00000057657	NM_001198.2	PRDM1	C2H2 ZF	haematopoietic_and_lymphoid_tissue	lymphoid_neoplasm	COSM7338747	c.1825A>G	p.N609D	Substitution - Missense	6:106554816-106554816	+	zf-C2H2	PF00096	IPR007087	M2307_1.02	595	617	609
ENSG00000057657	NM_001198.2	PRDM1	C2H2 ZF	haematopoietic_and_lymphoid_tissue	lymphoid_neoplasm	COSM7341025	c.1730C>T	p.T577I	Substitution - Missense	6:106554310-106554310	+	zf-C2H2	PF00096	IPR007087	M2307_1.02	567	589	577
ENSG00000057657	NM_001198.2	PRDM1	C2H2 ZF	haematopoietic_and_lymphoid_tissue	lymphoid_neoplasm	COSM97171	c.1706G>A	p.C569Y	Substitution - Missense	6:106554286-106554286	+	zf-C2H2	PF00096	IPR007087	M2307_1.02	567	589	569
ENSG00000057657	NM_001198.2	PRDM1	C2H2 ZF	haematopoietic_and_lymphoid_tissue	lymphoid_neoplasm	COSM97174	c.1412A>C	p.D471A	Substitution - Missense	6:106553555-106553555	+	zf-C2H2	PF00096	IPR007087	M2307_1.02	469	491	471
ENSG00000057657	NM_001198.2	PRDM1	C2H2 ZF	thyroid	carcinoma	COSM97174	c.1412A>C	p.D471A	Substitution - Missense	6:106553555-106553555	+	zf-C2H2	PF00096	IPR007087	M2307_1.02	469	491	471
ENSG00000064195	ENST00000434704	DLX3	Homeodomain	prostate	adenoma	COSM1178609	c.538C>T	p.R180C	Substitution - Missense	17:48069207-48069207	-	Homeobox	PF00046	IPR001356	M6189_1.02	130	186	180
ENSG00000064195	ENST00000434704	DLX3	Homeodomain	large_intestine	carcinoma	COSM2698698	c.425C>T	p.A142V	Substitution - Missense	17:48070855-48070855	-	Homeobox	PF00046	IPR001356	M6189_1.02	130	186	142
ENSG00000064195	ENST00000434704	DLX3	Homeodomain	large_intestine	carcinoma	COSM280419	c.539G>A	p.R180H	Substitution - Missense	17:48069206-48069206	-	Homeobox	PF00046	IPR001356	M6189_1.02	130	186	180
ENSG00000064195	ENST00000434704	DLX3	Homeodomain	stomach	carcinoma	COSM4067530	c.541C>T	p.R181C	Substitution - Missense	17:48069204-48069204	-	Homeobox	PF00046	IPR001356	M6189_1.02	130	186	181
ENSG00000064195	ENST00000434704	DLX3	Homeodomain	stomach	carcinoma	COSM4067531	c.449A>C	p.K150T	Substitution - Missense	17:48070831-48070831	-	Homeobox	PF00046	IPR001356	M6189_1.02	130	186	150
ENSG00000064195	ENST00000434704	DLX3	Homeodomain	stomach	carcinoma	COSM4067532	c.401C>T	p.T134M	Substitution - Missense	17:48070879-48070879	-	Homeobox	PF00046	IPR001356	M6189_1.02	130	186	134
ENSG00000064195	ENST00000434704	DLX3	Homeodomain	urinary_tract	carcinoma	COSM417468	c.479C>T	p.A160V	Substitution - Missense	17:48070801-48070801	-	Homeobox	PF00046	IPR001356	M6189_1.02	130	186	160
ENSG00000064195	ENST00000434704	DLX3	Homeodomain	kidney	carcinoma	COSM472976	c.530T>A	p.F177Y	Substitution - Missense	17:48069215-48069215	-	Homeobox	PF00046	IPR001356	M6189_1.02	130	186	177
ENSG00000064195	ENST00000434704	DLX3	Homeodomain	skin	malignant_melanoma	COSM5386641	c.452_453CC>TT	p.A151V	Substitution - Missense	17:48070827-48070828	-	Homeobox	PF00046	IPR001356	M6189_1.02	130	186	151
ENSG00000064195	ENST00000434704	DLX3	Homeodomain	salivary_gland	carcinoma	COSM5986883	c.476G>A	p.R159H	Substitution - Missense	17:48070804-48070804	-	Homeobox	PF00046	IPR001356	M6189_1.02	130	186	159
ENSG00000064195	ENST00000434704	DLX3	Homeodomain	large_intestine	carcinoma	COSM6645117	c.460C>A	p.L154M	Substitution - Missense	17:48070820-48070820	-	Homeobox	PF00046	IPR001356	M6189_1.02	130	186	154
ENSG00000064195	ENST00000434704	DLX3	Homeodomain	large_intestine	carcinoma	COSM6645119	c.414C>A	p.S138R	Substitution - Missense	17:48070866-48070866	-	Homeobox	PF00046	IPR001356	M6189_1.02	130	186	138
ENSG00000064195	ENST00000434704	DLX3	Homeodomain	central_nervous_system	glioma	COSM6839456	c.430C>G	p.L144V	Substitution - Missense	17:48070850-48070850	-	Homeobox	PF00046	IPR001356	M6189_1.02	130	186	144
ENSG00000064195	ENST00000434704	DLX3	Homeodomain	endometrium	carcinoma	COSM980896	c.555G>T	p.K185N	Substitution - Missense	17:48069190-48069190	-	Homeobox	PF00046	IPR001356	M6189_1.02	130	186	185
ENSG00000064195	ENST00000434704	DLX3	Homeodomain	large_intestine	carcinoma	COSM980897	c.427G>A	p.A143T	Substitution - Missense	17:48070853-48070853	-	Homeobox	PF00046	IPR001356	M6189_1.02	130	186	143
ENSG00000064195	ENST00000434704	DLX3	Homeodomain	endometrium	carcinoma	COSM980897	c.427G>A	p.A143T	Substitution - Missense	17:48070853-48070853	-	Homeobox	PF00046	IPR001356	M6189_1.02	130	186	143
ENSG00000064218	ENST00000190165	DMRT3	DM	stomach	carcinoma	COSM3909133	c.136C>T	p.R46C	Substitution - Missense	9:977137-977137	+	DM	PF00751	IPR001275	M0629_1.02	25	71	46
ENSG00000064218	ENST00000190165	DMRT3	DM	lung	carcinoma	COSM5657554	c.80C>G	p.P27R	Substitution - Missense	9:977081-977081	+	DM	PF00751	IPR001275	M0629_1.02	25	71	27
ENSG00000064218	ENST00000190165	DMRT3	DM	large_intestine	carcinoma	COSM6036223	c.206C>T	p.A69V	Substitution - Missense	9:977207-977207	+	DM	PF00751	IPR001275	M0629_1.02	25	71	69
ENSG00000064218	ENST00000190165	DMRT3	DM	large_intestine	carcinoma	COSM6645682	c.205G>A	p.A69T	Substitution - Missense	9:977206-977206	+	DM	PF00751	IPR001275	M0629_1.02	25	71	69
ENSG00000064835	ENST00000350375	POU1F1	Homeodomain; POU	large_intestine	carcinoma	COSM1221580	c.579G>T	p.W193C	Substitution - Missense	3:87311246-87311246	-	Pou	PF00157	IPR000327	M3747_1.02	124	198	193
ENSG00000064835	ENST00000350375	POU1F1	Homeodomain; POU	oesophagus	carcinoma	COSM1239906	c.562G>T	p.A188S	Substitution - Missense	3:87311263-87311263	-	Pou	PF00157	IPR000327	M3747_1.02	124	198	188
ENSG00000064835	ENST00000350375	POU1F1	Homeodomain; POU	oesophagus	carcinoma	COSM1262778	c.757C>G	p.L253V	Substitution - Missense	3:87309163-87309163	-	Homeobox	PF00046	IPR001356	M3747_1.02	215	271	253
ENSG00000064835	ENST00000350375	POU1F1	Homeodomain; POU	skin	carcinoma	COSM137857	c.650G>A	p.R217Q	Substitution - Missense	3:87310438-87310438	-	Homeobox	PF00046	IPR001356	M3747_1.02	215	271	217
ENSG00000064835	ENST00000350375	POU1F1	Homeodomain; POU	skin	malignant_melanoma	COSM137857	c.650G>A	p.R217Q	Substitution - Missense	3:87310438-87310438	-	Homeobox	PF00046	IPR001356	M3747_1.02	215	271	217
ENSG00000064835	ENST00000350375	POU1F1	Homeodomain; POU	large_intestine	carcinoma	COSM137857	c.650G>A	p.R217Q	Substitution - Missense	3:87310438-87310438	-	Homeobox	PF00046	IPR001356	M3747_1.02	215	271	217
ENSG00000064835	ENST00000350375	POU1F1	Homeodomain; POU	endometrium	carcinoma	COSM137857	c.650G>A	p.R217Q	Substitution - Missense	3:87310438-87310438	-	Homeobox	PF00046	IPR001356	M3747_1.02	215	271	217
ENSG00000064835	ENST00000350375	POU1F1	Homeodomain; POU	large_intestine	carcinoma	COSM1425583	c.551G>A	p.C184Y	Substitution - Missense	3:87311274-87311274	-	Pou	PF00157	IPR000327	M3747_1.02	124	198	184
ENSG00000064835	ENST00000350375	POU1F1	Homeodomain; POU	large_intestine	carcinoma	COSM1425587	c.428G>A	p.R143Q	Substitution - Missense	3:87313449-87313449	-	Pou	PF00157	IPR000327	M3747_1.02	124	198	143
ENSG00000064835	ENST00000350375	POU1F1	Homeodomain; POU	skin	malignant_melanoma	COSM1693036	c.735G>A	p.M245I	Substitution - Missense	3:87309185-87309185	-	Homeobox	PF00046	IPR001356	M3747_1.02	215	271	245
ENSG00000064835	ENST00000350375	POU1F1	Homeodomain; POU	lung	carcinoma	COSM334559	c.403T>A	p.F135I	Substitution - Missense	3:87313474-87313474	-	Pou	PF00157	IPR000327	M3747_1.02	124	198	135
ENSG00000064835	ENST00000350375	POU1F1	Homeodomain; POU	large_intestine	carcinoma	COSM3427930	c.442T>C	p.Y148H	Substitution - Missense	3:87311383-87311383	-	Pou	PF00157	IPR000327	M3747_1.02	124	198	148
ENSG00000064835	ENST00000350375	POU1F1	Homeodomain; POU	skin	malignant_melanoma	COSM3597817	c.810A>C	p.K270N	Substitution - Missense	3:87309110-87309110	-	Homeobox	PF00046	IPR001356	M3747_1.02	215	271	270
ENSG00000064835	ENST00000350375	POU1F1	Homeodomain; POU	skin	malignant_melanoma	COSM3597819	c.586G>A	p.E196K	Substitution - Missense	3:87311239-87311239	-	Pou	PF00157	IPR000327	M3747_1.02	124	198	196
ENSG00000064835	ENST00000350375	POU1F1	Homeodomain; POU	breast	carcinoma	COSM3824685	c.724C>G	p.Q242E	Substitution - Missense	3:87309196-87309196	-	Homeobox	PF00046	IPR001356	M3747_1.02	215	271	242
ENSG00000064835	ENST00000350375	POU1F1	Homeodomain; POU	liver	carcinoma	COSM4799396	c.662T>C	p.I221T	Substitution - Missense	3:87310426-87310426	-	Homeobox	PF00046	IPR001356	M3747_1.02	215	271	221
ENSG00000064835	ENST00000350375	POU1F1	Homeodomain; POU	lung	carcinoma	COSM5037045	c.397G>A	p.E133K	Substitution - Missense	3:87313480-87313480	-	Pou	PF00157	IPR000327	M3747_1.02	124	198	133
ENSG00000064835	ENST00000350375	POU1F1	Homeodomain; POU	oesophagus	carcinoma	COSM5037045	c.397G>A	p.E133K	Substitution - Missense	3:87313480-87313480	-	Pou	PF00157	IPR000327	M3747_1.02	124	198	133
ENSG00000064835	ENST00000350375	POU1F1	Homeodomain; POU	skin	malignant_melanoma	COSM5400059	c.515G>A	p.R172Q	Substitution - Missense	3:87311310-87311310	-	Pou	PF00157	IPR000327	M3747_1.02	124	198	172
ENSG00000064835	ENST00000350375	POU1F1	Homeodomain; POU	large_intestine	other	COSM5883882	c.407C>G	p.A136G	Substitution - Missense	3:87313470-87313470	-	Pou	PF00157	IPR000327	M3747_1.02	124	198	136
ENSG00000064835	ENST00000350375	POU1F1	Homeodomain; POU	prostate	carcinoma	COSM5950389	c.494T>G	p.F165C	Substitution - Missense	3:87311331-87311331	-	Pou	PF00157	IPR000327	M3747_1.02	124	198	165
ENSG00000065970	ENST00000162391	FOXJ2	Forkhead	upper_aerodigestive_tract	carcinoma	COSM1364524	c.343C>T	p.R115W	Substitution - Missense	12:8195263-8195263	+	Fork_head	PF00250	IPR001766	M3256_1.02	66	162	115
ENSG00000065970	ENST00000162391	FOXJ2	Forkhead	skin	malignant_melanoma	COSM1705099	c.338C>T	p.S113L	Substitution - Missense	12:8195258-8195258	+	Fork_head	PF00250	IPR001766	M3256_1.02	66	162	113
ENSG00000065970	ENST00000162391	FOXJ2	Forkhead	urinary_tract	carcinoma	COSM1993668	c.203G>A	p.R68Q	Substitution - Missense	12:8192631-8192631	+	Fork_head	PF00250	IPR001766	M3256_1.02	66	162	68
ENSG00000065970	ENST00000162391	FOXJ2	Forkhead	large_intestine	carcinoma	COSM1993675	c.428A>G	p.D143G	Substitution - Missense	12:8196316-8196316	+	Fork_head	PF00250	IPR001766	M3256_1.02	66	162	143
ENSG00000065970	ENST00000162391	FOXJ2	Forkhead	skin	malignant_melanoma	COSM3465982	c.242C>T	p.S81F	Substitution - Missense	12:8192670-8192670	+	Fork_head	PF00250	IPR001766	M3256_1.02	66	162	81
ENSG00000065970	ENST00000162391	FOXJ2	Forkhead	skin	malignant_melanoma	COSM3465984	c.413C>T	p.S138F	Substitution - Missense	12:8196301-8196301	+	Fork_head	PF00250	IPR001766	M3256_1.02	66	162	138
ENSG00000065970	ENST00000162391	FOXJ2	Forkhead	skin	malignant_melanoma	COSM3465986	c.482C>T	p.S161F	Substitution - Missense	12:8196551-8196551	+	Fork_head	PF00250	IPR001766	M3256_1.02	66	162	161
ENSG00000065970	ENST00000162391	FOXJ2	Forkhead	kidney	carcinoma	COSM4411236	c.425T>G	p.I142S	Substitution - Missense	12:8196313-8196313	+	Fork_head	PF00250	IPR001766	M3256_1.02	66	162	142
ENSG00000065970	ENST00000162391	FOXJ2	Forkhead	large_intestine	carcinoma	COSM4685377	c.344G>A	p.R115Q	Substitution - Missense	12:8195264-8195264	+	Fork_head	PF00250	IPR001766	M3256_1.02	66	162	115
ENSG00000065970	ENST00000162391	FOXJ2	Forkhead	cervix	carcinoma	COSM4685377	c.344G>A	p.R115Q	Substitution - Missense	12:8195264-8195264	+	Fork_head	PF00250	IPR001766	M3256_1.02	66	162	115
ENSG00000065970	ENST00000162391	FOXJ2	Forkhead	large_intestine	carcinoma	COSM4685379	c.449G>A	p.R150Q	Substitution - Missense	12:8196337-8196337	+	Fork_head	PF00250	IPR001766	M3256_1.02	66	162	150
ENSG00000065970	ENST00000162391	FOXJ2	Forkhead	cervix	carcinoma	COSM4841182	c.273G>T	p.E91D	Substitution - Missense	12:8192701-8192701	+	Fork_head	PF00250	IPR001766	M3256_1.02	66	162	91
ENSG00000065970	ENST00000162391	FOXJ2	Forkhead	lung	carcinoma	COSM5687398	c.320G>C	p.G107A	Substitution - Missense	12:8192748-8192748	+	Fork_head	PF00250	IPR001766	M3256_1.02	66	162	107
ENSG00000065970	ENST00000162391	FOXJ2	Forkhead	skin	carcinoma	COSM5903012	c.302C>T	p.P101L	Substitution - Missense	12:8192730-8192730	+	Fork_head	PF00250	IPR001766	M3256_1.02	66	162	101
ENSG00000065970	ENST00000162391	FOXJ2	Forkhead	lung	carcinoma	COSM6553016	c.373C>T	p.R125W	Substitution - Missense	12:8195293-8195293	+	Fork_head	PF00250	IPR001766	M3256_1.02	66	162	125
ENSG00000065970	ENST00000162391	FOXJ2	Forkhead	upper_aerodigestive_tract	carcinoma	COSM98312	c.258G>C	p.K86N	Substitution - Missense	12:8192686-8192686	+	Fork_head	PF00250	IPR001766	M3256_1.02	66	162	86
ENSG00000065978	ENST00000321358	YBX1	CSD	prostate	carcinoma	COSM1127011	c.323C>T	p.T108I	Substitution - Missense	1:43161928-43161928	+	CSD	PF00313	IPR002059	M4107_1.02	54	124	108
ENSG00000065978	ENST00000321358	YBX1	CSD	liver	carcinoma	COSM1602406	c.314A>G	p.D105G	Substitution - Missense	1:43161919-43161919	+	CSD	PF00313	IPR002059	M4107_1.02	54	124	105
ENSG00000065978	ENST00000321358	YBX1	CSD	pancreas	carcinoma	COSM3386166	c.212G>C	p.G71A	Substitution - Missense	1:43149119-43149119	+	CSD	PF00313	IPR002059	M4107_1.02	54	124	71
ENSG00000065978	ENST00000321358	YBX1	CSD	haematopoietic_and_lymphoid_tissue	lymphoid_neoplasm	COSM3734878	c.169A>G	p.T57A	Substitution - Missense	1:43149076-43149076	+	CSD	PF00313	IPR002059	M4107_1.02	54	124	57
ENSG00000065978	ENST00000321358	YBX1	CSD	breast	carcinoma	COSM3805257	c.269C>T	p.A90V	Substitution - Missense	1:43161874-43161874	+	CSD	PF00313	IPR002059	M4107_1.02	54	124	90
ENSG00000065978	ENST00000321358	YBX1	CSD	lung	carcinoma	COSM388834	c.191A>T	p.K64I	Substitution - Missense	1:43149098-43149098	+	CSD	PF00313	IPR002059	M4107_1.02	54	124	64
ENSG00000065978	ENST00000321358	YBX1	CSD	stomach	carcinoma	COSM4008055	c.359C>T	p.A120V	Substitution - Missense	1:43162317-43162317	+	CSD	PF00313	IPR002059	M4107_1.02	54	124	120
ENSG00000065978	ENST00000321358	YBX1	CSD	skin	malignant_melanoma	COSM5380987	c.356G>A	p.G119D	Substitution - Missense	1:43162314-43162314	+	CSD	PF00313	IPR002059	M4107_1.02	54	124	119
ENSG00000065978	ENST00000321358	YBX1	CSD	large_intestine	carcinoma	COSM5454279	c.241A>G	p.K81E	Substitution - Missense	1:43159171-43159171	+	CSD	PF00313	IPR002059	M4107_1.02	54	124	81
ENSG00000065978	ENST00000321358	YBX1	CSD	thyroid	carcinoma	COSM6361105	c.250G>T	p.V84L	Substitution - Missense	1:43159180-43159180	+	CSD	PF00313	IPR002059	M4107_1.02	54	124	84
ENSG00000065978	ENST00000321358	YBX1	CSD	lung	carcinoma	COSM681343	c.301C>T	p.R101C	Substitution - Missense	1:43161906-43161906	+	CSD	PF00313	IPR002059	M4107_1.02	54	124	101
ENSG00000065978	ENST00000321358	YBX1	CSD	ovary	carcinoma	COSM73318	c.212G>T	p.G71V	Substitution - Missense	1:43149119-43149119	+	CSD	PF00313	IPR002059	M4107_1.02	54	124	71
ENSG00000066136	ENST00000447388	NFYC	Unknown	prostate	carcinoma	COSM1127015	c.346G>A	p.D116N	Substitution - Missense	1:41218877-41218877	+	UNKNOWN	Unknown	Unknown	M3629_1.02	1	186	116
ENSG00000066136	ENST00000447388	NFYC	Unknown	ovary	carcinoma	COSM1321076	c.526G>T	p.G176W	Substitution - Missense	1:41223931-41223931	+	UNKNOWN	Unknown	Unknown	M3629_1.02	1	186	176
ENSG00000066136	ENST00000447388	NFYC	Unknown	liver	other	COSM1342640	c.281G>A	p.R94Q	Substitution - Missense	1:41215348-41215348	+	UNKNOWN	Unknown	Unknown	M3629_1.02	1	186	94
ENSG00000066136	ENST00000447388	NFYC	Unknown	large_intestine	carcinoma	COSM1342640	c.281G>A	p.R94Q	Substitution - Missense	1:41215348-41215348	+	UNKNOWN	Unknown	Unknown	M3629_1.02	1	186	94
ENSG00000066136	ENST00000447388	NFYC	Unknown	prostate	carcinoma	COSM1470219	c.35G>A	p.S12N	Substitution - Missense	1:41204550-41204550	+	UNKNOWN	Unknown	Unknown	M3629_1.02	1	186	12
ENSG00000066136	ENST00000447388	NFYC	Unknown	liver	carcinoma	COSM1602389	c.113T>G	p.F38C	Substitution - Missense	1:41213213-41213213	+	UNKNOWN	Unknown	Unknown	M3629_1.02	1	186	38
ENSG00000066136	ENST00000447388	NFYC	Unknown	breast	carcinoma	COSM211911	c.242C>T	p.T81I	Substitution - Missense	1:41215309-41215309	+	UNKNOWN	Unknown	Unknown	M3629_1.02	1	186	81
ENSG00000066136	ENST00000447388	NFYC	Unknown	stomach	carcinoma	COSM2169322	c.397C>T	p.R133C	Substitution - Missense	1:41223802-41223802	+	UNKNOWN	Unknown	Unknown	M3629_1.02	1	186	133
ENSG00000066136	ENST00000447388	NFYC	Unknown	skin	malignant_melanoma	COSM221905	c.100A>C	p.T34P	Substitution - Missense	1:41204615-41204615	+	UNKNOWN	Unknown	Unknown	M3629_1.02	1	186	34
ENSG00000066136	ENST00000447388	NFYC	Unknown	skin	malignant_melanoma	COSM222525	c.532A>G	p.I178V	Substitution - Missense	1:41223937-41223937	+	UNKNOWN	Unknown	Unknown	M3629_1.02	1	186	178
ENSG00000066136	ENST00000447388	NFYC	Unknown	breast	carcinoma	COSM23534	c.495G>C	p.Q165H	Substitution - Missense	1:41223900-41223900	+	UNKNOWN	Unknown	Unknown	M3629_1.02	1	186	165
ENSG00000066136	ENST00000447388	NFYC	Unknown	kidney	renal_cell_carcinoma	COSM30526	c.519C>G	p.I173M	Substitution - Missense	1:41223924-41223924	+	UNKNOWN	Unknown	Unknown	M3629_1.02	1	186	173
ENSG00000066136	ENST00000447388	NFYC	Unknown	skin	malignant_melanoma	COSM3489599	c.91C>G	p.R31G	Substitution - Missense	1:41204606-41204606	+	UNKNOWN	Unknown	Unknown	M3629_1.02	1	186	31
ENSG00000066136	ENST00000447388	NFYC	Unknown	lung	carcinoma	COSM4007972	c.541G>A	p.A181T	Substitution - Missense	1:41223946-41223946	+	UNKNOWN	Unknown	Unknown	M3629_1.02	1	186	181
ENSG00000066136	ENST00000447388	NFYC	Unknown	stomach	carcinoma	COSM4007972	c.541G>A	p.A181T	Substitution - Missense	1:41223946-41223946	+	UNKNOWN	Unknown	Unknown	M3629_1.02	1	186	181
ENSG00000066136	ENST00000447388	NFYC	Unknown	breast	carcinoma	COSM426271	c.169G>A	p.D57N	Substitution - Missense	1:41213269-41213269	+	UNKNOWN	Unknown	Unknown	M3629_1.02	1	186	57
ENSG00000066136	ENST00000447388	NFYC	Unknown	skin	carcinoma	COSM4491231	c.376C>T	p.P126S	Substitution - Missense	1:41218907-41218907	+	UNKNOWN	Unknown	Unknown	M3629_1.02	1	186	126
ENSG00000066136	ENST00000447388	NFYC	Unknown	large_intestine	carcinoma	COSM4706789	c.551A>G	p.Q184R	Substitution - Missense	1:41223956-41223956	+	UNKNOWN	Unknown	Unknown	M3629_1.02	1	186	184
ENSG00000066136	ENST00000447388	NFYC	Unknown	large_intestine	carcinoma	COSM5468938	c.335A>C	p.D112A	Substitution - Missense	1:41218866-41218866	+	UNKNOWN	Unknown	Unknown	M3629_1.02	1	186	112
ENSG00000066136	ENST00000447388	NFYC	Unknown	NS	malignant_melanoma	COSM5535382	c.197C>T	p.P66L	Substitution - Missense	1:41215264-41215264	+	UNKNOWN	Unknown	Unknown	M3629_1.02	1	186	66
ENSG00000066136	ENST00000447388	NFYC	Unknown	lung	carcinoma	COSM5675913	c.232A>T	p.T78S	Substitution - Missense	1:41215299-41215299	+	UNKNOWN	Unknown	Unknown	M3629_1.02	1	186	78
ENSG00000066136	ENST00000447388	NFYC	Unknown	lung	carcinoma	COSM5684378	c.154A>T	p.M52L	Substitution - Missense	1:41213254-41213254	+	UNKNOWN	Unknown	Unknown	M3629_1.02	1	186	52
ENSG00000066136	ENST00000447388	NFYC	Unknown	lung	carcinoma	COSM5700637	c.115C>G	p.R39G	Substitution - Missense	1:41213215-41213215	+	UNKNOWN	Unknown	Unknown	M3629_1.02	1	186	39
ENSG00000066136	ENST00000447388	NFYC	Unknown	small_intestine	adenoma	COSM5735413	c.194C>T	p.A65V	Substitution - Missense	1:41215261-41215261	+	UNKNOWN	Unknown	Unknown	M3629_1.02	1	186	65
ENSG00000066136	ENST00000447388	NFYC	Unknown	NS	malignant_melanoma	COSM5846686	c.377C>T	p.P126L	Substitution - Missense	1:41218908-41218908	+	UNKNOWN	Unknown	Unknown	M3629_1.02	1	186	126
ENSG00000066136	ENST00000447388	NFYC	Unknown	skin	carcinoma	COSM5928120	c.293G>A	p.R98K	Substitution - Missense	1:41218824-41218824	+	UNKNOWN	Unknown	Unknown	M3629_1.02	1	186	98
ENSG00000066136	ENST00000447388	NFYC	Unknown	upper_aerodigestive_tract	carcinoma	COSM6056490	c.382C>T	p.R128C	Substitution - Missense	1:41218913-41218913	+	UNKNOWN	Unknown	Unknown	M3629_1.02	1	186	128
ENSG00000066136	ENST00000447388	NFYC	Unknown	large_intestine	carcinoma	COSM6231008	c.383G>A	p.R128H	Substitution - Missense	1:41218914-41218914	+	UNKNOWN	Unknown	Unknown	M3629_1.02	1	186	128
ENSG00000066136	ENST00000447388	NFYC	Unknown	large_intestine	carcinoma	COSM6725872	c.455C>T	p.P152L	Substitution - Missense	1:41223860-41223860	+	UNKNOWN	Unknown	Unknown	M3629_1.02	1	186	152
ENSG00000066136	ENST00000447388	NFYC	Unknown	biliary_tract	carcinoma	COSM6859788	c.523C>T	p.P175S	Substitution - Missense	1:41223928-41223928	+	UNKNOWN	Unknown	Unknown	M3629_1.02	1	186	175
ENSG00000066136	ENST00000447388	NFYC	Unknown	oesophagus	carcinoma	COSM6991264	c.229A>G	p.I77V	Substitution - Missense	1:41215296-41215296	+	UNKNOWN	Unknown	Unknown	M3629_1.02	1	186	77
ENSG00000066136	ENST00000447388	NFYC	Unknown	endometrium	carcinoma	COSM909491	c.349A>G	p.I117V	Substitution - Missense	1:41218880-41218880	+	UNKNOWN	Unknown	Unknown	M3629_1.02	1	186	117
ENSG00000066336	NM_003120.1	SPI1	Ets	oesophagus	carcinoma	COSM1171788	c.760G>A	p.G254R	Substitution - Missense	11:47376813-47376813	-	Ets	PF00178	IPR000418	M3799_1.02	170	256	254
ENSG00000066336	NM_003120.1	SPI1	Ets	pancreas	carcinoma	COSM3383504	c.671G>C	p.R224P	Substitution - Missense	11:47376902-47376902	-	Ets	PF00178	IPR000418	M3799_1.02	170	256	224
ENSG00000066336	NM_003120.1	SPI1	Ets	liver	carcinoma	COSM3666338	c.601G>C	p.E201Q	Substitution - Missense	11:47376972-47376972	-	Ets	PF00178	IPR000418	M3799_1.02	170	256	201
ENSG00000066336	NM_003120.1	SPI1	Ets	breast	carcinoma	COSM3809330	c.583T>C	p.F195L	Substitution - Missense	11:47376990-47376990	-	Ets	PF00178	IPR000418	M3799_1.02	170	256	195
ENSG00000066336	NM_003120.1	SPI1	Ets	large_intestine	carcinoma	COSM4622081	c.607C>A	p.L203M	Substitution - Missense	11:47376966-47376966	-	Ets	PF00178	IPR000418	M3799_1.02	170	256	203
ENSG00000066336	NM_003120.1	SPI1	Ets	liver	carcinoma	COSM4788924	c.523C>T	p.R175C	Substitution - Missense	11:47377050-47377050	-	Ets	PF00178	IPR000418	M3799_1.02	170	256	175
ENSG00000066336	NM_003120.1	SPI1	Ets	liver	carcinoma	COSM4920413	c.595C>G	p.H199D	Substitution - Missense	11:47376978-47376978	-	Ets	PF00178	IPR000418	M3799_1.02	170	256	199
ENSG00000066336	NM_003120.1	SPI1	Ets	haematopoietic_and_lymphoid_tissue	haematopoietic_neoplasm	COSM5487251	c.658C>A	p.Q220K	Substitution - Missense	11:47376915-47376915	-	Ets	PF00178	IPR000418	M3799_1.02	170	256	220
ENSG00000066336	NM_003120.1	SPI1	Ets	haematopoietic_and_lymphoid_tissue	lymphoid_neoplasm	COSM5949988	c.516C>A	p.D172E	Substitution - Missense	11:47377057-47377057	-	Ets	PF00178	IPR000418	M3799_1.02	170	256	172
ENSG00000066422	ENST00000312938	ZBTB11	C2H2 ZF	endometrium	carcinoma	COSM1035805	c.2708G>A	p.R903H	Substitution - Missense	3:101370464-101370464	-	zf-C2H2	PF00096	IPR007087	M4122_1.02	886	908	903
ENSG00000066422	ENST00000312938	ZBTB11	C2H2 ZF	endometrium	carcinoma	COSM1035807	c.2228C>A	p.S743Y	Substitution - Missense	3:101373629-101373629	-	zf-C2H2	PF00096	IPR007087	M4122_1.02	735	757	743
ENSG00000066422	ENST00000312938	ZBTB11	C2H2 ZF	endometrium	carcinoma	COSM1035808	c.2038G>A	p.A680T	Substitution - Missense	3:101378635-101378635	-	zf-C2H2	PF00096	IPR007087	M4122_1.02	679	701	680
ENSG00000066422	ENST00000312938	ZBTB11	C2H2 ZF	endometrium	carcinoma	COSM1035809	c.1852C>T	p.R618C	Substitution - Missense	3:101378821-101378821	-	zf-C2H2	PF00096	IPR007087	M4122_1.02	597	619	618
ENSG00000066422	ENST00000312938	ZBTB11	C2H2 ZF	endometrium	carcinoma	COSM1035810	c.1838G>C	p.R613P	Substitution - Missense	3:101378835-101378835	-	zf-C2H2	PF00096	IPR007087	M4122_1.02	597	619	613
ENSG00000066422	ENST00000312938	ZBTB11	C2H2 ZF	large_intestine	carcinoma	COSM1233123	c.2174A>G	p.H725R	Substitution - Missense	3:101374965-101374965	-	zf-C2H2	PF00096	IPR007087	M4122_1.02	707	729	725
ENSG00000066422	ENST00000312938	ZBTB11	C2H2 ZF	upper_aerodigestive_tract	carcinoma	COSM130273	c.2590G>A	p.G864R	Substitution - Missense	3:101371394-101371394	-	zf-C2H2	PF00096	IPR007087	M4122_1.02	859	880	864
ENSG00000066422	ENST00000312938	ZBTB11	C2H2 ZF	urinary_tract	carcinoma	COSM1308329	c.1958G>A	p.C653Y	Substitution - Missense	3:101378715-101378715	-	zf-C2H2	PF00096	IPR007087	M4122_1.02	651	673	653
ENSG00000066422	ENST00000312938	ZBTB11	C2H2 ZF	breast	carcinoma	COSM1484380	c.2067C>G	p.I689M	Substitution - Missense	3:101375072-101375072	-	zf-C2H2	PF00096	IPR007087	M4122_1.02	679	701	689
ENSG00000066422	ENST00000312938	ZBTB11	C2H2 ZF	large_intestine	carcinoma	COSM264761	c.2164C>A	p.L722I	Substitution - Missense	3:101374975-101374975	-	zf-C2H2	PF00096	IPR007087	M4122_1.02	707	729	722
ENSG00000066422	ENST00000312938	ZBTB11	C2H2 ZF	large_intestine	carcinoma	COSM273480	c.1747G>A	p.A583T	Substitution - Missense	3:101383435-101383435	-	zf-C2H2	PF00096	IPR007087	M4122_1.02	569	591	583
ENSG00000066422	ENST00000312938	ZBTB11	C2H2 ZF	breast	carcinoma	COSM2915683	c.2780G>A	p.R927Q	Substitution - Missense	3:101370392-101370392	-	zf-C2H2	PF00096	IPR007087	M4122_1.02	914	937	927
ENSG00000066422	ENST00000312938	ZBTB11	C2H2 ZF	lung	carcinoma	COSM324354	c.2050T>C	p.C684R	Substitution - Missense	3:101375089-101375089	-	zf-C2H2	PF00096	IPR007087	M4122_1.02	679	701	684
ENSG00000066422	ENST00000312938	ZBTB11	C2H2 ZF	large_intestine	carcinoma	COSM3426838	c.1994C>A	p.S665Y	Substitution - Missense	3:101378679-101378679	-	zf-C2H2	PF00096	IPR007087	M4122_1.02	651	673	665
ENSG00000066422	ENST00000312938	ZBTB11	C2H2 ZF	skin	malignant_melanoma	COSM3584659	c.2689G>A	p.D897N	Substitution - Missense	3:101370483-101370483	-	zf-C2H2	PF00096	IPR007087	M4122_1.02	886	908	897
ENSG00000066422	ENST00000312938	ZBTB11	C2H2 ZF	prostate	carcinoma	COSM3673789	c.2000G>T	p.R667L	Substitution - Missense	3:101378673-101378673	-	zf-C2H2	PF00096	IPR007087	M4122_1.02	651	673	667
ENSG00000066422	ENST00000312938	ZBTB11	C2H2 ZF	lung	carcinoma	COSM3944608	c.2602A>C	p.T868P	Substitution - Missense	3:101371382-101371382	-	zf-C2H2	PF00096	IPR007087	M4122_1.02	859	880	868
ENSG00000066422	ENST00000312938	ZBTB11	C2H2 ZF	stomach	carcinoma	COSM4111899	c.2799G>A	p.M933I	Substitution - Missense	3:101370373-101370373	-	zf-C2H2	PF00096	IPR007087	M4122_1.02	914	937	933
ENSG00000066422	ENST00000312938	ZBTB11	C2H2 ZF	stomach	carcinoma	COSM4111900	c.2630T>G	p.M877R	Substitution - Missense	3:101371354-101371354	-	zf-C2H2	PF00096	IPR007087	M4122_1.02	859	880	877
ENSG00000066422	ENST00000312938	ZBTB11	C2H2 ZF	urinary_tract	carcinoma	COSM419477	c.2686G>A	p.A896T	Substitution - Missense	3:101370486-101370486	-	zf-C2H2	PF00096	IPR007087	M4122_1.02	886	908	896
ENSG00000066422	ENST00000312938	ZBTB11	C2H2 ZF	large_intestine	carcinoma	COSM4382960	c.2808C>A	p.F936L	Substitution - Missense	3:101370364-101370364	-	zf-C2H2	PF00096	IPR007087	M4122_1.02	914	937	936
ENSG00000066422	ENST00000312938	ZBTB11	C2H2 ZF	breast	carcinoma	COSM445219	c.1818T>G	p.F606L	Substitution - Missense	3:101378855-101378855	-	zf-C2H2	PF00096	IPR007087	M4122_1.02	597	619	606
ENSG00000066422	ENST00000312938	ZBTB11	C2H2 ZF	skin	carcinoma	COSM4533368	c.1973G>A	p.R658K	Substitution - Missense	3:101378700-101378700	-	zf-C2H2	PF00096	IPR007087	M4122_1.02	651	673	658
ENSG00000066422	ENST00000312938	ZBTB11	C2H2 ZF	cervix	carcinoma	COSM4817796	c.2178G>C	p.M726I	Substitution - Missense	3:101374961-101374961	-	zf-C2H2	PF00096	IPR007087	M4122_1.02	707	729	726
ENSG00000066422	ENST00000312938	ZBTB11	C2H2 ZF	large_intestine	carcinoma	COSM5006828	c.2042G>A	p.C681Y	Substitution - Missense	3:101378631-101378631	-	zf-C2H2	PF00096	IPR007087	M4122_1.02	679	701	681
ENSG00000066422	ENST00000312938	ZBTB11	C2H2 ZF	bone	osteosarcoma	COSM5024326	c.2228C>T	p.S743F	Substitution - Missense	3:101373629-101373629	-	zf-C2H2	PF00096	IPR007087	M4122_1.02	735	757	743
ENSG00000066422	ENST00000312938	ZBTB11	C2H2 ZF	large_intestine	carcinoma	COSM5355156	c.2789G>A	p.R930H	Substitution - Missense	3:101370383-101370383	-	zf-C2H2	PF00096	IPR007087	M4122_1.02	914	937	930
ENSG00000066422	ENST00000312938	ZBTB11	C2H2 ZF	lung	carcinoma	COSM5683742	c.2078G>T	p.G693V	Substitution - Missense	3:101375061-101375061	-	zf-C2H2	PF00096	IPR007087	M4122_1.02	679	701	693
ENSG00000066422	ENST00000312938	ZBTB11	C2H2 ZF	liver	other	COSM5810205	c.2054G>A	p.G685E	Substitution - Missense	3:101375085-101375085	-	zf-C2H2	PF00096	IPR007087	M4122_1.02	679	701	685
ENSG00000066422	ENST00000312938	ZBTB11	C2H2 ZF	breast	carcinoma	COSM6020035	c.2325C>G	p.F775L	Substitution - Missense	3:101371767-101371767	-	zf-C2H2	PF00096	IPR007087	M4122_1.02	766	788	775
ENSG00000066422	ENST00000312938	ZBTB11	C2H2 ZF	liver	other	COSM6266238	c.2173C>A	p.H725N	Substitution - Missense	3:101374966-101374966	-	zf-C2H2	PF00096	IPR007087	M4122_1.02	707	729	725
ENSG00000066422	ENST00000312938	ZBTB11	C2H2 ZF	liver	other	COSM6275583	c.1759C>A	p.H587N	Substitution - Missense	3:101383423-101383423	-	zf-C2H2	PF00096	IPR007087	M4122_1.02	569	591	587
ENSG00000066422	ENST00000312938	ZBTB11	C2H2 ZF	liver	other	COSM6330439	c.2349G>T	p.Q783H	Substitution - Missense	3:101371743-101371743	-	zf-C2H2	PF00096	IPR007087	M4122_1.02	766	788	783
ENSG00000066422	ENST00000312938	ZBTB11	C2H2 ZF	prostate	carcinoma	COSM6359534	c.2000G>A	p.R667Q	Substitution - Missense	3:101378673-101378673	-	zf-C2H2	PF00096	IPR007087	M4122_1.02	651	673	667
ENSG00000066422	ENST00000312938	ZBTB11	C2H2 ZF	large_intestine	carcinoma	COSM6824967	c.2788C>T	p.R930C	Substitution - Missense	3:101370384-101370384	-	zf-C2H2	PF00096	IPR007087	M4122_1.02	914	937	930
ENSG00000066422	ENST00000312938	ZBTB11	C2H2 ZF	haematopoietic_and_lymphoid_tissue	lymphoid_neoplasm	COSM6999750	c.2046G>T	p.Q682H	Substitution - Missense	3:101378627-101378627	-	zf-C2H2	PF00096	IPR007087	M4122_1.02	679	701	682
ENSG00000066422	ENST00000312938	ZBTB11	C2H2 ZF	urinary_tract	carcinoma	COSM7141822	c.2511C>A	p.F837L	Substitution - Missense	3:101371473-101371473	-	zf-C2H2	PF00096	IPR007087	M4122_1.02	822	846	837
ENSG00000066422	ENST00000312938	ZBTB11	C2H2 ZF	haematopoietic_and_lymphoid_tissue	lymphoid_neoplasm	COSM7209177	c.2678T>G	p.V893G	Substitution - Missense	3:101370494-101370494	-	zf-C2H2	PF00096	IPR007087	M4122_1.02	886	908	893
ENSG00000066422	ENST00000312938	ZBTB11	C2H2 ZF	lung	carcinoma	COSM7236407	c.2602A>T	p.T868S	Substitution - Missense	3:101371382-101371382	-	zf-C2H2	PF00096	IPR007087	M4122_1.02	859	880	868
ENSG00000066422	ENST00000312938	ZBTB11	C2H2 ZF	lung	carcinoma	COSM7398212	c.2743G>T	p.V915F	Substitution - Missense	3:101370429-101370429	-	zf-C2H2	PF00096	IPR007087	M4122_1.02	914	937	915
ENSG00000067082	ENST00000497571	KLF6	C2H2 ZF	oesophagus	carcinoma	COSM1347736	c.736G>A	p.E246K	Substitution - Missense	10:3822362-3822362	-	zf-C2H2	PF00096	IPR007087	M3082_1.02	230	254	246
ENSG00000067082	ENST00000497571	KLF6	C2H2 ZF	large_intestine	carcinoma	COSM1347736	c.736G>A	p.E246K	Substitution - Missense	10:3822362-3822362	-	zf-C2H2	PF00096	IPR007087	M3082_1.02	230	254	246
ENSG00000067082	ENST00000497571	KLF6	C2H2 ZF	kidney	carcinoma	COSM1347736	c.736G>A	p.E246K	Substitution - Missense	10:3822362-3822362	-	zf-C2H2	PF00096	IPR007087	M3082_1.02	230	254	246
ENSG00000067082	ENST00000497571	KLF6	C2H2 ZF	lung	carcinoma	COSM1347736	c.736G>A	p.E246K	Substitution - Missense	10:3822362-3822362	-	zf-C2H2	PF00096	IPR007087	M3082_1.02	230	254	246
ENSG00000067082	ENST00000497571	KLF6	C2H2 ZF	liver	carcinoma	COSM1627495	c.799A>G	p.R267G	Substitution - Missense	10:3822299-3822299	-	zf-C2H2	PF00096	IPR007087	M3082_1.02	260	282	267
ENSG00000067082	ENST00000497571	KLF6	C2H2 ZF	skin	malignant_melanoma	COSM3437681	c.809C>T	p.S270F	Substitution - Missense	10:3821774-3821774	-	zf-C2H2	PF00096	IPR007087	M3082_1.02	260	282	270
ENSG00000067082	ENST00000497571	KLF6	C2H2 ZF	skin	malignant_melanoma	COSM3437682	c.601C>T	p.R201W	Substitution - Missense	10:3823908-3823908	-	zf-C2H2	PF00096	IPR007087	M3082_1.02	200	224	201
ENSG00000067082	ENST00000497571	KLF6	C2H2 ZF	kidney	carcinoma	COSM3985606	c.665G>T	p.R222L	Substitution - Missense	10:3823844-3823844	-	zf-C2H2	PF00096	IPR007087	M3082_1.02	200	224	222
ENSG00000067082	ENST00000497571	KLF6	C2H2 ZF	stomach	carcinoma	COSM4014048	c.748C>T	p.H250Y	Substitution - Missense	10:3822350-3822350	-	zf-C2H2	PF00096	IPR007087	M3082_1.02	230	254	250
ENSG00000067082	ENST00000497571	KLF6	C2H2 ZF	skin	carcinoma	COSM41200	c.644C>T	p.S215F	Substitution - Missense	10:3823865-3823865	-	zf-C2H2	PF00096	IPR007087	M3082_1.02	200	224	215
ENSG00000067082	ENST00000497571	KLF6	C2H2 ZF	thyroid	other	COSM4144674	c.808T>G	p.S270A	Substitution - Missense	10:3821775-3821775	-	zf-C2H2	PF00096	IPR007087	M3082_1.02	260	282	270
ENSG00000067082	ENST00000497571	KLF6	C2H2 ZF	cervix	carcinoma	COSM4825114	c.660C>A	p.H220Q	Substitution - Missense	10:3823849-3823849	-	zf-C2H2	PF00096	IPR007087	M3082_1.02	200	224	220
ENSG00000067082	ENST00000497571	KLF6	C2H2 ZF	pancreas	carcinoma	COSM5001212	c.605G>T	p.C202F	Substitution - Missense	10:3823904-3823904	-	zf-C2H2	PF00096	IPR007087	M3082_1.02	200	224	202
ENSG00000067082	ENST00000497571	KLF6	C2H2 ZF	bone	Ewings_sarcoma-peripheral_primitive_neuroectodermal_tumour	COSM5029958	c.747G>C	p.R249S	Substitution - Missense	10:3822351-3822351	-	zf-C2H2	PF00096	IPR007087	M3082_1.02	230	254	249
ENSG00000067082	ENST00000497571	KLF6	C2H2 ZF	skin	carcinoma	COSM5909016	c.646C>T	p.H216Y	Substitution - Missense	10:3823863-3823863	-	zf-C2H2	PF00096	IPR007087	M3082_1.02	200	224	216
ENSG00000067082	ENST00000497571	KLF6	C2H2 ZF	lung	carcinoma	COSM6065740	c.755G>C	p.R252P	Substitution - Missense	10:3822343-3822343	-	zf-C2H2	PF00096	IPR007087	M3082_1.02	230	254	252
ENSG00000067082	ENST00000497571	KLF6	C2H2 ZF	lung	carcinoma	COSM6065741	c.800G>T	p.R267M	Substitution - Missense	10:3822298-3822298	-	zf-C2H2	PF00096	IPR007087	M3082_1.02	260	282	267
ENSG00000067082	ENST00000497571	KLF6	C2H2 ZF	lung	carcinoma	COSM6129195	c.712G>C	p.E238Q	Substitution - Missense	10:3822386-3822386	-	zf-C2H2	PF00096	IPR007087	M3082_1.02	230	254	238
ENSG00000067082	ENST00000497571	KLF6	C2H2 ZF	endometrium	carcinoma	COSM917996	c.728G>A	p.R243K	Substitution - Missense	10:3822370-3822370	-	zf-C2H2	PF00096	IPR007087	M3082_1.02	230	254	243
ENSG00000067082	ENST00000497571	KLF6	C2H2 ZF	endometrium	carcinoma	COSM917997	c.602G>A	p.R201Q	Substitution - Missense	10:3823907-3823907	-	zf-C2H2	PF00096	IPR007087	M3082_1.02	200	224	201
ENSG00000068305	ENST00000346108	MEF2A	MADS box	large_intestine	carcinoma	COSM1375639	c.69G>T	p.K23N	Substitution - Missense	15:100185780-100185780	+	SRF-TF	PF00319	IPR002100	M1884_1.02	9	59	23
ENSG00000068305	ENST00000346108	MEF2A	MADS box	large_intestine	carcinoma	COSM276052	c.112C>T	p.L38F	Substitution - Missense	15:100185823-100185823	+	SRF-TF	PF00319	IPR002100	M1884_1.02	9	59	38
ENSG00000068305	ENST00000346108	MEF2A	MADS box	breast	carcinoma	COSM3815645	c.58A>T	p.T20S	Substitution - Missense	15:100185769-100185769	+	SRF-TF	PF00319	IPR002100	M1884_1.02	9	59	20
ENSG00000068305	ENST00000346108	MEF2A	MADS box	skin	carcinoma	COSM4519433	c.100G>A	p.E34K	Substitution - Missense	15:100185811-100185811	+	SRF-TF	PF00319	IPR002100	M1884_1.02	9	59	34
ENSG00000068305	ENST00000346108	MEF2A	MADS box	breast	carcinoma	COSM5789368	c.146A>G	p.N49S	Substitution - Missense	15:100185857-100185857	+	SRF-TF	PF00319	IPR002100	M1884_1.02	9	59	49
ENSG00000068305	ENST00000346108	MEF2A	MADS box	lung	carcinoma	COSM6076751	c.31A>G	p.I11V	Substitution - Missense	15:100173355-100173355	+	SRF-TF	PF00319	IPR002100	M1884_1.02	9	59	11
ENSG00000068305	ENST00000346108	MEF2A	MADS box	liver	carcinoma	COSM6203118	c.50G>T	p.R17L	Substitution - Missense	15:100173374-100173374	+	SRF-TF	PF00319	IPR002100	M1884_1.02	9	59	17
ENSG00000068305	ENST00000346108	MEF2A	MADS box	large_intestine	carcinoma	COSM6711056	c.123T>G	p.C41W	Substitution - Missense	15:100185834-100185834	+	SRF-TF	PF00319	IPR002100	M1884_1.02	9	59	41
ENSG00000068305	ENST00000346108	MEF2A	MADS box	ovary	carcinoma	COSM6842764	c.131C>A	p.A44E	Substitution - Missense	15:100185842-100185842	+	SRF-TF	PF00319	IPR002100	M1884_1.02	9	59	44
ENSG00000068323	ENST00000315869	TFE3	bHLH	endometrium	carcinoma	COSM1122310	c.1096A>G	p.I366V	Substitution - Missense	23:48891020-48891020	-	HLH	PF00010	IPR001092	M4058_1.02	347	400	366
ENSG00000068323	ENST00000315869	TFE3	bHLH	endometrium	carcinoma	COSM1122313	c.1066C>T	p.R356C	Substitution - Missense	23:48891050-48891050	-	HLH	PF00010	IPR001092	M4058_1.02	347	400	356
ENSG00000068323	ENST00000315869	TFE3	bHLH	stomach	carcinoma	COSM1122313	c.1066C>T	p.R356C	Substitution - Missense	23:48891050-48891050	-	HLH	PF00010	IPR001092	M4058_1.02	347	400	356
ENSG00000068323	ENST00000315869	TFE3	bHLH	skin	malignant_melanoma	COSM1714943	c.1120C>T	p.P374S	Substitution - Missense	23:48890996-48890996	-	HLH	PF00010	IPR001092	M4058_1.02	347	400	374
ENSG00000068323	ENST00000315869	TFE3	bHLH	large_intestine	carcinoma	COSM2966870	c.1090G>A	p.D364N	Substitution - Missense	23:48891026-48891026	-	HLH	PF00010	IPR001092	M4058_1.02	347	400	364
ENSG00000068323	ENST00000315869	TFE3	bHLH	liver	carcinoma	COSM2966870	c.1090G>A	p.D364N	Substitution - Missense	23:48891026-48891026	-	HLH	PF00010	IPR001092	M4058_1.02	347	400	364
ENSG00000068323	ENST00000315869	TFE3	bHLH	pancreas	carcinoma	COSM3780501	c.1070G>A	p.R357H	Substitution - Missense	23:48891046-48891046	-	HLH	PF00010	IPR001092	M4058_1.02	347	400	357
ENSG00000068323	ENST00000315869	TFE3	bHLH	large_intestine	carcinoma	COSM3780501	c.1070G>A	p.R357H	Substitution - Missense	23:48891046-48891046	-	HLH	PF00010	IPR001092	M4058_1.02	347	400	357
ENSG00000068323	ENST00000315869	TFE3	bHLH	large_intestine	carcinoma	COSM4631451	c.1190G>A	p.R397H	Substitution - Missense	23:48889006-48889006	-	HLH	PF00010	IPR001092	M4058_1.02	347	400	397
ENSG00000068323	ENST00000315869	TFE3	bHLH	urinary_tract	carcinoma	COSM7176369	c.1072A>T	p.R358W	Substitution - Missense	23:48891044-48891044	-	HLH	PF00010	IPR001092	M4058_1.02	347	400	358
ENSG00000068323	ENST00000315869	TFE3	bHLH	liver	other	COSM7198535	c.1053C>A	p.H351Q	Substitution - Missense	23:48891248-48891248	-	HLH	PF00010	IPR001092	M4058_1.02	347	400	351
ENSG00000069011	ENST00000265340	PITX1	Homeodomain	large_intestine	carcinoma	COSM273112	c.278G>A	p.R93H	Substitution - Missense	5:134367090-134367090	-	Homeobox	PF00046	IPR001356	M3748_1.02	90	146	93
ENSG00000069011	ENST00000265340	PITX1	Homeodomain	endometrium	carcinoma	COSM273112	c.278G>A	p.R93H	Substitution - Missense	5:134367090-134367090	-	Homeobox	PF00046	IPR001356	M3748_1.02	90	146	93
ENSG00000069011	ENST00000265340	PITX1	Homeodomain	large_intestine	carcinoma	COSM3138341	c.433C>T	p.R145C	Substitution - Missense	5:134364981-134364981	-	Homeobox	PF00046	IPR001356	M3748_1.02	90	146	145
ENSG00000069011	ENST00000265340	PITX1	Homeodomain	stomach	carcinoma	COSM3138342	c.397G>A	p.V133M	Substitution - Missense	5:134366971-134366971	-	Homeobox	PF00046	IPR001356	M3748_1.02	90	146	133
ENSG00000069011	ENST00000265340	PITX1	Homeodomain	pancreas	carcinoma	COSM3393138	c.370G>C	p.V124L	Substitution - Missense	5:134366998-134366998	-	Homeobox	PF00046	IPR001356	M3748_1.02	90	146	124
ENSG00000069011	ENST00000265340	PITX1	Homeodomain	large_intestine	carcinoma	COSM4714608	c.422G>A	p.R141Q	Substitution - Missense	5:134364992-134364992	-	Homeobox	PF00046	IPR001356	M3748_1.02	90	146	141
ENSG00000069011	ENST00000265340	PITX1	Homeodomain	pancreas	carcinoma	COSM4962071	c.425C>A	p.A142D	Substitution - Missense	5:134364989-134364989	-	Homeobox	PF00046	IPR001356	M3748_1.02	90	146	142
ENSG00000069011	ENST00000265340	PITX1	Homeodomain	oesophagus	carcinoma	COSM5639086	c.307G>C	p.E103Q	Substitution - Missense	5:134367061-134367061	-	Homeobox	PF00046	IPR001356	M3748_1.02	90	146	103
ENSG00000069011	ENST00000265340	PITX1	Homeodomain	NS	malignant_melanoma	COSM5867305	c.401G>A	p.R134Q	Substitution - Missense	5:134366967-134366967	-	Homeobox	PF00046	IPR001356	M3748_1.02	90	146	134
ENSG00000069011	ENST00000265340	PITX1	Homeodomain	liver	other	COSM6311882	c.351C>A	p.S117R	Substitution - Missense	5:134367017-134367017	-	Homeobox	PF00046	IPR001356	M3748_1.02	90	146	117
ENSG00000069011	ENST00000265340	PITX1	Homeodomain	large_intestine	carcinoma	COSM6746940	c.434G>A	p.R145H	Substitution - Missense	5:134364980-134364980	-	Homeobox	PF00046	IPR001356	M3748_1.02	90	146	145
ENSG00000069011	ENST00000265340	PITX1	Homeodomain	urinary_tract	carcinoma	COSM7169852	c.313G>A	p.E105K	Substitution - Missense	5:134367055-134367055	-	Homeobox	PF00046	IPR001356	M3748_1.02	90	146	105
ENSG00000069011	ENST00000265340	PITX1	Homeodomain	liver	other	COSM7194201	c.433C>A	p.R145S	Substitution - Missense	5:134364981-134364981	-	Homeobox	PF00046	IPR001356	M3748_1.02	90	146	145
ENSG00000069011	ENST00000265340	PITX1	Homeodomain	lung	carcinoma	COSM7384010	c.381C>G	p.N127K	Substitution - Missense	5:134366987-134366987	-	Homeobox	PF00046	IPR001356	M3748_1.02	90	146	127
ENSG00000069667	ENST00000261523	RORA	Nuclear receptor	ovary	carcinoma	COSM117194	c.321G>C	p.K107N	Substitution - Missense	15:60824025-60824025	-	zf-C4	PF00105	IPR001628	M1899_1.02	104	173	107
ENSG00000069667	ENST00000261523	RORA	Nuclear receptor	haematopoietic_and_lymphoid_tissue	lymphoid_neoplasm	COSM1316428	c.422C>G	p.S141C	Substitution - Missense	15:60806916-60806916	-	zf-C4	PF00105	IPR001628	M1899_1.02	104	173	141
ENSG00000069667	ENST00000261523	RORA	Nuclear receptor	skin	carcinoma	COSM135674	c.392G>A	p.R131K	Substitution - Missense	15:60806946-60806946	-	zf-C4	PF00105	IPR001628	M1899_1.02	104	173	131
ENSG00000069667	ENST00000261523	RORA	Nuclear receptor	large_intestine	carcinoma	COSM1678509	c.470G>A	p.R157H	Substitution - Missense	15:60806868-60806868	-	zf-C4	PF00105	IPR001628	M1899_1.02	104	173	157
ENSG00000069667	ENST00000261523	RORA	Nuclear receptor	skin	carcinoma	COSM1678509	c.470G>A	p.R157H	Substitution - Missense	15:60806868-60806868	-	zf-C4	PF00105	IPR001628	M1899_1.02	104	173	157
ENSG00000069667	ENST00000261523	RORA	Nuclear receptor	stomach	carcinoma	COSM2220056	c.505G>A	p.V169I	Substitution - Missense	15:60806833-60806833	-	zf-C4	PF00105	IPR001628	M1899_1.02	104	173	169
ENSG00000069667	ENST00000261523	RORA	Nuclear receptor	large_intestine	carcinoma	COSM2220056	c.505G>A	p.V169I	Substitution - Missense	15:60806833-60806833	-	zf-C4	PF00105	IPR001628	M1899_1.02	104	173	169
ENSG00000069667	ENST00000261523	RORA	Nuclear receptor	stomach	carcinoma	COSM4055991	c.455G>A	p.R152Q	Substitution - Missense	15:60806883-60806883	-	zf-C4	PF00105	IPR001628	M1899_1.02	104	173	152
ENSG00000069667	ENST00000261523	RORA	Nuclear receptor	stomach	carcinoma	COSM4055995	c.413C>T	p.A138V	Substitution - Missense	15:60806925-60806925	-	zf-C4	PF00105	IPR001628	M1899_1.02	104	173	138
ENSG00000069667	ENST00000261523	RORA	Nuclear receptor	NS	malignant_melanoma	COSM5538327	c.370G>A	p.E124K	Substitution - Missense	15:60823976-60823976	-	zf-C4	PF00105	IPR001628	M1899_1.02	104	173	124
ENSG00000069667	ENST00000261523	RORA	Nuclear receptor	lung	carcinoma	COSM6142591	c.415A>T	p.T139S	Substitution - Missense	15:60806923-60806923	-	zf-C4	PF00105	IPR001628	M1899_1.02	104	173	139
ENSG00000069667	ENST00000261523	RORA	Nuclear receptor	large_intestine	carcinoma	COSM6768476	c.469C>A	p.R157S	Substitution - Missense	15:60806869-60806869	-	zf-C4	PF00105	IPR001628	M1899_1.02	104	173	157
ENSG00000069667	ENST00000261523	RORA	Nuclear receptor	liver	other	COSM7194710	c.329G>C	p.G110A	Substitution - Missense	15:60824017-60824017	-	zf-C4	PF00105	IPR001628	M1899_1.02	104	173	110
ENSG00000071564	ENST00000262965	TCF3	bHLH	haematopoietic_and_lymphoid_tissue	lymphoid_neoplasm	COSM1228750	c.1675C>T	p.R559W	Substitution - Missense	19:1615431-1615431	-	HLH	PF00010	IPR001092	M3130_1.02	550	603	559
ENSG00000071564	ENST00000262965	TCF3	bHLH	large_intestine	carcinoma	COSM1228750	c.1675C>T	p.R559W	Substitution - Missense	19:1615431-1615431	-	HLH	PF00010	IPR001092	M3130_1.02	550	603	559
ENSG00000071564	ENST00000262965	TCF3	bHLH	large_intestine	carcinoma	COSM1391183	c.1669C>T	p.R557W	Substitution - Missense	19:1615437-1615437	-	HLH	PF00010	IPR001092	M3130_1.02	550	603	557
ENSG00000071564	ENST00000262965	TCF3	bHLH	breast	carcinoma	COSM1480723	c.1681C>T	p.R561W	Substitution - Missense	19:1615425-1615425	-	HLH	PF00010	IPR001092	M3130_1.02	550	603	561
ENSG00000071564	ENST00000262965	TCF3	bHLH	haematopoietic_and_lymphoid_tissue	lymphoid_neoplasm	COSM1680477	c.1792G>A	p.V598I	Substitution - Missense	19:1615314-1615314	-	HLH	PF00010	IPR001092	M3130_1.02	550	603	598
ENSG00000071564	ENST00000262965	TCF3	bHLH	large_intestine	carcinoma	COSM3284395	c.1747G>A	p.E583K	Substitution - Missense	19:1615359-1615359	-	HLH	PF00010	IPR001092	M3130_1.02	550	603	583
ENSG00000071564	ENST00000262965	TCF3	bHLH	stomach	carcinoma	COSM4075136	c.1721G>A	p.R574H	Substitution - Missense	19:1615385-1615385	-	HLH	PF00010	IPR001092	M3130_1.02	550	603	574
ENSG00000071564	ENST00000262965	TCF3	bHLH	stomach	carcinoma	COSM4075137	c.1687C>T	p.R563C	Substitution - Missense	19:1615419-1615419	-	HLH	PF00010	IPR001092	M3130_1.02	550	603	563
ENSG00000071564	ENST00000262965	TCF3	bHLH	large_intestine	carcinoma	COSM6798368	c.1720C>T	p.R574C	Substitution - Missense	19:1615386-1615386	-	HLH	PF00010	IPR001092	M3130_1.02	550	603	574
ENSG00000071564	ENST00000262965	TCF3	bHLH	large_intestine	carcinoma	COSM6798395	c.1725G>A	p.M575I	Substitution - Missense	19:1615381-1615381	-	HLH	PF00010	IPR001092	M3130_1.02	550	603	575
ENSG00000071564	ENST00000262965	TCF3	bHLH	large_intestine	carcinoma	COSM6798396	c.1682G>A	p.R561Q	Substitution - Missense	19:1615424-1615424	-	HLH	PF00010	IPR001092	M3130_1.02	550	603	561
ENSG00000071564	ENST00000262965	TCF3	bHLH	endometrium	carcinoma	COSM992398	c.1714C>A	p.L572M	Substitution - Missense	19:1615392-1615392	-	HLH	PF00010	IPR001092	M3130_1.02	550	603	572
ENSG00000071564	ENST00000262965	TCF3	bHLH	endometrium	carcinoma	COSM992400	c.1699G>A	p.E567K	Substitution - Missense	19:1615407-1615407	-	HLH	PF00010	IPR001092	M3130_1.02	550	603	567
ENSG00000071564	ENST00000262965	TCF3	bHLH	stomach	carcinoma	COSM992400	c.1699G>A	p.E567K	Substitution - Missense	19:1615407-1615407	-	HLH	PF00010	IPR001092	M3130_1.02	550	603	567
ENSG00000071564	ENST00000262965	TCF3	bHLH	large_intestine	carcinoma	COSM992400	c.1699G>A	p.E567K	Substitution - Missense	19:1615407-1615407	-	HLH	PF00010	IPR001092	M3130_1.02	550	603	567
ENSG00000072310	ENST00000355815	SREBF1	bHLH	ovary	carcinoma	COSM1324133	c.1117A>G	p.I373V	Substitution - Missense	17:17722368-17722368	-	HLH	PF00010	IPR001092	M2387_1.02	324	374	373
ENSG00000072310	ENST00000355815	SREBF1	bHLH	large_intestine	carcinoma	COSM1381247	c.1078G>A	p.A360T	Substitution - Missense	17:17722407-17722407	-	HLH	PF00010	IPR001092	M2387_1.02	324	374	360
ENSG00000072310	ENST00000355815	SREBF1	bHLH	kidney	carcinoma	COSM3988810	c.1024A>G	p.S342G	Substitution - Missense	17:17722461-17722461	-	HLH	PF00010	IPR001092	M2387_1.02	324	374	342
ENSG00000072310	ENST00000355815	SREBF1	bHLH	stomach	carcinoma	COSM4064393	c.1097G>A	p.R366H	Substitution - Missense	17:17722388-17722388	-	HLH	PF00010	IPR001092	M2387_1.02	324	374	366
ENSG00000072310	ENST00000355815	SREBF1	bHLH	stomach	carcinoma	COSM4064395	c.1052G>A	p.R351H	Substitution - Missense	17:17722433-17722433	-	HLH	PF00010	IPR001092	M2387_1.02	324	374	351
ENSG00000072310	ENST00000355815	SREBF1	bHLH	oesophagus	carcinoma	COSM4438471	c.1094A>G	p.Y365C	Substitution - Missense	17:17722391-17722391	-	HLH	PF00010	IPR001092	M2387_1.02	324	374	365
ENSG00000072310	ENST00000355815	SREBF1	bHLH	large_intestine	carcinoma	COSM4623489	c.1096C>T	p.R366C	Substitution - Missense	17:17722389-17722389	-	HLH	PF00010	IPR001092	M2387_1.02	324	374	366
ENSG00000072310	ENST00000355815	SREBF1	bHLH	skin	carcinoma	COSM5037960	c.1082T>C	p.I361T	Substitution - Missense	17:17722403-17722403	-	HLH	PF00010	IPR001092	M2387_1.02	324	374	361
ENSG00000072310	ENST00000355815	SREBF1	bHLH	biliary_tract	carcinoma	COSM5519461	c.1090C>T	p.R364C	Substitution - Missense	17:17722395-17722395	-	HLH	PF00010	IPR001092	M2387_1.02	324	374	364
ENSG00000072310	ENST00000355815	SREBF1	bHLH	thyroid	carcinoma	COSM6371415	c.1006A>G	p.N336D	Substitution - Missense	17:17722479-17722479	-	HLH	PF00010	IPR001092	M2387_1.02	324	374	336
ENSG00000072310	ENST00000355815	SREBF1	bHLH	thyroid	carcinoma	COSM6436544	c.1067C>T	p.T356I	Substitution - Missense	17:17722418-17722418	-	HLH	PF00010	IPR001092	M2387_1.02	324	374	356
ENSG00000072310	ENST00000355815	SREBF1	bHLH	lung	carcinoma	COSM704846	c.1064G>T	p.R355L	Substitution - Missense	17:17722421-17722421	-	HLH	PF00010	IPR001092	M2387_1.02	324	374	355
ENSG00000072310	ENST00000355815	SREBF1	bHLH	lung	carcinoma	COSM7391962	c.1010G>A	p.R337Q	Substitution - Missense	17:17722475-17722475	-	HLH	PF00010	IPR001092	M2387_1.02	324	374	337
ENSG00000072736	ENST00000329524	NFATC3	Rel	large_intestine	carcinoma	COSM1217185	c.1639G>A	p.D547N	Substitution - Missense	16:68200783-68200783	+	RHD	PF00554	IPR011539	M3614_1.02	433	592	547
ENSG00000072736	ENST00000329524	NFATC3	Rel	large_intestine	carcinoma	COSM1217189	c.574G>A	p.V192M	Substitution - Missense	16:68156360-68156360	+	RHD	PF00554	IPR011539	M1517_1.02	51	210	192
ENSG00000072736	ENST00000329524	NFATC3	Rel	large_intestine	carcinoma	COSM1217191	c.417A>C	p.E139D	Substitution - Missense	16:68156203-68156203	+	RHD	PF00554	IPR011539	M1517_1.02	51	210	139
ENSG00000072736	ENST00000329524	NFATC3	Rel	urinary_tract	carcinoma	COSM1302155	c.571G>A	p.D191N	Substitution - Missense	16:68156357-68156357	+	RHD	PF00554	IPR011539	M1517_1.02	51	210	191
ENSG00000072736	ENST00000329524	NFATC3	Rel	large_intestine	carcinoma	COSM1379062	c.605G>A	p.R202Q	Substitution - Missense	16:68156391-68156391	+	RHD	PF00554	IPR011539	M1517_1.02	51	210	202
ENSG00000072736	ENST00000329524	NFATC3	Rel	large_intestine	carcinoma	COSM1379064	c.1417G>A	p.E473K	Substitution - Missense	16:68191787-68191787	+	RHD	PF00554	IPR011539	M3614_1.02	433	592	473
ENSG00000072736	ENST00000329524	NFATC3	Rel	cervix	carcinoma	COSM1519496	c.1401G>T	p.K467N	Substitution - Missense	16:68160513-68160513	+	RHD	PF00554	IPR011539	M3614_1.02	433	592	467
ENSG00000072736	ENST00000329524	NFATC3	Rel	lung	carcinoma	COSM1519496	c.1401G>T	p.K467N	Substitution - Missense	16:68160513-68160513	+	RHD	PF00554	IPR011539	M3614_1.02	433	592	467
ENSG00000072736	ENST00000329524	NFATC3	Rel	lung	carcinoma	COSM1579540	c.1396G>T	p.V466L	Substitution - Missense	16:68160508-68160508	+	RHD	PF00554	IPR011539	M3614_1.02	433	592	466
ENSG00000072736	ENST00000329524	NFATC3	Rel	large_intestine	carcinoma	COSM1679203	c.1491G>T	p.Q497H	Substitution - Missense	16:68191861-68191861	+	RHD	PF00554	IPR011539	M3614_1.02	433	592	497
ENSG00000072736	ENST00000329524	NFATC3	Rel	skin	malignant_melanoma	COSM1709313	c.532G>A	p.D178N	Substitution - Missense	16:68156318-68156318	+	RHD	PF00554	IPR011539	M1517_1.02	51	210	178
ENSG00000072736	ENST00000329524	NFATC3	Rel	large_intestine	carcinoma	COSM2996196	c.346A>C	p.I116L	Substitution - Missense	16:68156132-68156132	+	RHD	PF00554	IPR011539	M1517_1.02	51	210	116
ENSG00000072736	ENST00000329524	NFATC3	Rel	lung	carcinoma	COSM335430	c.482C>A	p.S161Y	Substitution - Missense	16:68156268-68156268	+	RHD	PF00554	IPR011539	M1517_1.02	51	210	161
ENSG00000072736	ENST00000329524	NFATC3	Rel	skin	malignant_melanoma	COSM3511183	c.1352G>T	p.G451V	Substitution - Missense	16:68160464-68160464	+	RHD	PF00554	IPR011539	M3614_1.02	433	592	451
ENSG00000072736	ENST00000329524	NFATC3	Rel	urinary_tract	carcinoma	COSM3795029	c.1331G>A	p.R444Q	Substitution - Missense	16:68160443-68160443	+	RHD	PF00554	IPR011539	M3614_1.02	433	592	444
ENSG00000072736	ENST00000329524	NFATC3	Rel	large_intestine	carcinoma	COSM3818324	c.1652G>A	p.R551Q	Substitution - Missense	16:68200796-68200796	+	RHD	PF00554	IPR011539	M3614_1.02	433	592	551
ENSG00000072736	ENST00000329524	NFATC3	Rel	breast	carcinoma	COSM3818324	c.1652G>A	p.R551Q	Substitution - Missense	16:68200796-68200796	+	RHD	PF00554	IPR011539	M3614_1.02	433	592	551
ENSG00000072736	ENST00000329524	NFATC3	Rel	lung	carcinoma	COSM384754	c.1656A>C	p.K552N	Substitution - Missense	16:68200800-68200800	+	RHD	PF00554	IPR011539	M3614_1.02	433	592	552
ENSG00000072736	ENST00000329524	NFATC3	Rel	skin	malignant_melanoma	COSM3888801	c.1324C>T	p.H442Y	Substitution - Missense	16:68160436-68160436	+	RHD	PF00554	IPR011539	M3614_1.02	433	592	442
ENSG00000072736	ENST00000329524	NFATC3	Rel	lung	carcinoma	COSM397522	c.1390C>G	p.P464A	Substitution - Missense	16:68160502-68160502	+	RHD	PF00554	IPR011539	M3614_1.02	433	592	464
ENSG00000072736	ENST00000329524	NFATC3	Rel	lung	carcinoma	COSM399329	c.1360G>A	p.G454R	Substitution - Missense	16:68160472-68160472	+	RHD	PF00554	IPR011539	M3614_1.02	433	592	454
ENSG00000072736	ENST00000329524	NFATC3	Rel	stomach	carcinoma	COSM4062080	c.581C>T	p.S194L	Substitution - Missense	16:68156367-68156367	+	RHD	PF00554	IPR011539	M1517_1.02	51	210	194
ENSG00000072736	ENST00000329524	NFATC3	Rel	breast	carcinoma	COSM435562	c.301G>C	p.G101R	Substitution - Missense	16:68156087-68156087	+	RHD	PF00554	IPR011539	M1517_1.02	51	210	101
ENSG00000072736	ENST00000329524	NFATC3	Rel	skin	carcinoma	COSM4495609	c.457C>T	p.L153F	Substitution - Missense	16:68156243-68156243	+	RHD	PF00554	IPR011539	M1517_1.02	51	210	153
ENSG00000072736	ENST00000329524	NFATC3	Rel	upper_aerodigestive_tract	carcinoma	COSM4592091	c.281A>C	p.E94A	Substitution - Missense	16:68156067-68156067	+	RHD	PF00554	IPR011539	M1517_1.02	51	210	94
ENSG00000072736	ENST00000329524	NFATC3	Rel	prostate	carcinoma	COSM4778023	c.1628T>G	p.L543R	Substitution - Missense	16:68200772-68200772	+	RHD	PF00554	IPR011539	M3614_1.02	433	592	543
ENSG00000072736	ENST00000329524	NFATC3	Rel	upper_aerodigestive_tract	carcinoma	COSM4887494	c.1673G>A	p.G558D	Substitution - Missense	16:68200817-68200817	+	RHD	PF00554	IPR011539	M3614_1.02	433	592	558
ENSG00000072736	ENST00000329524	NFATC3	Rel	skin	malignant_melanoma	COSM5385229	c.496C>T	p.P166S	Substitution - Missense	16:68156282-68156282	+	RHD	PF00554	IPR011539	M1517_1.02	51	210	166
ENSG00000072736	ENST00000329524	NFATC3	Rel	biliary_tract	carcinoma	COSM5498225	c.203C>T	p.P68L	Substitution - Missense	16:68155989-68155989	+	RHD	PF00554	IPR011539	M1517_1.02	51	210	68
ENSG00000072736	ENST00000329524	NFATC3	Rel	NS	malignant_melanoma	COSM5535360	c.1763C>T	p.P588L	Substitution - Missense	16:68200907-68200907	+	RHD	PF00554	IPR011539	M3614_1.02	433	592	588
ENSG00000072736	ENST00000329524	NFATC3	Rel	prostate	carcinoma	COSM5550076	c.1547C>G	p.A516G	Substitution - Missense	16:68191917-68191917	+	RHD	PF00554	IPR011539	M3614_1.02	433	592	516
ENSG00000072736	ENST00000329524	NFATC3	Rel	haematopoietic_and_lymphoid_tissue	lymphoid_neoplasm	COSM5706184	c.350C>A	p.S117Y	Substitution - Missense	16:68156136-68156136	+	RHD	PF00554	IPR011539	M1517_1.02	51	210	117
ENSG00000072736	ENST00000329524	NFATC3	Rel	central_nervous_system	glioma	COSM5712741	c.175C>A	p.P59T	Substitution - Missense	16:68155961-68155961	+	RHD	PF00554	IPR011539	M1517_1.02	51	210	59
ENSG00000072736	ENST00000329524	NFATC3	Rel	NS	malignant_melanoma	COSM5851282	c.1754C>T	p.A585V	Substitution - Missense	16:68200898-68200898	+	RHD	PF00554	IPR011539	M3614_1.02	433	592	585
ENSG00000072736	ENST00000329524	NFATC3	Rel	skin	carcinoma	COSM5924670	c.230C>T	p.S77L	Substitution - Missense	16:68156016-68156016	+	RHD	PF00554	IPR011539	M1517_1.02	51	210	77
ENSG00000072736	ENST00000329524	NFATC3	Rel	upper_aerodigestive_tract	carcinoma	COSM5955143	c.1730G>T	p.G577V	Substitution - Missense	16:68200874-68200874	+	RHD	PF00554	IPR011539	M3614_1.02	433	592	577
ENSG00000072736	ENST00000329524	NFATC3	Rel	large_intestine	carcinoma	COSM6228371	c.601G>C	p.A201P	Substitution - Missense	16:68156387-68156387	+	RHD	PF00554	IPR011539	M1517_1.02	51	210	201
ENSG00000072736	ENST00000329524	NFATC3	Rel	liver	other	COSM6289803	c.1705C>T	p.R569C	Substitution - Missense	16:68200849-68200849	+	RHD	PF00554	IPR011539	M3614_1.02	433	592	569
ENSG00000072736	ENST00000329524	NFATC3	Rel	large_intestine	carcinoma	COSM6725345	c.464C>T	p.P155L	Substitution - Missense	16:68156250-68156250	+	RHD	PF00554	IPR011539	M1517_1.02	51	210	155
ENSG00000072736	ENST00000329524	NFATC3	Rel	large_intestine	carcinoma	COSM6725351	c.1709T>C	p.V570A	Substitution - Missense	16:68200853-68200853	+	RHD	PF00554	IPR011539	M3614_1.02	433	592	570
ENSG00000072736	ENST00000329524	NFATC3	Rel	large_intestine	carcinoma	COSM6725363	c.1481C>T	p.A494V	Substitution - Missense	16:68191851-68191851	+	RHD	PF00554	IPR011539	M3614_1.02	433	592	494
ENSG00000072736	ENST00000329524	NFATC3	Rel	haematopoietic_and_lymphoid_tissue	lymphoid_neoplasm	COSM6998677	c.1607A>G	p.D536G	Substitution - Missense	16:68200751-68200751	+	RHD	PF00554	IPR011539	M3614_1.02	433	592	536
ENSG00000072736	ENST00000329524	NFATC3	Rel	lung	carcinoma	COSM703790	c.455C>T	p.P152L	Substitution - Missense	16:68156241-68156241	+	RHD	PF00554	IPR011539	M1517_1.02	51	210	152
ENSG00000072736	ENST00000329524	NFATC3	Rel	lung	carcinoma	COSM703792	c.350C>G	p.S117C	Substitution - Missense	16:68156136-68156136	+	RHD	PF00554	IPR011539	M1517_1.02	51	210	117
ENSG00000072736	ENST00000329524	NFATC3	Rel	urinary_tract	carcinoma	COSM7105900	c.586T>A	p.L196M	Substitution - Missense	16:68156372-68156372	+	RHD	PF00554	IPR011539	M1517_1.02	51	210	196
ENSG00000072736	ENST00000329524	NFATC3	Rel	urinary_tract	carcinoma	COSM7110424	c.247C>A	p.H83N	Substitution - Missense	16:68156033-68156033	+	RHD	PF00554	IPR011539	M1517_1.02	51	210	83
ENSG00000072736	ENST00000329524	NFATC3	Rel	urinary_tract	carcinoma	COSM7127146	c.1593G>A	p.M531I	Substitution - Missense	16:68191963-68191963	+	RHD	PF00554	IPR011539	M3614_1.02	433	592	531
ENSG00000072736	ENST00000329524	NFATC3	Rel	urinary_tract	carcinoma	COSM7131173	c.528C>G	p.F176L	Substitution - Missense	16:68156314-68156314	+	RHD	PF00554	IPR011539	M1517_1.02	51	210	176
ENSG00000072736	ENST00000329524	NFATC3	Rel	biliary_tract	carcinoma	COSM7318011	c.592G>A	p.E198K	Substitution - Missense	16:68156378-68156378	+	RHD	PF00554	IPR011539	M1517_1.02	51	210	198
ENSG00000072736	ENST00000329524	NFATC3	Rel	biliary_tract	carcinoma	COSM7320223	c.1630C>T	p.R544C	Substitution - Missense	16:68200774-68200774	+	RHD	PF00554	IPR011539	M3614_1.02	433	592	544
ENSG00000072736	ENST00000329524	NFATC3	Rel	pancreas	NS	COSM84350	c.1351G>C	p.G451R	Substitution - Missense	16:68160463-68160463	+	RHD	PF00554	IPR011539	M3614_1.02	433	592	451
ENSG00000072736	ENST00000329524	NFATC3	Rel	endometrium	carcinoma	COSM972671	c.328A>C	p.S110R	Substitution - Missense	16:68156114-68156114	+	RHD	PF00554	IPR011539	M1517_1.02	51	210	110
ENSG00000072736	ENST00000329524	NFATC3	Rel	endometrium	carcinoma	COSM972673	c.413G>A	p.R138Q	Substitution - Missense	16:68156199-68156199	+	RHD	PF00554	IPR011539	M1517_1.02	51	210	138
ENSG00000073282	ENST00000264731	TP63	p53	endometrium	carcinoma	COSM1042484	c.335C>T	p.T112M	Substitution - Missense	3:189526071-189526071	+	P53	PF00870	IPR011615	M2321_1.02	69	138	112
ENSG00000073282	ENST00000264731	TP63	p53	endometrium	carcinoma	COSM1042486	c.448G>A	p.A150T	Substitution - Missense	3:189526184-189526184	+	P53	PF00870	IPR011615	M2321_1.02	148	183	150
ENSG00000073282	ENST00000264731	TP63	p53	large_intestine	carcinoma	COSM1042486	c.448G>A	p.A150T	Substitution - Missense	3:189526184-189526184	+	P53	PF00870	IPR011615	M2321_1.02	148	183	150
ENSG00000073282	ENST00000264731	TP63	p53	prostate	carcinoma	COSM1042486	c.448G>A	p.A150T	Substitution - Missense	3:189526184-189526184	+	P53	PF00870	IPR011615	M2321_1.02	148	183	150
ENSG00000073282	ENST00000264731	TP63	p53	endometrium	carcinoma	COSM1042488	c.469G>T	p.D157Y	Substitution - Missense	3:189526205-189526205	+	P53	PF00870	IPR011615	M2321_1.02	148	183	157
ENSG00000073282	ENST00000264731	TP63	p53	oesophagus	carcinoma	COSM1240494	c.404A>G	p.N135S	Substitution - Missense	3:189526140-189526140	+	P53	PF00870	IPR011615	M2321_1.02	69	138	135
ENSG00000073282	ENST00000264731	TP63	p53	autonomic_ganglia	neuroblastoma	COSM1288583	c.274A>C	p.S92R	Substitution - Missense	3:189456513-189456513	+	P53	PF00870	IPR011615	M2321_1.02	69	138	92
ENSG00000073282	ENST00000264731	TP63	p53	skin	carcinoma	COSM139501	c.397C>T	p.P133S	Substitution - Missense	3:189526133-189526133	+	P53	PF00870	IPR011615	M2321_1.02	69	138	133
ENSG00000073282	ENST00000264731	TP63	p53	large_intestine	carcinoma	COSM1421610	c.379G>A	p.G127S	Substitution - Missense	3:189526115-189526115	+	P53	PF00870	IPR011615	M2321_1.02	69	138	127
ENSG00000073282	ENST00000264731	TP63	p53	large_intestine	carcinoma	COSM1421613	c.521C>T	p.P174L	Substitution - Missense	3:189526257-189526257	+	P53	PF00870	IPR011615	M2321_1.02	148	183	174
ENSG00000073282	ENST00000264731	TP63	p53	penis	carcinoma	COSM1693945	c.532G>A	p.D178N	Substitution - Missense	3:189526268-189526268	+	P53	PF00870	IPR011615	M2321_1.02	148	183	178
ENSG00000073282	ENST00000264731	TP63	p53	skin	malignant_melanoma	COSM1693945	c.532G>A	p.D178N	Substitution - Missense	3:189526268-189526268	+	P53	PF00870	IPR011615	M2321_1.02	148	183	178
ENSG00000073282	ENST00000264731	TP63	p53	skin	carcinoma	COSM1693945	c.532G>A	p.D178N	Substitution - Missense	3:189526268-189526268	+	P53	PF00870	IPR011615	M2321_1.02	148	183	178
ENSG00000073282	ENST00000264731	TP63	p53	urinary_tract	carcinoma	COSM1753087	c.461C>T	p.S154F	Substitution - Missense	3:189526197-189526197	+	P53	PF00870	IPR011615	M2321_1.02	148	183	154
ENSG00000073282	ENST00000264731	TP63	p53	urinary_tract	carcinoma	COSM1753089	c.509A>T	p.D170V	Substitution - Missense	3:189526245-189526245	+	P53	PF00870	IPR011615	M2321_1.02	148	183	170
ENSG00000073282	ENST00000264731	TP63	p53	lung	carcinoma	COSM3333046	c.210G>C	p.Q70H	Substitution - Missense	3:189456449-189456449	+	P53	PF00870	IPR011615	M2321_1.02	69	138	70
ENSG00000073282	ENST00000264731	TP63	p53	urinary_tract	carcinoma	COSM3333056	c.461C>G	p.S154C	Substitution - Missense	3:189526197-189526197	+	P53	PF00870	IPR011615	M2321_1.02	148	183	154
ENSG00000073282	ENST00000264731	TP63	p53	haematopoietic_and_lymphoid_tissue	lymphoid_neoplasm	COSM3333060	c.485C>T	p.S162L	Substitution - Missense	3:189526221-189526221	+	P53	PF00870	IPR011615	M2321_1.02	148	183	162
ENSG00000073282	ENST00000264731	TP63	p53	skin	malignant_melanoma	COSM3333060	c.485C>T	p.S162L	Substitution - Missense	3:189526221-189526221	+	P53	PF00870	IPR011615	M2321_1.02	148	183	162
ENSG00000073282	ENST00000264731	TP63	p53	pancreas	carcinoma	COSM3380483	c.469G>A	p.D157N	Substitution - Missense	3:189526205-189526205	+	P53	PF00870	IPR011615	M2321_1.02	148	183	157
ENSG00000073282	ENST00000264731	TP63	p53	pancreas	carcinoma	COSM3392271	c.376A>C	p.N126H	Substitution - Missense	3:189526112-189526112	+	P53	PF00870	IPR011615	M2321_1.02	69	138	126
ENSG00000073282	ENST00000264731	TP63	p53	skin	malignant_melanoma	COSM3591132	c.217G>A	p.D73N	Substitution - Missense	3:189456456-189456456	+	P53	PF00870	IPR011615	M2321_1.02	69	138	73
ENSG00000073282	ENST00000264731	TP63	p53	skin	malignant_melanoma	COSM3591134	c.298G>A	p.D100N	Substitution - Missense	3:189456537-189456537	+	P53	PF00870	IPR011615	M2321_1.02	69	138	100
ENSG00000073282	ENST00000264731	TP63	p53	large_intestine	carcinoma	COSM3591141	c.386C>T	p.S129L	Substitution - Missense	3:189526122-189526122	+	P53	PF00870	IPR011615	M2321_1.02	69	138	129
ENSG00000073282	ENST00000264731	TP63	p53	skin	malignant_melanoma	COSM3591141	c.386C>T	p.S129L	Substitution - Missense	3:189526122-189526122	+	P53	PF00870	IPR011615	M2321_1.02	69	138	129
ENSG00000073282	ENST00000264731	TP63	p53	oesophagus	carcinoma	COSM3591141	c.386C>T	p.S129L	Substitution - Missense	3:189526122-189526122	+	P53	PF00870	IPR011615	M2321_1.02	69	138	129
ENSG00000073282	ENST00000264731	TP63	p53	skin	malignant_melanoma	COSM3591150	c.398C>T	p.P133L	Substitution - Missense	3:189526134-189526134	+	P53	PF00870	IPR011615	M2321_1.02	69	138	133
ENSG00000073282	ENST00000264731	TP63	p53	skin	malignant_melanoma	COSM3591153	c.409G>A	p.D137N	Substitution - Missense	3:189526145-189526145	+	P53	PF00870	IPR011615	M2321_1.02	69	138	137
ENSG00000073282	ENST00000264731	TP63	p53	skin	malignant_melanoma	COSM3591156	c.488C>T	p.P163L	Substitution - Missense	3:189526224-189526224	+	P53	PF00870	IPR011615	M2321_1.02	148	183	163
ENSG00000073282	ENST00000264731	TP63	p53	skin	malignant_melanoma	COSM3591159	c.508G>A	p.D170N	Substitution - Missense	3:189526244-189526244	+	P53	PF00870	IPR011615	M2321_1.02	148	183	170
ENSG00000073282	ENST00000264731	TP63	p53	skin	carcinoma	COSM3591159	c.508G>A	p.D170N	Substitution - Missense	3:189526244-189526244	+	P53	PF00870	IPR011615	M2321_1.02	148	183	170
ENSG00000073282	ENST00000264731	TP63	p53	upper_aerodigestive_tract	carcinoma	COSM3723950	c.340C>G	p.L114V	Substitution - Missense	3:189526076-189526076	+	P53	PF00870	IPR011615	M2321_1.02	69	138	114
ENSG00000073282	ENST00000264731	TP63	p53	lung	carcinoma	COSM402413	c.521C>A	p.P174Q	Substitution - Missense	3:189526257-189526257	+	P53	PF00870	IPR011615	M2321_1.02	148	183	174
ENSG00000073282	ENST00000264731	TP63	p53	stomach	carcinoma	COSM4116012	c.275G>T	p.S92I	Substitution - Missense	3:189456514-189456514	+	P53	PF00870	IPR011615	M2321_1.02	69	138	92
ENSG00000073282	ENST00000264731	TP63	p53	ovary	carcinoma	COSM4149742	c.392C>G	p.T131S	Substitution - Missense	3:189526128-189526128	+	P53	PF00870	IPR011615	M2321_1.02	69	138	131
ENSG00000073282	ENST00000264731	TP63	p53	large_intestine	carcinoma	COSM4735482	c.512A>G	p.Y171C	Substitution - Missense	3:189526248-189526248	+	P53	PF00870	IPR011615	M2321_1.02	148	183	171
ENSG00000073282	ENST00000264731	TP63	p53	stomach	carcinoma	COSM4766238	c.453G>T	p.Q151H	Substitution - Missense	3:189526189-189526189	+	P53	PF00870	IPR011615	M2321_1.02	148	183	151
ENSG00000073282	ENST00000264731	TP63	p53	lung	carcinoma	COSM48819	c.510C>A	p.D170E	Substitution - Missense	3:189526246-189526246	+	P53	PF00870	IPR011615	M2321_1.02	148	183	170
ENSG00000073282	ENST00000264731	TP63	p53	upper_aerodigestive_tract	carcinoma	COSM4888472	c.494T>C	p.I165T	Substitution - Missense	3:189526230-189526230	+	P53	PF00870	IPR011615	M2321_1.02	148	183	165
ENSG00000073282	ENST00000264731	TP63	p53	liver	carcinoma	COSM4952847	c.482C>A	p.P161Q	Substitution - Missense	3:189526218-189526218	+	P53	PF00870	IPR011615	M2321_1.02	148	183	161
ENSG00000073282	ENST00000264731	TP63	p53	urinary_tract	carcinoma	COSM5243768	c.479C>G	p.S160C	Substitution - Missense	3:189526215-189526215	+	P53	PF00870	IPR011615	M2321_1.02	148	183	160
ENSG00000073282	ENST00000264731	TP63	p53	oesophagus	carcinoma	COSM5243768	c.479C>G	p.S160C	Substitution - Missense	3:189526215-189526215	+	P53	PF00870	IPR011615	M2321_1.02	148	183	160
ENSG00000073282	ENST00000264731	TP63	p53	skin	malignant_melanoma	COSM5593525	c.475C>T	p.L159F	Substitution - Missense	3:189526211-189526211	+	P53	PF00870	IPR011615	M2321_1.02	148	183	159
ENSG00000073282	ENST00000264731	TP63	p53	liver	other	COSM5804253	c.246A>T	p.E82D	Substitution - Missense	3:189456485-189456485	+	P53	PF00870	IPR011615	M2321_1.02	69	138	82
ENSG00000073282	ENST00000264731	TP63	p53	lung	carcinoma	COSM6164331	c.455C>A	p.P152H	Substitution - Missense	3:189526191-189526191	+	P53	PF00870	IPR011615	M2321_1.02	148	183	152
ENSG00000073282	ENST00000264731	TP63	p53	breast	carcinoma	COSM6572094	c.481C>T	p.P161S	Substitution - Missense	3:189526217-189526217	+	P53	PF00870	IPR011615	M2321_1.02	148	183	161
ENSG00000073282	ENST00000264731	TP63	p53	skin	carcinoma	COSM6572094	c.481C>T	p.P161S	Substitution - Missense	3:189526217-189526217	+	P53	PF00870	IPR011615	M2321_1.02	148	183	161
ENSG00000073282	ENST00000264731	TP63	p53	thyroid	carcinoma	COSM6911211	c.288C>G	p.I96M	Substitution - Missense	3:189456527-189456527	+	P53	PF00870	IPR011615	M2321_1.02	69	138	96
ENSG00000073282	ENST00000264731	TP63	p53	skin	carcinoma	COSM6915328	c.383C>T	p.S128F	Substitution - Missense	3:189526119-189526119	+	P53	PF00870	IPR011615	M2321_1.02	69	138	128
ENSG00000073282	ENST00000264731	TP63	p53	thyroid	carcinoma	COSM6921383	c.503A>G	p.N168S	Substitution - Missense	3:189526239-189526239	+	P53	PF00870	IPR011615	M2321_1.02	148	183	168
ENSG00000073282	ENST00000264731	TP63	p53	urinary_tract	carcinoma	COSM6933044	c.238C>A	p.P80T	Substitution - Missense	3:189456477-189456477	+	P53	PF00870	IPR011615	M2321_1.02	69	138	80
ENSG00000073282	ENST00000264731	TP63	p53	skin	carcinoma	COSM6937239	c.325_326CC>TT	p.P109L	Substitution - Missense	3:189526061-189526062	+	P53	PF00870	IPR011615	M2321_1.02	69	138	109
ENSG00000073282	ENST00000264731	TP63	p53	skin	malignant_melanoma	COSM6940641	c.317C>T	p.P106L	Substitution - Missense	3:189456556-189456556	+	P53	PF00870	IPR011615	M2321_1.02	69	138	106
ENSG00000073282	ENST00000264731	TP63	p53	urinary_tract	carcinoma	COSM6948838	c.389C>T	p.S130F	Substitution - Missense	3:189526125-189526125	+	P53	PF00870	IPR011615	M2321_1.02	69	138	130
ENSG00000073282	ENST00000264731	TP63	p53	soft_tissue	epithelioid_sarcoma	COSM6950514	c.289C>T	p.R97C	Substitution - Missense	3:189456528-189456528	+	P53	PF00870	IPR011615	M2321_1.02	69	138	97
ENSG00000073282	ENST00000264731	TP63	p53	ovary	carcinoma	COSM6951705	c.281A>T	p.D94V	Substitution - Missense	3:189456520-189456520	+	P53	PF00870	IPR011615	M2321_1.02	69	138	94
ENSG00000073282	ENST00000264731	TP63	p53	large_intestine	carcinoma	COSM6954187	c.490G>A	p.A164T	Substitution - Missense	3:189526226-189526226	+	P53	PF00870	IPR011615	M2321_1.02	148	183	164
ENSG00000073282	ENST00000264731	TP63	p53	prostate	carcinoma	COSM6954187	c.490G>A	p.A164T	Substitution - Missense	3:189526226-189526226	+	P53	PF00870	IPR011615	M2321_1.02	148	183	164
ENSG00000073282	ENST00000264731	TP63	p53	large_intestine	carcinoma	COSM6954972	c.458G>T	p.S153I	Substitution - Missense	3:189526194-189526194	+	P53	PF00870	IPR011615	M2321_1.02	148	183	153
ENSG00000073282	ENST00000264731	TP63	p53	pancreas	carcinoid-endocrine_tumour	COSM6961850	c.232G>A	p.D78N	Substitution - Missense	3:189456471-189456471	+	P53	PF00870	IPR011615	M2321_1.02	69	138	78
ENSG00000073282	ENST00000264731	TP63	p53	skin	malignant_melanoma	COSM6963200	c.235G>A	p.E79K	Substitution - Missense	3:189456474-189456474	+	P53	PF00870	IPR011615	M2321_1.02	69	138	79
ENSG00000073282	ENST00000264731	TP63	p53	lung	carcinoma	COSM6976954	c.506C>A	p.T169N	Substitution - Missense	3:189526242-189526242	+	P53	PF00870	IPR011615	M2321_1.02	148	183	169
ENSG00000073282	ENST00000264731	TP63	p53	skin	malignant_melanoma	COSM6981183	c.506C>T	p.T169I	Substitution - Missense	3:189526242-189526242	+	P53	PF00870	IPR011615	M2321_1.02	148	183	169
ENSG00000073282	ENST00000264731	TP63	p53	urinary_tract	carcinoma	COSM7104024	c.268G>C	p.E90Q	Substitution - Missense	3:189456507-189456507	+	P53	PF00870	IPR011615	M2321_1.02	69	138	90
ENSG00000073282	ENST00000264731	TP63	p53	ovary	carcinoma	COSM73048	c.319A>T	p.M107L	Substitution - Missense	3:189456558-189456558	+	P53	PF00870	IPR011615	M2321_1.02	69	138	107
ENSG00000073282	ENST00000264731	TP63	p53	biliary_tract	carcinoma	COSM7324377	c.329A>C	p.Q110P	Substitution - Missense	3:189526065-189526065	+	P53	PF00870	IPR011615	M2321_1.02	69	138	110
ENSG00000073282	ENST00000264731	TP63	p53	pleura	mesothelioma	COSM7335623	c.233A>T	p.D78V	Substitution - Missense	3:189456472-189456472	+	P53	PF00870	IPR011615	M2321_1.02	69	138	78
ENSG00000073282	ENST00000264731	TP63	p53	upper_aerodigestive_tract	carcinoma	COSM98161	c.222G>C	p.L74F	Substitution - Missense	3:189456461-189456461	+	P53	PF00870	IPR011615	M2321_1.02	69	138	74
ENSG00000074047	ENST00000361492	GLI2	C2H2 ZF	endometrium	carcinoma	COSM1005992	c.583A>G	p.M195V	Substitution - Missense	2:121712946-121712946	+	zf-C2H2	PF00096	IPR007087	M3350_1.02	175	199	195
ENSG00000074047	ENST00000361492	GLI2	C2H2 ZF	pancreas	carcinoma	COSM1163219	c.368A>G	p.N123S	Substitution - Missense	2:121708932-121708932	+	zf-C2H2	PF00096	IPR007087	M3350_1.02	110	134	123
ENSG00000074047	ENST00000361492	GLI2	C2H2 ZF	large_intestine	carcinoma	COSM1208285	c.451G>A	p.A151T	Substitution - Missense	2:121709015-121709015	+	zf-C2H2	PF00096	IPR007087	M3350_1.02	142	169	151
ENSG00000074047	ENST00000361492	GLI2	C2H2 ZF	large_intestine	carcinoma	COSM1208286	c.563C>T	p.A188V	Substitution - Missense	2:121712926-121712926	+	zf-C2H2	PF00096	IPR007087	M3350_1.02	175	199	188
ENSG00000074047	ENST00000361492	GLI2	C2H2 ZF	ovary	carcinoma	COSM1325959	c.436A>G	p.R146G	Substitution - Missense	2:121709000-121709000	+	zf-C2H2	PF00096	IPR007087	M3350_1.02	142	169	146
ENSG00000074047	ENST00000361492	GLI2	C2H2 ZF	large_intestine	carcinoma	COSM1399110	c.685C>T	p.R229C	Substitution - Missense	2:121726331-121726331	+	zf-C2H2	PF00096	IPR007087	M3350_1.02	205	230	229
ENSG00000074047	ENST00000361492	GLI2	C2H2 ZF	haematopoietic_and_lymphoid_tissue	lymphoid_neoplasm	COSM1471163	c.686G>A	p.R229H	Substitution - Missense	2:121726332-121726332	+	zf-C2H2	PF00096	IPR007087	M3350_1.02	205	230	229
ENSG00000074047	ENST00000361492	GLI2	C2H2 ZF	large_intestine	carcinoma	COSM1471163	c.686G>A	p.R229H	Substitution - Missense	2:121726332-121726332	+	zf-C2H2	PF00096	IPR007087	M3350_1.02	205	230	229
ENSG00000074047	ENST00000361492	GLI2	C2H2 ZF	prostate	carcinoma	COSM1471163	c.686G>A	p.R229H	Substitution - Missense	2:121726332-121726332	+	zf-C2H2	PF00096	IPR007087	M3350_1.02	205	230	229
ENSG00000074047	ENST00000361492	GLI2	C2H2 ZF	lung	carcinoma	COSM3041556	c.540G>T	p.M180I	Substitution - Missense	2:121712903-121712903	+	zf-C2H2	PF00096	IPR007087	M3350_1.02	175	199	180
ENSG00000074047	ENST00000361492	GLI2	C2H2 ZF	lung	carcinoma	COSM333397	c.592G>T	p.G198W	Substitution - Missense	2:121712955-121712955	+	zf-C2H2	PF00096	IPR007087	M3350_1.02	175	199	198
ENSG00000074047	ENST00000361492	GLI2	C2H2 ZF	skin	malignant_melanoma	COSM3565892	c.494G>A	p.G165D	Substitution - Missense	2:121712857-121712857	+	zf-C2H2	PF00096	IPR007087	M3350_1.02	142	169	165
ENSG00000074047	ENST00000361492	GLI2	C2H2 ZF	skin	carcinoma	COSM3565892	c.494G>A	p.G165D	Substitution - Missense	2:121712857-121712857	+	zf-C2H2	PF00096	IPR007087	M3350_1.02	142	169	165
ENSG00000074047	ENST00000361492	GLI2	C2H2 ZF	skin	malignant_melanoma	COSM3565893	c.571G>A	p.G191R	Substitution - Missense	2:121712934-121712934	+	zf-C2H2	PF00096	IPR007087	M3350_1.02	175	199	191
ENSG00000074047	ENST00000361492	GLI2	C2H2 ZF	skin	malignant_melanoma	COSM3565894	c.661C>T	p.P221S	Substitution - Missense	2:121726307-121726307	+	zf-C2H2	PF00096	IPR007087	M3350_1.02	205	230	221
ENSG00000074047	ENST00000361492	GLI2	C2H2 ZF	skin	malignant_melanoma	COSM3894651	c.731A>G	p.D244G	Substitution - Missense	2:121726377-121726377	+	zf-C2H2	PF00096	IPR007087	M3350_1.02	236	261	244
ENSG00000074047	ENST00000361492	GLI2	C2H2 ZF	stomach	carcinoma	COSM4084547	c.496C>T	p.L166F	Substitution - Missense	2:121712859-121712859	+	zf-C2H2	PF00096	IPR007087	M3350_1.02	142	169	166
ENSG00000074047	ENST00000361492	GLI2	C2H2 ZF	large_intestine	carcinoma	COSM4084548	c.671C>T	p.T224M	Substitution - Missense	2:121726317-121726317	+	zf-C2H2	PF00096	IPR007087	M3350_1.02	205	230	224
ENSG00000074047	ENST00000361492	GLI2	C2H2 ZF	stomach	carcinoma	COSM4084548	c.671C>T	p.T224M	Substitution - Missense	2:121726317-121726317	+	zf-C2H2	PF00096	IPR007087	M3350_1.02	205	230	224
ENSG00000074047	ENST00000361492	GLI2	C2H2 ZF	breast	carcinoma	COSM441058	c.780C>G	p.I260M	Substitution - Missense	2:121726426-121726426	+	zf-C2H2	PF00096	IPR007087	M3350_1.02	236	261	260
ENSG00000074047	ENST00000361492	GLI2	C2H2 ZF	skin	carcinoma	COSM4518365	c.618_619CC>TT	p.H207Y	Substitution - Missense	2:121712981-121712982	+	zf-C2H2	PF00096	IPR007087	M3350_1.02	205	230	207
ENSG00000074047	ENST00000361492	GLI2	C2H2 ZF	large_intestine	carcinoma	COSM4687124	c.677G>A	p.R226H	Substitution - Missense	2:121726323-121726323	+	zf-C2H2	PF00096	IPR007087	M3350_1.02	205	230	226
ENSG00000074047	ENST00000361492	GLI2	C2H2 ZF	liver	carcinoma	COSM4760771	c.664C>T	p.R222W	Substitution - Missense	2:121726310-121726310	+	zf-C2H2	PF00096	IPR007087	M3350_1.02	205	230	222
ENSG00000074047	ENST00000361492	GLI2	C2H2 ZF	stomach	carcinoma	COSM4760771	c.664C>T	p.R222W	Substitution - Missense	2:121726310-121726310	+	zf-C2H2	PF00096	IPR007087	M3350_1.02	205	230	222
ENSG00000074047	ENST00000361492	GLI2	C2H2 ZF	liver	carcinoma	COSM4806488	c.338C>A	p.S113Y	Substitution - Missense	2:121708902-121708902	+	zf-C2H2	PF00096	IPR007087	M3350_1.02	110	134	113
ENSG00000074047	ENST00000361492	GLI2	C2H2 ZF	cervix	carcinoma	COSM4831317	c.740G>A	p.R247Q	Substitution - Missense	2:121726386-121726386	+	zf-C2H2	PF00096	IPR007087	M3350_1.02	236	261	247
ENSG00000074047	ENST00000361492	GLI2	C2H2 ZF	large_intestine	carcinoma	COSM4831317	c.740G>A	p.R247Q	Substitution - Missense	2:121726386-121726386	+	zf-C2H2	PF00096	IPR007087	M3350_1.02	236	261	247
ENSG00000074047	ENST00000361492	GLI2	C2H2 ZF	cervix	carcinoma	COSM4838912	c.395C>A	p.S132Y	Substitution - Missense	2:121708959-121708959	+	zf-C2H2	PF00096	IPR007087	M3350_1.02	110	134	132
ENSG00000074047	ENST00000361492	GLI2	C2H2 ZF	large_intestine	carcinoma	COSM4936386	c.721G>A	p.A241T	Substitution - Missense	2:121726367-121726367	+	zf-C2H2	PF00096	IPR007087	M3350_1.02	236	261	241
ENSG00000074047	ENST00000361492	GLI2	C2H2 ZF	liver	carcinoma	COSM4936386	c.721G>A	p.A241T	Substitution - Missense	2:121726367-121726367	+	zf-C2H2	PF00096	IPR007087	M3350_1.02	236	261	241
ENSG00000074047	ENST00000361492	GLI2	C2H2 ZF	large_intestine	carcinoma	COSM5354608	c.676C>T	p.R226C	Substitution - Missense	2:121726322-121726322	+	zf-C2H2	PF00096	IPR007087	M3350_1.02	205	230	226
ENSG00000074047	ENST00000361492	GLI2	C2H2 ZF	large_intestine	carcinoma	COSM5449471	c.775T>C	p.Y259H	Substitution - Missense	2:121726421-121726421	+	zf-C2H2	PF00096	IPR007087	M3350_1.02	236	261	259
ENSG00000074047	ENST00000361492	GLI2	C2H2 ZF	biliary_tract	carcinoma	COSM5507085	c.661C>G	p.P221A	Substitution - Missense	2:121726307-121726307	+	zf-C2H2	PF00096	IPR007087	M3350_1.02	205	230	221
ENSG00000074047	ENST00000361492	GLI2	C2H2 ZF	breast	carcinoma	COSM5783930	c.535C>A	p.Q179K	Substitution - Missense	2:121712898-121712898	+	zf-C2H2	PF00096	IPR007087	M3350_1.02	175	199	179
ENSG00000074047	ENST00000361492	GLI2	C2H2 ZF	NS	malignant_melanoma	COSM5860011	c.378G>A	p.M126I	Substitution - Missense	2:121708942-121708942	+	zf-C2H2	PF00096	IPR007087	M3350_1.02	110	134	126
ENSG00000074047	ENST00000361492	GLI2	C2H2 ZF	NS	NS	COSM5883247	c.740G>T	p.R247L	Substitution - Missense	2:121726386-121726386	+	zf-C2H2	PF00096	IPR007087	M3350_1.02	236	261	247
ENSG00000074047	ENST00000361492	GLI2	C2H2 ZF	large_intestine	carcinoma	COSM6046759	c.359C>A	p.P120Q	Substitution - Missense	2:121708923-121708923	+	zf-C2H2	PF00096	IPR007087	M3350_1.02	110	134	120
ENSG00000074047	ENST00000361492	GLI2	C2H2 ZF	lung	carcinoma	COSM6046759	c.359C>A	p.P120Q	Substitution - Missense	2:121708923-121708923	+	zf-C2H2	PF00096	IPR007087	M3350_1.02	110	134	120
ENSG00000074047	ENST00000361492	GLI2	C2H2 ZF	lung	carcinoma	COSM6087256	c.427T>A	p.S143T	Substitution - Missense	2:121708991-121708991	+	zf-C2H2	PF00096	IPR007087	M3350_1.02	142	169	143
ENSG00000074047	ENST00000361492	GLI2	C2H2 ZF	lung	carcinoma	COSM6153561	c.679C>A	p.L227M	Substitution - Missense	2:121726325-121726325	+	zf-C2H2	PF00096	IPR007087	M3350_1.02	205	230	227
ENSG00000074047	ENST00000361492	GLI2	C2H2 ZF	central_nervous_system	primitive_neuroectodermal_tumour-medulloblastoma	COSM6201881	c.718G>T	p.D240Y	Substitution - Missense	2:121726364-121726364	+	zf-C2H2	PF00096	IPR007087	M3350_1.02	236	261	240
ENSG00000074047	ENST00000361492	GLI2	C2H2 ZF	haematopoietic_and_lymphoid_tissue	lymphoid_neoplasm	COSM6212021	c.364G>A	p.V122M	Substitution - Missense	2:121708928-121708928	+	zf-C2H2	PF00096	IPR007087	M3350_1.02	110	134	122
ENSG00000074047	ENST00000361492	GLI2	C2H2 ZF	thyroid	carcinoma	COSM6414702	c.642C>A	p.D214E	Substitution - Missense	2:121713005-121713005	+	zf-C2H2	PF00096	IPR007087	M3350_1.02	205	230	214
ENSG00000074047	ENST00000361492	GLI2	C2H2 ZF	lung	carcinoma	COSM6509685	c.331G>A	p.G111R	Substitution - Missense	2:121708895-121708895	+	zf-C2H2	PF00096	IPR007087	M3350_1.02	110	134	111
ENSG00000074047	ENST00000361492	GLI2	C2H2 ZF	large_intestine	carcinoma	COSM6671495	c.392G>A	p.R131H	Substitution - Missense	2:121708956-121708956	+	zf-C2H2	PF00096	IPR007087	M3350_1.02	110	134	131
ENSG00000074047	ENST00000361492	GLI2	C2H2 ZF	urinary_tract	carcinoma	COSM7133174	c.650G>A	p.R217H	Substitution - Missense	2:121726296-121726296	+	zf-C2H2	PF00096	IPR007087	M3350_1.02	205	230	217
ENSG00000074047	ENST00000361492	GLI2	C2H2 ZF	lung	carcinoma	COSM716022	c.482G>A	p.R161K	Substitution - Missense	2:121712845-121712845	+	zf-C2H2	PF00096	IPR007087	M3350_1.02	142	169	161
ENSG00000074047	ENST00000361492	GLI2	C2H2 ZF	urinary_tract	carcinoma	COSM7167123	c.662C>T	p.P221L	Substitution - Missense	2:121726308-121726308	+	zf-C2H2	PF00096	IPR007087	M3350_1.02	205	230	221
ENSG00000074219	ENST00000311227	TEAD2	TEA	stomach	carcinoma	COSM1267594	c.190G>A	p.G64S	Substitution - Missense	19:49863143-49863143	-	TEA	PF01285	IPR000818	M3218_1.02	11	439	64
ENSG00000074219	ENST00000311227	TEAD2	TEA	urinary_tract	carcinoma	COSM1304901	c.1000G>A	p.E334K	Substitution - Missense	19:49846565-49846565	-	TEA	PF01285	IPR000818	M3218_1.02	11	439	334
ENSG00000074219	ENST00000311227	TEAD2	TEA	urinary_tract	carcinoma	COSM1304902	c.641C>G	p.S214W	Substitution - Missense	19:49852054-49852054	-	TEA	PF01285	IPR000818	M3218_1.02	11	439	214
ENSG00000074219	ENST00000311227	TEAD2	TEA	ovary	carcinoma	COSM1325140	c.914A>T	p.D305V	Substitution - Missense	19:49846651-49846651	-	TEA	PF01285	IPR000818	M3218_1.02	11	439	305
ENSG00000074219	ENST00000311227	TEAD2	TEA	NS	malignant_melanoma	COSM1612573	c.872G>A	p.R291H	Substitution - Missense	19:49850484-49850484	-	TEA	PF01285	IPR000818	M3218_1.02	11	439	291
ENSG00000074219	ENST00000311227	TEAD2	TEA	liver	carcinoma	COSM1612573	c.872G>A	p.R291H	Substitution - Missense	19:49850484-49850484	-	TEA	PF01285	IPR000818	M3218_1.02	11	439	291
ENSG00000074219	ENST00000311227	TEAD2	TEA	skin	malignant_melanoma	COSM1712584	c.494C>T	p.S165F	Substitution - Missense	19:49858438-49858438	-	TEA	PF01285	IPR000818	M3218_1.02	11	439	165
ENSG00000074219	ENST00000311227	TEAD2	TEA	biliary_tract	carcinoma	COSM1744529	c.1162C>T	p.H388Y	Substitution - Missense	19:49845763-49845763	-	TEA	PF01285	IPR000818	M3218_1.02	11	439	388
ENSG00000074219	ENST00000311227	TEAD2	TEA	large_intestine	carcinoma	COSM2752407	c.1192A>G	p.M398V	Substitution - Missense	19:49845733-49845733	-	TEA	PF01285	IPR000818	M3218_1.02	11	439	398
ENSG00000074219	ENST00000311227	TEAD2	TEA	lung	carcinoma	COSM2752408	c.1127G>T	p.R376L	Substitution - Missense	19:49845798-49845798	-	TEA	PF01285	IPR000818	M3218_1.02	11	439	376
ENSG00000074219	ENST00000311227	TEAD2	TEA	lung	carcinoma	COSM2752411	c.1097A>T	p.E366V	Substitution - Missense	19:49845828-49845828	-	TEA	PF01285	IPR000818	M3218_1.02	11	439	366
ENSG00000074219	ENST00000311227	TEAD2	TEA	lung	carcinoma	COSM2752416	c.935G>T	p.G312V	Substitution - Missense	19:49846630-49846630	-	TEA	PF01285	IPR000818	M3218_1.02	11	439	312
ENSG00000074219	ENST00000311227	TEAD2	TEA	skin	carcinoma	COSM2752421	c.875G>C	p.G292A	Substitution - Missense	19:49850481-49850481	-	TEA	PF01285	IPR000818	M3218_1.02	11	439	292
ENSG00000074219	ENST00000311227	TEAD2	TEA	skin	malignant_melanoma	COSM2752422	c.871C>T	p.R291C	Substitution - Missense	19:49850485-49850485	-	TEA	PF01285	IPR000818	M3218_1.02	11	439	291
ENSG00000074219	ENST00000311227	TEAD2	TEA	skin	carcinoma	COSM2752422	c.871C>T	p.R291C	Substitution - Missense	19:49850485-49850485	-	TEA	PF01285	IPR000818	M3218_1.02	11	439	291
ENSG00000074219	ENST00000311227	TEAD2	TEA	lung	carcinoma	COSM2752425	c.819G>C	p.Q273H	Substitution - Missense	19:49850537-49850537	-	TEA	PF01285	IPR000818	M3218_1.02	11	439	273
ENSG00000074219	ENST00000311227	TEAD2	TEA	central_nervous_system	glioma	COSM2752432	c.641C>T	p.S214L	Substitution - Missense	19:49852054-49852054	-	TEA	PF01285	IPR000818	M3218_1.02	11	439	214
ENSG00000074219	ENST00000311227	TEAD2	TEA	large_intestine	carcinoma	COSM2752438	c.427G>A	p.A143T	Substitution - Missense	19:49858610-49858610	-	TEA	PF01285	IPR000818	M3218_1.02	11	439	143
ENSG00000074219	ENST00000311227	TEAD2	TEA	large_intestine	carcinoma	COSM285649	c.906C>A	p.F302L	Substitution - Missense	19:49850450-49850450	-	TEA	PF01285	IPR000818	M3218_1.02	11	439	302
ENSG00000074219	ENST00000311227	TEAD2	TEA	lung	carcinoma	COSM323778	c.952G>A	p.G318S	Substitution - Missense	19:49846613-49846613	-	TEA	PF01285	IPR000818	M3218_1.02	11	439	318
ENSG00000074219	ENST00000311227	TEAD2	TEA	skin	malignant_melanoma	COSM3536793	c.1046C>T	p.S349F	Substitution - Missense	19:49846519-49846519	-	TEA	PF01285	IPR000818	M3218_1.02	11	439	349
ENSG00000074219	ENST00000311227	TEAD2	TEA	skin	malignant_melanoma	COSM3536794	c.928C>T	p.P310S	Substitution - Missense	19:49846637-49846637	-	TEA	PF01285	IPR000818	M3218_1.02	11	439	310
ENSG00000074219	ENST00000311227	TEAD2	TEA	skin	malignant_melanoma	COSM3536796	c.217G>A	p.E73K	Substitution - Missense	19:49863116-49863116	-	TEA	PF01285	IPR000818	M3218_1.02	11	439	73
ENSG00000074219	ENST00000311227	TEAD2	TEA	urinary_tract	carcinoma	COSM3797375	c.691G>A	p.V231I	Substitution - Missense	19:49852004-49852004	-	TEA	PF01285	IPR000818	M3218_1.02	11	439	231
ENSG00000074219	ENST00000311227	TEAD2	TEA	oesophagus	carcinoma	COSM3938206	c.965G>T	p.S322I	Substitution - Missense	19:49846600-49846600	-	TEA	PF01285	IPR000818	M3218_1.02	11	439	322
ENSG00000074219	ENST00000311227	TEAD2	TEA	haematopoietic_and_lymphoid_tissue	lymphoid_neoplasm	COSM3952977	c.1264C>T	p.L422F	Substitution - Missense	19:49844661-49844661	-	TEA	PF01285	IPR000818	M3218_1.02	11	439	422
ENSG00000074219	ENST00000311227	TEAD2	TEA	lung	carcinoma	COSM3960273	c.804T>G	p.S268R	Substitution - Missense	19:49850552-49850552	-	TEA	PF01285	IPR000818	M3218_1.02	11	439	268
ENSG00000074219	ENST00000311227	TEAD2	TEA	pancreas	carcinoma	COSM3971144	c.1204G>A	p.V402I	Substitution - Missense	19:49845721-49845721	-	TEA	PF01285	IPR000818	M3218_1.02	11	439	402
ENSG00000074219	ENST00000311227	TEAD2	TEA	central_nervous_system	glioma	COSM3971144	c.1204G>A	p.V402I	Substitution - Missense	19:49845721-49845721	-	TEA	PF01285	IPR000818	M3218_1.02	11	439	402
ENSG00000074219	ENST00000311227	TEAD2	TEA	central_nervous_system	glioma	COSM40682	c.1210G>A	p.E404K	Substitution - Missense	19:49845715-49845715	-	TEA	PF01285	IPR000818	M3218_1.02	11	439	404
ENSG00000074219	ENST00000311227	TEAD2	TEA	central_nervous_system	glioma	COSM40683	c.338G>A	p.R113K	Substitution - Missense	19:49860531-49860531	-	TEA	PF01285	IPR000818	M3218_1.02	11	439	113
ENSG00000074219	ENST00000311227	TEAD2	TEA	stomach	carcinoma	COSM4080032	c.982G>A	p.G328R	Substitution - Missense	19:49846583-49846583	-	TEA	PF01285	IPR000818	M3218_1.02	11	439	328
ENSG00000074219	ENST00000311227	TEAD2	TEA	stomach	carcinoma	COSM4080033	c.944C>T	p.A315V	Substitution - Missense	19:49846621-49846621	-	TEA	PF01285	IPR000818	M3218_1.02	11	439	315
ENSG00000074219	ENST00000311227	TEAD2	TEA	stomach	carcinoma	COSM4080037	c.251C>T	p.A84V	Substitution - Missense	19:49862738-49862738	-	TEA	PF01285	IPR000818	M3218_1.02	11	439	84
ENSG00000074219	ENST00000311227	TEAD2	TEA	stomach	carcinoma	COSM4080040	c.85G>A	p.G29S	Substitution - Missense	19:49863248-49863248	-	TEA	PF01285	IPR000818	M3218_1.02	11	439	29
ENSG00000074219	ENST00000311227	TEAD2	TEA	stomach	carcinoma	COSM4080041	c.82G>A	p.G28S	Substitution - Missense	19:49863251-49863251	-	TEA	PF01285	IPR000818	M3218_1.02	11	439	28
ENSG00000074219	ENST00000311227	TEAD2	TEA	kidney	NS	COSM4154300	c.1066G>A	p.E356K	Substitution - Missense	19:49846499-49846499	-	TEA	PF01285	IPR000818	M3218_1.02	11	439	356
ENSG00000074219	ENST00000311227	TEAD2	TEA	breast	carcinoma	COSM439964	c.847G>A	p.G283S	Substitution - Missense	19:49850509-49850509	-	TEA	PF01285	IPR000818	M3218_1.02	11	439	283
ENSG00000074219	ENST00000311227	TEAD2	TEA	skin	carcinoma	COSM4503497	c.628C>T	p.P210S	Substitution - Missense	19:49852067-49852067	-	TEA	PF01285	IPR000818	M3218_1.02	11	439	210
ENSG00000074219	ENST00000311227	TEAD2	TEA	skin	carcinoma	COSM4550791	c.497G>A	p.G166E	Substitution - Missense	19:49858435-49858435	-	TEA	PF01285	IPR000818	M3218_1.02	11	439	166
ENSG00000074219	ENST00000311227	TEAD2	TEA	cervix	carcinoma	COSM459896	c.866A>G	p.Y289C	Substitution - Missense	19:49850490-49850490	-	TEA	PF01285	IPR000818	M3218_1.02	11	439	289
ENSG00000074219	ENST00000311227	TEAD2	TEA	thyroid	carcinoma	COSM4634435	c.632C>A	p.P211H	Substitution - Missense	19:49852063-49852063	-	TEA	PF01285	IPR000818	M3218_1.02	11	439	211
ENSG00000074219	ENST00000311227	TEAD2	TEA	large_intestine	carcinoma	COSM4634435	c.632C>A	p.P211H	Substitution - Missense	19:49852063-49852063	-	TEA	PF01285	IPR000818	M3218_1.02	11	439	211
ENSG00000074219	ENST00000311227	TEAD2	TEA	large_intestine	carcinoma	COSM4637814	c.457A>C	p.T153P	Substitution - Missense	19:49858580-49858580	-	TEA	PF01285	IPR000818	M3218_1.02	11	439	153
ENSG00000074219	ENST00000311227	TEAD2	TEA	kidney	carcinoma	COSM475019	c.661C>T	p.R221W	Substitution - Missense	19:49852034-49852034	-	TEA	PF01285	IPR000818	M3218_1.02	11	439	221
ENSG00000074219	ENST00000311227	TEAD2	TEA	upper_aerodigestive_tract	carcinoma	COSM4889610	c.655C>A	p.Q219K	Substitution - Missense	19:49852040-49852040	-	TEA	PF01285	IPR000818	M3218_1.02	11	439	219
ENSG00000074219	ENST00000311227	TEAD2	TEA	liver	carcinoma	COSM4922341	c.1176G>C	p.Q392H	Substitution - Missense	19:49845749-49845749	-	TEA	PF01285	IPR000818	M3218_1.02	11	439	392
ENSG00000074219	ENST00000311227	TEAD2	TEA	pancreas	carcinoma	COSM4962753	c.937G>A	p.E313K	Substitution - Missense	19:49846628-49846628	-	TEA	PF01285	IPR000818	M3218_1.02	11	439	313
ENSG00000074219	ENST00000311227	TEAD2	TEA	central_nervous_system	glioma	COSM4971058	c.428C>T	p.A143V	Substitution - Missense	19:49858609-49858609	-	TEA	PF01285	IPR000818	M3218_1.02	11	439	143
ENSG00000074219	ENST00000311227	TEAD2	TEA	large_intestine	carcinoma	COSM5365771	c.415C>A	p.Q139K	Substitution - Missense	19:49858622-49858622	-	TEA	PF01285	IPR000818	M3218_1.02	11	439	139
ENSG00000074219	ENST00000311227	TEAD2	TEA	prostate	carcinoma	COSM5422381	c.1274C>T	p.A425V	Substitution - Missense	19:49844651-49844651	-	TEA	PF01285	IPR000818	M3218_1.02	11	439	425
ENSG00000074219	ENST00000311227	TEAD2	TEA	large_intestine	carcinoma	COSM5462877	c.595T>C	p.Y199H	Substitution - Missense	19:49852100-49852100	-	TEA	PF01285	IPR000818	M3218_1.02	11	439	199
ENSG00000074219	ENST00000311227	TEAD2	TEA	lung	carcinoma	COSM5673604	c.1180C>T	p.P394S	Substitution - Missense	19:49845745-49845745	-	TEA	PF01285	IPR000818	M3218_1.02	11	439	394
ENSG00000074219	ENST00000311227	TEAD2	TEA	haematopoietic_and_lymphoid_tissue	haematopoietic_neoplasm	COSM5802936	c.1228C>A	p.Q410K	Substitution - Missense	19:49845697-49845697	-	TEA	PF01285	IPR000818	M3218_1.02	11	439	410
ENSG00000074219	ENST00000311227	TEAD2	TEA	pancreas	carcinoid-endocrine_tumour	COSM5825574	c.814C>T	p.R272W	Substitution - Missense	19:49850542-49850542	-	TEA	PF01285	IPR000818	M3218_1.02	11	439	272
ENSG00000074219	ENST00000311227	TEAD2	TEA	salivary_gland	carcinoma	COSM5988235	c.505G>A	p.G169R	Substitution - Missense	19:49858427-49858427	-	TEA	PF01285	IPR000818	M3218_1.02	11	439	169
ENSG00000074219	ENST00000311227	TEAD2	TEA	large_intestine	carcinoma	COSM6053837	c.662G>A	p.R221Q	Substitution - Missense	19:49852033-49852033	-	TEA	PF01285	IPR000818	M3218_1.02	11	439	221
ENSG00000074219	ENST00000311227	TEAD2	TEA	liver	other	COSM6304891	c.1093C>A	p.L365M	Substitution - Missense	19:49845832-49845832	-	TEA	PF01285	IPR000818	M3218_1.02	11	439	365
ENSG00000074219	ENST00000311227	TEAD2	TEA	liver	other	COSM6323707	c.828C>G	p.D276E	Substitution - Missense	19:49850528-49850528	-	TEA	PF01285	IPR000818	M3218_1.02	11	439	276
ENSG00000074219	ENST00000311227	TEAD2	TEA	thyroid	carcinoma	COSM6363182	c.297G>T	p.Q99H	Substitution - Missense	19:49862692-49862692	-	TEA	PF01285	IPR000818	M3218_1.02	11	439	99
ENSG00000074219	ENST00000311227	TEAD2	TEA	thyroid	carcinoma	COSM6363741	c.535C>A	p.P179T	Substitution - Missense	19:49854615-49854615	-	TEA	PF01285	IPR000818	M3218_1.02	11	439	179
ENSG00000074219	ENST00000311227	TEAD2	TEA	thyroid	carcinoma	COSM6386116	c.602C>A	p.P201H	Substitution - Missense	19:49852093-49852093	-	TEA	PF01285	IPR000818	M3218_1.02	11	439	201
ENSG00000074219	ENST00000311227	TEAD2	TEA	thyroid	carcinoma	COSM6420936	c.955G>T	p.G319C	Substitution - Missense	19:49846610-49846610	-	TEA	PF01285	IPR000818	M3218_1.02	11	439	319
ENSG00000074219	ENST00000311227	TEAD2	TEA	skin	carcinoma	COSM6441381	c.807_808GG>AA	p.D270N	Substitution - Missense	19:49850548-49850549	-	TEA	PF01285	IPR000818	M3218_1.02	11	439	270
ENSG00000074219	ENST00000311227	TEAD2	TEA	lung	carcinoma	COSM6525171	c.1234G>T	p.V412L	Substitution - Missense	19:49844691-49844691	-	TEA	PF01285	IPR000818	M3218_1.02	11	439	412
ENSG00000074219	ENST00000311227	TEAD2	TEA	large_intestine	carcinoma	COSM6799163	c.605C>A	p.P202H	Substitution - Missense	19:49852090-49852090	-	TEA	PF01285	IPR000818	M3218_1.02	11	439	202
ENSG00000074219	ENST00000311227	TEAD2	TEA	large_intestine	carcinoma	COSM6799164	c.857G>A	p.R286Q	Substitution - Missense	19:49850499-49850499	-	TEA	PF01285	IPR000818	M3218_1.02	11	439	286
ENSG00000074219	ENST00000311227	TEAD2	TEA	large_intestine	carcinoma	COSM6799167	c.236G>A	p.R79Q	Substitution - Missense	19:49862753-49862753	-	TEA	PF01285	IPR000818	M3218_1.02	11	439	79
ENSG00000074219	ENST00000311227	TEAD2	TEA	large_intestine	carcinoma	COSM6799168	c.754G>A	p.V252M	Substitution - Missense	19:49850602-49850602	-	TEA	PF01285	IPR000818	M3218_1.02	11	439	252
ENSG00000074219	ENST00000311227	TEAD2	TEA	large_intestine	carcinoma	COSM6799169	c.112G>A	p.G38S	Substitution - Missense	19:49863221-49863221	-	TEA	PF01285	IPR000818	M3218_1.02	11	439	38
ENSG00000074219	ENST00000311227	TEAD2	TEA	large_intestine	carcinoma	COSM6799170	c.788C>T	p.A263V	Substitution - Missense	19:49850568-49850568	-	TEA	PF01285	IPR000818	M3218_1.02	11	439	263
ENSG00000074219	ENST00000311227	TEAD2	TEA	large_intestine	carcinoma	COSM6799172	c.1273G>A	p.A425T	Substitution - Missense	19:49844652-49844652	-	TEA	PF01285	IPR000818	M3218_1.02	11	439	425
ENSG00000074219	ENST00000311227	TEAD2	TEA	large_intestine	carcinoma	COSM6799173	c.716C>T	p.P239L	Substitution - Missense	19:49851979-49851979	-	TEA	PF01285	IPR000818	M3218_1.02	11	439	239
ENSG00000074219	ENST00000311227	TEAD2	TEA	large_intestine	carcinoma	COSM6799175	c.197G>A	p.R66Q	Substitution - Missense	19:49863136-49863136	-	TEA	PF01285	IPR000818	M3218_1.02	11	439	66
ENSG00000074219	ENST00000311227	TEAD2	TEA	skin	carcinoma	COSM6879426	c.646C>T	p.P216S	Substitution - Missense	19:49852049-49852049	-	TEA	PF01285	IPR000818	M3218_1.02	11	439	216
ENSG00000074219	ENST00000311227	TEAD2	TEA	skin	carcinoma	COSM6896987	c.110G>A	p.G37E	Substitution - Missense	19:49863223-49863223	-	TEA	PF01285	IPR000818	M3218_1.02	11	439	37
ENSG00000074219	ENST00000311227	TEAD2	TEA	lung	carcinoma	COSM713431	c.196C>T	p.R66W	Substitution - Missense	19:49863137-49863137	-	TEA	PF01285	IPR000818	M3218_1.02	11	439	66
ENSG00000074219	ENST00000311227	TEAD2	TEA	lung	carcinoma	COSM713436	c.1059G>C	p.Q353H	Substitution - Missense	19:49846506-49846506	-	TEA	PF01285	IPR000818	M3218_1.02	11	439	353
ENSG00000074219	ENST00000311227	TEAD2	TEA	lung	carcinoma	COSM713437	c.1166A>C	p.K389T	Substitution - Missense	19:49845759-49845759	-	TEA	PF01285	IPR000818	M3218_1.02	11	439	389
ENSG00000074219	ENST00000311227	TEAD2	TEA	urinary_tract	carcinoma	COSM7137535	c.1183G>C	p.E395Q	Substitution - Missense	19:49845742-49845742	-	TEA	PF01285	IPR000818	M3218_1.02	11	439	395
ENSG00000074219	ENST00000311227	TEAD2	TEA	lung	carcinoma	COSM7247379	c.804T>A	p.S268R	Substitution - Missense	19:49850552-49850552	-	TEA	PF01285	IPR000818	M3218_1.02	11	439	268
ENSG00000074219	ENST00000311227	TEAD2	TEA	ovary	carcinoma	COSM72941	c.284G>A	p.R95Q	Substitution - Missense	19:49862705-49862705	-	TEA	PF01285	IPR000818	M3218_1.02	11	439	95
ENSG00000074219	ENST00000311227	TEAD2	TEA	endometrium	carcinoma	COSM72941	c.284G>A	p.R95Q	Substitution - Missense	19:49862705-49862705	-	TEA	PF01285	IPR000818	M3218_1.02	11	439	95
ENSG00000074219	ENST00000311227	TEAD2	TEA	urinary_tract	carcinoma	COSM72941	c.284G>A	p.R95Q	Substitution - Missense	19:49862705-49862705	-	TEA	PF01285	IPR000818	M3218_1.02	11	439	95
ENSG00000074219	ENST00000311227	TEAD2	TEA	lung	carcinoma	COSM7393415	c.880C>T	p.P294S	Substitution - Missense	19:49850476-49850476	-	TEA	PF01285	IPR000818	M3218_1.02	11	439	294
ENSG00000074219	ENST00000311227	TEAD2	TEA	endometrium	carcinoma	COSM999264	c.1303C>T	p.R435C	Substitution - Missense	19:49844622-49844622	-	TEA	PF01285	IPR000818	M3218_1.02	11	439	435
ENSG00000074219	ENST00000311227	TEAD2	TEA	endometrium	carcinoma	COSM999265	c.1300G>A	p.E434K	Substitution - Missense	19:49844625-49844625	-	TEA	PF01285	IPR000818	M3218_1.02	11	439	434
ENSG00000074219	ENST00000311227	TEAD2	TEA	endometrium	carcinoma	COSM999268	c.826G>A	p.D276N	Substitution - Missense	19:49850530-49850530	-	TEA	PF01285	IPR000818	M3218_1.02	11	439	276
ENSG00000074219	ENST00000311227	TEAD2	TEA	large_intestine	carcinoma	COSM999271	c.290G>A	p.R97Q	Substitution - Missense	19:49862699-49862699	-	TEA	PF01285	IPR000818	M3218_1.02	11	439	97
ENSG00000074219	ENST00000311227	TEAD2	TEA	NS	malignant_melanoma	COSM999271	c.290G>A	p.R97Q	Substitution - Missense	19:49862699-49862699	-	TEA	PF01285	IPR000818	M3218_1.02	11	439	97
ENSG00000074219	ENST00000311227	TEAD2	TEA	endometrium	carcinoma	COSM999271	c.290G>A	p.R97Q	Substitution - Missense	19:49862699-49862699	-	TEA	PF01285	IPR000818	M3218_1.02	11	439	97
ENSG00000074219	ENST00000311227	TEAD2	TEA	stomach	carcinoma	COSM999271	c.290G>A	p.R97Q	Substitution - Missense	19:49862699-49862699	-	TEA	PF01285	IPR000818	M3218_1.02	11	439	97
ENSG00000074219	ENST00000311227	TEAD2	TEA	endometrium	carcinoma	COSM999272	c.254G>A	p.R85H	Substitution - Missense	19:49862735-49862735	-	TEA	PF01285	IPR000818	M3218_1.02	11	439	85
ENSG00000074219	ENST00000311227	TEAD2	TEA	endometrium	carcinoma	COSM999273	c.86G>A	p.G29D	Substitution - Missense	19:49863247-49863247	-	TEA	PF01285	IPR000818	M3218_1.02	11	439	29
ENSG00000075426	ENST00000264716	FOSL2	bZIP	autonomic_ganglia	neuroblastoma	COSM1019895	c.383G>A	p.R128H	Substitution - Missense	2:28631654-28631654	+	bZIP_1	PF00170	IPR011616	M2280_1.02	97	129	128
ENSG00000075426	ENST00000264716	FOSL2	bZIP	endometrium	carcinoma	COSM1019895	c.383G>A	p.R128H	Substitution - Missense	2:28631654-28631654	+	bZIP_1	PF00170	IPR011616	M2280_1.02	97	129	128
ENSG00000075426	ENST00000264716	FOSL2	bZIP	autonomic_ganglia	neuroblastoma	COSM1019895	c.383G>A	p.R128H	Substitution - Missense	2:28631654-28631654	+	bZIP_1	PF00170	IPR011616	M2280_1.02	122	183	128
ENSG00000075426	ENST00000264716	FOSL2	bZIP	endometrium	carcinoma	COSM1019895	c.383G>A	p.R128H	Substitution - Missense	2:28631654-28631654	+	bZIP_1	PF00170	IPR011616	M2280_1.02	122	183	128
ENSG00000075426	ENST00000264716	FOSL2	bZIP	endometrium	carcinoma	COSM1019896	c.433C>T	p.R145C	Substitution - Missense	2:28631704-28631704	+	bZIP_1	PF00170	IPR011616	M2280_1.02	122	183	145
ENSG00000075426	ENST00000264716	FOSL2	bZIP	large_intestine	carcinoma	COSM1019896	c.433C>T	p.R145C	Substitution - Missense	2:28631704-28631704	+	bZIP_1	PF00170	IPR011616	M2280_1.02	122	183	145
ENSG00000075426	ENST00000264716	FOSL2	bZIP	pancreas	carcinoma	COSM1162305	c.392G>A	p.R131Q	Substitution - Missense	2:28631663-28631663	+	bZIP_1	PF00170	IPR011616	M2280_1.02	122	183	131
ENSG00000075426	ENST00000264716	FOSL2	bZIP	skin	malignant_melanoma	COSM1690344	c.292C>T	p.P98S	Substitution - Missense	2:28627163-28627163	+	bZIP_1	PF00170	IPR011616	M2280_1.02	97	129	98
ENSG00000075426	ENST00000264716	FOSL2	bZIP	haematopoietic_and_lymphoid_tissue	lymphoid_neoplasm	COSM244578	c.379C>T	p.R127C	Substitution - Missense	2:28631650-28631650	+	bZIP_1	PF00170	IPR011616	M2280_1.02	97	129	127
ENSG00000075426	ENST00000264716	FOSL2	bZIP	prostate	carcinoma	COSM244578	c.379C>T	p.R127C	Substitution - Missense	2:28631650-28631650	+	bZIP_1	PF00170	IPR011616	M2280_1.02	97	129	127
ENSG00000075426	ENST00000264716	FOSL2	bZIP	haematopoietic_and_lymphoid_tissue	lymphoid_neoplasm	COSM244578	c.379C>T	p.R127C	Substitution - Missense	2:28631650-28631650	+	bZIP_1	PF00170	IPR011616	M2280_1.02	122	183	127
ENSG00000075426	ENST00000264716	FOSL2	bZIP	prostate	carcinoma	COSM244578	c.379C>T	p.R127C	Substitution - Missense	2:28631650-28631650	+	bZIP_1	PF00170	IPR011616	M2280_1.02	122	183	127
ENSG00000075426	ENST00000264716	FOSL2	bZIP	large_intestine	carcinoma	COSM2940828	c.304G>A	p.V102M	Substitution - Missense	2:28627175-28627175	+	bZIP_1	PF00170	IPR011616	M2280_1.02	97	129	102
ENSG00000075426	ENST00000264716	FOSL2	bZIP	lung	carcinoid-endocrine_tumour	COSM2940829	c.334C>T	p.R112C	Substitution - Missense	2:28627205-28627205	+	bZIP_1	PF00170	IPR011616	M2280_1.02	97	129	112
ENSG00000075426	ENST00000264716	FOSL2	bZIP	central_nervous_system	glioma	COSM2940837	c.382C>T	p.R128C	Substitution - Missense	2:28631653-28631653	+	bZIP_1	PF00170	IPR011616	M2280_1.02	97	129	128
ENSG00000075426	ENST00000264716	FOSL2	bZIP	central_nervous_system	glioma	COSM2940837	c.382C>T	p.R128C	Substitution - Missense	2:28631653-28631653	+	bZIP_1	PF00170	IPR011616	M2280_1.02	122	183	128
ENSG00000075426	ENST00000264716	FOSL2	bZIP	large_intestine	carcinoma	COSM302262	c.335G>A	p.R112H	Substitution - Missense	2:28627206-28627206	+	bZIP_1	PF00170	IPR011616	M2280_1.02	97	129	112
ENSG00000075426	ENST00000264716	FOSL2	bZIP	central_nervous_system	primitive_neuroectodermal_tumour-medulloblastoma	COSM302262	c.335G>A	p.R112H	Substitution - Missense	2:28627206-28627206	+	bZIP_1	PF00170	IPR011616	M2280_1.02	97	129	112
ENSG00000075426	ENST00000264716	FOSL2	bZIP	skin	malignant_melanoma	COSM3580768	c.398G>A	p.R133K	Substitution - Missense	2:28631669-28631669	+	bZIP_1	PF00170	IPR011616	M2280_1.02	122	183	133
ENSG00000075426	ENST00000264716	FOSL2	bZIP	skin	malignant_melanoma	COSM3910177	c.305T>G	p.V102G	Substitution - Missense	2:28627176-28627176	+	bZIP_1	PF00170	IPR011616	M2280_1.02	97	129	102
ENSG00000075426	ENST00000264716	FOSL2	bZIP	stomach	carcinoma	COSM4093680	c.425G>A	p.R142Q	Substitution - Missense	2:28631696-28631696	+	bZIP_1	PF00170	IPR011616	M2280_1.02	122	183	142
ENSG00000075426	ENST00000264716	FOSL2	bZIP	stomach	carcinoma	COSM4093681	c.436C>T	p.R146W	Substitution - Missense	2:28631707-28631707	+	bZIP_1	PF00170	IPR011616	M2280_1.02	122	183	146
ENSG00000075426	ENST00000264716	FOSL2	bZIP	breast	carcinoma	COSM442776	c.439G>C	p.E147Q	Substitution - Missense	2:28631710-28631710	+	bZIP_1	PF00170	IPR011616	M2280_1.02	122	183	147
ENSG00000075426	ENST00000264716	FOSL2	bZIP	breast	carcinoma	COSM442776	c.439G>C	p.E147Q	Substitution - Missense	2:28631710-28631710	+	bZIP_1	PF00170	IPR011616	M2280_1.02	146	175	147
ENSG00000075426	ENST00000264716	FOSL2	bZIP	large_intestine	carcinoma	COSM4685290	c.328G>A	p.V110M	Substitution - Missense	2:28627199-28627199	+	bZIP_1	PF00170	IPR011616	M2280_1.02	97	129	110
ENSG00000075426	ENST00000264716	FOSL2	bZIP	large_intestine	carcinoma	COSM4685292	c.391C>T	p.R131W	Substitution - Missense	2:28631662-28631662	+	bZIP_1	PF00170	IPR011616	M2280_1.02	122	183	131
ENSG00000075426	ENST00000264716	FOSL2	bZIP	biliary_tract	carcinoma	COSM4685292	c.391C>T	p.R131W	Substitution - Missense	2:28631662-28631662	+	bZIP_1	PF00170	IPR011616	M2280_1.02	122	183	131
ENSG00000075426	ENST00000264716	FOSL2	bZIP	large_intestine	carcinoma	COSM4685293	c.484G>A	p.E162K	Substitution - Missense	2:28634818-28634818	+	bZIP_1	PF00170	IPR011616	M2280_1.02	122	183	162
ENSG00000075426	ENST00000264716	FOSL2	bZIP	large_intestine	carcinoma	COSM4685293	c.484G>A	p.E162K	Substitution - Missense	2:28634818-28634818	+	bZIP_1	PF00170	IPR011616	M2280_1.02	146	175	162
ENSG00000075426	ENST00000264716	FOSL2	bZIP	NS	malignant_melanoma	COSM5862378	c.388C>T	p.R130W	Substitution - Missense	2:28631659-28631659	+	bZIP_1	PF00170	IPR011616	M2280_1.02	122	183	130
ENSG00000075426	ENST00000264716	FOSL2	bZIP	upper_aerodigestive_tract	carcinoma	COSM6055199	c.379C>G	p.R127G	Substitution - Missense	2:28631650-28631650	+	bZIP_1	PF00170	IPR011616	M2280_1.02	97	129	127
ENSG00000075426	ENST00000264716	FOSL2	bZIP	upper_aerodigestive_tract	carcinoma	COSM6055199	c.379C>G	p.R127G	Substitution - Missense	2:28631650-28631650	+	bZIP_1	PF00170	IPR011616	M2280_1.02	122	183	127
ENSG00000075426	ENST00000264716	FOSL2	bZIP	ovary	carcinoma	COSM6842626	c.374A>G	p.E125G	Substitution - Missense	2:28631645-28631645	+	bZIP_1	PF00170	IPR011616	M2280_1.02	97	129	125
ENSG00000075426	ENST00000264716	FOSL2	bZIP	ovary	carcinoma	COSM6842626	c.374A>G	p.E125G	Substitution - Missense	2:28631645-28631645	+	bZIP_1	PF00170	IPR011616	M2280_1.02	122	183	125
ENSG00000075426	ENST00000264716	FOSL2	bZIP	skin	carcinoma	COSM6895305	c.387C>G	p.I129M	Substitution - Missense	2:28631658-28631658	+	bZIP_1	PF00170	IPR011616	M2280_1.02	122	183	129
ENSG00000075426	ENST00000264716	FOSL2	bZIP	urinary_tract	carcinoma	COSM7114678	c.361C>T	p.P121S	Substitution - Missense	2:28631632-28631632	+	bZIP_1	PF00170	IPR011616	M2280_1.02	97	129	121
ENSG00000075426	ENST00000264716	FOSL2	bZIP	ovary	carcinoma	COSM74694	c.448G>A	p.E150K	Substitution - Missense	2:28631719-28631719	+	bZIP_1	PF00170	IPR011616	M2280_1.02	122	183	150
ENSG00000075426	ENST00000264716	FOSL2	bZIP	ovary	carcinoma	COSM74694	c.448G>A	p.E150K	Substitution - Missense	2:28631719-28631719	+	bZIP_1	PF00170	IPR011616	M2280_1.02	146	175	150
ENSG00000075891	ENST00000361791	PAX2	Homeodomain; Paired box	large_intestine	carcinoma	COSM1219363	c.739C>T	p.R247C	Substitution - Missense	10:102566309-102566309	+	Homeobox	PF00046	IPR001356	M3710_1.02	229	259	247
ENSG00000075891	ENST00000361791	PAX2	Homeodomain; Paired box	haematopoietic_and_lymphoid_tissue	haematopoietic_neoplasm	COSM1219363	c.739C>T	p.R247C	Substitution - Missense	10:102566309-102566309	+	Homeobox	PF00046	IPR001356	M3710_1.02	229	259	247
ENSG00000075891	ENST00000361791	PAX2	Homeodomain; Paired box	upper_aerodigestive_tract	carcinoma	COSM125142	c.350G>A	p.R117Q	Substitution - Missense	10:102510588-102510588	+	PAX	PF00292	IPR001523	M3710_1.02	16	140	117
ENSG00000075891	ENST00000361791	PAX2	Homeodomain; Paired box	salivary_gland	carcinoma	COSM1644874	c.689C>G	p.A230G	Substitution - Missense	10:102566259-102566259	+	Homeobox	PF00046	IPR001356	M3710_1.02	229	259	230
ENSG00000075891	ENST00000361791	PAX2	Homeodomain; Paired box	large_intestine	carcinoma	COSM2058068	c.272C>T	p.A91V	Substitution - Missense	10:102510510-102510510	+	PAX	PF00292	IPR001523	M3710_1.02	16	140	91
ENSG00000075891	ENST00000361791	PAX2	Homeodomain; Paired box	lung	carcinoma	COSM2058068	c.272C>T	p.A91V	Substitution - Missense	10:102510510-102510510	+	PAX	PF00292	IPR001523	M3710_1.02	16	140	91
ENSG00000075891	ENST00000361791	PAX2	Homeodomain; Paired box	large_intestine	carcinoma	COSM289102	c.394G>A	p.V132I	Substitution - Missense	10:102510632-102510632	+	PAX	PF00292	IPR001523	M3710_1.02	16	140	132
ENSG00000075891	ENST00000361791	PAX2	Homeodomain; Paired box	haematopoietic_and_lymphoid_tissue	lymphoid_neoplasm	COSM330209	c.173T>A	p.L58Q	Substitution - Missense	10:102509632-102509632	+	PAX	PF00292	IPR001523	M3710_1.02	16	140	58
ENSG00000075891	ENST00000361791	PAX2	Homeodomain; Paired box	soft_tissue	rhabdomyosarcoma	COSM330209	c.173T>A	p.L58Q	Substitution - Missense	10:102509632-102509632	+	PAX	PF00292	IPR001523	M3710_1.02	16	140	58
ENSG00000075891	ENST00000361791	PAX2	Homeodomain; Paired box	skin	malignant_melanoma	COSM3433567	c.164C>T	p.S55F	Substitution - Missense	10:102509623-102509623	+	PAX	PF00292	IPR001523	M3710_1.02	16	140	55
ENSG00000075891	ENST00000361791	PAX2	Homeodomain; Paired box	skin	malignant_melanoma	COSM3433570	c.772G>A	p.E258K	Substitution - Missense	10:102566342-102566342	+	Homeobox	PF00046	IPR001356	M3710_1.02	229	259	258
ENSG00000075891	ENST00000361791	PAX2	Homeodomain; Paired box	stomach	carcinoma	COSM3732179	c.755A>G	p.D252G	Substitution - Missense	10:102566325-102566325	+	Homeobox	PF00046	IPR001356	M3710_1.02	229	259	252
ENSG00000075891	ENST00000361791	PAX2	Homeodomain; Paired box	lung	carcinoma	COSM397388	c.141G>T	p.Q47H	Substitution - Missense	10:102509600-102509600	+	PAX	PF00292	IPR001523	M3710_1.02	16	140	47
ENSG00000075891	ENST00000361791	PAX2	Homeodomain; Paired box	skin	malignant_melanoma	COSM401096	c.727C>T	p.R243W	Substitution - Missense	10:102566297-102566297	+	Homeobox	PF00046	IPR001356	M3710_1.02	229	259	243
ENSG00000075891	ENST00000361791	PAX2	Homeodomain; Paired box	lung	carcinoma	COSM401096	c.727C>T	p.R243W	Substitution - Missense	10:102566297-102566297	+	Homeobox	PF00046	IPR001356	M3710_1.02	229	259	243
ENSG00000075891	ENST00000361791	PAX2	Homeodomain; Paired box	large_intestine	carcinoma	COSM4432677	c.740G>A	p.R247H	Substitution - Missense	10:102566310-102566310	+	Homeobox	PF00046	IPR001356	M3710_1.02	229	259	247
ENSG00000075891	ENST00000361791	PAX2	Homeodomain; Paired box	oesophagus	carcinoma	COSM4432677	c.740G>A	p.R247H	Substitution - Missense	10:102566310-102566310	+	Homeobox	PF00046	IPR001356	M3710_1.02	229	259	247
ENSG00000075891	ENST00000361791	PAX2	Homeodomain; Paired box	large_intestine	carcinoma	COSM4452963	c.235A>G	p.K79E	Substitution - Missense	10:102510473-102510473	+	PAX	PF00292	IPR001523	M3710_1.02	16	140	79
ENSG00000075891	ENST00000361791	PAX2	Homeodomain; Paired box	skin	carcinoma	COSM4452963	c.235A>G	p.K79E	Substitution - Missense	10:102510473-102510473	+	PAX	PF00292	IPR001523	M3710_1.02	16	140	79
ENSG00000075891	ENST00000361791	PAX2	Homeodomain; Paired box	large_intestine	carcinoma	COSM4711342	c.275C>T	p.T92M	Substitution - Missense	10:102510513-102510513	+	PAX	PF00292	IPR001523	M3710_1.02	16	140	92
ENSG00000075891	ENST00000361791	PAX2	Homeodomain; Paired box	liver	carcinoma	COSM4798596	c.359C>T	p.A120V	Substitution - Missense	10:102510597-102510597	+	PAX	PF00292	IPR001523	M3710_1.02	16	140	120
ENSG00000075891	ENST00000361791	PAX2	Homeodomain; Paired box	liver	carcinoma	COSM4802802	c.179T>C	p.V60A	Substitution - Missense	10:102509638-102509638	+	PAX	PF00292	IPR001523	M3710_1.02	16	140	60
ENSG00000075891	ENST00000361791	PAX2	Homeodomain; Paired box	liver	carcinoma	COSM4921009	c.76G>A	p.V26M	Substitution - Missense	10:102509535-102509535	+	PAX	PF00292	IPR001523	M3710_1.02	16	140	26
ENSG00000075891	ENST00000361791	PAX2	Homeodomain; Paired box	large_intestine	carcinoma	COSM5104584	c.103G>A	p.D35N	Substitution - Missense	10:102509562-102509562	+	PAX	PF00292	IPR001523	M3710_1.02	16	140	35
ENSG00000075891	ENST00000361791	PAX2	Homeodomain; Paired box	large_intestine	carcinoma	COSM5360141	c.70G>A	p.G24R	Substitution - Missense	10:102509529-102509529	+	PAX	PF00292	IPR001523	M3710_1.02	16	140	24
ENSG00000075891	ENST00000361791	PAX2	Homeodomain; Paired box	large_intestine	carcinoma	COSM5360172	c.361G>A	p.E121K	Substitution - Missense	10:102510599-102510599	+	PAX	PF00292	IPR001523	M3710_1.02	16	140	121
ENSG00000075891	ENST00000361791	PAX2	Homeodomain; Paired box	haematopoietic_and_lymphoid_tissue	haematopoietic_neoplasm	COSM5428745	c.77T>G	p.V26G	Substitution - Missense	10:102509536-102509536	+	PAX	PF00292	IPR001523	M3710_1.02	16	140	26
ENSG00000075891	ENST00000361791	PAX2	Homeodomain; Paired box	upper_aerodigestive_tract	carcinoma	COSM5954973	c.155G>A	p.C52Y	Substitution - Missense	10:102509614-102509614	+	PAX	PF00292	IPR001523	M3710_1.02	16	140	52
ENSG00000075891	ENST00000361791	PAX2	Homeodomain; Paired box	lung	carcinoma	COSM6064839	c.106G>C	p.V36L	Substitution - Missense	10:102509565-102509565	+	PAX	PF00292	IPR001523	M3710_1.02	16	140	36
ENSG00000075891	ENST00000361791	PAX2	Homeodomain; Paired box	lung	carcinoma	COSM6064841	c.55G>A	p.G19S	Substitution - Missense	10:102509514-102509514	+	PAX	PF00292	IPR001523	M3710_1.02	16	140	19
ENSG00000075891	ENST00000361791	PAX2	Homeodomain; Paired box	breast	carcinoma	COSM6581531	c.318C>A	p.N106K	Substitution - Missense	10:102510556-102510556	+	PAX	PF00292	IPR001523	M3710_1.02	16	140	106
ENSG00000075891	ENST00000361791	PAX2	Homeodomain; Paired box	large_intestine	carcinoma	COSM6738190	c.88G>A	p.G30S	Substitution - Missense	10:102509547-102509547	+	PAX	PF00292	IPR001523	M3710_1.02	16	140	30
ENSG00000075891	ENST00000361791	PAX2	Homeodomain; Paired box	large_intestine	carcinoma	COSM6738192	c.268G>A	p.V90M	Substitution - Missense	10:102510506-102510506	+	PAX	PF00292	IPR001523	M3710_1.02	16	140	90
ENSG00000075891	ENST00000361791	PAX2	Homeodomain; Paired box	skin	carcinoma	COSM6868256	c.101C>T	p.P34L	Substitution - Missense	10:102509560-102509560	+	PAX	PF00292	IPR001523	M3710_1.02	16	140	34
ENSG00000077092	ENST00000330688	RARB	Nuclear receptor	haematopoietic_and_lymphoid_tissue	haematopoietic_neoplasm	COSM1670010	c.410G>T	p.R137L	Substitution - Missense	3:25542776-25542776	+	zf-C4	PF00105	IPR001628	M3646_1.02	79	148	137
ENSG00000077092	ENST00000330688	RARB	Nuclear receptor	large_intestine	carcinoma	COSM284473	c.330G>T	p.Q110H	Substitution - Missense	3:25542696-25542696	+	zf-C4	PF00105	IPR001628	M3646_1.02	79	148	110
ENSG00000077092	ENST00000330688	RARB	Nuclear receptor	large_intestine	carcinoma	COSM291887	c.400C>G	p.Q134E	Substitution - Missense	3:25542766-25542766	+	zf-C4	PF00105	IPR001628	M3646_1.02	79	148	134
ENSG00000077092	ENST00000330688	RARB	Nuclear receptor	skin	malignant_melanoma	COSM2948699	c.356G>A	p.R119Q	Substitution - Missense	3:25542722-25542722	+	zf-C4	PF00105	IPR001628	M3646_1.02	79	148	119
ENSG00000077092	ENST00000330688	RARB	Nuclear receptor	lung	carcinoma	COSM322987	c.278A>G	p.Y93C	Substitution - Missense	3:25502804-25502804	+	zf-C4	PF00105	IPR001628	M3646_1.02	79	148	93
ENSG00000077092	ENST00000330688	RARB	Nuclear receptor	large_intestine	carcinoma	COSM32334	c.247G>A	p.V83I	Substitution - Missense	3:25502773-25502773	+	zf-C4	PF00105	IPR001628	M3646_1.02	79	148	83
ENSG00000077092	ENST00000330688	RARB	Nuclear receptor	haematopoietic_and_lymphoid_tissue	haematopoietic_neoplasm	COSM32334	c.247G>A	p.V83I	Substitution - Missense	3:25502773-25502773	+	zf-C4	PF00105	IPR001628	M3646_1.02	79	148	83
ENSG00000077092	ENST00000330688	RARB	Nuclear receptor	stomach	carcinoma	COSM32334	c.247G>A	p.V83I	Substitution - Missense	3:25502773-25502773	+	zf-C4	PF00105	IPR001628	M3646_1.02	79	148	83
ENSG00000077092	ENST00000330688	RARB	Nuclear receptor	lung	carcinoma	COSM334528	c.324T>A	p.S108R	Substitution - Missense	3:25542690-25542690	+	zf-C4	PF00105	IPR001628	M3646_1.02	79	148	108
ENSG00000077092	ENST00000330688	RARB	Nuclear receptor	urinary_tract	carcinoma	COSM3774871	c.363G>C	p.K121N	Substitution - Missense	3:25542729-25542729	+	zf-C4	PF00105	IPR001628	M3646_1.02	79	148	121
ENSG00000077092	ENST00000330688	RARB	Nuclear receptor	stomach	carcinoma	COSM4116628	c.292T>A	p.C98S	Substitution - Missense	3:25502818-25502818	+	zf-C4	PF00105	IPR001628	M3646_1.02	79	148	98
ENSG00000077092	ENST00000330688	RARB	Nuclear receptor	stomach	carcinoma	COSM4116630	c.404A>C	p.Y135S	Substitution - Missense	3:25542770-25542770	+	zf-C4	PF00105	IPR001628	M3646_1.02	79	148	135
ENSG00000077092	ENST00000330688	RARB	Nuclear receptor	breast	carcinoma	COSM446316	c.434G>A	p.G145E	Substitution - Missense	3:25542800-25542800	+	zf-C4	PF00105	IPR001628	M3646_1.02	79	148	145
ENSG00000077092	ENST00000330688	RARB	Nuclear receptor	skin	carcinoma	COSM4517844	c.440_441CC>TT	p.S147F	Substitution - Missense	3:25542806-25542807	+	zf-C4	PF00105	IPR001628	M3646_1.02	79	148	147
ENSG00000077092	ENST00000330688	RARB	Nuclear receptor	cervix	carcinoma	COSM4834817	c.339G>C	p.M113I	Substitution - Missense	3:25542705-25542705	+	zf-C4	PF00105	IPR001628	M3646_1.02	79	148	113
ENSG00000077092	ENST00000330688	RARB	Nuclear receptor	cervix	carcinoma	COSM4837903	c.440C>T	p.S147F	Substitution - Missense	3:25542806-25542806	+	zf-C4	PF00105	IPR001628	M3646_1.02	79	148	147
ENSG00000077092	ENST00000330688	RARB	Nuclear receptor	oesophagus	carcinoma	COSM4980570	c.350G>T	p.C117F	Substitution - Missense	3:25542716-25542716	+	zf-C4	PF00105	IPR001628	M3646_1.02	79	148	117
ENSG00000077092	ENST00000330688	RARB	Nuclear receptor	biliary_tract	carcinoma	COSM5498845	c.419A>C	p.K140T	Substitution - Missense	3:25542785-25542785	+	zf-C4	PF00105	IPR001628	M3646_1.02	79	148	140
ENSG00000077092	ENST00000330688	RARB	Nuclear receptor	soft_tissue	rhabdomyosarcoma	COSM5880388	c.258C>G	p.D86E	Substitution - Missense	3:25502784-25502784	+	zf-C4	PF00105	IPR001628	M3646_1.02	79	148	86
ENSG00000077092	ENST00000330688	RARB	Nuclear receptor	liver	other	COSM6307414	c.407G>T	p.C136F	Substitution - Missense	3:25542773-25542773	+	zf-C4	PF00105	IPR001628	M3646_1.02	79	148	136
ENSG00000077092	ENST00000330688	RARB	Nuclear receptor	lung	carcinoma	COSM730407	c.310T>C	p.F104L	Substitution - Missense	3:25542676-25542676	+	zf-C4	PF00105	IPR001628	M3646_1.02	79	148	104
ENSG00000077092	ENST00000330688	RARB	Nuclear receptor	endometrium	carcinoma	COSM84780	c.395G>A	p.R132Q	Substitution - Missense	3:25542761-25542761	+	zf-C4	PF00105	IPR001628	M3646_1.02	79	148	132
ENSG00000077092	ENST00000330688	RARB	Nuclear receptor	pancreas	NS	COSM84780	c.395G>A	p.R132Q	Substitution - Missense	3:25542761-25542761	+	zf-C4	PF00105	IPR001628	M3646_1.02	79	148	132
ENSG00000077150	ENST00000336486	NFKB2	Rel	urinary_tract	carcinoma	COSM1296876	c.190G>A	p.G64R	Substitution - Missense	10:104156527-104156527	+	RHD	PF00554	IPR011539	M6370_1.02	40	220	64
ENSG00000077150	ENST00000336486	NFKB2	Rel	skin	malignant_melanoma	COSM2059106	c.506C>T	p.A169V	Substitution - Missense	10:104157287-104157287	+	RHD	PF00554	IPR011539	M6370_1.02	40	220	169
ENSG00000077150	ENST00000336486	NFKB2	Rel	large_intestine	carcinoma	COSM262399	c.155G>A	p.R52Q	Substitution - Missense	10:104156492-104156492	+	RHD	PF00554	IPR011539	M6370_1.02	40	220	52
ENSG00000077150	ENST00000336486	NFKB2	Rel	pancreas	carcinoma	COSM3382651	c.362C>A	p.A121D	Substitution - Missense	10:104156779-104156779	+	RHD	PF00554	IPR011539	M6370_1.02	40	220	121
ENSG00000077150	ENST00000336486	NFKB2	Rel	central_nervous_system	glioma	COSM3396886	c.262C>T	p.P88S	Substitution - Missense	10:104156679-104156679	+	RHD	PF00554	IPR011539	M6370_1.02	40	220	88
ENSG00000077150	ENST00000336486	NFKB2	Rel	skin	malignant_melanoma	COSM3433731	c.307C>T	p.R103C	Substitution - Missense	10:104156724-104156724	+	RHD	PF00554	IPR011539	M6370_1.02	40	220	103
ENSG00000077150	ENST00000336486	NFKB2	Rel	skin	carcinoma	COSM3433731	c.307C>T	p.R103C	Substitution - Missense	10:104156724-104156724	+	RHD	PF00554	IPR011539	M6370_1.02	40	220	103
ENSG00000077150	ENST00000336486	NFKB2	Rel	skin	malignant_melanoma	COSM3433732	c.368C>T	p.S123F	Substitution - Missense	10:104156785-104156785	+	RHD	PF00554	IPR011539	M6370_1.02	40	220	123
ENSG00000077150	ENST00000336486	NFKB2	Rel	haematopoietic_and_lymphoid_tissue	haematopoietic_neoplasm	COSM3675556	c.590T>C	p.F197S	Substitution - Missense	10:104157371-104157371	+	RHD	PF00554	IPR011539	M6370_1.02	40	220	197
ENSG00000077150	ENST00000336486	NFKB2	Rel	breast	carcinoma	COSM3806342	c.419A>G	p.H140R	Substitution - Missense	10:104157082-104157082	+	RHD	PF00554	IPR011539	M6370_1.02	40	220	140
ENSG00000077150	ENST00000336486	NFKB2	Rel	urinary_tract	carcinoma	COSM3806342	c.419A>G	p.H140R	Substitution - Missense	10:104157082-104157082	+	RHD	PF00554	IPR011539	M6370_1.02	40	220	140
ENSG00000077150	ENST00000336486	NFKB2	Rel	urinary_tract	carcinoma	COSM3930901	c.171T>G	p.C57W	Substitution - Missense	10:104156508-104156508	+	RHD	PF00554	IPR011539	M6370_1.02	40	220	57
ENSG00000077150	ENST00000336486	NFKB2	Rel	stomach	carcinoma	COSM4011239	c.436A>G	p.M146V	Substitution - Missense	10:104157099-104157099	+	RHD	PF00554	IPR011539	M6370_1.02	40	220	146
ENSG00000077150	ENST00000336486	NFKB2	Rel	large_intestine	carcinoma	COSM4706754	c.203C>T	p.A68V	Substitution - Missense	10:104156540-104156540	+	RHD	PF00554	IPR011539	M6370_1.02	40	220	68
ENSG00000077150	ENST00000336486	NFKB2	Rel	large_intestine	carcinoma	COSM4706755	c.457A>C	p.K153Q	Substitution - Missense	10:104157120-104157120	+	RHD	PF00554	IPR011539	M6370_1.02	40	220	153
ENSG00000077150	ENST00000336486	NFKB2	Rel	kidney	carcinoma	COSM5014035	c.170G>T	p.C57F	Substitution - Missense	10:104156507-104156507	+	RHD	PF00554	IPR011539	M6370_1.02	40	220	57
ENSG00000077150	ENST00000336486	NFKB2	Rel	skin	malignant_melanoma	COSM5369964	c.523G>A	p.E175K	Substitution - Missense	10:104157304-104157304	+	RHD	PF00554	IPR011539	M6370_1.02	40	220	175
ENSG00000077150	ENST00000336486	NFKB2	Rel	skin	malignant_melanoma	COSM5369965	c.597A>C	p.R199S	Substitution - Missense	10:104157378-104157378	+	RHD	PF00554	IPR011539	M6370_1.02	40	220	199
ENSG00000077150	ENST00000336486	NFKB2	Rel	oesophagus	carcinoma	COSM5441163	c.280G>A	p.D94N	Substitution - Missense	10:104156697-104156697	+	RHD	PF00554	IPR011539	M6370_1.02	40	220	94
ENSG00000077150	ENST00000336486	NFKB2	Rel	large_intestine	carcinoma	COSM5461801	c.578G>A	p.R193H	Substitution - Missense	10:104157359-104157359	+	RHD	PF00554	IPR011539	M6370_1.02	40	220	193
ENSG00000077150	ENST00000336486	NFKB2	Rel	stomach	carcinoma	COSM5575703	c.242A>G	p.K81R	Substitution - Missense	10:104156579-104156579	+	RHD	PF00554	IPR011539	M6370_1.02	40	220	81
ENSG00000077150	ENST00000336486	NFKB2	Rel	lung	carcinoma	COSM5683476	c.305C>G	p.P102R	Substitution - Missense	10:104156722-104156722	+	RHD	PF00554	IPR011539	M6370_1.02	40	220	102
ENSG00000077150	ENST00000336486	NFKB2	Rel	NS	malignant_melanoma	COSM5836144	c.200G>A	p.G67D	Substitution - Missense	10:104156537-104156537	+	RHD	PF00554	IPR011539	M6370_1.02	40	220	67
ENSG00000077150	ENST00000336486	NFKB2	Rel	large_intestine	carcinoma	COSM5836145	c.221G>A	p.R74Q	Substitution - Missense	10:104156558-104156558	+	RHD	PF00554	IPR011539	M6370_1.02	40	220	74
ENSG00000077150	ENST00000336486	NFKB2	Rel	NS	malignant_melanoma	COSM5836145	c.221G>A	p.R74Q	Substitution - Missense	10:104156558-104156558	+	RHD	PF00554	IPR011539	M6370_1.02	40	220	74
ENSG00000077150	ENST00000336486	NFKB2	Rel	upper_aerodigestive_tract	carcinoma	COSM5969626	c.126C>G	p.I42M	Substitution - Missense	10:104156228-104156228	+	RHD	PF00554	IPR011539	M6370_1.02	40	220	42
ENSG00000077150	ENST00000336486	NFKB2	Rel	thyroid	carcinoma	COSM6371270	c.392C>A	p.A131D	Substitution - Missense	10:104156809-104156809	+	RHD	PF00554	IPR011539	M6370_1.02	40	220	131
ENSG00000077150	ENST00000336486	NFKB2	Rel	lung	carcinoma	COSM6551270	c.196C>T	p.P66S	Substitution - Missense	10:104156533-104156533	+	RHD	PF00554	IPR011539	M6370_1.02	40	220	66
ENSG00000077150	ENST00000336486	NFKB2	Rel	large_intestine	carcinoma	COSM6725742	c.344C>T	p.S115L	Substitution - Missense	10:104156761-104156761	+	RHD	PF00554	IPR011539	M6370_1.02	40	220	115
ENSG00000077150	ENST00000336486	NFKB2	Rel	large_intestine	carcinoma	COSM6725743	c.622C>T	p.P208S	Substitution - Missense	10:104157403-104157403	+	RHD	PF00554	IPR011539	M6370_1.02	40	220	208
ENSG00000077150	ENST00000336486	NFKB2	Rel	urinary_tract	carcinoma	COSM7180169	c.438G>C	p.M146I	Substitution - Missense	10:104157101-104157101	+	RHD	PF00554	IPR011539	M6370_1.02	40	220	146
ENSG00000077150	ENST00000336486	NFKB2	Rel	large_intestine	carcinoma	COSM914174	c.161G>A	p.R54Q	Substitution - Missense	10:104156498-104156498	+	RHD	PF00554	IPR011539	M6370_1.02	40	220	54
ENSG00000077150	ENST00000336486	NFKB2	Rel	endometrium	carcinoma	COSM914174	c.161G>A	p.R54Q	Substitution - Missense	10:104156498-104156498	+	RHD	PF00554	IPR011539	M6370_1.02	40	220	54
ENSG00000077150	ENST00000336486	NFKB2	Rel	stomach	carcinoma	COSM914175	c.492G>T	p.Q164H	Substitution - Missense	10:104157155-104157155	+	RHD	PF00554	IPR011539	M6370_1.02	40	220	164
ENSG00000077150	ENST00000336486	NFKB2	Rel	endometrium	carcinoma	COSM914175	c.492G>T	p.Q164H	Substitution - Missense	10:104157155-104157155	+	RHD	PF00554	IPR011539	M6370_1.02	40	220	164
ENSG00000078399	ENST00000343483	HOXA9	Homeodomain	large_intestine	carcinoma	COSM1450197	c.500A>G	p.E167G	Substitution - Missense	7:27204577-27204577	-	Homeobox	PF00046	IPR001356	M3430_1.02	131	187	167
ENSG00000078399	ENST00000343483	HOXA9	Homeodomain	skin	malignant_melanoma	COSM3637741	c.514G>A	p.E172K	Substitution - Missense	7:27204563-27204563	-	Homeobox	PF00046	IPR001356	M3430_1.02	131	187	172
ENSG00000078399	ENST00000343483	HOXA9	Homeodomain	urinary_tract	carcinoma	COSM3637741	c.514G>A	p.E172K	Substitution - Missense	7:27204563-27204563	-	Homeobox	PF00046	IPR001356	M3430_1.02	131	187	172
ENSG00000078399	ENST00000343483	HOXA9	Homeodomain	breast	carcinoma	COSM3832583	c.520G>A	p.A174T	Substitution - Missense	7:27204557-27204557	-	Homeobox	PF00046	IPR001356	M3430_1.02	131	187	174
ENSG00000078399	ENST00000343483	HOXA9	Homeodomain	stomach	carcinoma	COSM3880415	c.399A>C	p.K133N	Substitution - Missense	7:27204678-27204678	-	Homeobox	PF00046	IPR001356	M3430_1.02	131	187	133
ENSG00000078399	ENST00000343483	HOXA9	Homeodomain	central_nervous_system	glioma	COSM5712402	c.407C>T	p.P136L	Substitution - Missense	7:27204670-27204670	-	Homeobox	PF00046	IPR001356	M3430_1.02	131	187	136
ENSG00000078399	ENST00000343483	HOXA9	Homeodomain	large_intestine	carcinoma	COSM6681647	c.410T>C	p.L137P	Substitution - Missense	7:27204667-27204667	-	Homeobox	PF00046	IPR001356	M3430_1.02	131	187	137
ENSG00000078399	ENST00000343483	HOXA9	Homeodomain	lung	carcinoma	COSM7371422	c.487C>A	p.P163T	Substitution - Missense	7:27204590-27204590	-	Homeobox	PF00046	IPR001356	M3430_1.02	131	187	163
ENSG00000078900	ENST00000378295	TP73	p53	lung	carcinoma	COSM1196111	c.790G>T	p.G264W	Substitution - Missense	1:3643736-3643736	+	P53	PF00870	IPR011615	M3706_1.02	113	309	264
ENSG00000078900	ENST00000378295	TP73	p53	cervix	carcinoma	COSM1293258	c.444G>C	p.L148F	Substitution - Missense	1:3638599-3638599	+	P53	PF00870	IPR011615	M3706_1.02	113	309	148
ENSG00000078900	ENST00000378295	TP73	p53	urinary_tract	carcinoma	COSM1296355	c.376C>T	p.H126Y	Substitution - Missense	1:3624302-3624302	+	P53	PF00870	IPR011615	M3706_1.02	113	309	126
ENSG00000078900	ENST00000378295	TP73	p53	large_intestine	carcinoma	COSM1342254	c.886G>A	p.A296T	Substitution - Missense	1:3644235-3644235	+	P53	PF00870	IPR011615	M3706_1.02	113	309	296
ENSG00000078900	ENST00000378295	TP73	p53	haematopoietic_and_lymphoid_tissue	haematopoietic_neoplasm	COSM158642	c.584C>T	p.P195L	Substitution - Missense	1:3638739-3638739	+	P53	PF00870	IPR011615	M3706_1.02	113	309	195
ENSG00000078900	ENST00000378295	TP73	p53	stomach	carcinoma	COSM1639860	c.521C>G	p.A174G	Substitution - Missense	1:3638676-3638676	+	P53	PF00870	IPR011615	M3706_1.02	113	309	174
ENSG00000078900	ENST00000378295	TP73	p53	haematopoietic_and_lymphoid_tissue	lymphoid_neoplasm	COSM3356580	c.571G>A	p.V191M	Substitution - Missense	1:3638726-3638726	+	P53	PF00870	IPR011615	M3706_1.02	113	309	191
ENSG00000078900	ENST00000378295	TP73	p53	cervix	carcinoma	COSM3356580	c.571G>A	p.V191M	Substitution - Missense	1:3638726-3638726	+	P53	PF00870	IPR011615	M3706_1.02	113	309	191
ENSG00000078900	ENST00000378295	TP73	p53	pancreas	carcinoma	COSM3386114	c.725C>T	p.P242L	Substitution - Missense	1:3640026-3640026	+	P53	PF00870	IPR011615	M3706_1.02	113	309	242
ENSG00000078900	ENST00000378295	TP73	p53	lung	carcinoma	COSM340571	c.397C>A	p.Q133K	Substitution - Missense	1:3624323-3624323	+	P53	PF00870	IPR011615	M3706_1.02	113	309	133
ENSG00000078900	ENST00000378295	TP73	p53	lung	carcinoma	COSM341211	c.647G>T	p.R216L	Substitution - Missense	1:3639948-3639948	+	P53	PF00870	IPR011615	M3706_1.02	113	309	216
ENSG00000078900	ENST00000378295	TP73	p53	skin	malignant_melanoma	COSM3488982	c.604G>A	p.D202N	Substitution - Missense	1:3638759-3638759	+	P53	PF00870	IPR011615	M3706_1.02	113	309	202
ENSG00000078900	ENST00000378295	TP73	p53	skin	malignant_melanoma	COSM3488984	c.652G>A	p.E218K	Substitution - Missense	1:3639953-3639953	+	P53	PF00870	IPR011615	M3706_1.02	113	309	218
ENSG00000078900	ENST00000378295	TP73	p53	skin	malignant_melanoma	COSM3488986	c.689T>A	p.V230D	Substitution - Missense	1:3639990-3639990	+	P53	PF00870	IPR011615	M3706_1.02	113	309	230
ENSG00000078900	ENST00000378295	TP73	p53	skin	malignant_melanoma	COSM3488994	c.866C>T	p.S289F	Substitution - Missense	1:3644215-3644215	+	P53	PF00870	IPR011615	M3706_1.02	113	309	289
ENSG00000078900	ENST00000378295	TP73	p53	liver	carcinoma	COSM3700717	c.880A>C	p.I294L	Substitution - Missense	1:3644229-3644229	+	P53	PF00870	IPR011615	M3706_1.02	113	309	294
ENSG00000078900	ENST00000378295	TP73	p53	stomach	carcinoma	COSM3732485	c.694G>A	p.G232S	Substitution - Missense	1:3639995-3639995	+	P53	PF00870	IPR011615	M3706_1.02	113	309	232
ENSG00000078900	ENST00000378295	TP73	p53	liver	other	COSM3732485	c.694G>A	p.G232S	Substitution - Missense	1:3639995-3639995	+	P53	PF00870	IPR011615	M3706_1.02	113	309	232
ENSG00000078900	ENST00000378295	TP73	p53	large_intestine	carcinoma	COSM4735500	c.358G>A	p.D120N	Substitution - Missense	1:3624284-3624284	+	P53	PF00870	IPR011615	M3706_1.02	113	309	120
ENSG00000078900	ENST00000378295	TP73	p53	cervix	carcinoma	COSM4845833	c.565G>A	p.D189N	Substitution - Missense	1:3638720-3638720	+	P53	PF00870	IPR011615	M3706_1.02	113	309	189
ENSG00000078900	ENST00000378295	TP73	p53	cervix	carcinoma	COSM4856242	c.668C>T	p.S223L	Substitution - Missense	1:3639969-3639969	+	P53	PF00870	IPR011615	M3706_1.02	113	309	223
ENSG00000078900	ENST00000378295	TP73	p53	skin	carcinoma	COSM4990567	c.497C>T	p.S166F	Substitution - Missense	1:3638652-3638652	+	P53	PF00870	IPR011615	M3706_1.02	113	309	166
ENSG00000078900	ENST00000378295	TP73	p53	oesophagus	carcinoma	COSM5430726	c.916G>A	p.E306K	Substitution - Missense	1:3644265-3644265	+	P53	PF00870	IPR011615	M3706_1.02	113	309	306
ENSG00000078900	ENST00000378295	TP73	p53	large_intestine	carcinoma	COSM5458436	c.689T>C	p.V230A	Substitution - Missense	1:3639990-3639990	+	P53	PF00870	IPR011615	M3706_1.02	113	309	230
ENSG00000078900	ENST00000378295	TP73	p53	large_intestine	carcinoma	COSM5483846	c.526C>T	p.R176W	Substitution - Missense	1:3638681-3638681	+	P53	PF00870	IPR011615	M3706_1.02	113	309	176
ENSG00000078900	ENST00000378295	TP73	p53	NS	malignant_melanoma	COSM5540698	c.613G>A	p.E205K	Substitution - Missense	1:3638768-3638768	+	P53	PF00870	IPR011615	M3706_1.02	113	309	205
ENSG00000078900	ENST00000378295	TP73	p53	haematopoietic_and_lymphoid_tissue	lymphoid_neoplasm	COSM5622027	c.656G>A	p.G219D	Substitution - Missense	1:3639957-3639957	+	P53	PF00870	IPR011615	M3706_1.02	113	309	219
ENSG00000078900	ENST00000378295	TP73	p53	lung	carcinoma	COSM5664588	c.705C>A	p.S235R	Substitution - Missense	1:3640006-3640006	+	P53	PF00870	IPR011615	M3706_1.02	113	309	235
ENSG00000078900	ENST00000378295	TP73	p53	prostate	carcinoma	COSM5992811	c.680A>G	p.D227G	Substitution - Missense	1:3639981-3639981	+	P53	PF00870	IPR011615	M3706_1.02	113	309	227
ENSG00000078900	ENST00000378295	TP73	p53	haematopoietic_and_lymphoid_tissue	lymphoid_neoplasm	COSM6204876	c.434C>G	p.S145C	Substitution - Missense	1:3638589-3638589	+	P53	PF00870	IPR011615	M3706_1.02	113	309	145
ENSG00000078900	ENST00000378295	TP73	p53	liver	other	COSM6246122	c.890G>T	p.C297F	Substitution - Missense	1:3644239-3644239	+	P53	PF00870	IPR011615	M3706_1.02	113	309	297
ENSG00000078900	ENST00000378295	TP73	p53	lung	carcinoma	COSM6540021	c.577C>T	p.R193C	Substitution - Missense	1:3638732-3638732	+	P53	PF00870	IPR011615	M3706_1.02	113	309	193
ENSG00000078900	ENST00000378295	TP73	p53	large_intestine	carcinoma	COSM6806693	c.485A>G	p.Q162R	Substitution - Missense	1:3638640-3638640	+	P53	PF00870	IPR011615	M3706_1.02	113	309	162
ENSG00000078900	ENST00000378295	TP73	p53	biliary_tract	carcinoma	COSM6859133	c.649G>A	p.V217M	Substitution - Missense	1:3639950-3639950	+	P53	PF00870	IPR011615	M3706_1.02	113	309	217
ENSG00000078900	ENST00000378295	TP73	p53	urinary_tract	carcinoma	COSM7096320	c.553G>C	p.E185Q	Substitution - Missense	1:3638708-3638708	+	P53	PF00870	IPR011615	M3706_1.02	113	309	185
ENSG00000078900	ENST00000378295	TP73	p53	lung	carcinoma	COSM7394742	c.898C>G	p.R300G	Substitution - Missense	1:3644247-3644247	+	P53	PF00870	IPR011615	M3706_1.02	113	309	300
ENSG00000078900	ENST00000378295	TP73	p53	ovary	carcinoma	COSM76791	c.399G>T	p.Q133H	Substitution - Missense	1:3624325-3624325	+	P53	PF00870	IPR011615	M3706_1.02	113	309	133
ENSG00000078900	ENST00000378295	TP73	p53	endometrium	carcinoma	COSM908798	c.436C>T	p.P146S	Substitution - Missense	1:3638591-3638591	+	P53	PF00870	IPR011615	M3706_1.02	113	309	146
ENSG00000078900	ENST00000378295	TP73	p53	endometrium	carcinoma	COSM908799	c.515G>T	p.G172V	Substitution - Missense	1:3638670-3638670	+	P53	PF00870	IPR011615	M3706_1.02	113	309	172
ENSG00000080298	ENST00000358730	RFX3	RFX	endometrium	carcinoma	COSM1108274	c.698T>G	p.F233C	Substitution - Missense	9:3293110-3293110	-	RFX_DNA_binding	PF02257	IPR003150	M6453_1.02	175	248	233
ENSG00000080298	ENST00000358730	RFX3	RFX	large_intestine	carcinoma	COSM1223605	c.713C>T	p.T238I	Substitution - Missense	9:3293095-3293095	-	RFX_DNA_binding	PF02257	IPR003150	M6453_1.02	175	248	238
ENSG00000080298	ENST00000358730	RFX3	RFX	haematopoietic_and_lymphoid_tissue	lymphoid_neoplasm	COSM1235214	c.571T>A	p.Y191N	Substitution - Missense	9:3293237-3293237	-	RFX_DNA_binding	PF02257	IPR003150	M6453_1.02	175	248	191
ENSG00000080298	ENST00000358730	RFX3	RFX	large_intestine	carcinoma	COSM2772400	c.536T>C	p.L179P	Substitution - Missense	9:3301559-3301559	-	RFX_DNA_binding	PF02257	IPR003150	M6453_1.02	175	248	179
ENSG00000080298	ENST00000358730	RFX3	RFX	pancreas	carcinoma	COSM3395789	c.571T>G	p.Y191D	Substitution - Missense	9:3293237-3293237	-	RFX_DNA_binding	PF02257	IPR003150	M6453_1.02	175	248	191
ENSG00000080298	ENST00000358730	RFX3	RFX	skin	malignant_melanoma	COSM3656893	c.625C>T	p.L209F	Substitution - Missense	9:3293183-3293183	-	RFX_DNA_binding	PF02257	IPR003150	M6453_1.02	175	248	209
ENSG00000080298	ENST00000358730	RFX3	RFX	stomach	carcinoma	COSM3906860	c.677G>T	p.G226V	Substitution - Missense	9:3293131-3293131	-	RFX_DNA_binding	PF02257	IPR003150	M6453_1.02	175	248	226
ENSG00000080298	ENST00000358730	RFX3	RFX	kidney	carcinoma	COSM3996516	c.535C>T	p.L179F	Substitution - Missense	9:3301560-3301560	-	RFX_DNA_binding	PF02257	IPR003150	M6453_1.02	175	248	179
ENSG00000080298	ENST00000358730	RFX3	RFX	breast	carcinoma	COSM455836	c.581C>G	p.A194G	Substitution - Missense	9:3293227-3293227	-	RFX_DNA_binding	PF02257	IPR003150	M6453_1.02	175	248	194
ENSG00000080298	ENST00000358730	RFX3	RFX	large_intestine	carcinoma	COSM5463791	c.668C>T	p.A223V	Substitution - Missense	9:3293140-3293140	-	RFX_DNA_binding	PF02257	IPR003150	M6453_1.02	175	248	223
ENSG00000080298	ENST00000358730	RFX3	RFX	small_intestine	adenoma	COSM5738534	c.625C>A	p.L209I	Substitution - Missense	9:3293183-3293183	-	RFX_DNA_binding	PF02257	IPR003150	M6453_1.02	175	248	209
ENSG00000080298	ENST00000358730	RFX3	RFX	skin	carcinoma	COSM5919745	c.710G>A	p.R237Q	Substitution - Missense	9:3293098-3293098	-	RFX_DNA_binding	PF02257	IPR003150	M6453_1.02	175	248	237
ENSG00000080298	ENST00000358730	RFX3	RFX	urinary_tract	carcinoma	COSM5919745	c.710G>A	p.R237Q	Substitution - Missense	9:3293098-3293098	-	RFX_DNA_binding	PF02257	IPR003150	M6453_1.02	175	248	237
ENSG00000080298	ENST00000358730	RFX3	RFX	breast	carcinoma	COSM5963578	c.570T>A	p.N190K	Substitution - Missense	9:3293238-3293238	-	RFX_DNA_binding	PF02257	IPR003150	M6453_1.02	175	248	190
ENSG00000080298	ENST00000358730	RFX3	RFX	large_intestine	carcinoma	COSM6765401	c.601A>G	p.R201G	Substitution - Missense	9:3293207-3293207	-	RFX_DNA_binding	PF02257	IPR003150	M6453_1.02	175	248	201
ENSG00000080298	ENST00000358730	RFX3	RFX	ovary	carcinoma	COSM72414	c.533C>G	p.S178C	Substitution - Missense	9:3301562-3301562	-	RFX_DNA_binding	PF02257	IPR003150	M6453_1.02	175	248	178
ENSG00000081059	ENST00000342854	TCF7	HMG/Sox	endometrium	carcinoma	COSM1060842	c.850A>G	p.R284G	Substitution - Missense	5:133478506-133478506	+	HMG_box	PF00505	IPR000910	M4037_1.02	269	337	284
ENSG00000081059	ENST00000342854	TCF7	HMG/Sox	kidney	carcinoma	COSM1664502	c.983T>G	p.L328R	Substitution - Missense	5:133478748-133478748	+	HMG_box	PF00505	IPR000910	M4037_1.02	269	337	328
ENSG00000081059	ENST00000342854	TCF7	HMG/Sox	large_intestine	carcinoma	COSM292472	c.944A>T	p.Q315L	Substitution - Missense	5:133478709-133478709	+	HMG_box	PF00505	IPR000910	M4037_1.02	269	337	315
ENSG00000081059	ENST00000342854	TCF7	HMG/Sox	stomach	carcinoma	COSM3850140	c.839T>C	p.M280T	Substitution - Missense	5:133478495-133478495	+	HMG_box	PF00505	IPR000910	M4037_1.02	269	337	280
ENSG00000081059	ENST00000342854	TCF7	HMG/Sox	large_intestine	carcinoma	COSM3850140	c.839T>C	p.M280T	Substitution - Missense	5:133478495-133478495	+	HMG_box	PF00505	IPR000910	M4037_1.02	269	337	280
ENSG00000081059	ENST00000342854	TCF7	HMG/Sox	breast	carcinoma	COSM448596	c.958G>A	p.E320K	Substitution - Missense	5:133478723-133478723	+	HMG_box	PF00505	IPR000910	M4037_1.02	269	337	320
ENSG00000081059	ENST00000342854	TCF7	HMG/Sox	large_intestine	carcinoma	COSM4640614	c.832C>A	p.L278M	Substitution - Missense	5:133478488-133478488	+	HMG_box	PF00505	IPR000910	M4037_1.02	269	337	278
ENSG00000081059	ENST00000342854	TCF7	HMG/Sox	biliary_tract	carcinoma	COSM5508725	c.889G>T	p.A297S	Substitution - Missense	5:133478545-133478545	+	HMG_box	PF00505	IPR000910	M4037_1.02	269	337	297
ENSG00000081059	ENST00000342854	TCF7	HMG/Sox	large_intestine	carcinoma	COSM6040839	c.828C>A	p.F276L	Substitution - Missense	5:133478484-133478484	+	HMG_box	PF00505	IPR000910	M4037_1.02	269	337	276
ENSG00000081059	ENST00000342854	TCF7	HMG/Sox	lung	carcinoma	COSM6489958	c.917G>C	p.R306T	Substitution - Missense	5:133478573-133478573	+	HMG_box	PF00505	IPR000910	M4037_1.02	269	337	306
ENSG00000081059	ENST00000342854	TCF7	HMG/Sox	large_intestine	carcinoma	COSM7266412	c.964G>A	p.A322T	Substitution - Missense	5:133478729-133478729	+	HMG_box	PF00505	IPR000910	M4037_1.02	269	337	322
ENSG00000081189	ENST00000514028	MEF2C	MADS box	endometrium	carcinoma	COSM1071080	c.77T>G	p.F26C	Substitution - Missense	5:88100596-88100596	-	SRF-TF	PF00319	IPR002100	M2297_1.02	9	59	26
ENSG00000081189	ENST00000514028	MEF2C	MADS box	upper_aerodigestive_tract	carcinoma	COSM124404	c.121T>A	p.C41S	Substitution - Missense	5:88100552-88100552	-	SRF-TF	PF00319	IPR002100	M2297_1.02	9	59	41
ENSG00000081189	ENST00000514028	MEF2C	MADS box	haematopoietic_and_lymphoid_tissue	lymphoid_neoplasm	COSM221003	c.41A>C	p.E14A	Substitution - Missense	5:88119565-88119565	-	SRF-TF	PF00319	IPR002100	M2297_1.02	9	59	14
ENSG00000081189	ENST00000514028	MEF2C	MADS box	large_intestine	carcinoma	COSM3140330	c.172G>A	p.A58T	Substitution - Missense	5:88100501-88100501	-	SRF-TF	PF00319	IPR002100	M2297_1.02	9	59	58
ENSG00000081189	ENST00000514028	MEF2C	MADS box	lung	carcinoma	COSM3947792	c.29G>A	p.R10K	Substitution - Missense	5:88119577-88119577	-	SRF-TF	PF00319	IPR002100	M2297_1.02	9	59	10
ENSG00000081189	ENST00000514028	MEF2C	MADS box	skin	carcinoma	COSM4545515	c.37G>A	p.D13N	Substitution - Missense	5:88119569-88119569	-	SRF-TF	PF00319	IPR002100	M2297_1.02	9	59	13
ENSG00000081189	ENST00000514028	MEF2C	MADS box	upper_aerodigestive_tract	carcinoma	COSM4604340	c.141C>G	p.I47M	Substitution - Missense	5:88100532-88100532	-	SRF-TF	PF00319	IPR002100	M2297_1.02	9	59	47
ENSG00000081189	ENST00000514028	MEF2C	MADS box	large_intestine	carcinoma	COSM4701595	c.44G>A	p.R15H	Substitution - Missense	5:88119562-88119562	-	SRF-TF	PF00319	IPR002100	M2297_1.02	9	59	15
ENSG00000081189	ENST00000514028	MEF2C	MADS box	liver	carcinoma	COSM4803728	c.64A>G	p.T22A	Substitution - Missense	5:88100609-88100609	-	SRF-TF	PF00319	IPR002100	M2297_1.02	9	59	22
ENSG00000081189	ENST00000514028	MEF2C	MADS box	kidney	carcinoma	COSM483139	c.54G>T	p.Q18H	Substitution - Missense	5:88119552-88119552	-	SRF-TF	PF00319	IPR002100	M2297_1.02	9	59	18
ENSG00000081189	ENST00000514028	MEF2C	MADS box	large_intestine	carcinoma	COSM5821977	c.131C>T	p.A44V	Substitution - Missense	5:88100542-88100542	-	SRF-TF	PF00319	IPR002100	M2297_1.02	9	59	44
ENSG00000081189	ENST00000514028	MEF2C	MADS box	liver	other	COSM5821977	c.131C>T	p.A44V	Substitution - Missense	5:88100542-88100542	-	SRF-TF	PF00319	IPR002100	M2297_1.02	9	59	44
ENSG00000081189	ENST00000514028	MEF2C	MADS box	haematopoietic_and_lymphoid_tissue	lymphoid_neoplasm	COSM5947899	c.37G>T	p.D13Y	Substitution - Missense	5:88119569-88119569	-	SRF-TF	PF00319	IPR002100	M2297_1.02	9	59	13
ENSG00000081189	ENST00000514028	MEF2C	MADS box	liver	other	COSM6311943	c.131C>A	p.A44E	Substitution - Missense	5:88100542-88100542	-	SRF-TF	PF00319	IPR002100	M2297_1.02	9	59	44
ENSG00000081189	ENST00000514028	MEF2C	MADS box	large_intestine	carcinoma	COSM6711079	c.149G>A	p.S50N	Substitution - Missense	5:88100524-88100524	-	SRF-TF	PF00319	IPR002100	M2297_1.02	9	59	50
ENSG00000081189	ENST00000514028	MEF2C	MADS box	haematopoietic_and_lymphoid_tissue	haematopoietic_neoplasm	COSM7003640	c.146A>G	p.N49S	Substitution - Missense	5:88100527-88100527	-	SRF-TF	PF00319	IPR002100	M2297_1.02	9	59	49
ENSG00000081189	ENST00000514028	MEF2C	MADS box	lung	carcinoma	COSM738977	c.109G>T	p.V37L	Substitution - Missense	5:88100564-88100564	-	SRF-TF	PF00319	IPR002100	M2297_1.02	9	59	37
ENSG00000081189	ENST00000514028	MEF2C	MADS box	breast	carcinoma	COSM94694	c.87G>A	p.M29I	Substitution - Missense	5:88100586-88100586	-	SRF-TF	PF00319	IPR002100	M2297_1.02	9	59	29
ENSG00000082175	NM_000926.2	PGR	Nuclear receptor	oesophagus	carcinoma	COSM1262014	c.1850A>C	p.K617T	Substitution - Missense	11:100962547-100962547	-	zf-C4	PF00105	IPR001628	M3787_1.02	565	634	617
ENSG00000082175	NM_000926.2	PGR	Nuclear receptor	breast	carcinoma	COSM1474934	c.1807T>C	p.C603R	Substitution - Missense	11:100962590-100962590	-	zf-C4	PF00105	IPR001628	M3787_1.02	565	634	603
ENSG00000082175	NM_000926.2	PGR	Nuclear receptor	skin	malignant_melanoma	COSM1704466	c.1817G>A	p.R606K	Substitution - Missense	11:100962580-100962580	-	zf-C4	PF00105	IPR001628	M3787_1.02	565	634	606
ENSG00000082175	NM_000926.2	PGR	Nuclear receptor	liver	other	COSM1727398	c.1750T>G	p.C584G	Substitution - Missense	11:100996777-100996777	-	zf-C4	PF00105	IPR001628	M3787_1.02	565	634	584
ENSG00000082175	NM_000926.2	PGR	Nuclear receptor	liver	carcinoma	COSM1727398	c.1750T>G	p.C584G	Substitution - Missense	11:100996777-100996777	-	zf-C4	PF00105	IPR001628	M3787_1.02	565	634	584
ENSG00000082175	NM_000926.2	PGR	Nuclear receptor	large_intestine	carcinoma	COSM2107501	c.1862C>T	p.A621V	Substitution - Missense	11:100962535-100962535	-	zf-C4	PF00105	IPR001628	M3787_1.02	565	634	621
ENSG00000082175	NM_000926.2	PGR	Nuclear receptor	soft_tissue	rhabdomyosarcoma	COSM2107502	c.1841T>C	p.I614T	Substitution - Missense	11:100962556-100962556	-	zf-C4	PF00105	IPR001628	M3787_1.02	565	634	614
ENSG00000082175	NM_000926.2	PGR	Nuclear receptor	large_intestine	carcinoma	COSM216451	c.1868G>A	p.R623H	Substitution - Missense	11:100962529-100962529	-	zf-C4	PF00105	IPR001628	M3787_1.02	565	634	623
ENSG00000082175	NM_000926.2	PGR	Nuclear receptor	pancreas	carcinoma	COSM216451	c.1868G>A	p.R623H	Substitution - Missense	11:100962529-100962529	-	zf-C4	PF00105	IPR001628	M3787_1.02	565	634	623
ENSG00000082175	NM_000926.2	PGR	Nuclear receptor	endometrium	carcinoma	COSM216451	c.1868G>A	p.R623H	Substitution - Missense	11:100962529-100962529	-	zf-C4	PF00105	IPR001628	M3787_1.02	565	634	623
ENSG00000082175	NM_000926.2	PGR	Nuclear receptor	central_nervous_system	glioma	COSM3397346	c.1744C>T	p.L582F	Substitution - Missense	11:100996783-100996783	-	zf-C4	PF00105	IPR001628	M3787_1.02	565	634	582
ENSG00000082175	NM_000926.2	PGR	Nuclear receptor	large_intestine	carcinoma	COSM4626722	c.1736A>G	p.Y579C	Substitution - Missense	11:100996791-100996791	-	zf-C4	PF00105	IPR001628	M3787_1.02	565	634	579
ENSG00000082175	NM_000926.2	PGR	Nuclear receptor	large_intestine	carcinoma	COSM4713840	c.1898T>C	p.V633A	Substitution - Missense	11:100962499-100962499	-	zf-C4	PF00105	IPR001628	M3787_1.02	565	634	633
ENSG00000082175	NM_000926.2	PGR	Nuclear receptor	oesophagus	carcinoma	COSM4976210	c.1843C>T	p.R615C	Substitution - Missense	11:100962554-100962554	-	zf-C4	PF00105	IPR001628	M3787_1.02	565	634	615
ENSG00000082175	NM_000926.2	PGR	Nuclear receptor	skin	carcinoma	COSM4976210	c.1843C>T	p.R615C	Substitution - Missense	11:100962554-100962554	-	zf-C4	PF00105	IPR001628	M3787_1.02	565	634	615
ENSG00000082175	NM_000926.2	PGR	Nuclear receptor	haematopoietic_and_lymphoid_tissue	lymphoid_neoplasm	COSM4976210	c.1843C>T	p.R615C	Substitution - Missense	11:100962554-100962554	-	zf-C4	PF00105	IPR001628	M3787_1.02	565	634	615
ENSG00000082175	NM_000926.2	PGR	Nuclear receptor	lung	carcinoma	COSM5671555	c.1699T>A	p.C567S	Substitution - Missense	11:100996828-100996828	-	zf-C4	PF00105	IPR001628	M3787_1.02	565	634	567
ENSG00000082175	NM_000926.2	PGR	Nuclear receptor	NS	malignant_melanoma	COSM5837629	c.1896G>A	p.M632I	Substitution - Missense	11:100962501-100962501	-	zf-C4	PF00105	IPR001628	M3787_1.02	565	634	632
ENSG00000082175	NM_000926.2	PGR	Nuclear receptor	skin	carcinoma	COSM5896147	c.1834G>A	p.D612N	Substitution - Missense	11:100962563-100962563	-	zf-C4	PF00105	IPR001628	M3787_1.02	565	634	612
ENSG00000082175	NM_000926.2	PGR	Nuclear receptor	liver	other	COSM6235294	c.1789G>T	p.G597W	Substitution - Missense	11:100996738-100996738	-	zf-C4	PF00105	IPR001628	M3787_1.02	565	634	597
ENSG00000082175	NM_000926.2	PGR	Nuclear receptor	liver	other	COSM6325340	c.1781C>T	p.A594V	Substitution - Missense	11:100996746-100996746	-	zf-C4	PF00105	IPR001628	M3787_1.02	565	634	594
ENSG00000082175	NM_000926.2	PGR	Nuclear receptor	lung	carcinoma	COSM6537496	c.1769T>C	p.F590S	Substitution - Missense	11:100996758-100996758	-	zf-C4	PF00105	IPR001628	M3787_1.02	565	634	590
ENSG00000082175	NM_000926.2	PGR	Nuclear receptor	lung	carcinoma	COSM6934556	c.1852A>T	p.N618Y	Substitution - Missense	11:100962545-100962545	-	zf-C4	PF00105	IPR001628	M3787_1.02	565	634	618
ENSG00000082175	NM_000926.2	PGR	Nuclear receptor	endometrium	carcinoma	COSM6944475	c.1811C>A	p.A604D	Substitution - Missense	11:100962586-100962586	-	zf-C4	PF00105	IPR001628	M3787_1.02	565	634	604
ENSG00000082175	NM_000926.2	PGR	Nuclear receptor	large_intestine	carcinoma	COSM6946270	c.1698T>G	p.I566M	Substitution - Missense	11:100996829-100996829	-	zf-C4	PF00105	IPR001628	M3787_1.02	565	634	566
ENSG00000082175	NM_000926.2	PGR	Nuclear receptor	lung	carcinoma	COSM6966612	c.1726G>T	p.G576C	Substitution - Missense	11:100996801-100996801	-	zf-C4	PF00105	IPR001628	M3787_1.02	565	634	576
ENSG00000082175	NM_000926.2	PGR	Nuclear receptor	skin	malignant_melanoma	COSM6970526	c.1867C>T	p.R623C	Substitution - Missense	11:100962530-100962530	-	zf-C4	PF00105	IPR001628	M3787_1.02	565	634	623
ENSG00000082175	NM_000926.2	PGR	Nuclear receptor	biliary_tract	carcinoma	COSM6970863	c.1724C>T	p.S575L	Substitution - Missense	11:100996803-100996803	-	zf-C4	PF00105	IPR001628	M3787_1.02	565	634	575
ENSG00000082175	NM_000926.2	PGR	Nuclear receptor	urinary_tract	carcinoma	COSM7123598	c.1822G>A	p.D608N	Substitution - Missense	11:100962575-100962575	-	zf-C4	PF00105	IPR001628	M3787_1.02	565	634	608
ENSG00000082175	NM_000926.2	PGR	Nuclear receptor	endometrium	carcinoma	COSM922148	c.1837A>G	p.K613E	Substitution - Missense	11:100962560-100962560	-	zf-C4	PF00105	IPR001628	M3787_1.02	565	634	613
ENSG00000082175	NM_000926.2	PGR	Nuclear receptor	endometrium	carcinoma	COSM922151	c.1697T>G	p.I566S	Substitution - Missense	11:100996830-100996830	-	zf-C4	PF00105	IPR001628	M3787_1.02	565	634	566
ENSG00000082641	ENST00000362042	NFE2L1	bZIP	upper_aerodigestive_tract	carcinoma	COSM124734	c.1989G>T	p.K663N	Substitution - Missense	17:46136673-46136673	+	bZIP_1	PF00170	IPR011616	M4030_1.02	623	691	663
ENSG00000082641	ENST00000362042	NFE2L1	bZIP	pancreas	carcinoma	COSM3387992	c.2000C>T	p.A667V	Substitution - Missense	17:46136684-46136684	+	bZIP_1	PF00170	IPR011616	M4030_1.02	623	691	667
ENSG00000082641	ENST00000362042	NFE2L1	bZIP	breast	carcinoma	COSM3819854	c.1928C>T	p.S643F	Substitution - Missense	17:46136612-46136612	+	bZIP_1	PF00170	IPR011616	M4030_1.02	623	691	643
ENSG00000082641	ENST00000362042	NFE2L1	bZIP	oesophagus	carcinoma	COSM3980278	c.1967G>A	p.R656Q	Substitution - Missense	17:46136651-46136651	+	bZIP_1	PF00170	IPR011616	M4030_1.02	623	691	656
ENSG00000082641	ENST00000362042	NFE2L1	bZIP	stomach	carcinoma	COSM4067321	c.1871C>G	p.P624R	Substitution - Missense	17:46136555-46136555	+	bZIP_1	PF00170	IPR011616	M4030_1.02	623	691	624
ENSG00000082641	ENST00000362042	NFE2L1	bZIP	stomach	carcinoma	COSM4067323	c.2020C>T	p.R674C	Substitution - Missense	17:46136704-46136704	+	bZIP_1	PF00170	IPR011616	M4030_1.02	623	691	674
ENSG00000082641	ENST00000362042	NFE2L1	bZIP	stomach	carcinoma	COSM4754276	c.2015G>A	p.R672H	Substitution - Missense	17:46136699-46136699	+	bZIP_1	PF00170	IPR011616	M4030_1.02	623	691	672
ENSG00000082641	ENST00000362042	NFE2L1	bZIP	pancreas	carcinoma	COSM5745338	c.1948G>A	p.A650T	Substitution - Missense	17:46136632-46136632	+	bZIP_1	PF00170	IPR011616	M4030_1.02	623	691	650
ENSG00000082641	ENST00000362042	NFE2L1	bZIP	breast	carcinoma	COSM5800415	c.1941G>C	p.L647F	Substitution - Missense	17:46136625-46136625	+	bZIP_1	PF00170	IPR011616	M4030_1.02	623	691	647
ENSG00000082641	ENST00000362042	NFE2L1	bZIP	lung	carcinoma	COSM6523639	c.1906G>A	p.E636K	Substitution - Missense	17:46136590-46136590	+	bZIP_1	PF00170	IPR011616	M4030_1.02	623	691	636
ENSG00000082641	ENST00000362042	NFE2L1	bZIP	large_intestine	carcinoma	COSM7270411	c.2051G>A	p.R684H	Substitution - Missense	17:46136735-46136735	+	bZIP_1	PF00170	IPR011616	M4030_1.02	623	691	684
ENSG00000084093	ENST00000309042	REST	C2H2 ZF	endometrium	carcinoma	COSM1056314	c.680G>A	p.R227Q	Substitution - Missense	4:57777484-57777484	+	zf-C2H2	PF00096	IPR007087	M1956_1.02	216	238	227
ENSG00000084093	ENST00000309042	REST	C2H2 ZF	endometrium	carcinoma	COSM1056320	c.971G>A	p.R324H	Substitution - Missense	4:57786025-57786025	+	zf-C2H2	PF00096	IPR007087	M1956_1.02	304	326	324
ENSG00000084093	ENST00000309042	REST	C2H2 ZF	large_intestine	carcinoma	COSM1223549	c.746A>C	p.K249T	Substitution - Missense	4:57777550-57777550	+	zf-C2H2	PF00096	IPR007087	M1956_1.02	248	270	249
ENSG00000084093	ENST00000309042	REST	C2H2 ZF	large_intestine	carcinoma	COSM1430331	c.745A>G	p.K249E	Substitution - Missense	4:57777549-57777549	+	zf-C2H2	PF00096	IPR007087	M1956_1.02	248	270	249
ENSG00000084093	ENST00000309042	REST	C2H2 ZF	large_intestine	carcinoma	COSM1430333	c.1046G>A	p.R349H	Substitution - Missense	4:57796070-57796070	+	zf-C2H2	PF00096	IPR007087	M1956_1.02	332	355	349
ENSG00000084093	ENST00000309042	REST	C2H2 ZF	large_intestine	carcinoma	COSM3428573	c.1225A>G	p.K409E	Substitution - Missense	4:57796249-57796249	+	zf-C2H2	PF00096	IPR007087	M1956_1.02	389	412	409
ENSG00000084093	ENST00000309042	REST	C2H2 ZF	liver	carcinoma	COSM3767919	c.677A>G	p.N226S	Substitution - Missense	4:57777481-57777481	+	zf-C2H2	PF00096	IPR007087	M1956_1.02	216	238	226
ENSG00000084093	ENST00000309042	REST	C2H2 ZF	urinary_tract	carcinoma	COSM3775912	c.769A>G	p.T257A	Substitution - Missense	4:57777573-57777573	+	zf-C2H2	PF00096	IPR007087	M1956_1.02	248	270	257
ENSG00000084093	ENST00000309042	REST	C2H2 ZF	breast	carcinoma	COSM3826032	c.1114G>C	p.D372H	Substitution - Missense	4:57796138-57796138	+	zf-C2H2	PF00096	IPR007087	M1956_1.02	361	383	372
ENSG00000084093	ENST00000309042	REST	C2H2 ZF	kidney	carcinoma	COSM4188131	c.953A>G	p.H318R	Substitution - Missense	4:57786007-57786007	+	zf-C2H2	PF00096	IPR007087	M1956_1.02	304	326	318
ENSG00000084093	ENST00000309042	REST	C2H2 ZF	oesophagus	carcinoma	COSM4428858	c.878A>G	p.Q293R	Substitution - Missense	4:57777682-57777682	+	zf-C2H2	PF00096	IPR007087	M1956_1.02	276	298	293
ENSG00000084093	ENST00000309042	REST	C2H2 ZF	breast	carcinoma	COSM4428858	c.878A>G	p.Q293R	Substitution - Missense	4:57777682-57777682	+	zf-C2H2	PF00096	IPR007087	M1956_1.02	276	298	293
ENSG00000084093	ENST00000309042	REST	C2H2 ZF	large_intestine	carcinoma	COSM4721066	c.1128C>A	p.F376L	Substitution - Missense	4:57796152-57796152	+	zf-C2H2	PF00096	IPR007087	M1956_1.02	361	383	376
ENSG00000084093	ENST00000309042	REST	C2H2 ZF	prostate	carcinoma	COSM4878207	c.664G>A	p.G222S	Substitution - Missense	4:57777468-57777468	+	zf-C2H2	PF00096	IPR007087	M1956_1.02	216	238	222
ENSG00000084093	ENST00000309042	REST	C2H2 ZF	lung	carcinoma	COSM5699633	c.937A>G	p.S313G	Substitution - Missense	4:57785991-57785991	+	zf-C2H2	PF00096	IPR007087	M1956_1.02	304	326	313
ENSG00000084093	ENST00000309042	REST	C2H2 ZF	liver	other	COSM5805489	c.1032A>T	p.Q344H	Substitution - Missense	4:57796056-57796056	+	zf-C2H2	PF00096	IPR007087	M1956_1.02	332	355	344
ENSG00000084093	ENST00000309042	REST	C2H2 ZF	lung	carcinoma	COSM6100775	c.1141G>C	p.E381Q	Substitution - Missense	4:57796165-57796165	+	zf-C2H2	PF00096	IPR007087	M1956_1.02	361	383	381
ENSG00000084093	ENST00000309042	REST	C2H2 ZF	large_intestine	carcinoma	COSM6765036	c.889A>G	p.T297A	Substitution - Missense	4:57777693-57777693	+	zf-C2H2	PF00096	IPR007087	M1956_1.02	276	298	297
ENSG00000084093	ENST00000309042	REST	C2H2 ZF	urinary_tract	carcinoma	COSM7151161	c.970C>T	p.R324C	Substitution - Missense	4:57786024-57786024	+	zf-C2H2	PF00096	IPR007087	M1956_1.02	304	326	324
ENSG00000084093	ENST00000309042	REST	C2H2 ZF	lung	carcinoma	COSM734049	c.953A>T	p.H318L	Substitution - Missense	4:57786007-57786007	+	zf-C2H2	PF00096	IPR007087	M1956_1.02	304	326	318
ENSG00000085276	ENST00000392736	MECOM	C2H2 ZF	pancreas	carcinoma	COSM1040963	c.2249G>A	p.R750Q	Substitution - Missense	3:168818709-168818709	-	zf-C2H2	PF00096	IPR007087	M3225_1.02	733	755	750
ENSG00000085276	ENST00000392736	MECOM	C2H2 ZF	large_intestine	carcinoma	COSM1040963	c.2249G>A	p.R750Q	Substitution - Missense	3:168818709-168818709	-	zf-C2H2	PF00096	IPR007087	M3225_1.02	733	755	750
ENSG00000085276	ENST00000392736	MECOM	C2H2 ZF	endometrium	carcinoma	COSM1040963	c.2249G>A	p.R750Q	Substitution - Missense	3:168818709-168818709	-	zf-C2H2	PF00096	IPR007087	M3225_1.02	733	755	750
ENSG00000085276	ENST00000392736	MECOM	C2H2 ZF	liver	other	COSM1040963	c.2249G>A	p.R750Q	Substitution - Missense	3:168818709-168818709	-	zf-C2H2	PF00096	IPR007087	M3225_1.02	733	755	750
ENSG00000085276	ENST00000392736	MECOM	C2H2 ZF	endometrium	carcinoma	COSM1040969	c.686C>G	p.T229R	Substitution - Missense	3:168834410-168834410	-	zf-C2H2	PF00096	IPR007087	M3225_1.02	217	239	229
ENSG00000085276	ENST00000392736	MECOM	C2H2 ZF	endometrium	carcinoma	COSM1040970	c.622C>T	p.R208C	Substitution - Missense	3:168834474-168834474	-	zf-C2H2	PF00096	IPR007087	M3225_1.02	188	210	208
ENSG00000085276	ENST00000392736	MECOM	C2H2 ZF	endometrium	carcinoma	COSM1040971	c.613C>G	p.R205G	Substitution - Missense	3:168834483-168834483	-	zf-C2H2	PF00096	IPR007087	M3225_1.02	188	210	205
ENSG00000085276	ENST00000392736	MECOM	C2H2 ZF	endometrium	carcinoma	COSM1040972	c.613C>A	p.R205S	Substitution - Missense	3:168834483-168834483	-	zf-C2H2	PF00096	IPR007087	M3225_1.02	188	210	205
ENSG00000085276	ENST00000392736	MECOM	C2H2 ZF	endometrium	carcinoma	COSM1040975	c.503C>T	p.T168M	Substitution - Missense	3:168838909-168838909	-	zf-C2H2	PF00096	IPR007087	M3225_1.02	160	182	168
ENSG00000085276	ENST00000392736	MECOM	C2H2 ZF	skin	malignant_melanoma	COSM109835	c.64C>T	p.R22C	Substitution - Missense	3:168845834-168845834	-	zf-C2H2	PF00096	IPR007087	M3225_1.02	21	44	22
ENSG00000085276	ENST00000392736	MECOM	C2H2 ZF	breast	carcinoma	COSM109835	c.64C>T	p.R22C	Substitution - Missense	3:168845834-168845834	-	zf-C2H2	PF00096	IPR007087	M3225_1.02	21	44	22
ENSG00000085276	ENST00000392736	MECOM	C2H2 ZF	autonomic_ganglia	neuroblastoma	COSM1286136	c.2285G>T	p.R762I	Substitution - Missense	3:168818673-168818673	-	zf-C2H2	PF00096	IPR007087	M3225_1.02	761	784	762
ENSG00000085276	ENST00000392736	MECOM	C2H2 ZF	ovary	carcinoma	COSM1327736	c.2411A>G	p.N804S	Substitution - Missense	3:168812908-168812908	-	zf-C2H2	PF00096	IPR007087	M3225_1.02	790	812	804
ENSG00000085276	ENST00000392736	MECOM	C2H2 ZF	large_intestine	carcinoma	COSM138405	c.515C>T	p.S172L	Substitution - Missense	3:168838897-168838897	-	zf-C2H2	PF00096	IPR007087	M3225_1.02	160	182	172
ENSG00000085276	ENST00000392736	MECOM	C2H2 ZF	skin	malignant_melanoma	COSM138405	c.515C>T	p.S172L	Substitution - Missense	3:168838897-168838897	-	zf-C2H2	PF00096	IPR007087	M3225_1.02	160	182	172
ENSG00000085276	ENST00000392736	MECOM	C2H2 ZF	skin	carcinoma	COSM138405	c.515C>T	p.S172L	Substitution - Missense	3:168838897-168838897	-	zf-C2H2	PF00096	IPR007087	M3225_1.02	160	182	172
ENSG00000085276	ENST00000392736	MECOM	C2H2 ZF	NS	malignant_melanoma	COSM138405	c.515C>T	p.S172L	Substitution - Missense	3:168838897-168838897	-	zf-C2H2	PF00096	IPR007087	M3225_1.02	160	182	172
ENSG00000085276	ENST00000392736	MECOM	C2H2 ZF	breast	carcinoma	COSM138405	c.515C>T	p.S172L	Substitution - Missense	3:168838897-168838897	-	zf-C2H2	PF00096	IPR007087	M3225_1.02	160	182	172
ENSG00000085276	ENST00000392736	MECOM	C2H2 ZF	breast	carcinoma	COSM1484828	c.589T>C	p.Y197H	Substitution - Missense	3:168834507-168834507	-	zf-C2H2	PF00096	IPR007087	M3225_1.02	188	210	197
ENSG00000085276	ENST00000392736	MECOM	C2H2 ZF	stomach	carcinoma	COSM149512	c.236A>T	p.E79V	Substitution - Missense	3:168845662-168845662	-	zf-C2H2	PF00096	IPR007087	M3225_1.02	76	97	79
ENSG00000085276	ENST00000392736	MECOM	C2H2 ZF	stomach	carcinoma	COSM1582570	c.421A>C	p.T141P	Substitution - Missense	3:168838991-168838991	-	zf-C2H2	PF00096	IPR007087	M3225_1.02	131	154	141
ENSG00000085276	ENST00000392736	MECOM	C2H2 ZF	oesophagus	carcinoma	COSM167069	c.2341C>T	p.R781C	Substitution - Missense	3:168812978-168812978	-	zf-C2H2	PF00096	IPR007087	M3225_1.02	761	784	781
ENSG00000085276	ENST00000392736	MECOM	C2H2 ZF	skin	malignant_melanoma	COSM1685937	c.692C>T	p.S231F	Substitution - Missense	3:168834404-168834404	-	zf-C2H2	PF00096	IPR007087	M3225_1.02	217	239	231
ENSG00000085276	ENST00000392736	MECOM	C2H2 ZF	skin	malignant_melanoma	COSM1693770	c.2386G>A	p.D796N	Substitution - Missense	3:168812933-168812933	-	zf-C2H2	PF00096	IPR007087	M3225_1.02	790	812	796
ENSG00000085276	ENST00000392736	MECOM	C2H2 ZF	skin	malignant_melanoma	COSM1693774	c.2207G>A	p.R736K	Substitution - Missense	3:168819848-168819848	-	zf-C2H2	PF00096	IPR007087	M3225_1.02	733	755	736
ENSG00000085276	ENST00000392736	MECOM	C2H2 ZF	prostate	carcinoma	COSM245635	c.707G>A	p.R236K	Substitution - Missense	3:168834389-168834389	-	zf-C2H2	PF00096	IPR007087	M3225_1.02	217	239	236
ENSG00000085276	ENST00000392736	MECOM	C2H2 ZF	large_intestine	carcinoma	COSM276046	c.358C>T	p.R120C	Substitution - Missense	3:168840424-168840424	-	zf-C2H2	PF00096	IPR007087	M3225_1.02	103	125	120
ENSG00000085276	ENST00000392736	MECOM	C2H2 ZF	endometrium	carcinoma	COSM276046	c.358C>T	p.R120C	Substitution - Missense	3:168840424-168840424	-	zf-C2H2	PF00096	IPR007087	M3225_1.02	103	125	120
ENSG00000085276	ENST00000392736	MECOM	C2H2 ZF	haematopoietic_and_lymphoid_tissue	lymphoid_neoplasm	COSM3203552	c.2342G>A	p.R781H	Substitution - Missense	3:168812977-168812977	-	zf-C2H2	PF00096	IPR007087	M3225_1.02	761	784	781
ENSG00000085276	ENST00000392736	MECOM	C2H2 ZF	central_nervous_system	glioma	COSM3203702	c.686C>T	p.T229M	Substitution - Missense	3:168834410-168834410	-	zf-C2H2	PF00096	IPR007087	M3225_1.02	217	239	229
ENSG00000085276	ENST00000392736	MECOM	C2H2 ZF	lung	carcinoma	COSM3203715	c.497G>T	p.G166V	Substitution - Missense	3:168838915-168838915	-	zf-C2H2	PF00096	IPR007087	M3225_1.02	160	182	166
ENSG00000085276	ENST00000392736	MECOM	C2H2 ZF	central_nervous_system	glioma	COSM3203721	c.443G>A	p.R148Q	Substitution - Missense	3:168838969-168838969	-	zf-C2H2	PF00096	IPR007087	M3225_1.02	131	154	148
ENSG00000085276	ENST00000392736	MECOM	C2H2 ZF	large_intestine	carcinoma	COSM3203721	c.443G>A	p.R148Q	Substitution - Missense	3:168838969-168838969	-	zf-C2H2	PF00096	IPR007087	M3225_1.02	131	154	148
ENSG00000085276	ENST00000392736	MECOM	C2H2 ZF	skin	malignant_melanoma	COSM3589850	c.2227C>T	p.P743S	Substitution - Missense	3:168818731-168818731	-	zf-C2H2	PF00096	IPR007087	M3225_1.02	733	755	743
ENSG00000085276	ENST00000392736	MECOM	C2H2 ZF	skin	malignant_melanoma	COSM3589895	c.602C>T	p.S201L	Substitution - Missense	3:168834494-168834494	-	zf-C2H2	PF00096	IPR007087	M3225_1.02	188	210	201
ENSG00000085276	ENST00000392736	MECOM	C2H2 ZF	skin	malignant_melanoma	COSM3589897	c.518C>T	p.S173L	Substitution - Missense	3:168838894-168838894	-	zf-C2H2	PF00096	IPR007087	M3225_1.02	160	182	173
ENSG00000085276	ENST00000392736	MECOM	C2H2 ZF	skin	malignant_melanoma	COSM3589899	c.490G>A	p.E164K	Substitution - Missense	3:168838922-168838922	-	zf-C2H2	PF00096	IPR007087	M3225_1.02	160	182	164
ENSG00000085276	ENST00000392736	MECOM	C2H2 ZF	skin	malignant_melanoma	COSM3589901	c.431G>A	p.S144N	Substitution - Missense	3:168838981-168838981	-	zf-C2H2	PF00096	IPR007087	M3225_1.02	131	154	144
ENSG00000085276	ENST00000392736	MECOM	C2H2 ZF	skin	malignant_melanoma	COSM3589907	c.253C>T	p.P85S	Substitution - Missense	3:168845645-168845645	-	zf-C2H2	PF00096	IPR007087	M3225_1.02	76	97	85
ENSG00000085276	ENST00000392736	MECOM	C2H2 ZF	skin	malignant_melanoma	COSM3589909	c.235G>A	p.E79K	Substitution - Missense	3:168845663-168845663	-	zf-C2H2	PF00096	IPR007087	M3225_1.02	76	97	79
ENSG00000085276	ENST00000392736	MECOM	C2H2 ZF	lung	carcinoma	COSM3724584	c.614G>T	p.R205L	Substitution - Missense	3:168834482-168834482	-	zf-C2H2	PF00096	IPR007087	M3225_1.02	188	210	205
ENSG00000085276	ENST00000392736	MECOM	C2H2 ZF	soft_tissue	angiosarcoma	COSM3769770	c.2404C>A	p.Q802K	Substitution - Missense	3:168812915-168812915	-	zf-C2H2	PF00096	IPR007087	M3225_1.02	790	812	802
ENSG00000085276	ENST00000392736	MECOM	C2H2 ZF	urinary_tract	carcinoma	COSM3774710	c.280A>C	p.M94L	Substitution - Missense	3:168840502-168840502	-	zf-C2H2	PF00096	IPR007087	M3225_1.02	76	97	94
ENSG00000085276	ENST00000392736	MECOM	C2H2 ZF	skin	malignant_melanoma	COSM3915310	c.2420G>A	p.R807K	Substitution - Missense	3:168812899-168812899	-	zf-C2H2	PF00096	IPR007087	M3225_1.02	790	812	807
ENSG00000085276	ENST00000392736	MECOM	C2H2 ZF	skin	malignant_melanoma	COSM3915326	c.128C>T	p.P43L	Substitution - Missense	3:168845770-168845770	-	zf-C2H2	PF00096	IPR007087	M3225_1.02	21	44	43
ENSG00000085276	ENST00000392736	MECOM	C2H2 ZF	stomach	carcinoma	COSM4115110	c.434A>G	p.N145S	Substitution - Missense	3:168838978-168838978	-	zf-C2H2	PF00096	IPR007087	M3225_1.02	131	154	145
ENSG00000085276	ENST00000392736	MECOM	C2H2 ZF	thyroid	other	COSM4157420	c.621G>T	p.K207N	Substitution - Missense	3:168834475-168834475	-	zf-C2H2	PF00096	IPR007087	M3225_1.02	188	210	207
ENSG00000085276	ENST00000392736	MECOM	C2H2 ZF	haematopoietic_and_lymphoid_tissue	haematopoietic_neoplasm	COSM4383723	c.431G>T	p.S144I	Substitution - Missense	3:168838981-168838981	-	zf-C2H2	PF00096	IPR007087	M3225_1.02	131	154	144
ENSG00000085276	ENST00000392736	MECOM	C2H2 ZF	skin	carcinoma	COSM4460834	c.616C>T	p.H206Y	Substitution - Missense	3:168834480-168834480	-	zf-C2H2	PF00096	IPR007087	M3225_1.02	188	210	206
ENSG00000085276	ENST00000392736	MECOM	C2H2 ZF	skin	carcinoma	COSM4517118	c.2249_2250GG>AA	p.R750Q	Substitution - Missense	3:168818708-168818709	-	zf-C2H2	PF00096	IPR007087	M3225_1.02	733	755	750
ENSG00000085276	ENST00000392736	MECOM	C2H2 ZF	large_intestine	carcinoma	COSM4701383	c.2201C>T	p.T734I	Substitution - Missense	3:168819854-168819854	-	zf-C2H2	PF00096	IPR007087	M3225_1.02	733	755	734
ENSG00000085276	ENST00000392736	MECOM	C2H2 ZF	urinary_tract	carcinoma	COSM4701396	c.613C>T	p.R205C	Substitution - Missense	3:168834483-168834483	-	zf-C2H2	PF00096	IPR007087	M3225_1.02	188	210	205
ENSG00000085276	ENST00000392736	MECOM	C2H2 ZF	large_intestine	carcinoma	COSM4701396	c.613C>T	p.R205C	Substitution - Missense	3:168834483-168834483	-	zf-C2H2	PF00096	IPR007087	M3225_1.02	188	210	205
ENSG00000085276	ENST00000392736	MECOM	C2H2 ZF	soft_tissue	haemangioblastoma	COSM5018721	c.233A>C	p.K78T	Substitution - Missense	3:168845665-168845665	-	zf-C2H2	PF00096	IPR007087	M3225_1.02	76	97	78
ENSG00000085276	ENST00000392736	MECOM	C2H2 ZF	urinary_tract	carcinoma	COSM5598489	c.2306C>T	p.S769L	Substitution - Missense	3:168813013-168813013	-	zf-C2H2	PF00096	IPR007087	M3225_1.02	761	784	769
ENSG00000085276	ENST00000392736	MECOM	C2H2 ZF	skin	malignant_melanoma	COSM5598489	c.2306C>T	p.S769L	Substitution - Missense	3:168813013-168813013	-	zf-C2H2	PF00096	IPR007087	M3225_1.02	761	784	769
ENSG00000085276	ENST00000392736	MECOM	C2H2 ZF	oesophagus	carcinoma	COSM5623507	c.265A>G	p.S89G	Substitution - Missense	3:168845633-168845633	-	zf-C2H2	PF00096	IPR007087	M3225_1.02	76	97	89
ENSG00000085276	ENST00000392736	MECOM	C2H2 ZF	oesophagus	carcinoma	COSM5639361	c.65G>A	p.R22H	Substitution - Missense	3:168845833-168845833	-	zf-C2H2	PF00096	IPR007087	M3225_1.02	21	44	22
ENSG00000085276	ENST00000392736	MECOM	C2H2 ZF	large_intestine	carcinoma	COSM5708543	c.2335C>T	p.H779Y	Substitution - Missense	3:168812984-168812984	-	zf-C2H2	PF00096	IPR007087	M3225_1.02	761	784	779
ENSG00000085276	ENST00000392736	MECOM	C2H2 ZF	haematopoietic_and_lymphoid_tissue	lymphoid_neoplasm	COSM5708543	c.2335C>T	p.H779Y	Substitution - Missense	3:168812984-168812984	-	zf-C2H2	PF00096	IPR007087	M3225_1.02	761	784	779
ENSG00000085276	ENST00000392736	MECOM	C2H2 ZF	haematopoietic_and_lymphoid_tissue	lymphoid_neoplasm	COSM5708546	c.435C>A	p.N145K	Substitution - Missense	3:168838977-168838977	-	zf-C2H2	PF00096	IPR007087	M3225_1.02	131	154	145
ENSG00000085276	ENST00000392736	MECOM	C2H2 ZF	breast	carcinoma	COSM5790264	c.106C>A	p.L36I	Substitution - Missense	3:168845792-168845792	-	zf-C2H2	PF00096	IPR007087	M3225_1.02	21	44	36
[truncated: 21,313 more rows]
