# Supplementary material for: CTCF DNA-binding domain undergoes dynamic and selective protein–protein interactions
Source: iScience. 2022 Aug 24;25(9):105011. doi: 10.1016/j.isci.2022.105011 (PMC9474293; doi:10.1016/j.isci.2022.105011)
Supplement: Table S5. DNA oligos used in this study, related to Figures 1–6 [file mmc6.xlsx]

## Sheet: Sheet1
Table S5 DNA oligos used in this study
Primers for cloning
PCR Primers	sequence
opto-mCh-F	GGTGGAGGAATGGTGTCTAAAGGCGAGGAGGATA
opto-mCh-R	TTTGTCCATCTTCATACGCGTGGCCGCCTTGTACAATTCATCCA
opto-NTD-F	cgagaattctcacgcgtCAAGTGGAGCAAGGCAGGTGGACAGTGGATCCGGAGCTACCATGGAAGGTGATGCAGTCGAAGCCATTGTGG
opto-NTD-R	GACACCATTCCTCCACCTGTCTTCTTTACACCT
opto-DBD-F	cgagaattctcacgcgtCAAGTGGAGCAAGGCAGGTGGACAGTGGATCCGGAGCTACCATGCACAAGTGCCCAGACTGCGACATG
opto-DBD-R	GACACCATTCCTCCACCATGCTGCTTTCGCAAGTGGACACCCAA
opto-IDR-F	cgagaattctcacgcgtCAAGTGGAGCAAGGCAGGTGGACAGTGGATCCGGAGCTACCATGTCTAAGTGTGGGAAAACAT
opto-IDR-R	GACACCATTCCTCCACCATTCTGGTCTTCAACCTG
opto-RBD-F	cgagaattctcacgcgtCAAGTGGAGCAAGGCAGGTGGACAGTGGATCCGGAGCTACCATGGAGAAGCCTTACGCCTGC
opto-RBD-R	gacaccattcctccaccCCGGTCCATCATGCTGAGGATCATCTCG
Sumo-ZF37-F	CGCGGATCCATGCACAAGTGCCCAGACTGCGACATG
Sumo-ZF37-R	CGCGCTGCCCGCGCTGCCCGGCGCGCCGAATTCATGCTGCTTTCGCAAGTGGACACCCA
Sumo-eGFP-F	CCGGGCAGCGCGGGCAGCGCGGCGGGCAGCGGCATGGTGAGCAAGGGCGAGGAGCTGTT
Sumo-eGFP-R	CGCAAGCTTCTACTTGTACAGCTCGTCCATGCCGAG
72835-CTCF-F	CGAACGCGTGCCACCATGTACCCATACGATGTTCCAGATTACGCTATGGAAGGTGATGCAGTCGAAGCCATT
72835-CTCF-R	GGAAGATCTCTACTTGTACAGCTCGTCCATGCCGAG
CTCF-R377H-F	CTCTCATACTGGAGAGCATCCGTTTCAGTGCAGTT
CTCF-R377H-R	AACTGCACTGAAACGGATGCTCTCCAGTATGAGAG
CTCF-R377C-F	GCTCTCATACTGGAGAGTGTCCGTTTCAGTGCAGT
CTCF-R377C-R	ACTGCACTGAAACGGACACTCTCCAGTATGAGAGC
opto-YY1-F	AGCTCTCGAGAATTCTCACGCGTGCCACCATGCACGTCTGTGCAGAATGTGGCAAAG
opto-YY1-R	GCCTTTAGACACCATTCCTCCACCATGTGTTAAGATGTGAGATTTCAG
opto-P53-F	agctctcgagaattctcacgcgtGCCACCATGACCTACCAGGGCAGCTACGGTTTCCGT
opto-P53-R	gcctttagacaccattcctccaccTTTCTTGCGGAGATTCTCTTCCTCTGT
P53-R175H-F	CGGAGGTTGTGAGGCACTGCCCCCACCATGA
P53-R175H-R	TCATGGTGGGGGCAGTGCCTCACAACCTCCG
opto-BCL6-F	AGCTCTCGAGAATTCTCACGCGTGCCACCATGTTCTTCTGCAATGAGTGTGACTGC
opto-BCL6-R	GACACCATTCCTCCACCACGGAGGTGGGCCACCTGTACAAATCT
opto-GATA3-F	gagaattctcacgcgtGCCACCATGgagtgtgtgaactgtggggcaacct
opto-GATA3-R	cgcctttagacaccattcctccacCtctcctggctgcagacagccttcgc
px332-eGFP-F	cactttttttcaggttggaccggtATGGTGAGCAAGGGCGAGGAGCTGTTCA
px332-eGFP-R	atcagcgagctctaggaattcTTACTTGTACAGCTCGTCCATGCCGAGAGTGATC
px332-Brd2-F	tcactttttttcaggttggaccggtATGCTGCAAAACGTGACTCCCCAC
px332-Brd2-R	CTGAACCTCCGCCGGAtcctccaccGCCTGAGTCTGAATCACTGGTGTCTGA
px332-CHD8-F	cactttttttcaggttggaccggtATGACCAAACTTCGCCGAGGCATGGAT
px332-CHD8-R	TGAACCTCCGCCGGAtcctccaccGTCATCAGCATCTTCACTGGAGTCTGAG
px332-Brd3-F	cactttttttcaggttggaccggtATGTCCACCGCCACGACAGTCGCCCCCGCG
px332-Brd3-R	TGAACCTCCGCCGGAtcctccaccTTCTGAGTCACTGCTGTCAGAGCTGGACC
px332-Oct4-F	atcactttttttcaggttggaccggtATGGCTGGACACCTGGCTTCAGACTTCG
px332-Oct4-R	CTGAACCTCCGCCGGAtcctccaccGTTTGAATGCATGGGAGAGCCCAGAGCAGT
px332-Nanog-F	cactttttttcaggttggaccggtATGAGTGTGGATCCAGCTTGTCCCCAAA
px332-Nanog-R	CCTGAACCTCCGCCGGAtcctccaccCACGTCTTCAGGTTGCATGTTCATGGA
px332-Sox2-F	cactttttttcaggttggaccggtATGTATAACATGATGGAGACGGAGCTG
px332-Sox2-R	GAACCTCCGCCGGAtcctccaccCATGTGCGACAGGGGCAGTGTGCCGTTA
dCas9-CTCF-F	ggcggcatggacgagctgtacaagctcgagGGCggctctATGGAAGGTGATGCAGTCGAAGCCAT
dCas9-CTCF-R	atccagaggttgattatctagattaccctaCCGGTCCATCATGCTGAGGATCATCTC
sgChr3	TGATATCACAG
siRNA oligos
Sence-Ctrl-siRNA	CGUACGCGGAAUACUUCGATT
Antisence-Ctrl-siRNA	UCGAAGUAUUCCGCGUACGTT
Sence-CTCF-siRNA	GCGCUCUAAGAAAGAAGAUUCCUCU
Antisence-CTCF-siRNA	AGAGGAAUCUUCUUUCUUAGAGCGC
For nx pIHLME cloning
nxME-pst-F	CGATAAGGATCCCCCGGGCTGCAGGATCCACTAGTAACGGC
nxME-pst-R	CAGATATCCATCACACTGGGAATTCGACTGCTGAATCAG
CBS	TGCCAGTAGAGGGCACAC
For CTCF silence mutation
#1-CTCF-mF	AGAACCAGCTGTCGAGATGGAACCTGAGCCAGAGCCTCA
#1-CTCF-mR	CATCTCGACAGCTGGTTCTTCCTCATCCTCATTGTCGTC
#628-CTCF-mF	ATCCAAAAAGGAGGACTCTTCCGACAGTGAAAATGCTGAACC
#628-CTCF-mR	GGAAGAGTCCTCCTTTTTGGATCGCATCTTTCTTTTTCTTCC
Primers for ChIP-qPCR
Primers	Sequence	Abbreviation
qPCR-Myc P-F	GCTGGAAACCTTGCACCT	Myc
qPCR-Myc P-R	CGTTCAGGTTTGCGAAAGTAAAG
qPCR-Globin P1-F	GTTAGCGGCTTGCTCAATTC	Globin P1
qPCR-Globin P1-R	CTGAGAGACAGGGATGTGTTT
qPCR-Globin P2-F	ATTACTGAAAGACACCCACACA	Globin P2
qPCR-Globin P2-F	ACTGAAGTAGGGAGGGAAGAA
qPCR-Globin P3-F	CTCCACCATCTTGGACCATTAG	Globin P3
qPCR-Globin P3-R	GACCTATATCTGGCAGGACTCT
qPCR-Globin P4-F	CTGGTCAGAATTTAAGCCTATCCT	Globin P4
qPCR-Globin P4-R	ATTCCTTCAGGAGAACTGAATCC
qPCR-Globin P5-F	GACAACACCAGCATTTGAACC	Globin P5
qPCR-Globin P5-R	GGAAGGGAATCCTTGGAGTATG
qPCR-Globin P6-F	TTGCAGAAGCACCACAGAA	Globin P6
qPCR-Globin P6-R	GATGTAAGCATAAGCCTCCTAGC
qPCR-intergenic 7-F	TGCTGTGGGATGGGATATTG	C7
qPCR-intergenic 7-R	CCACCTTAACCCACGAGTATAG
qPCR-intergenic 18-F	AGACCACAATCTACCCTCATAGT	C18
qPCR-intergenic 18-R	CTTCCCTCACTCTTTCACCTTG
primers for DBD ZFmut
mzf3-F	ACTGCGACATGGCCTTTGTGGCCAGTGGAGCATTGGTTGCGCATCGTCGTTACAAACACAC
mzf3-R	GTGTGTTTGTAACGACGATGCGCAACCAATGCTCCACTGGCCACAAAGGCCATGTCGCAGT
mzf4-F	TGTGCGATTACGCCAGTGTAGCAGTCGCCGCATTAAAAGCTCACATTCGCTCTCATACTGG
mzf4-R	CCAGTATGAGAGCGAATGTGAGCTTTTAATGCGGCGACTGCTACACTGGCGTAATCGCACA
mzf5-F	TGTGCAGTTATGCCAGCAGGGCCACAGCCGCGCTGAAAGCGCACATGAGAACCCATTCAGG
mzf5-R	CCTGAATGGGTTCTCATGTGCGCTTTCAGCGCGGCTGTGGCCCTGCTGGCATAACTGCACA
mzf6-F	TTTGTCATGCTCGGTTTACCGCAAGTGGTGCCATGAAGGCGCACATTTTACAGAAGCACAC
mzf6-R	GTGTGCTTCTGTAAAATGTGCGCCTTCATGGCACCACTTGCGGTAAACCGAGCATGACAAA
mzf7-F	ACTGTGACACAGTCATAGCCGCAAAAGCTGCTTTGGGTGCCCACTTGCGAAAGCAGCATTC
mzf7-R	GAATGCTGCTTTCGCAAGTGGGCACCCAAAGCAGCTTTTGCGGCTATGACTGTGTCACAGT
1x CTCF motif	AGGACCAGCAGGGGGCGCA
1x control motif	TCTCCTATGACTCGTCCAT
